# Supplementary material for: Differential regulation of the immune system in a brain-liver-fats organ network during short-term fasting
Source: Mol Metab. 2020 Jun 8;40:101038. doi: 10.1016/j.molmet.2020.101038 (PMC7339127; doi:10.1016/j.molmet.2020.101038)
Supplement: Multimedia component 2 [file mmc2.xlsx]

## Sheet: OB
	0 hours	0 hours	0 hours	2 hours	2 hours	2 hours	8 hours	8 hours	8 hours	12 hours	12 hours	12 hours	18 hours	18 hours	18 hours	22 hours	22 hours	22 hours
Gene name	Animal_1	Animal_2	Animal_3	Animal_4	Animal_5	Animal_6	Animal_7	Animal_8	Animal_9	Animal_10	Animal_11	Animal_12	Animal_13	Animal_14	Animal_15	Animal_16	Animal_17	Animal_18
0610009B22Rik	198.5	231	224.1	190.2	202.2	164.7	207.8	216.7	176.3	214.5	228.1	185.6	304.5	249	219.8	212.4	223.3	203.3
0610009L18Rik	28.5	37	42.5	40.3	30.6	42	24.5	34.1	34.3	58.3	38.7	37.3	44.9	38.8	41	42.2	45.4	28.7
0610010F05Rik	493.4	516.4	459.9	486.9	500.7	480.2	502.8	552.2	513.3	488.4	525.3	521.9	430.5	490.1	511.9	442.8	491.2	463.5
0610010K14Rik	16.8	18.5	24.4	17.3	17.6	25.8	17.6	14	25	9.4	20.6	16.3	17.5	9.1	12.3	15.1	16.3	11.2
0610012G03Rik	420.4	497.9	522.6	533	554.8	522.2	383.6	467.4	436.1	568.6	491.6	512.6	708.8	522.1	615.7	662.7	521.1	549.7
0610040B10Rik	23.4	17.4	13.8	31.7	11.8	17.2	13.8	6.1	13.3	29.2	20.6	21.7	42.4	29.7	15	22.6	24	21.7
0610040F04Rik	9.5	24	6.4	10.1	10.6	12.9	13.8	15.7	14	12.5	13.2	18.6	15	13.7	12.3	12	23.1	15.4
0610040J01Rik	124.8	77.4	86	100.8	116.4	80.7	91.7	104.8	91.3	101	91.4	97.1	121	101.7	92.8	129.5	93.3	100.3
1110002E22Rik	77.4	78.4	64.8	47.5	59.9	53.8	98.6	67.3	99.1	65.6	65.9	64.5	59.9	64	57.3	43.7	83	63.8
1110002L01Rik	211.7	210.3	183.8	207.4	195.1	217.5	201	187.8	208.3	203.1	204.2	215.9	163.5	166.8	204.8	165.7	190.8	186.5
1110004F10Rik	1569.3	1473	1455.1	1671	1442.3	1507.3	1465.6	1522	1385.5	1578.8	1541.4	1430.7	1845.5	1751.2	1806	1640.1	1546.2	1673
1110006O24Rik	5.1	13.1	6.4	10.1	4.7	6.5	3.8	5.2	8.6	1	5.8	8.5	20	3.4	12.3	4.5	8.6	8.4
1110008L16Rik	57.7	63.2	56.3	61.9	49.4	57.1	38.2	45.4	49.1	54.2	42.8	48.2	64.9	76.5	68.3	82.8	71.9	58.9
1110008P14Rik	373.7	451	498.1	502.7	466.7	411.3	333.2	371.3	362	488.4	435.6	438.8	607.7	429.5	528.3	534.7	408.2	471.9
1110012L19Rik	178.8	196.1	182.7	208.9	197.5	192.7	171.2	228	139.6	217.7	154	174	229.6	230.8	238.9	191.3	168.6	179.5
1110015O18Rik	38	43.6	41.4	37.5	42.3	30.1	34.4	35.8	33.5	43.7	32.1	38.8	18.7	17.1	47.8	24.1	33.4	25.2
1110017D15Rik	62	50.1	30.8	54.7	49.4	51.7	39.7	38.4	35.9	55.2	34.6	35.7	58.6	41.1	56	66.3	37.6	54
1110019D14Rik	25.5	22.9	19.1	15.8	42.3	20.5	23.7	19.2	15.6	25	21.4	23.3	12.5	12.6	19.1	21.1	21.4	18.2
1110020A21Rik	6.6	16.3	12.7	5.8	8.2	11.8	6.9	13.1	8.6	9.4	4.1	8.5	18.7	13.7	6.8	12	12.8	14
1110032A03Rik	456.9	371.5	388.7	388.9	360.9	390.8	362.2	381.8	337	409.3	362.3	393.8	539.1	438.7	450.5	454.8	421	453.7
1110032F04Rik	53.3	117.7	79.7	103.7	101.1	98	78.7	102.2	95.2	92.7	97.2	91.6	114.8	89.1	114.7	108.4	109.5	103.8
1110038B12Rik	130.7	144.9	150.8	157	131.7	163.6	127.6	124.9	145.9	167.7	125.2	124.3	203.4	155.4	157	176.2	155.7	129.7
1110038F14Rik	233.6	215.7	294.2	249.2	228	207.8	249.1	228	216.9	221.8	217.4	216.7	350.6	270.7	255.3	292.2	214.8	227.2
1110046J04Rik	22.6	12	22.3	15.8	16.5	11.8	25.2	18.3	22.6	18.7	24.7	17.1	23.7	17.1	19.1	21.1	15.4	18.2
1110051M20Rik	979.5	1021.9	1117.4	1122.2	986.2	1066.9	972.8	1045	1010.2	1020.6	1002.9	973.2	1216.6	1071.5	1145.3	1233.5	1055	1095.3
1110059E24Rik	393.4	336.7	294.2	357.3	351.5	365	331.6	335.5	294.1	380.1	371.4	346.4	516.6	435.2	423.2	420.2	369.7	400.4
1110059G10Rik	282.5	273.5	245.4	260.7	250.4	264.9	254.5	277	241.8	247.9	217.4	220.6	349.4	330.1	275.7	293.7	237	251.7
1110065P20Rik	410.9	482.6	500.3	437.9	473.7	457.6	307.2	342.5	332.3	572.8	458.6	407.8	652.6	475.2	558.3	585.9	419.3	470.5
1190007I07Rik	73.7	90.4	93.5	108	77.6	91.5	94	80.4	71	93.7	88.1	82.3	123.5	84.5	105.1	88.9	71	84.8
1300002E11Rik	168.6	129.6	174.2	131.1	152.8	152.9	188.7	157.3	184.1	123.9	136.7	149.9	134.8	131.4	127	120.5	141.2	143.7
1500009C09Rik	1804.4	1845.6	2127.5	2008.1	1806.7	1846.4	1642.1	1812.1	1571.9	1988	1790.1	1728.1	2540.5	2128.2	2219.6	2271.2	1947.5	2095.1
1500009L16Rik	87.6	107.9	86	98	101.1	54.9	90.9	72.5	67.1	105.2	107	91.6	103.6	122.2	92.8	69.3	88.1	75
1500011B03Rik	675.9	657	656.4	698.7	586.6	642.7	580.7	671.9	548.4	611.3	543.5	642.3	889.7	727.7	752.2	777.1	660.6	673.8
1500015A07Rik	86.1	85	71.2	83.6	75.2	67.8	94	73.4	67.9	66.6	72.5	66.8	73.6	92.5	69.6	76.8	78.7	70.8
1500015O10Rik	21.2	30.5	108.3	24.5	31.7	31.2	40.5	35.8	24.2	55.2	30.5	35	56.2	40	41	22.6	47.1	23.1
1500026H17Rik	51.8	81.7	55.2	44.7	74.1	65.7	65.7	58.5	48.4	57.3	61.8	57.5	53.7	44.6	72.3	66.3	57.3	68.7
1600002K03Rik	24.1	37	35.1	50.4	37.6	43.1	26.7	29.7	29.6	31.2	32.9	41.9	41.2	26.3	38.2	39.2	31.7	36.5
1600012H06Rik	367.1	375.9	331.4	423.5	343.2	384.4	390.5	374.8	398.6	339.5	357.4	372	314.4	371.3	361.7	344.9	303.8	328.9
1600014C10Rik	491.2	494.6	473.7	522.9	531.3	546.9	490.6	497.1	487.6	504	526.2	483.9	428	547.2	554.2	463.9	557.9	521
1600020E01Rik	134.3	144.9	150.8	129.6	121.1	156.1	120	132.8	116.2	121.8	119.4	128.2	161	138.2	120.1	168.7	144.6	121.3
1600023N17Rik	10.2	8.7	3.2	11.5	7.1	7.5	6.9	7.9	7.8	8.3	9.1	10.1	12.5	8	10.9	10.5	3.4	3.5
1600029O15Rik	18.2	15.3	17	17.3	21.2	17.2	14.5	21	20.3	20.8	18.1	15.5	12.5	11.4	16.4	7.5	24.8	21
1700001L19Rik	49.6	57.7	34	43.2	40	47.4	39.7	47.2	32.8	48.9	34.6	35	62.4	57.1	50.5	72.3	50.5	43.5
1700001O22Rik	62	89.3	74.4	103.7	90.5	68.9	71.8	62	66.3	94.8	88.1	74.6	137.3	86.8	102.4	114.5	90.7	89.1
1700003E16Rik	119.7	147.1	143.4	148.4	131.7	147.5	146.7	127.6	131.8	142.7	130.1	144.5	174.7	138.2	146.1	174.7	120.7	135.3
1700007K13Rik	9.5	13.1	12.7	14.4	12.9	18.3	14.5	13.1	13.3	11.5	17.3	6.2	15	5.7	13.7	10.5	2.6	9.8
1700007L15Rik	5.8	4.4	4.2	7.2	3.5	4.3	8.4	6.1	1.6	7.3	4.1	8.5	18.7	5.7	6.8	9	11.1	4.2
1700008J07Rik	44.5	49	36.1	40.3	51.7	43.1	51.2	39.3	38.2	41.7	44.5	42.7	56.2	53.7	41	64.8	51.3	37.2
1700008O03Rik	13.1	16.3	12.7	18.7	4.7	8.6	15.3	2.6	9.4	14.6	12.4	12.4	18.7	13.7	10.9	13.6	19.7	10.5
1700010I14Rik	31.4	18.5	21.2	33.1	28.2	37.7	27.5	29.7	25.7	29.2	21.4	21	46.2	21.7	25.9	24.1	31.7	27.3
1700012B09Rik	95.6	66.5	22.3	74.9	65.8	54.9	55	61.2	45.2	75	44.5	48.2	57.4	57.1	42.3	87.4	50.5	61.7
1700012D14Rik	24.8	41.4	23.4	31.7	24.7	32.3	40.5	22.7	22.6	30.2	18.9	21.7	26.2	27.4	25.9	25.6	26.5	18.2
1700016K19Rik	15.3	16.3	4.2	10.1	20	19.4	9.9	14	10.9	12.5	12.4	6.2	21.2	8	9.6	13.6	10.3	10.5
1700017B05Rik	146	128.6	133.8	123.9	138.7	156.1	150.5	126.7	138.9	157.3	162.2	142.1	151	165.6	140.6	182.2	148.9	145.1
1700018A23Rik	14.6	19.6	7.4	4.3	7.1	6.5	8.4	12.2	10.1	4.2	10.7	8.5	11.2	9.1	13.7	15.1	6	4.9
1700019D03Rik	323.4	334.5	314.4	302.5	335	312.2	299.5	325	309.7	361.4	320.3	316.9	263.3	271.9	299	316.3	261	305
1700020D05Rik	5.1	14.2	3.2	2.9	12.9	4.3	12.2	14.9	14.8	9.4	12.4	7	6.2	6.9	1.4	3	7.7	9.8
1700020I14Rik	9057.5	11385.2	7150.4	7584.5	9852.7	7690.4	9654.9	8494.3	9448.6	9153.9	10139.5	9268.2	6030.7	7725.7	7585.8	7212.6	9158.3	8460.5
1700021F05Rik	270.1	254.9	233.7	322.7	293.9	297.2	286.6	290.9	241.1	273.9	249.5	250.9	419.3	339.3	316.7	338.9	283.2	293.1
1700022I11Rik	36.5	64.3	39.3	36	14.1	29.1	35.9	36.7	35.9	21.9	26.3	23.3	33.7	41.1	41	42.2	29.9	31.6
1700023F06Rik	48.9	44.7	56.3	63.4	61.1	53.8	50.4	45.4	52.3	64.6	51.9	45	93.6	62.8	75.1	75.3	49.6	51.9
1700025G04Rik	1234.3	1420.7	1180.1	1182.7	1522.2	1372.7	1590.2	1472.2	1659.3	1329.9	1387.4	1554.2	992	1045.3	1042.9	1013.6	1248.4	1146.4
1700028E10Rik	51.1	28.3	35.1	44.7	35.3	40.9	32.9	32.3	33.5	34.4	37.1	28	38.7	51.4	35.5	45.2	38.5	41.4
1700028J19Rik	8	6.5	8.5	5.8	8.2	10.8	6.9	5.2	5.5	10.4	9.9	6.2	7.5	2.3	10.9	13.6	6.8	3.5
1700028K03Rik	8	8.7	5.3	4.3	1.2	5.4	1.5	9.6	2.3	2.1	5.8	3.1	1.2	8	5.5	3	3.4	5.6
1700028P14Rik	11.7	14.2	5.3	7.2	8.2	8.6	6.1	2.6	4.7	13.5	7.4	6.2	10	3.4	9.6	4.5	8.6	7
1700029I15Rik	36.5	36	23.4	38.9	32.9	51.7	35.2	31.5	32	35.4	33.8	29.5	47.4	44.6	30	45.2	14.5	33
1700029J07Rik	78.1	51.2	48.9	43.2	52.9	49.5	51.2	61.2	52.3	33.3	38.7	36.5	49.9	68.5	45	69.3	50.5	51.2
1700030C10Rik	2.2	4.4	1.1	11.5	5.9	3.2	1.5	2.6	4.7	8.3	9.1	6.2	2.5	8	6.8	1.5	8.6	4.2
1700030J22Rik	43.8	45.8	61.6	40.3	65.8	43.1	61.9	58.5	71	63.5	52.7	71.5	42.4	52.5	58.7	43.7	52.2	65.9
1700030K09Rik	154	143.8	203.9	185.8	159.9	180.9	168.1	183.5	189.6	151	155.6	153	198.4	201.1	162.4	216.9	187.4	176
1700037C18Rik	56.9	51.2	47.8	64.8	51.7	51.7	45.1	44.6	39.8	52.1	39.5	49.7	83.6	46.8	50.5	91.9	55.6	49.8
1700037H04Rik	267.1	296.3	328.2	309.7	288	283.2	287.3	249	259	294.7	227.3	277.3	414.3	333.6	299	326.8	304.6	304.3
1700040D17Rik	16.8	15.3	23.4	8.6	18.8	14	19.1	21.8	22.6	24	13.2	16.3	22.5	18.3	17.7	16.6	16.3	14
1700047I17Rik2	14.6	10.9	13.8	13	11.8	20.5	15.3	16.6	11.7	13.5	8.2	12.4	18.7	13.7	12.3	15.1	22.2	17.5
1700047M11Rik	59.9	82.8	56.3	70.6	75.2	60.3	61.1	64.7	61.6	59.4	52.7	67.6	69.9	66.3	43.7	69.3	65	54.7
1700048O20Rik	123.4	99.1	128.5	77.8	67	72.1	87.1	87.4	124	97.9	107.9	87.8	148.5	125.7	162.4	170.2	74.4	124.1
1700063D05Rik	8.8	8.7	15.9	25.9	14.1	12.9	13.8	23.6	10.9	15.6	14.8	13.2	18.7	11.4	6.8	16.6	11.1	7.7
1700066M21Rik	237.2	311.6	244.3	240.6	286.8	232.6	216.3	263	213.7	233.3	247	280.4	277	238.8	279.8	259	237	245.4
1700086L19Rik	70.8	98.1	58.4	69.1	98.7	81.8	98.6	70.8	68.6	115.6	74.1	87.8	48.7	76.5	71	55.7	71.9	84.8
1700086O06Rik	43.8	54.5	47.8	49	36.4	45.2	39.7	39.3	34.3	29.2	45.3	38.8	82.4	40	75.1	46.7	52.2	45.6
1700088E04Rik	65	70.8	45.7	76.3	61.1	68.9	77.2	70.8	63.2	81.2	63.4	62.1	96.1	80	69.6	113	65.9	68
1700095J03Rik	5.8	4.4	5.3	5.8	9.4	7.5	4.6	3.5	3.1	6.2	1.6	4.7	6.2	5.7	12.3	13.6	3.4	4.9
1700096K18Rik	36.5	42.5	36.1	43.2	35.3	30.1	22.2	35.8	25.7	29.2	42.8	31.8	59.9	44.6	43.7	60.2	30.8	35.1
1700101I11Rik	49.6	56.7	62.7	47.5	42.3	63.5	49.7	42.8	53.8	54.2	74.1	68.3	53.7	69.7	53.2	63.3	59.9	47.7
1700102P08Rik	23.4	14.2	23.4	24.5	20	20.5	19.9	21	25	11.5	19.8	21.7	29.9	19.4	19.1	22.6	13.7	18.2
1700109H08Rik	71.5	54.5	49.9	33.1	56.4	35.5	46.6	32.3	45.2	43.7	54.3	43.5	17.5	28.6	24.6	40.7	53.1	24.5
1700110C19Rik	13.1	6.5	3.2	5.8	8.2	10.8	12.2	7.9	10.9	2.1	14	10.9	0	2.3	9.6	10.5	12.8	8.4
1700112J16Rik	13.1	17.4	9.6	13	17.6	18.3	12.2	14	10.1	10.4	16.5	8.5	13.7	8	8.2	15.1	17.1	15.4
1700113A16Rik	43.1	34.9	35.1	38.9	28.2	30.1	30.6	32.3	26.5	38.5	23.1	29.5	44.9	29.7	32.8	45.2	38.5	16.8
1700120C14Rik	25.5	16.3	31.9	20.2	24.7	26.9	20.6	24.5	25.7	17.7	21.4	20.2	38.7	14.9	9.6	28.6	25.7	21
1700123O20Rik	256.9	262.6	332.5	327	298.6	324.1	277.4	284	258.2	289.5	282.4	250.9	349.4	340.4	275.7	293.7	308.9	331.7
1700124L16Rik	13.1	15.3	21.2	17.3	7.1	17.2	22.2	7.9	15.6	13.5	10.7	8.5	21.2	11.4	10.9	25.6	17.1	17.5
1810010H24Rik	96.3	88.2	85	95.1	65.8	99.1	74.9	84.8	58.5	71.9	57.6	66	97.3	105.1	91.5	113	84.7	82.7
1810013L24Rik	578.8	633	634.1	651.1	749.9	690.1	615.1	696.4	668.5	645.7	685.9	652.4	536.6	591.7	607.5	540.7	712.8	633.9
1810014B01Rik	197.1	174.3	175.3	175.7	121.1	155	176.5	165.1	154.5	164.5	122.7	146	205.9	135.9	174.7	171.7	136.9	145.8
1810021B22Rik	32.8	31.6	21.2	36	27	34.5	19.9	22.7	21.8	19.8	23.9	31.8	29.9	34.3	39.6	45.2	28.2	30.9
1810024B03Rik	16.1	12	17	4.3	10.6	17.2	13	10.5	10.9	16.7	14	7	12.5	14.9	19.1	18.1	23.1	13.3
1810026B05Rik	337.2	334.5	365.4	352.9	284.5	311.1	325.5	325	311.3	303	293.1	267.2	408	365.6	342.6	304.2	302.9	277
1810030O07Rik	360.6	330.1	383.4	384.6	351.5	408	339.3	379.2	341.7	380.1	379.6	365.8	381.8	371.3	318.1	341.9	362.8	369.5
1810032O08Rik	51.8	77.4	78.6	63.4	74.1	59.2	57.3	58.5	50.7	70.8	56.8	69.1	97.3	76.5	84.6	103.9	79.6	57.5
1810037I17Rik	481.7	525.1	505.6	538.8	492.5	508.2	372.9	467.4	344.8	575.9	487.5	490.1	757.4	562	681.2	603.9	452.7	500.6
1810044D09Rik	10.2	8.7	9.6	4.3	9.4	7.5	10.7	6.1	6.2	13.5	4.1	8.5	22.5	14.9	15	21.1	10.3	11.9
1810055G02Rik	220.4	222.3	300.6	240.6	279.8	287.5	238.4	242.9	234	248.9	217.4	250.1	235.8	254.7	275.7	250	252.4	299.4
1810058I24Rik	304.4	334.5	338.8	335.6	303.3	333.8	299.5	290.9	299.6	357.2	259.4	301.4	443	346.1	361.7	366	328.6	333.8
1810062O18Rik	15.3	21.8	15.9	15.8	11.8	17.2	22.2	15.7	6.2	16.7	14.8	15.5	15	18.3	15	9	25.7	18.9
2010001A14Rik	32.1	31.6	22.3	34.6	35.3	26.9	17.6	22.7	27.3	52.1	30.5	35	43.7	44.6	39.6	30.1	37.6	35.1
2010300C02Rik	2690.5	3010.3	3105.7	3167.8	3193.7	3348.3	3323.2	2940.9	3168	3487.6	3098.5	3103.6	3414	3219.2	3055.1	3391.7	3220.8	3297
2210011C24Rik	5.1	13.1	5.3	5.8	4.7	7.5	7.6	3.5	7.8	9.4	9.1	8.5	6.2	8	13.7	6	6.8	14
2210016F16Rik	162	154.7	137	159.9	162.2	173.3	131.4	159	135	145.8	157.3	146.8	218.4	183.9	189.7	191.3	148.9	136.7
2210016L21Rik	1175.2	1274.7	1414.8	1475.1	1201.3	1206.9	1247.8	1350.8	1168.6	1247.6	1228.5	1213.2	1688.3	1370.8	1489.3	1610	1298.9	1389.7
2210406O10Rik	22.6	10.9	19.1	21.6	10.6	14	20.6	22.7	24.2	16.7	23.9	14	27.5	25.1	23.2	22.6	18	20.3
2210408F21Rik	73.7	70.8	58.4	46.1	65.8	62.4	55	57.7	69.4	57.3	65.9	77.7	62.4	50.3	49.1	64.8	58.2	66.6
2210408I21Rik	124.1	143.8	117.9	113.8	108.1	112	129.1	119.7	126.4	119.8	122.7	147.6	113.6	140.5	143.3	94.9	132.6	163.4
2300009A05Rik	124.1	136.2	127.5	100.8	146.9	136.7	121.5	93.5	121.7	116.6	140	118.8	153.5	157.6	154.3	153.6	130.9	107.3
2310001H17Rik	9.5	8.7	3.2	11.5	9.4	8.6	5.3	5.2	5.5	8.3	11.5	9.3	8.7	14.9	6.8	9	5.1	3.5
2310009A05Rik	56.2	63.2	36.1	64.8	44.7	52.8	52	56.8	46.8	62.5	59.3	52.8	71.1	66.3	53.2	42.2	47.1	41.4
2310009B15Rik	81.8	83.9	73.3	72	63.5	59.2	84.8	82.1	71.8	82.3	93.9	86.2	117.3	92.5	113.3	88.9	79.6	80.6
2310010J17Rik	26.3	31.6	26.6	28.8	27	29.1	25.2	30.6	19.5	25	22.2	21	39.9	25.1	24.6	25.6	17.1	28
2310011J03Rik	360.6	354.1	385.6	458.1	345.6	425.3	346.2	388.8	337.8	459.3	367.2	393	572.7	409	479.1	488	369.7	443.1
2310022A10Rik	300.7	344.3	342	352.9	340.9	348.8	308.7	380.1	314.4	341.6	319.5	299.8	341.9	346.1	367.2	391.6	361.1	359
2310022B05Rik	1939.4	1503.5	1322.4	1722.9	1495.2	1773.2	1662.8	1700.3	1532.1	1566.3	1538.1	1677.6	2090.1	1696.4	1784.2	2134.1	1740.4	1825.2
2310030G06Rik	20.4	5.4	18.1	13	17.6	9.7	18.3	16.6	13.3	14.6	7.4	12.4	13.7	11.4	15	22.6	15.4	16.1
2310033P09Rik	154.7	137.3	207.1	158.5	141.1	191.6	158.9	148.5	160.7	175	141.6	153	184.7	170.2	180.2	177.7	171.1	167.6
2310039H08Rik	49.6	57.7	49.9	60.5	58.8	51.7	45.1	57.7	46	55.2	45.3	53.6	67.4	50.3	53.2	60.2	51.3	51.9
2310040G24Rik	12.4	13.1	4.2	14.4	16.5	12.9	13.8	11.4	7	24	10.7	12.4	26.2	10.3	12.3	16.6	17.1	8.4
2310057M21Rik	242.3	262.6	274	221.8	259.8	251.9	286.6	277	285.5	284.3	282.4	281.9	239.6	270.7	285.3	268.1	290.1	269.3
2310061I04Rik	643.1	635.2	833.8	789.4	641.8	748.3	636.5	638.7	674.8	585.3	624.1	625.2	885.9	660.3	662.1	778.6	707.6	654.2
2410002F23Rik	815.3	716.9	927.3	868.6	745.2	797.8	812.3	741.8	778.5	786.3	762.5	710.7	1004.5	893.3	845	1067.8	845.4	803.6
2410004B18Rik	348.9	429.3	408.9	448	422	435	387.4	418.5	350.3	413.4	431.5	431.8	539.1	453.5	516	504.5	401.3	396.9
2410004I01Rik	5.1	10.9	1.1	7.2	7.1	4.3	6.1	6.1	4.7	3.1	3.3	6.2	11.2	4.6	9.6	4.5	9.4	3.5
2410004P03Rik	28.5	33.8	23.4	30.3	15.3	29.1	32.1	21.8	18.7	32.3	22.2	37.3	38.7	28.6	25.9	28.6	22.2	30.9
2410006H16Rik	269.3	319.2	218.8	286.7	242.1	226.1	173.5	211.4	161.5	308.3	249.5	264.9	331.9	260.5	365.8	396.1	284.1	273.5
2410022M11Rik	48.2	43.6	40.4	44.7	36.4	43.1	46.6	34.9	32.8	27.1	26.3	38.1	51.2	37.7	43.7	39.2	32.5	38.6
2410131K14Rik	510.2	496.8	495	475.4	538.4	508.2	563.9	501.5	539	569.6	578	544.5	466.7	496.9	501	442.8	569	556
2500002B13Rik	12.4	8.7	9.6	4.3	9.4	8.6	5.3	5.2	12.5	6.2	11.5	9.3	11.2	5.7	10.9	7.5	6	7.7
2500004C02Rik	98.5	89.3	87.1	109.5	87	102.3	81.8	84.8	90.5	72.9	99.6	90.9	102.3	127.9	90.1	87.4	78.7	96.1
2510002D24Rik	111.7	119.8	107.3	108	128.1	116.3	111.6	103.1	106.9	111.4	102.1	97.1	158.5	122.2	109.2	126.5	111.2	94.7
2510009E07Rik	957.7	947.9	764.7	855.7	909.8	901.1	912.4	900.8	915.8	863.3	902.5	874.6	811.1	829.3	835.4	744	960.9	910.1
2510039O18Rik	398.5	417.3	524.7	461	404.4	458.6	354.6	394	425.2	425.9	456.2	447.4	506.6	439.8	450.5	494	422.7	452.3
2610001J05Rik	504.4	452.1	529	534.4	481.9	531.9	447	460.4	442.3	478	458.6	480	626.4	547.2	526.9	483.5	478.3	492.2
2610002M06Rik	1077.4	1079.7	865.7	875.8	1043.8	879.6	1071.3	1016.1	1032.9	970.6	1102.5	1008.1	741.2	900.2	914.6	781.7	958.4	946.6
2610005L07Rik	108.8	86.1	59.5	41.8	91.7	82.9	127.6	85.6	128.7	94.8	101.3	97.9	29.9	64	43.7	46.7	97.5	75
2610008E11Rik	865.7	855.2	835.9	744.8	860.4	819.3	830.6	909.5	817.5	784.2	844.8	797.7	611.4	817.9	754.9	850.9	828.3	751
2610021A01Rik	263.5	276.7	277.2	234.8	255.1	274.5	293.4	287.5	277.7	255.1	300.5	294.4	185.9	199.9	249.8	227.4	237.9	265.7
2610028E06Rik	12.4	8.7	5.3	15.8	8.2	8.6	10.7	4.4	7.8	17.7	5.8	12.4	15	11.4	12.3	6	9.4	7
2610035D17Rik	177.4	221.2	225.2	224.7	249.2	268.1	248.3	244.6	202.8	215.6	179.5	260.2	299.5	243.3	226.6	242.5	178.8	245.4
2610035F20Rik	9.5	9.8	9.6	2.9	8.2	8.6	4.6	2.6	3.1	4.2	10.7	10.9	17.5	12.6	1.4	7.5	2.6	5.6
2610044O15Rik8	303.6	324.7	279.3	279.5	292.7	342.4	282	325.9	303.5	281.2	322	314.6	253.3	327.9	327.6	310.3	325.2	326.8
2610203C22Rik	9.5	14.2	6.4	4.3	1.2	3.2	5.3	1.7	7.8	3.1	4.9	6.2	5	8	6.8	1.5	11.1	4.2
2610301B20Rik	724.8	810.6	757.3	760.6	708.8	778.4	716	775.9	708.3	754	802.8	770.5	822.3	773.4	854.5	707.9	737.6	764.3
2610306M01Rik	65.7	105.7	91.3	93.6	105.8	102.3	74.1	80.4	68.6	106.2	73.3	93.2	117.3	106.2	121.5	99.4	109.5	97.5
2610316D01Rik	88.3	102.4	66.9	98	92.9	105.5	102.4	75.1	95.2	119.8	94.7	76.9	84.9	85.7	80.5	84.3	93.3	71.5
2610318N02Rik	20.4	13.1	37.2	10.1	22.3	25.8	29	25.3	25.7	19.8	23.9	26.4	33.7	28.6	27.3	25.6	27.4	23.8
2610507B11Rik	5466.3	5837.5	4851.9	5013.1	5718.6	5224.9	5585.9	5152.3	5811.7	5718.3	6029.8	6042.6	3658.6	4716.8	4779.2	4834.5	5096.4	5397.7
2610524H06Rik	198.5	197.2	202.9	221.8	154	198.1	171.9	175.6	161.5	175	169.6	168.5	314.4	238.8	199.3	234.9	204.5	197.7
2610528A11Rik	36.5	30.5	37.2	25.9	27	34.5	21.4	34.9	25.7	16.7	28	31.8	36.2	25.1	39.6	30.1	28.2	32.3
2700038G22Rik	70.1	63.2	85	53.3	61.1	94.7	75.6	48.9	71	67.7	51.9	64.5	87.3	77.7	58.7	72.3	87.3	52.6
2700046A07Rik	175.2	115.5	134.9	112.4	91.7	118.4	126.1	127.6	114.7	118.7	124.3	118.8	134.8	135.9	132.4	128	130.9	117.1
2700046G09Rik	40.1	28.3	42.5	47.5	32.9	19.4	42	29.7	33.5	40.6	29.6	45	52.4	43.4	41	42.2	32.5	37.2
2700049A03Rik	131.4	129.6	117.9	102.3	137.5	100.1	130.7	116.2	151.3	134.3	144.9	121.2	93.6	115.4	111.9	131	136.1	119.2
2700062C07Rik	141.6	131.8	174.2	118.1	137.5	137.8	155.1	145.9	142.8	127.1	132.6	132	166	149.6	101	150.6	140.3	134.6
2700081O15Rik	728.5	787.7	806.2	806.7	873.4	792.4	807.7	723.4	837.8	934.1	840.7	751.8	638.9	781.4	731.7	784.7	865.1	866
2700097O09Rik	170.8	132.9	158.3	121	149.3	161.5	158.2	138	159.9	123.9	142.5	135.1	118.5	134.8	106.5	131	118.9	115
2810001G20Rik	165.7	140.5	123.2	178.6	150.5	158.3	132.2	130.2	130.3	155.2	125.2	144.5	217.1	162.2	169.3	159.6	130.9	151.5
2810004N23Rik	302.2	307.2	261.3	229	289.2	288.5	303.4	291.8	297.2	290.5	315.4	294.4	234.6	261.6	270.3	290.7	314	265
2810006K23Rik	184.7	201.6	208.2	201.7	237.4	173.3	176.5	221.9	181	211.4	181.2	205.8	222.1	190.8	182.9	135.5	189.1	187.2
2810013P06Rik	411.7	398.8	328.2	394.7	360.9	379	381.3	380.9	341.7	386.4	350.8	421.7	482.9	414.7	465.5	391.6	438.1	402.5
2810021J22Rik	203.6	188.5	184.8	161.3	205.7	209.9	248.3	221.1	209.1	194.7	200.9	203.5	153.5	186.2	158.4	156.6	217.3	200.5
2810025M15Rik	167.2	216.8	202.9	291	189.2	242.2	225.4	205.3	188.8	224.9	208.3	208.2	354.4	231.9	267.6	278.6	202.8	228.6
2810029C07Rik	167.9	146	131.7	146.9	128.1	156.1	134.5	146.8	131.8	140.6	134.2	121.9	197.2	164.5	161.1	165.7	129.2	152.9
2810032G03Rik	57.7	99.1	76.5	82.1	70.5	62.4	66.5	58.5	44.5	86.4	65.9	65.2	83.6	78.8	58.7	57.2	61.6	71.5
2810049E08Rik	43.8	39.2	42.5	43.2	18.8	46.3	32.1	30.6	31.2	30.2	46.9	29.5	49.9	49.1	49.1	49.7	39.4	41.4
2810403D21Rik	10.2	14.2	12.7	15.8	8.2	16.1	11.5	9.6	12.5	11.5	11.5	14.8	22.5	21.7	21.8	9	20.5	11.2
2810408A11Rik	19.7	7.6	6.4	20.2	12.9	12.9	10.7	18.3	7	18.7	14	12.4	21.2	12.6	23.2	15.1	15.4	7.7
2810414N06Rik	13.9	28.3	14.9	23	16.5	23.7	16	14	14.8	16.7	9.9	15.5	28.7	22.8	20.5	22.6	18.8	16.1
2810429I04Rik	47.4	41.4	25.5	20.2	42.3	33.4	54.3	48.1	46	29.2	50.2	48.2	29.9	56	38.2	34.6	66.7	45.6
2810454H06Rik	8	12	11.7	7.2	8.2	4.3	6.1	7	6.2	9.4	8.2	11.7	6.2	11.4	5.5	13.6	6.8	6.3
2810459M11Rik	159.1	197.2	282.5	236.2	194	207.8	192.6	244.6	188.8	233.3	256.1	216.7	209.6	199.9	182.9	170.2	188.2	173.2
2900005J15Rik	21.9	14.2	13.8	14.4	9.4	18.3	16	14	7	11.5	9.9	7.8	7.5	5.7	4.1	24.1	12	11.2
2900009J06Rik	8.8	14.2	7.4	11.5	11.8	8.6	14.5	7	8.6	15.6	14.8	9.3	10	5.7	8.2	9	1.7	6.3
2900026A02Rik	438.7	483.7	507.7	512.8	531.3	520	532.6	505	592.9	624.8	535.2	511.8	324.4	496.9	401.3	409.7	542.5	504.9
2900052N01Rik	594.9	745.2	484.3	535.9	653.6	622.3	545.6	528.6	487.6	687.3	622.5	592.6	607.7	514.1	614.3	456.3	597.3	548.3
2900076A07Rik	99.3	71.9	89.2	98	65.8	62.4	70.3	67.3	103	80.2	79	72.2	84.9	68.5	73.7	79.8	75.3	76.4
2900079G21Rik	228.5	222.3	287.8	255	252.7	239	252.2	211.4	214.5	259.3	228.1	226.8	331.9	316.4	286.7	317.8	310.6	301.5
2900097C17Rik	11609.3	11469.1	12212.6	11835.5	11492.5	10956.9	12444.8	12281	11870.8	10510.8	11565.6	11190.5	11276.5	11992.4	11412.1	10916	12294.4	11666.3
3010001F23Rik	16.1	18.5	13.8	23	24.7	17.2	23.7	21	25	28.1	17.3	26.4	11.2	12.6	21.8	9	19.7	17.5
3110009E18Rik	21.2	29.4	14.9	24.5	20	14	22.2	22.7	17.2	15.6	17.3	22.5	33.7	22.8	30	34.6	15.4	23.8
3110039M20Rik	16.8	19.6	14.9	23	16.5	11.8	16	20.1	12.5	14.6	10.7	12.4	26.2	8	12.3	13.6	15.4	10.5
3110040N11Rik	72.3	87.2	97.7	72	72.9	78.6	72.6	83	64	76	60.1	58.3	97.3	83.4	68.3	54.2	70.2	56.8
3110045C21Rik	7.3	9.8	10.6	4.3	5.9	5.4	6.1	2.6	7	7.3	2.5	2.3	11.2	4.6	5.5	9	5.1	5.6
3110056K07Rik	78.1	105.7	94.5	102.3	117.5	114.1	89.4	107.5	106.1	94.8	100.5	80	84.9	97.1	69.6	79.8	113.8	72.9
3110070M22Rik	16.1	17.4	20.2	30.3	18.8	12.9	19.9	15.7	16.4	12.5	8.2	15.5	12.5	17.1	17.7	9	12.8	12.6
3110082I17Rik	65	74.1	70.1	66.3	76.4	64.6	70.3	63.8	56.2	67.7	57.6	73	81.1	81.1	75.1	64.8	77	64.5
3110082J24Rik	17.5	19.6	30.8	25.9	24.7	21.5	16	18.3	12.5	24	20.6	17.1	25	19.4	21.8	13.6	20.5	14.7
3110083C13Rik	11.7	9.8	10.6	8.6	8.2	8.6	17.6	7.9	18.7	12.5	13.2	7	6.2	14.9	4.1	10.5	13.7	10.5
3300002I08Rik	6.6	13.1	10.6	7.2	12.9	10.8	14.5	12.2	10.1	10.4	9.1	12.4	2.5	6.9	0	4.5	12.8	7
3632454L22Rik	7.3	14.2	20.2	10.1	17.6	17.2	15.3	19.2	14.8	11.5	13.2	7.8	3.7	9.1	15	12	6.8	8.4
3830406C13Rik	177.4	207	155.1	181.5	169.3	175.5	163.5	193.1	156.8	161.4	199.3	188	208.4	194.2	185.7	177.7	174.6	169.7
3830408C21Rik	101.5	86.1	89.2	73.5	102.3	98	111.6	91.7	104.5	94.8	98	86.2	69.9	98.2	62.8	93.4	102.7	79.2
4430402I18Rik	81	88.2	59.5	72	63.5	82.9	84.8	76.9	58.5	90.6	84.8	77.7	81.1	81.1	109.2	91.9	76.2	70.8
4632404H12Rik	303.6	272.4	226.2	211.8	264.5	240.1	298.8	230.7	290.2	237.4	266.8	250.1	198.4	227.3	218.4	238	283.2	220.2
4632415L05Rik	565	560	459.9	445.1	550.1	493.1	556.3	518.1	579.6	592.6	590.4	613.6	302	471.8	468.2	474.4	543.4	509.8
4632427E13Rik	18.2	15.3	17	13	27	15.1	30.6	22.7	21.8	12.5	11.5	20.2	12.5	12.6	15	7.5	18	14
4632428C04Rik	23.4	20.7	30.8	14.4	28.2	17.2	15.3	15.7	13.3	20.8	16.5	25.6	26.2	25.1	30	15.1	21.4	19.6
4732440D04Rik	66.4	54.5	65.9	50.4	75.2	74.3	87.9	74.3	76.4	75	74.9	78.4	38.7	73.1	62.8	42.2	73.6	45.6
4732471J01Rik	26.3	18.5	18.1	17.3	24.7	17.2	24.5	28	24.2	30.2	20.6	30.3	8.7	25.1	17.7	25.6	27.4	31.6
4732491K20Rik	75.2	64.3	51	69.1	56.4	58.1	66.5	61.2	50.7	52.1	65	54.4	77.4	68.5	61.4	73.8	77.9	59.6
4833412C05Rik	2.9	5.4	10.6	10.1	5.9	10.8	3.8	6.1	9.4	10.4	5.8	7.8	13.7	9.1	10.9	9	11.1	11.2
4833417C18Rik	10.2	6.5	8.5	4.3	4.7	9.7	6.9	1.7	6.2	9.4	1.6	7	6.2	10.3	6.8	6	6.8	2.8
4833418N02Rik	19.7	22.9	11.7	17.3	24.7	11.8	19.9	17.5	21.8	14.6	12.4	28	21.2	21.7	30	19.6	21.4	19.6
4833420G17Rik	656.2	640.6	773.2	695.8	611.2	749.3	735.1	619.5	709.9	612.3	668.6	568.5	697.5	751.7	679.8	676.2	684.5	652.8
4833422C13Rik	40.1	56.7	27.6	41.8	43.5	43.1	48.9	38.4	32	40.6	26.3	35	31.2	37.7	50.5	48.2	29.1	35.8
4833422M21Rik	12.4	13.1	26.6	11.5	21.2	14	22.2	23.6	27.3	15.6	15.6	15.5	7.5	10.3	17.7	15.1	28.2	10.5
4833439L19Rik	2052.5	2095.1	2086.1	2096	2073.5	2182.3	1984.5	2110.9	1990	2010.9	1976.2	2034.9	2143.7	1999.1	2090	2037.7	2049.3	2033.4
4921504A21Rik	27.7	24	22.3	21.6	32.9	19.4	23.7	10.5	26.5	26	32.1	21.7	11.2	22.8	24.6	22.6	26.5	23.8
4921507P07Rik	15.3	21.8	8.5	13	14.1	10.8	16	14	14	17.7	9.9	10.9	22.5	21.7	9.6	13.6	21.4	14
4921524J17Rik	167.9	159.1	109.4	152.7	116.4	148.6	141.4	139.8	129.5	127.1	126.8	121.2	180.9	166.8	155.6	144.6	154.9	148
4921531C22Rik	21.2	24	12.7	17.3	15.3	14	28.3	15.7	24.2	13.5	22.2	23.3	15	32	21.8	15.1	24	14.7
4921536K21Rik	8	7.6	5.3	7.2	7.1	6.5	8.4	5.2	5.5	3.1	8.2	7	8.7	10.3	1.4	13.6	12	8.4
4930402H24Rik	1628.4	1781.3	1553.9	1548.6	1662.1	1650.5	1727	1634.7	1791.1	1696.4	1661.6	1728.9	1181.7	1417.7	1459.3	1460.9	1546.2	1526.5
4930404I05Rik	8.8	2.2	7.4	18.7	2.4	7.5	10.7	5.2	14	4.2	5.8	3.1	10	6.9	16.4	10.5	9.4	7
4930404N11Rik	8	14.2	8.5	7.2	8.2	4.3	10.7	10.5	6.2	4.2	5.8	9.3	8.7	13.7	8.2	9	9.4	10.5
4930405A21Rik	5.8	8.7	8.5	7.2	9.4	4.3	6.9	5.2	5.5	6.2	2.5	7.8	5	8	9.6	4.5	6	5.6
4930426D05Rik	14.6	42.5	25.5	28.8	31.7	18.3	34.4	21	28.9	48.9	18.9	21.7	26.2	32	21.8	21.1	21.4	16.1
4930426L09Rik	4.4	7.6	2.1	7.2	4.7	11.8	8.4	6.1	8.6	11.5	5.8	6.2	8.7	11.4	13.7	10.5	12.8	7
4930430F08Rik	221.9	235.3	260.2	224.7	218.6	237.9	197.1	221.9	223.1	226	260.2	196.5	193.4	245.6	236.2	238	225.9	203.3
4930432K21Rik	38	26.1	34	46.1	22.3	37.7	36.7	22.7	31.2	43.7	34.6	28.7	47.4	51.4	36.9	40.7	24	36.5
4930444P10Rik	6.6	0	8.5	1.4	1.2	9.7	5.3	2.6	6.2	0	6.6	3.9	6.2	3.4	1.4	9	3.4	3.5
4930447C04Rik	26.3	32.7	23.4	21.6	25.9	28	29.8	33.2	42.9	19.8	28	23.3	26.2	29.7	30	33.1	32.5	17.5
4930447N08Rik	7.3	7.6	5.3	10.1	7.1	5.4	6.9	6.1	5.5	6.2	8.2	7	13.7	4.6	6.8	7.5	6.8	6.3
4930451G09Rik	37.2	25.1	21.2	30.3	28.2	32.3	22.2	27.1	29.6	25	32.9	28	31.2	33.1	28.7	10.5	31.7	29.4
4930452B06Rik	106.6	101.3	69	79.2	82.3	96.9	105.5	78.6	78	106.2	90.6	94.8	98.6	102.8	111.9	114.5	97.5	86.9
4930453N24Rik	351.1	409.6	353.7	371.7	406.7	397.3	376.7	424.6	368.2	386.4	380.4	401.5	414.3	414.7	352.2	388.6	368.8	395.5
4930473A02Rik	37.2	33.8	32.9	23	24.7	22.6	21.4	34.1	26.5	32.3	14	19.4	34.9	36.6	47.8	36.1	26.5	26.6
4930479D17Rik	21.2	7.6	11.7	15.8	7.1	8.6	9.2	12.2	10.9	12.5	16.5	9.3	8.7	4.6	5.5	7.5	13.7	7.7
4930480K23Rik	43.1	43.6	24.4	25.9	36.4	43.1	36.7	23.6	39.8	38.5	44.5	41.2	34.9	28.6	50.5	33.1	43.6	33.7
4930481A15Rik	32.8	33.8	31.9	43.2	34.1	29.1	28.3	24.5	37.4	38.5	31.3	27.2	51.2	44.6	41	40.7	28.2	40
4930503L19Rik	220.4	256	248.5	201.7	235.1	231.5	243.8	272.6	240.3	216.6	224.8	226	185.9	202.2	188.4	210.9	213.1	214.6
4930506C21Rik	15.3	21.8	12.7	21.6	8.2	14	7.6	14.9	10.1	22.9	9.1	16.3	16.2	17.1	12.3	16.6	11.1	28.7
4930507D05Rik	13.9	13.1	5.3	1.4	12.9	12.9	6.9	16.6	10.1	13.5	10.7	10.9	15	8	8.2	15.1	10.3	9.8
4930513N10Rik	6.6	9.8	5.3	1.4	4.7	7.5	6.1	9.6	5.5	3.1	3.3	6.2	7.5	6.9	15	7.5	7.7	8.4
4930522L14Rik	24.8	30.5	21.2	17.3	23.5	24.8	25.2	25.3	21.8	28.1	16.5	19.4	13.7	19.4	20.5	19.6	24.8	20.3
4930523C07Rik	26.3	40.3	47.8	50.4	41.1	42	35.9	48.1	43.7	35.4	27.2	45	34.9	30.8	35.5	34.6	38.5	24.5
4930525G20Rik	16.1	22.9	14.9	11.5	28.2	17.2	23.7	15.7	10.9	6.2	16.5	14	22.5	13.7	20.5	24.1	20.5	13.3
4930538E20Rik	4.4	10.9	4.2	4.3	1.2	6.5	3.8	4.4	5.5	2.1	2.5	3.1	13.7	5.7	9.6	3	9.4	4.2
4930539E08Rik	60.6	79.5	48.9	59.1	58.8	70	66.5	56.8	51.5	75	61.8	64.5	34.9	77.7	57.3	66.3	51.3	63.8
4930539J05Rik	23.4	16.3	27.6	2.9	18.8	12.9	14.5	15.7	18.7	14.6	19.8	20.2	27.5	28.6	9.6	24.1	19.7	14
4930550C14Rik	6.6	4.4	4.2	4.3	7.1	6.5	6.1	3.5	3.1	5.2	6.6	4.7	12.5	14.9	6.8	13.6	8.6	5.6
4930553P18Rik	12.4	10.9	10.6	18.7	11.8	15.1	14.5	7.9	16.4	14.6	17.3	12.4	16.2	17.1	4.1	12	12.8	10.5
4930556M19Rik	4.4	3.3	8.5	5.8	7.1	7.5	2.3	4.4	4.7	8.3	6.6	6.2	1.2	9.1	0	0	6	5.6
4930563E22Rik	70.1	42.5	64.8	53.3	47	43.1	49.7	41.9	48.4	45.8	41.2	43.5	53.7	48	45	39.2	55.6	46.3
4930570G19Rik	140.1	118.8	110.5	126.8	126.9	118.4	122.3	133.7	119.4	136.4	107.9	110.3	101.1	115.4	113.3	146.1	126.6	122.7
4930578M01Rik	10.9	4.4	5.3	5.8	12.9	6.5	5.3	8.7	7.8	6.2	6.6	7.8	2.5	4.6	1.4	6	3.4	3.5
4930579G24Rik	24.8	34.9	14.9	33.1	31.7	35.5	26	30.6	23.4	32.3	27.2	22.5	28.7	32	27.3	25.6	24	29.4
4930579K19Rik	10.2	13.1	10.6	11.5	8.2	15.1	5.3	5.2	14	6.2	7.4	7.8	11.2	8	9.6	10.5	1.7	10.5
4930581F22Rik	37.2	51.2	44.6	34.6	45.8	42	45.8	33.2	59.3	39.6	32.1	32.6	47.4	53.7	46.4	43.7	46.2	28.7
4930590J08Rik	16.1	16.3	12.7	11.5	11.8	10.8	22.2	18.3	16.4	15.6	18.9	12.4	15	12.6	10.9	9	24.8	11.2
4930594M22Rik	17.5	9.8	9.6	20.2	7.1	12.9	16	15.7	13.3	12.5	12.4	17.1	10	26.3	9.6	15.1	13.7	17.5
4931403E22Rik	12.4	8.7	4.2	11.5	9.4	10.8	14.5	7.9	8.6	11.5	11.5	14	15	5.7	16.4	9	7.7	15.4
4931406C07Rik	643.8	479.4	397.2	527.2	483.1	521.1	552.5	580.1	475.1	449.9	463.6	465.2	541.6	604.3	496.9	566.3	514.3	521
4931406P16Rik	610.9	605.8	554.4	472.5	548.9	578.2	637.3	539.1	604.6	601.9	624.1	598.8	370.6	483.2	528.3	527.1	569.9	496.4
4931414P19Rik	51.8	50.1	47.8	46.1	50.5	37.7	49.7	42.8	53.8	55.2	37.9	44.3	58.6	59.4	56	37.7	59.9	59.6
4931415C17Rik	32.8	38.1	32.9	20.2	41.1	36.6	35.2	32.3	38.2	36.4	40.3	30.3	31.2	33.1	36.9	28.6	33.4	26.6
4931428F04Rik	443.8	451	506.6	448	429	470.5	505.1	491.9	478.2	477	472.6	453.6	371.8	423.8	458.7	445.8	471.5	469.8
4931440P22Rik	17.5	32.7	24.4	17.3	15.3	11.8	16	21.8	19.5	13.5	26.3	14.8	18.7	17.1	30	19.6	14.5	19.6
4932438A13Rik	1332.1	1462.1	917.7	1073.2	1289.5	1047.6	1185.2	1282.6	1284.8	1331.9	1255.7	1377.1	637.6	854.5	946	1096.4	1213.3	1128.9
4932438H23Rik	19.7	22.9	15.9	25.9	25.9	19.4	13.8	14.9	19.5	17.7	16.5	14.8	12.5	18.3	17.7	21.1	19.7	19.6
4932441J04Rik	42.3	51.2	43.5	49	51.7	53.8	55	54.2	63.2	46.9	45.3	42.7	41.2	50.3	51.9	61.7	41.1	61
4932702P03Rik	16.8	9.8	6.4	1.4	5.9	5.4	12.2	6.1	10.9	7.3	6.6	4.7	1.2	4.6	12.3	4.5	12	10.5
4933404O12Rik	115.3	136.2	124.3	148.4	126.9	152.9	138.3	121.4	138.9	138.5	135.9	131.3	112.3	132.5	131	116	135.2	136
4933406C10Rik	8.8	17.4	8.5	4.3	5.9	10.8	12.2	15.7	6.2	7.3	10.7	9.3	16.2	14.9	13.7	6	20.5	10.5
4933407K13Rik	29.2	34.9	35.1	33.1	36.4	34.5	29.8	30.6	33.5	19.8	36.2	27.2	27.5	20.6	27.3	13.6	37.6	28.7
4933407L21Rik	122.6	107.9	95.6	83.6	84.6	95.8	93.2	83	99.1	135.4	79.9	88.5	132.3	101.7	129.7	144.6	105.2	97.5
4933408B17Rik	5.8	12	10.6	7.2	5.9	3.2	9.9	7	4.7	10.4	10.7	6.2	16.2	5.7	1.4	16.6	6.8	8.4
4933412E12Rik	20.4	33.8	15.9	24.5	10.6	16.1	16	21	9.4	16.7	21.4	28.7	21.2	14.9	20.5	24.1	19.7	13.3
4933421O10Rik	150.4	156.9	164.6	128.2	179.8	145.3	178.8	129.3	167.7	150	165.5	135.9	136	157.6	142	146.1	126.6	143
4933427D14Rik	434.3	479.4	478	416.3	473.7	439.3	492.9	454.3	495.4	450.9	492.4	433.4	378.1	393	367.2	495.5	462.9	457.2
4933430I17Rik	13.1	8.7	7.4	11.5	3.5	6.5	9.2	5.2	7.8	4.2	5.8	9.3	8.7	10.3	8.2	1.5	7.7	7.7
4933431E20Rik	1133.6	1160.3	886.9	917.6	1077.9	1051.9	1099.6	939.2	1022.7	1208	1033.4	1079.6	671.3	941.3	898.2	894.6	1061	1010.4
4933434E20Rik	592	630.8	668.1	658.3	600.7	636.3	609	665.8	570.3	617.5	645.6	647.8	814.8	623.7	724.9	789.2	629.8	621.2
4933439C10Rik	237.2	219	276.2	250.7	211.6	281	244.5	227.2	247.3	232.2	214.1	217.5	269.5	217	172	266.6	237	199.1
5031425E22Rik	315.3	345.4	311.2	269.4	379.7	337	348.4	297.9	326.1	349.9	296.4	260.2	378.1	343.8	297.6	347.9	345.7	303.6
5031439G07Rik	1790.5	1778	1804.6	1848.2	1943	1873.3	2001.3	1703.7	1848.1	2018.2	1998.4	1921.5	1477.4	1850.6	1729.6	1882.6	1937.3	1853.2
5033417F24Rik	24.8	16.3	24.4	17.3	18.8	22.6	23.7	25.3	33.5	20.8	23.9	33.4	25	22.8	20.5	15.1	19.7	18.2
5330413P13Rik	26.3	25.1	19.1	15.8	30.6	18.3	21.4	22.7	28.9	28.1	24.7	21.7	21.2	21.7	27.3	39.2	22.2	20.3
5330417C22Rik	305.1	341	337.8	324.1	325.6	304.7	372.1	325	366.6	306.2	339.2	310.7	274.5	281	307.1	325.3	307.2	340.8
5330434G04Rik	158.4	160.2	112.6	122.4	159.9	117.4	188.7	157.3	191.9	145.8	178.7	178.6	56.2	121.1	127	117.5	147.2	122.7
5430401F13Rik	48.9	10.9	14.9	2.9	4.7	101.2	5.3	5.2	255.9	1	0	8.5	1.2	260.5	28.7	0	11.1	3.5
5430402E10Rik	200.7	69.7	388.7	11.5	11.8	85.1	3.1	5.2	284	1	0	7.8	0	94.8	10.9	1.5	3.4	11.2
5430402O13Rik	10.9	8.7	12.7	8.6	7.1	8.6	13	12.2	10.9	14.6	12.4	14.8	12.5	5.7	10.9	10.5	11.1	7
5430405H02Rik	81	63.2	70.1	63.4	72.9	59.2	95.5	64.7	84.3	61.4	65.9	62.1	82.4	85.7	95.6	60.2	74.4	69.4
5430416N02Rik	91.2	64.3	66.9	89.3	90.5	72.1	84.8	59.4	77.2	83.3	74.1	67.6	88.6	85.7	75.1	88.9	83.9	72.9
5430419D17Rik	13.1	3.3	9.6	11.5	4.7	4.3	3.8	4.4	2.3	4.2	2.5	3.1	2.5	2.3	2.7	4.5	5.1	2.1
5530601H04Rik	348.9	374.8	309.1	302.5	286.8	335.9	360.7	292.7	272.3	307.2	331.8	309.1	326.9	338.1	329	298.2	325.2	293.1
5730403I07Rik	40.1	36	2.1	24.5	42.3	26.9	24.5	22.7	18.7	25	17.3	18.6	33.7	11.4	16.4	33.1	16.3	23.1
5730405O15Rik	10.2	12	11.7	11.5	16.5	7.5	12.2	13.1	14	12.5	9.9	12.4	10	11.4	9.6	12	17.1	7
5730409E04Rik	957.7	943.5	945.3	972.4	912.2	929.1	967.4	882.5	986.8	960.2	933.7	834.9	982	1017.8	984.2	1113	956.6	1020.9
5730455P16Rik	1128.5	1136.3	907.1	884.5	1149.6	971.1	1098.8	978.6	1033.6	1123.7	1240.1	1070.3	747.4	1041.8	1051.1	997	1174	1063.7
5730480H06Rik	108	116.6	110.5	100.8	117.5	95.8	116.9	100.5	85	117.7	98.8	109.5	106.1	113.1	111.9	82.8	121.5	108.7
5830444B04Rik	8	5.4	7.4	10.1	10.6	9.7	11.5	5.2	7.8	4.2	4.9	3.1	3.7	16	10.9	4.5	3.4	6.3
5830454E08Rik	15.3	12	8.5	18.7	11.8	22.6	7.6	15.7	12.5	13.5	16.5	18.6	16.2	21.7	15	18.1	16.3	11.2
5930412G12Rik	23.4	37	24.4	30.3	23.5	30.1	14.5	21	26.5	26	38.7	27.2	39.9	20.6	19.1	40.7	21.4	14.7
5930430L01Rik	21.2	17.4	18.1	11.5	17.6	20.5	18.3	14	20.3	21.9	17.3	14.8	10	22.8	10.9	10.5	27.4	16.8
6030407O03Rik	33.6	31.6	11.7	17.3	11.8	17.2	27.5	21.8	25	22.9	24.7	21.7	13.7	26.3	21.8	21.1	21.4	21.7
6030443J06Rik	7.3	5.4	3.2	7.2	5.9	9.7	11.5	7	7.8	7.3	13.2	6.2	3.7	9.1	2.7	12	6.8	4.9
6030458C11Rik	454	507.7	448.2	412	493.7	465.1	538	483.2	525.8	508.2	508	531.3	385.6	459.2	406.8	463.9	464.6	477.5
6230400D17Rik	36.5	38.1	28.7	25.9	22.3	29.1	33.6	26.2	41.3	42.7	28.8	31.1	29.9	38.8	32.8	43.7	24	40
6330403K07Rik	4013.1	4378.7	4823.2	4655.8	4125.9	4704.9	4257.8	4512.8	4031.6	4830	4365.7	4605.8	6265.3	5070.9	5468.5	5146.3	4700.2	4795.4
6330409D20Rik	30.7	26.1	34	36	21.2	35.5	33.6	25.3	17.9	19.8	20.6	28.7	31.2	28.6	20.5	33.1	33.4	35.1
6330410L21Rik	6.6	13.1	2.1	7.2	5.9	3.2	7.6	6.1	6.2	2.1	1.6	5.4	1.2	8	8.2	7.5	8.6	4.9
6330418K02Rik	56.9	46.8	51	61.9	44.7	56	56.5	53.3	46	58.3	68.3	44.3	74.9	51.4	35.5	57.2	60.8	58.2
6330549D23Rik	56.2	49	51	41.8	44.7	71.1	51.2	48.9	40.6	37.5	47.8	55.9	38.7	75.4	66.9	49.7	50.5	50.5
6430548M08Rik	9606.4	9324.9	9665.6	9768.3	9319	9550.8	10182.2	9252.7	10234.9	9934.9	10067	9832.1	8934.3	9465.5	9110.6	9486.8	10198	10163
6430550D23Rik	16.8	14.2	5.3	14.4	8.2	16.1	9.9	16.6	14	13.5	12.4	10.9	3.7	5.7	6.8	13.6	14.5	14.7
6430571L13Rik	820.4	864	758.4	868.6	792.3	808.6	815.3	636.1	689.6	870.6	790.5	754.2	933.4	943.6	884.6	957.9	911.3	850.5
6430584L05Rik	17.5	20.7	25.5	15.8	20	25.8	26.7	20.1	28.1	29.2	16.5	27.2	18.7	14.9	8.2	15.1	20.5	21.7
6430710C18Rik	40.1	28.3	22.3	31.7	23.5	30.1	32.1	26.2	28.1	27.1	28	31.1	34.9	28.6	30	22.6	28.2	42.8
6530402F18Rik	56.9	41.4	30.8	44.7	77.6	47.4	56.5	52.4	60.8	57.3	37.1	48.2	33.7	30.8	36.9	39.2	47.9	44.2
6530411M01Rik	26.3	36	29.7	30.3	24.7	30.1	33.6	22.7	34.3	42.7	27.2	34.2	48.7	41.1	36.9	30.1	23.1	30.2
6720489N17Rik	27.7	39.2	25.5	40.3	28.2	39.8	36.7	29.7	19.5	31.2	28	33.4	37.4	45.7	39.6	40.7	35.1	34.4
6820408C15Rik	51.1	69.7	44.6	54.7	61.1	43.1	54.3	46.3	39	62.5	50.2	50.5	69.9	57.1	57.3	58.7	65.9	58.9
6820431F20Rik	192	187.4	151.9	116.7	148.1	124.9	186.5	155.5	166.2	175	168	185.6	98.6	130.2	150.2	84.3	172	131.8
8030443G20Rik	5.8	6.5	13.8	13	2.4	7.5	1.5	12.2	9.4	1	3.3	3.1	13.7	5.7	2.7	4.5	7.7	20.3
8030462N17Rik	368.6	369.3	304.8	255	392.6	290.7	379	299.7	384.6	375.9	399.4	361.9	106.1	242.2	293.5	204.8	315.7	327.5
8430429K09Rik	52.6	76.3	47.8	60.5	67	49.5	73.4	62	85	73.9	71.6	63.7	57.4	61.7	60.1	81.3	58.2	56.1
9030612E09Rik	16.8	18.5	21.2	18.7	21.2	18.3	18.3	16.6	18.7	13.5	20.6	25.6	27.5	19.4	34.1	25.6	24.8	15.4
9130008F23Rik	30.7	27.2	24.4	25.9	31.7	42	37.4	39.3	35.9	24	32.1	29.5	20	21.7	17.7	25.6	24	38.6
9130019O22Rik	53.3	52.3	47.8	60.5	47	52.8	52.7	51.5	40.6	52.1	32.1	44.3	27.5	37.7	54.6	82.8	35.9	30.2
9130019P16Rik	8	4.4	9.6	10.1	5.9	6.5	3.8	14	7	12.5	10.7	10.1	21.2	6.9	15	4.5	12	8.4
9130023H24Rik	75.2	63.2	39.3	59.1	40	52.8	63.4	62	65.5	39.6	51.9	48.9	53.7	46.8	57.3	57.2	70.2	49.1
9130221H12Rik	118.2	130.7	141.3	139.7	101.1	164.7	140.6	119.7	121.7	125	102.1	95.5	164.7	155.4	121.5	140.1	138.6	119.9
9130401M01Rik	109.5	94.8	132.8	109.5	105.8	126	111.6	120.6	103	98.9	112	123.5	187.2	135.9	129.7	150.6	112.9	128.3
9230114K14Rik	22.6	20.7	13.8	13	22.3	14	21.4	9.6	23.4	27.1	20.6	29.5	6.2	8	16.4	3	18	14.7
9230116N13Rik	13.9	4.4	2.1	5.8	10.6	5.4	4.6	8.7	7	6.2	5.8	3.1	6.2	6.9	8.2	7.5	3.4	7
9330102E08Rik	280.3	316	242.2	306.8	272.7	268.1	327.1	291.8	273.8	280.1	251.1	254.8	218.4	298.2	289.4	299.7	273	307.8
9330104G04Rik	108.8	118.8	65.9	92.2	92.9	87.2	93.2	68.1	64.7	97.9	79.9	74.6	118.5	93.7	98.3	119	112.1	92.6
9330136K24Rik	24.8	10.9	22.3	27.4	15.3	15.1	18.3	16.6	14.8	12.5	14.8	11.7	11.2	12.6	10.9	21.1	12	14.7
9330151L19Rik	346	309.4	343.1	295.3	293.9	277.8	324.8	249.9	322.2	312.4	330.2	315.3	363.1	331.3	363.1	444.3	350.8	302.9
9330158H04Rik	137.2	128.6	126.4	110.9	119.9	137.8	139.8	114.5	131.1	87.5	143.3	128.9	164.7	98.2	159.7	122	123.2	115
9330159F19Rik	974.4	1007.8	1010.1	924.8	939.2	1046.5	1106.5	1163.8	1036	777.9	963.4	935.1	929.6	894.5	1004.7	977.4	958.4	952.2
9330159M07Rik	16.1	29.4	19.1	15.8	16.5	26.9	22.9	17.5	17.9	20.8	28.8	21	16.2	21.7	28.7	28.6	27.4	18.2
9330179D12Rik	9.5	16.3	18.1	7.2	17.6	11.8	11.5	13.1	10.9	14.6	23.1	19.4	23.7	17.1	23.2	36.1	14.5	21
9330182L06Rik	271.5	240.8	219.9	193	219.8	186.3	201.7	229.8	199.7	230.1	251.1	209.7	149.7	220.5	214.3	201.8	209.6	236.3
9430015G10Rik	247.4	221.2	281.5	227.6	264.5	265.9	271.3	256	252.8	269.7	261	254	210.9	245.6	247.1	301.2	231	225.8
9430037G07Rik	17.5	14.2	8.5	10.1	9.4	7.5	7.6	6.1	12.5	10.4	9.1	9.3	3.7	10.3	4.1	9	11.1	7.7
9430038I01Rik	25.5	24	27.6	20.2	25.9	22.6	19.9	15.7	9.4	35.4	17.3	14.8	22.5	27.4	23.2	21.1	24	21
9430041J12Rik	54	37	46.7	28.8	43.5	51.7	54.3	44.6	64	46.9	44.5	48.9	28.7	28.6	34.1	34.6	47.1	34.4
9430065F17Rik	21.2	21.8	5.3	14.4	12.9	14	9.9	11.4	16.4	13.5	14.8	9.3	20	26.3	4.1	24.1	11.1	16.1
9530026P05Rik	15.3	18.5	20.2	20.2	18.8	11.8	17.6	18.3	18.7	9.4	22.2	14	21.2	13.7	13.7	12	22.2	11.2
9530036O11Rik	8.8	13.1	14.9	8.6	11.8	8.6	9.2	8.7	11.7	10.4	18.9	14	15	13.7	6.8	15.1	9.4	11.9
9530051G07Rik	13.9	15.3	14.9	13	9.4	5.4	10.7	21	14.8	15.6	9.1	18.6	12.5	4.6	16.4	10.5	14.5	9.8
9530059O14Rik	4.4	3.3	4.2	2.9	8.2	2.2	6.9	7	8.6	4.2	8.2	7.8	10	2.3	9.6	4.5	8.6	4.2
9530062K07Rik	8.8	13.1	7.4	10.1	8.2	12.9	8.4	5.2	9.4	4.2	13.2	7.8	16.2	5.7	10.9	12	17.1	7.7
9530068E07Rik	1448.9	1459.9	1395.7	1424.7	1334.1	1378.1	1258.5	1474.8	1305.9	1417.3	1529.9	1489.7	1573.5	1533	1655.9	1430.8	1332.3	1429
9530077C05Rik	135	154.7	171	136.9	128.1	147.5	133	172.1	185.7	138.5	170.4	157.7	189.7	132.5	162.4	173.2	120.7	147.2
9530080O11Rik	8	12	4.2	7.2	3.5	2.2	6.1	4.4	4.7	2.1	5.8	7	7.5	4.6	9.6	7.5	2.6	5.6
9530082P21Rik	35.8	34.9	40.4	33.1	27	26.9	34.4	26.2	26.5	39.6	29.6	22.5	38.7	28.6	42.3	36.1	33.4	24.5
9630001P10Rik	73	45.8	75.4	34.6	62.3	59.2	68	62	67.9	54.2	65	72.2	64.9	35.4	75.1	55.7	61.6	72.9
9630028B13Rik	6.6	10.9	7.4	5.8	9.4	5.4	11.5	11.4	6.2	11.5	6.6	10.9	6.2	5.7	9.6	10.5	18	9.1
9930012K11Rik	15.3	16.3	23.4	21.6	16.5	19.4	16.8	10.5	13.3	20.8	23.1	18.6	28.7	16	8.2	15.1	19.7	10.5
9930021J03Rik	984.7	999.1	700	655.4	915.7	746.1	1011	867.6	1047.7	967.5	1004.6	992.6	375.6	620.3	660.7	691.3	898.5	807.1
9930104L06Rik	345.3	320.3	389.8	348.6	346.8	363.9	333.9	339.9	332.3	367.6	355.7	303.7	282	356.4	348.1	340.4	336.3	310.6
9930111J21Rik2	12.4	25.1	12.7	13	11.8	12.9	13	5.2	10.9	10.4	17.3	20.2	2.5	10.3	6.8	10.5	21.4	9.1
A030001D20Rik	74.5	85	68	66.3	68.2	62.4	76.4	82.1	67.9	61.4	67.5	75.3	68.6	61.7	58.7	60.2	64.2	79.9
A130010J15Rik	97.1	87.2	64.8	85	81.1	67.8	74.9	86.5	91.3	92.7	86.5	86.2	77.4	62.8	92.8	63.3	69.3	79.9
A130077B15Rik	5.8	1.1	8.5	8.6	4.7	2.2	2.3	1.7	3.1	8.3	9.1	2.3	2.5	6.9	4.1	6	6.8	3.5
A230001M10Rik	13.9	26.1	11.7	15.8	11.8	18.3	21.4	14	23.4	26	22.2	17.9	25	19.4	24.6	18.1	17.1	21.7
A230004M16Rik	19.7	19.6	20.2	11.5	9.4	21.5	16	22.7	22.6	25	17.3	18.6	6.2	18.3	10.9	7.5	18	21
A230009B12Rik	2.9	14.2	7.4	4.3	8.2	8.6	10.7	7.9	8.6	10.4	5.8	6.2	12.5	5.7	8.2	16.6	9.4	6.3
A230050P20Rik	775.9	718	954.9	750.5	749.9	841.9	773.3	713.8	838.6	717.5	777.3	729.3	839.8	798.5	690.7	994	776.1	758.7
A230052G05Rik	12.4	22.9	6.4	15.8	16.5	17.2	15.3	12.2	8.6	15.6	9.9	9.3	23.7	18.3	17.7	21.1	17.1	13.3
A230057D06Rik	213.9	183	191.2	184.4	157.5	204.6	191.8	166.9	169.3	137.5	150.7	151.5	149.7	163.4	131	209.3	189.1	131.1
A230072E10Rik	10.2	12	6.4	7.2	9.4	10.8	5.3	6.1	8.6	5.2	9.9	13.2	6.2	3.4	8.2	7.5	12.8	10.5
A230077H06Rik	27.7	49	36.1	33.1	36.4	29.1	28.3	23.6	32.8	44.8	26.3	22.5	29.9	34.3	27.3	37.7	37.6	20.3
A230103J11Rik	43.1	56.7	46.7	34.6	45.8	34.5	39.7	42.8	47.6	42.7	42.8	49.7	41.2	43.4	36.9	42.2	47.1	37.9
A230107N01Rik	32.8	21.8	45.7	28.8	40	32.3	38.2	40.2	35.1	26	22.2	25.6	23.7	40	30	31.6	21.4	19.6
A2m	54	63.2	73.3	50.4	64.7	49.5	42.8	56.8	51.5	32.3	44.5	35.7	52.4	38.8	23.2	39.2	37.6	63.1
A2ml1	51.8	52.3	63.7	54.7	48.2	68.9	47.4	55	58.5	51	46.1	45.8	68.6	78.8	60.1	52.7	60.8	67.3
A330008L17Rik	11.7	21.8	13.8	14.4	11.8	14	9.9	10.5	20.3	1	8.2	9.3	12.5	11.4	15	6	7.7	8.4
A330009N23Rik	97.1	127.5	112.6	144.1	136.4	169	125.3	127.6	113.9	144.8	136.7	130.5	157.2	122.2	121.5	126.5	125.8	133.2
A330015K06Rik	7.3	12	5.3	4.3	8.2	4.3	9.9	4.4	10.1	7.3	5.8	8.5	6.2	12.6	12.3	9	16.3	12.6
A330023F24Rik	340.1	334.5	1017.5	498.4	748.8	727.8	1015.5	843.1	1045.3	672.7	892.6	810.9	361.9	500.4	406.8	605.4	718.8	535.7
A330041J22Rik	14.6	16.3	20.2	8.6	4.7	16.1	12.2	14.9	11.7	13.5	13.2	8.5	17.5	17.1	21.8	16.6	7.7	14
A330048O09Rik	33.6	30.5	22.3	23	28.2	20.5	20.6	22.7	24.2	32.3	25.5	27.2	43.7	32	27.3	22.6	29.9	23.1
A330049N07Rik	14.6	16.3	5.3	5.8	11.8	3.2	8.4	8.7	13.3	6.2	8.2	10.9	2.5	8	2.7	7.5	14.5	7
A330069E16Rik	11.7	12	9.6	10.1	9.4	8.6	13.8	17.5	10.1	16.7	9.1	12.4	16.2	17.1	8.2	13.6	9.4	10.5
A330074K22Rik	49.6	51.2	26.6	27.4	32.9	29.1	53.5	37.6	59.3	57.3	53.5	48.9	7.5	17.1	35.5	13.6	44.5	37.9
A330076C08Rik	27	18.5	29.7	21.6	21.2	17.2	9.9	23.6	24.2	14.6	13.2	13.2	12.5	18.3	19.1	18.1	9.4	16.1
A330076H08Rik	89.8	95.9	77.5	57.6	98.7	76.4	89.4	92.6	101.4	84.4	100.5	92.4	51.2	49.1	45	60.2	82.1	60.3
A330094K24Rik	4.4	7.6	4.2	4.3	7.1	9.7	9.2	5.2	4.7	9.4	10.7	7.8	7.5	8	9.6	16.6	6	6.3
A330102I10Rik	35.8	38.1	25.5	24.5	36.4	49.5	39	39.3	20.3	40.6	30.5	32.6	33.7	32	32.8	30.1	29.9	37.2
A3galt2	17.5	6.5	9.6	4.3	12.9	17.2	14.5	8.7	9.4	12.5	7.4	10.9	6.2	5.7	1.4	9	18.8	8.4
A430005L14Rik	181	221.2	227.3	224.7	186.9	203.5	190.3	214.9	173.2	211.4	199.3	219.8	283.3	249	243	221.4	213.9	213.2
A430033K04Rik	207.3	275.6	249.6	280.9	298.6	268.1	291.9	290.9	260.6	256.2	302.2	274.2	249.6	257	233.4	219.9	289.2	261.5
A430035B10Rik	63.5	33.8	40.4	51.9	54.1	48.4	53.5	39.3	49.9	38.5	38.7	44.3	59.9	44.6	50.5	51.2	50.5	38.6
A430046D13Rik	189	220.1	203.9	216.1	162.2	200.3	220.8	192.2	188.8	215.6	193.5	158.4	182.2	188.5	208.9	233.4	190.8	193.5
A430078G23Rik	14.6	14.2	15.9	7.2	10.6	14	10.7	7.9	9.4	14.6	14	12.4	8.7	17.1	2.7	3	12	4.9
A430108G06Rik	21.2	19.6	17	13	17.6	11.8	8.4	6.1	11.7	15.6	15.6	15.5	8.7	9.1	21.8	10.5	14.5	16.1
A430110L20Rik	9.5	8.7	7.4	15.8	10.6	12.9	14.5	7.9	12.5	7.3	10.7	9.3	6.2	4.6	2.7	9	13.7	6.3
A4galt	41.6	29.4	38.2	33.1	38.8	47.4	30.6	34.1	28.9	12.5	21.4	35	36.2	37.7	28.7	18.1	37.6	18.9
A530058N18Rik	148.2	144.9	133.8	157	115.2	130.3	123.8	137.2	139.6	125	133.4	114.2	129.8	130.2	131	122	125.8	108.7
A530072M11Rik	3.6	5.4	9.6	4.3	5.9	11.8	5.3	7	6.2	12.5	9.9	5.4	13.7	4.6	13.7	3	10.3	6.3
A630001G21Rik	6.6	7.6	7.4	7.2	3.5	11.8	10.7	7	7	2.1	3.3	8.5	3.7	5.7	0	9	5.1	2.8
A630072M18Rik	68.6	74.1	74.4	72	91.7	71.1	70.3	77.8	76.4	73.9	76.6	79.2	89.8	69.7	75.1	67.8	71.9	90.5
A730020M07Rik	12.4	10.9	10.6	15.8	23.5	22.6	21.4	26.2	19.5	11.5	14	19.4	11.2	11.4	10.9	18.1	28.2	23.8
A730036I17Rik	40.9	41.4	25.5	44.7	34.1	26.9	29	32.3	25	22.9	33.8	45.8	33.7	30.8	27.3	30.1	37.6	41.4
A730056A06Rik	42.3	45.8	47.8	38.9	28.2	48.4	58.8	45.4	26.5	56.2	39.5	45	29.9	35.4	42.3	40.7	45.4	42.8
A830005F24Rik	8	5.4	2.1	10.1	5.9	5.4	6.9	7	7.8	8.3	4.9	9.3	5	2.3	2.7	7.5	6	3.5
A830009L08Rik	17.5	9.8	21.2	27.4	14.1	16.1	23.7	21.8	17.9	21.9	15.6	19.4	13.7	19.4	16.4	40.7	24.8	19.6
A830010M20Rik	536.5	518.6	412.1	472.5	583	415.6	521.9	524.2	532.8	488.4	594.5	508.7	385.6	454.7	432.7	439.8	494.6	500.6
A830011K09Rik	32.8	38.1	31.9	38.9	34.1	34.5	37.4	39.3	26.5	39.6	35.4	33.4	44.9	44.6	42.3	57.2	58.2	38.6
A830018L16Rik	655.5	782.3	651.1	628.1	827.5	655.7	830.6	816.9	908.8	865.4	975.7	913.4	540.3	793.9	791.8	596.4	764.1	741.9
A830019P07Rik	55.5	36	41.4	43.2	42.3	34.5	42.8	48.1	29.6	31.2	37.9	38.8	51.2	45.7	56	42.2	37.6	42.1
A830035O19Rik	7.3	12	3.2	2.9	9.4	14	9.2	7	5.5	13.5	6.6	10.9	5	13.7	13.7	9	7.7	7
A830036E02Rik	1653.3	1446.8	1625.1	1238.9	1551.6	1485.8	1976.8	1373.5	1887.8	1590.2	1664.1	1429.9	1000.7	1344.5	1161.7	1421.7	1633.5	1320.3
A930001C03Rik	7.3	9.8	5.3	11.5	9.4	8.6	8.4	5.2	7	8.3	10.7	9.3	12.5	12.6	9.6	13.6	7.7	5.6
A930003O13Rik	38	28.3	22.3	23	21.2	28	32.9	37.6	32	25	32.9	27.2	23.7	22.8	27.3	24.1	39.4	16.1
A930004D18Rik	24.8	17.4	39.3	28.8	29.4	25.8	31.3	33.2	25.7	27.1	37.1	39.6	21.2	29.7	20.5	24.1	27.4	26.6
A930005H10Rik	58.4	77.4	77.5	46.1	78.8	51.7	49.7	66.4	44.5	64.6	63.4	72.2	104.8	77.7	64.2	76.8	53.9	62.4
A930006K02Rik	15.3	13.1	8.5	14.4	12.9	10.8	13	12.2	10.1	18.7	7.4	11.7	13.7	12.6	9.6	22.6	12	16.1
A930007I19Rik	16.8	13.1	15.9	11.5	14.1	19.4	21.4	19.2	13.3	20.8	13.2	10.9	8.7	11.4	8.2	10.5	21.4	18.9
A930009A15Rik	7.3	5.4	6.4	8.6	10.6	4.3	6.9	10.5	2.3	4.2	6.6	5.4	12.5	5.7	6.8	3	10.3	5.6
A930012L18Rik	12.4	8.7	7.4	11.5	10.6	12.9	13	6.1	14	5.2	12.4	10.9	13.7	9.1	9.6	13.6	8.6	9.8
A930017M01Rik	268.6	253.9	257	255	239.8	285.3	247.6	290.9	269.1	245.8	264.3	238.4	260.8	217	292.1	272.6	253.3	279.1
A930024E05Rik	68.6	71.9	76.5	93.6	71.7	72.1	77.2	65.5	66.3	50	66.7	81.6	76.1	68.5	83.3	82.8	78.7	63.8
A930033H14Rik	18.2	16.3	20.2	21.6	20	29.1	32.1	13.1	19.5	25	19.8	26.4	16.2	24	10.9	24.1	20.5	15.4
A930037H05Rik	33.6	28.3	34	44.7	37.6	36.6	42	24.5	25	32.3	42.8	32.6	17.5	40	25.9	36.1	35.1	24.5
AA414768	90.5	122	98.8	82.1	99.9	100.1	107	104.8	96	107.3	103.7	75.3	107.3	116.5	109.2	81.3	99.3	105.9
AA465934	43.8	41.4	31.9	38.9	72.9	44.1	40.5	48.1	35.1	55.2	37.1	48.2	37.4	36.6	42.3	39.2	51.3	32.3
AA986860	64.2	76.3	44.6	83.6	63.5	67.8	64.2	64.7	49.9	66.6	69.2	62.1	72.4	62.8	68.3	63.3	72.7	72.2
AB124611	8	6.5	7.4	7.2	14.1	8.6	5.3	6.1	16.4	11.5	15.6	7.8	8.7	10.3	2.7	9	12	7.7
AI413582	189.8	247.3	227.3	201.7	205.7	215.3	168.1	205.3	162.3	269.7	201.7	227.6	263.3	198.8	236.2	277.1	218.2	241.2
AI429214	30.7	27.2	25.5	36	24.7	28	35.2	29.7	27.3	25	29.6	28.7	36.2	32	28.7	42.2	23.1	22.4
AI467606	10.9	26.1	23.4	24.5	12.9	31.2	14.5	15.7	16.4	19.8	22.2	11.7	10	18.3	8.2	7.5	14.5	11.2
AI504432	544.5	657	603.3	558.9	543.1	497.4	591.4	693.7	569.5	557.1	637.3	614.4	404.3	535.8	537.8	451.8	569.9	562.4
AI506816	51.8	49	43.5	54.7	25.9	50.6	42	33.2	56.2	38.5	50.2	47.4	36.2	34.3	57.3	40.7	47.1	48.4
AI593442	719.7	642.8	601.2	629.5	681.8	691.2	581.5	767.1	642.8	459.3	515.5	588.7	530.3	559.8	555.6	631	499.7	543.4
AI597479	580.3	609	498.1	514.3	610.1	567.4	644.2	578.4	592.1	517.6	583.8	643.1	490.4	573.5	563.8	480.4	572.4	590.4
AI661453	9.5	8.7	17	5.8	15.3	8.6	3.1	8.7	7.8	2.1	6.6	17.1	8.7	5.7	5.5	6	7.7	4.2
AI837181	697.8	762.6	876.3	816.8	686.5	728.9	698.4	713	735.6	799.8	784.7	720.8	1074.4	814.5	855.9	948.8	776.1	813.4
AI847159	35.8	32.7	32.9	30.3	27	37.7	22.2	27.1	20.3	19.8	27.2	23.3	48.7	32	17.7	24.1	24	21.7
AI854703	402.2	391.1	464.2	368.8	372.6	382.2	379	385.3	411.9	416.6	415.8	343.3	450.5	485.5	453.2	471.4	397	410.9
AI987944	102.9	103.5	95.6	122.4	134	114.1	117.7	129.3	87.4	88.5	98.8	104.1	127.3	110.8	110.6	93.4	96.7	115.7
AU021092	21.2	21.8	24.4	27.4	21.2	18.3	14.5	16.6	12.5	13.5	14	14.8	21.2	20.6	28.7	13.6	7.7	12.6
AU022252	477.4	515.3	448.2	440.8	526.6	444.6	513.5	447.3	457.1	562.4	551.7	549.1	310.7	399.8	443.7	424.7	496.3	490.8
AU022754	6.6	7.6	7.4	2.9	8.2	6.5	9.9	7	7.8	9.4	2.5	8.5	10	9.1	5.5	7.5	6.8	7
AU023762	15.3	16.3	7.4	5.8	15.3	11.8	7.6	7	5.5	5.2	4.1	6.2	2.5	6.9	8.2	1.5	7.7	5.6
AU040320	1092	1123.3	951.7	1067.4	990.9	1052.9	1007.9	1001.3	977.5	1089.3	1054	1061.7	1007	1130.9	1167.2	1138.6	1129.5	1124.7
AU041133	68.6	73	66.9	59.1	61.1	74.3	75.6	68.1	64	62.5	64.2	93.2	69.9	84.5	65.5	87.4	87.3	78.5
AV039307	5.8	6.5	4.2	7.2	11.8	2.2	3.1	7	4.7	2.1	4.1	9.3	2.5	8	6.8	4.5	7.7	2.1
AW112010	18.2	20.7	17	20.2	16.5	21.5	6.1	12.2	11.7	11.5	15.6	17.9	7.5	18.3	10.9	10.5	7.7	11.2
AW146154	56.9	58.8	62.7	74.9	54.1	70	45.8	72.5	60.1	67.7	58.5	52.8	72.4	60.5	69.6	69.3	58.2	57.5
AW209491	258.4	258.2	252.8	234.8	276.2	276.7	256.8	252.5	247.3	259.3	241.3	240.8	235.8	254.7	267.6	281.6	273.8	289.6
AW495222	8.8	14.2	8.5	8.6	7.1	11.8	9.9	10.5	8.6	14.6	7.4	11.7	8.7	13.7	15	1.5	12	14.7
AW549877	1534.3	1549.3	1477.5	1318.1	1629.2	1332.9	1529.8	1489.7	1538.4	1423.6	1580.9	1587.6	999.5	1310.3	1291.4	1253.1	1456.4	1398.2
AW551984	124.8	101.3	127.5	113.8	110.5	133.5	127.6	145.9	143.5	142.7	110.3	135.9	137.3	118.8	127	132.5	119.8	120.6
AW554918	240.9	170	179.5	181.5	177.5	228.2	191.8	194.8	200.5	209.3	235.5	197.3	147.2	194.2	185.7	183.7	182.3	189.3
AW822252	19	25.1	21.2	21.6	11.8	21.5	22.2	19.2	22.6	25	17.3	22.5	26.2	24	25.9	33.1	23.1	18.9
Aaas	125.5	130.7	191.2	132.5	134	145.3	146	137.2	127.2	155.2	135.9	135.9	175.9	159.9	173.4	155.1	148	140.9
Aacs	289.8	283.3	348.4	298.2	265.7	290.7	311	313.7	323.7	316.6	286.5	292	330.7	315.3	337.2	308.7	318.3	331.7
Aagab	802.2	829.1	895.4	939.2	898.1	939.9	884.1	956.7	865.1	1022.6	921.4	878.4	1002	945.9	1012.9	942.8	836	849.1
Aak1	3918.9	3854.6	3709	3304.6	4100	3523.8	4041.5	4172.9	4316.3	3731.3	4075.9	4009.3	2793.9	3085.5	3150.6	3465.5	3708.5	3700.2
Aamdc	243.8	220.1	242.2	195.9	242.1	233.6	208.6	221.9	193.5	210.4	257.7	212.8	289.5	235.3	277.1	251.5	211.4	216.7
Aamp	2146	1857.6	2431.3	2287.6	2122.9	2371.8	2142.6	2301.4	2132.8	2251.5	2117	2167.7	2913.6	2433.2	2416.2	2694.4	2191.4	2329.3
Aanat	9.5	5.4	6.4	8.6	0	7.5	8.4	6.1	11.7	2.1	6.6	3.9	2.5	9.1	1.4	18.1	1.7	2.8
Aar2	689	701.6	805.1	783.7	745.2	782.7	768	731.3	744.2	822.7	753.4	759.6	873.5	880.8	828.6	846.4	771	863.2
Aard	31.4	20.7	28.7	28.8	18.8	31.2	22.2	28.8	24.2	17.7	22.2	20.2	33.7	28.6	21.8	46.7	26.5	32.3
Aars	2230.6	2221.5	2416.4	2532.5	2299.2	2453.6	2473.5	2661.3	2476.8	2210.9	2357.4	2288.1	2848.8	2480	2610	2842	2443	2719.9
Aars2	356.9	334.5	453.5	404.8	350.3	374.7	406.5	371.3	419.7	398.9	402.6	408.5	410.5	396.4	322.2	390.1	379.1	377.2
Aasdh	162	136.2	128.5	95.1	170.4	157.2	185.7	140.7	150.6	135.4	168	133.6	102.3	116.5	132.4	158.1	148	152.9
Aasdhppt	449.6	502.3	459.9	459.5	493.7	443.6	495.2	522.5	461.8	468.6	538.5	529.7	520.3	487.8	544.7	465.4	480	455.8
Aass	89.8	87.2	81.8	87.9	71.7	103.4	66.5	94.4	81.1	78.1	73.3	102.5	81.1	81.1	101	79.8	88.1	98.9
Aatf	147.4	136.2	140.2	129.6	143.4	175.5	158.2	167.8	168.5	165.6	123.5	156.1	199.7	164.5	158.4	164.2	136.1	150.8
Aatk	4143.7	3975.5	4114.8	4216.5	4216.4	4239.8	4001.8	3836.5	4194.6	4206.2	4079.2	4089.3	3778.4	4089.6	3808.6	4464	3933.5	4130.7
Abat	7586.7	6717.8	5955.5	5979.7	6287.5	6468.4	6943.7	6751.2	6894.5	6214	6779.1	6987.1	4724.2	6067	6054.2	6504.7	6972.1	6767.8
Abca1	1296.3	1264.9	859.3	986.8	1040.3	1026	1023.2	1197.9	1110.9	1100.8	1113.3	1152.6	675.1	941.3	1103	1019.6	1180	1143.6
Abca2	2208.7	2386	2343.1	2209.8	2302.7	2336.3	2181.6	2182.5	2475.3	2476.4	2177.9	2333.2	1818.1	2020.8	1924.8	2622.1	2333.4	2567
Abca3	903.6	751.7	861.4	844.2	781.7	834.4	845.9	840.5	838.6	850.8	778.9	782.9	721.2	787.1	742.6	860	843.7	832.3
Abca4	53.3	45.8	43.5	34.6	41.1	46.3	29	32.3	33.5	45.8	31.3	41.9	38.7	41.1	28.7	43.7	59.9	37.9
Abca5	616	626.5	410	471.1	557.2	476.9	431.7	559.2	498.5	416.6	468.5	514.9	290.7	401	430	432.2	475.8	483.1
Abca6	36.5	30.5	8.5	28.8	47	22.6	19.9	19.2	17.2	18.7	23.1	20.2	2.5	13.7	15	28.6	27.4	21.7
Abca7	394.9	321.4	448.2	358.7	402	416.7	400.4	341.6	431.4	306.2	325.2	353.4	273.3	299.3	222.5	356.9	304.6	312
Abca8a	456.2	314.9	200.7	322.7	317.4	297.2	346.9	374.8	342.5	286.4	271.7	364.3	208.4	231.9	226.6	292.2	267	309.9
Abca8b	181.7	171	119	148.4	170.4	147.5	149	149.4	154.5	138.5	126.8	155.3	108.6	130.2	125.6	144.6	180.5	159.9
Abca9	160.6	114.4	116.8	103.7	123.4	130.3	122.3	109.2	156.8	125	157.3	171.6	58.6	116.5	103.7	57.2	117.2	97.5
Abcb10	443.8	478.3	417.4	446.6	460.8	427.4	422.6	423.8	432.2	452	462.8	469.1	410.5	459.2	496.9	435.3	452.7	509.8
Abcb1a	237.2	213.5	193.3	206	224.5	255.2	160.5	160.8	149.8	185.4	148.2	191.1	139.8	182.8	195.2	102.4	175.4	146.5
Abcb1b	32.8	36	27.6	31.7	15.3	18.3	26	22.7	19.5	22.9	21.4	24.1	22.5	22.8	27.3	25.6	32.5	24.5
Abcb4	55.5	63.2	60.5	47.5	51.7	46.3	51.2	40.2	35.9	64.6	42	42.7	52.4	42.3	54.6	49.7	53.9	51.9
Abcb6	8	5.4	18.1	5.8	1.2	9.7	8.4	7	9.4	5.2	13.2	5.4	6.2	4.6	9.6	9	12	6.3
Abcb7	734.3	829.1	727.6	721.7	825.2	728.9	816.1	882.5	776.2	779	780.6	874.6	621.4	664.8	756.3	626.5	741.9	738.3
Abcb8	583.9	601.4	606.5	590.6	526.6	611.5	586.9	526.9	558.6	656.1	527.8	532	715	651.1	704.4	754.5	605.8	607.9
Abcb9	421.2	400.9	471.6	458.1	493.7	444.6	424.9	422	431.4	440.5	405.1	469.9	541.6	445.5	490.1	521.1	403.9	494.3
Abcc1	355.5	351.9	352.6	341.4	377.3	390.8	416.5	338.1	383	366.6	336.8	315.3	227.1	295.9	308.5	355.4	375.6	362.5
Abcc10	151.1	151.4	156.1	164.2	170.4	150.7	164.3	132.8	163.8	135.4	155.6	138.3	119.8	159.9	118.8	180.7	158.3	129.7
Abcc12	2.2	15.3	3.2	4.3	14.1	8.6	8.4	0.9	6.2	15.6	0.8	2.3	2.5	8	6.8	9	6	5.6
Abcc3	19.7	26.1	28.7	33.1	27	17.2	26.7	16.6	26.5	34.4	23.1	28.7	32.4	38.8	16.4	37.7	19.7	31.6
Abcc4	108.8	94.8	62.7	100.8	96.4	114.1	77.2	57.7	66.3	73.9	93	94.8	58.6	99.4	81.9	61.7	103.5	75.7
Abcc5	2242.3	1953.5	2267.7	1662.4	2339.2	2119.9	2444.5	2019.2	2661.7	1936	2093.1	2002.3	1403.8	1812.9	1509.8	1814.8	1936.4	1638
Abcc6	28.5	24	25.5	20.2	18.8	23.7	16	15.7	18.7	21.9	9.9	16.3	13.7	13.7	13.7	24.1	19.7	18.9
Abcc8	138	134	125.3	99.4	134	115.2	123	106.6	119.4	102.1	99.6	109.5	111.1	117.7	114.7	170.2	123.2	115
Abcc9	62	57.7	32.9	60.5	59.9	46.3	42	57.7	40.6	40.6	28	58.3	22.5	33.1	20.5	36.1	39.4	35.1
Abcd1	199.3	149.3	198.6	204.6	215.1	197	212.4	176.5	220.8	195.8	214.1	201.2	182.2	204.5	167.9	221.4	212.2	187.2
Abcd2	347.4	356.3	287.8	280.9	324.4	290.7	316.4	312.8	297.2	307.2	322.8	330.9	274.5	267.3	324.9	329.8	287.5	304.3
Abcd3	1646	1518.7	1448.8	1531.3	1455.2	1400.7	1454.9	1642.6	1501.7	1391.3	1459.9	1537.8	1672.1	1551.3	1657.2	1390.1	1381.1	1569.3
Abcd4	232.1	225.5	250.7	226.2	221	227.2	198.7	207.9	209.1	218.7	200.1	213.6	264.5	245.6	217	238	201.1	187.9
Abce1	1326.3	1259.5	1190.7	1198.5	1401.1	1219.8	1392.3	1453	1391.7	1268.4	1366.9	1378.6	1045.7	1181.2	1088	1117.5	1268.1	1227.1
Abcf1	1092.7	1084	1369.1	1221.6	1180.2	1144.5	1262.4	1283.5	1221.6	1129.9	1193.9	1182.1	1442.5	1218.9	1253.2	1364.5	1215.9	1285.3
Abcf2	1254	1263.8	1500.8	1325.3	1369.4	1361.9	1335	1394.5	1376.9	1286.1	1297.7	1322.7	1368.9	1406.2	1294.1	1387.1	1245	1319.6
Abcf3	962	943.5	1140.8	1084.7	1009.7	1028.2	1064.4	1034.5	992.3	970.6	963.4	967.8	1182.9	1004.1	1064.8	1090.4	989.2	992.9
Abcg1	678.8	641.7	715.9	717.4	659.4	656.7	736.6	736.5	733.3	732.1	705.7	664.1	641.4	711.7	703	692.8	782.9	780.4
Abcg2	270.1	240.8	207.1	275.1	211.6	318.7	169.6	172.1	178.6	216.6	178.7	225.2	238.3	245.6	214.3	141.6	231	176
Abcg4	677.4	634.1	797.7	606.5	684.1	655.7	719.1	650	788.7	654	713.9	715.3	627.6	685.4	692.1	694.3	717.1	681.6
Abhd1	43.1	36	49.9	37.5	34.1	66.8	57.3	31.5	46.8	52.1	43.6	50.5	53.7	51.4	51.9	55.7	43.6	37.2
Abhd10	415.3	356.3	450.4	364.5	353.8	359.6	386.7	371.3	349.5	358.2	366.4	397.7	374.3	367.8	397.2	370.5	376.5	333.8
Abhd11	292	331.2	368.6	344.3	279.8	317.6	282	294.4	278.5	287.4	270.1	282.7	462.9	358.7	357.7	415.7	290.1	297.3
Abhd11os	9.5	10.9	10.6	11.5	3.5	4.3	9.9	11.4	2.3	7.3	4.9	9.3	17.5	9.1	16.4	15.1	6	9.1
Abhd12	2818.2	3145.4	3057.9	3231.1	3109.1	3049	2539.2	2747	2699.9	3220	2888.5	2994.9	3664.8	3130	3422.3	3165.8	2816	3065.6
Abhd13	706.6	794.2	620.3	639.6	798.1	680.4	738.9	749.6	735.6	759.2	807.8	751.1	539.1	744.8	712.6	614.5	776.1	741.2
Abhd14a	240.9	244	278.3	301.1	230.4	265.9	236.9	261.2	257.4	278.1	267.6	288.9	323.2	298.2	316.7	308.7	260.1	284.7
Abhd14b	210.9	173.2	271.9	162.8	142.2	202.4	159.7	157.3	170.8	177	169.6	171.6	220.9	222.8	197.9	253	176.3	166.9
Abhd15	13.9	12	8.5	13	14.1	9.7	13.8	5.2	14	25	26.3	15.5	11.2	10.3	20.5	12	21.4	12.6
Abhd16a	989	1018.7	1136.5	1083.3	941.5	1103.5	980.4	924.4	941.6	1088.3	954.3	986.4	1287.7	1134.4	1208.1	1165.7	1034.5	1063
Abhd17a	1072.2	1333.5	1386.1	1457.8	1309.5	1302.7	1112.6	1107.9	1070.3	1492.3	1341.3	1344.4	1799.3	1438.2	1556.2	1513.6	1290.4	1358.9
Abhd17b	510.9	577.4	527.9	547.4	497.2	522.2	519.6	559.2	494.6	491.5	526.2	523.5	603.9	550.6	662.1	558.8	563	521
Abhd17c	421.9	453.2	451.4	517.2	456.1	482.3	479.1	491	430.6	487.4	485	473.8	565.3	549.5	518.7	501.5	439	438.2
Abhd18	213.9	226.6	186.9	180.1	204.5	206.7	215.5	201.8	223.1	204.1	212.4	216.7	137.3	205.6	174.7	197.3	229.3	169.7
Abhd2	997.8	995.8	946.4	1017	1086.1	1017.4	980.4	965.5	979.8	1095.5	1001.3	1092.8	806.1	958.4	948.7	893.1	982.3	964.1
Abhd3	1325.5	1273.6	1247	1315.2	1227.2	1154.1	1072.9	1217.1	1089	1121.6	1160.2	1262.1	1212.9	1262.3	1479.8	1069.3	1133.8	1188.5
Abhd4	1654	1550.3	1559.2	1724.3	1521	1799.1	1568.8	1588.4	1551.6	1668.3	1576.8	1748.3	1645.9	1852.9	1890.6	1683.8	1719.9	1695.5
Abhd5	391.2	405.3	364.3	388.9	377.3	360.7	303.4	370.5	352.6	361.4	400.2	370.5	345.6	348.4	378.1	346.4	346.5	403.9
Abhd6	536.5	505.5	558.7	533	568.9	562	509.7	565.3	567.9	543.6	569.8	572.4	476.7	531.2	539.2	494	527.1	565.9
Abhd8	2297.8	2694.3	3296.9	2892.6	2716.5	2600.1	2621.8	2574.8	2517.4	2986.7	2858.1	2812.4	3435.2	2857	3173.8	3033.2	2803.2	2834.9
Abi1	1199.3	1304.1	1146.1	1187	1147.2	1157.4	1224.9	1289.6	1233.3	1086.2	1195.6	1266	1085.6	1150.3	1189	1057.3	1162.9	1141.5
Abi2	2335	2426.3	2218.8	2332.2	2495.5	2366.4	2607.2	2589.7	2451.1	2408.7	2578.9	2607.3	2032.7	2345.3	2266	2188.3	2317.2	2391.7
Abi3	61.3	81.7	81.8	80.7	55.2	50.6	58.8	54.2	60.8	61.4	74.1	78.4	86.1	72	73.7	61.7	70.2	46.3
Abi3bp	330.7	606.8	271.9	381.7	473.7	332.7	394.3	357.4	395.5	464.5	296.4	317.7	263.3	372.4	383.6	341.9	373.9	297.3
Abl1	949.6	921.7	828.5	811	841.6	837.6	916.2	838.8	962.6	930	900.8	899.4	696.3	860.2	832.7	983.5	948.9	946.6
Abl2	2238.7	2511.3	2155.1	2261.7	2866.9	2385.8	3081	2635.1	3050.2	3112.7	3182.5	2973.9	1519.8	2255	2177.3	2039.2	2868.2	2747.9
Ablim1	1916.8	2082	1834.3	1865.5	1945.4	1865.8	2321.5	2157.2	2208.5	2078.6	2168	2176.3	1643.4	2090.5	1958.9	1903.7	2128.1	2052.4
Ablim2	486.1	480.5	602.2	472.5	498.4	438.2	534.9	429	543.7	524.9	540.2	512.6	472.9	478.6	558.3	582.9	507.4	520.3
Ablim3	2850.3	2837	2962.3	2993.4	3243.1	3303.1	3512	3081.6	3402.8	3081.5	3357	3326.6	2591.7	2778.2	2503.6	3019.7	2978.6	3064.2
Abr	7127.6	7334.4	7141.9	6831	7212.6	7191.9	8222.2	7613.6	8354.1	7770.9	7969.8	8147.5	5685	7163.7	7087.5	6900.8	8101.5	7608.6
Abracl	143.8	177.6	191.2	165.7	158.7	160.4	144.4	149.4	117.8	153.1	151.5	156.1	257	187.3	195.2	194.3	165.1	160.6
Abraxas1	59.1	61	45.7	47.5	50.5	56	51.2	69.9	43.7	46.9	52.7	50.5	59.9	54.8	87.4	57.2	62.5	53.3
Abraxas2	313.1	378.1	336.7	291	382	354.2	338.5	367	329.2	336.4	326.1	341.7	364.4	335.9	360.4	332.8	346.5	342.9
Abt1	158.4	207	209.2	207.4	210.4	178.7	200.2	231.5	190.3	196.8	195.1	203.5	224.6	226.2	234.8	212.4	226.8	216.7
Abtb1	558.4	503.3	595.9	540.2	532.5	587.8	575.4	519.9	585.1	588.4	559.1	515.7	666.3	645.4	550.1	759.1	600.7	596.7
Abtb2	305.8	295.3	355.8	345.7	347.9	296.1	346.2	300.6	321.4	304.1	304.7	341	318.2	270.7	311.2	349.4	291.8	312.7
Acaa1a	994.9	864	1238.5	962.3	960.3	1100.3	1043.8	925.3	1066.4	996.6	991.4	978.6	1271.5	1078.4	995.1	1164.2	973.8	938.9
Acaa2	469.3	415.1	401.5	540.2	409.1	465.1	434	422	417.4	408.2	379.6	417.9	620.2	492.4	483.2	483.5	438.1	490.8
Acaca	449.6	436.9	461	462.4	393.8	424.2	431.7	464.8	436.1	375.9	420.8	421.7	507.9	419.2	379.5	483.5	430.4	459.3
Acacb	89.8	81.7	81.8	90.8	76.4	102.3	80.2	74.3	82.7	101	84	104.9	81.1	101.7	86	111.4	89.8	85.5
Acad10	40.1	19.6	53.1	49	47	35.5	41.3	26.2	30.4	34.4	36.2	35	47.4	21.7	38.2	36.1	36.8	33.7
Acad11	383.9	310.5	299.5	322.7	329.1	326.2	292.7	305.8	294.1	286.4	295.6	353.4	321.9	335.9	344	344.9	334.6	305
Acad12	73	44.7	48.9	46.1	64.7	64.6	50.4	48.1	51.5	35.4	42.8	79.2	49.9	72	56	69.3	54.8	65.2
Acad8	543.1	529.5	506.6	541.6	473.7	498.5	471.5	553.9	472	526.9	521.2	528.1	542.8	542.6	567.9	554.2	492.9	524.5
Acad9	422.6	375.9	405.7	374.5	432.6	405.9	448.6	409.8	429.8	389.5	448.8	439.6	379.3	409	398.6	356.9	404.7	406
Acadl	537.9	545.8	564	540.2	524.3	518.9	512	572.3	478.2	482.2	519.6	549.1	647.6	614.6	622.5	616	491.2	521.7
Acadm	759.8	706	763.7	714.5	686.5	728.9	670.9	684.1	579.6	674.8	643.9	684.3	798.6	744.8	709.8	617.5	669.1	682.3
Acads	143.1	108.9	129.6	138.3	125.8	141	113.1	142.4	121.7	115.6	105.4	135.9	212.1	150.8	170.6	150.6	107.8	136.7
Acadsb	868.6	837.8	792.4	815.3	787.6	801	765.7	846.6	748.1	872.7	777.3	830.3	784.9	892.2	864.1	826.8	824.9	774.1
Acadvl	835.8	759.4	874.2	929.1	755.8	847.3	782.5	768.9	746.6	721.7	664.5	722.3	1035.7	892.2	906.4	829.8	800.9	832.3
Acan	177.4	166.7	155.1	181.5	169.3	226.1	171.2	206.2	214.5	161.4	180.3	189.5	164.7	129.1	118.8	194.3	152.3	180.2
Acap2	1023.3	1154.9	925.1	896	1113.2	956	1055.3	1043.2	1071.9	947.7	1077	1095.1	678.8	868.2	913.2	840.4	1031.1	996.4
Acap3	1168.6	1273.6	1440.3	1276.3	1320	1273.7	1405.3	1207.5	1339.4	1419.4	1358.6	1392.6	1357.6	1410.8	1414.2	1536.2	1485.5	1394
Acat1	1434.3	1398.9	1439.2	1480.9	1383.5	1480.4	1432.8	1474.8	1320.7	1349.6	1388.3	1427.6	1775.6	1695.3	1799.2	1509.1	1506.8	1438.1
Acat2	364.2	403.1	307	396.1	332.7	402.7	334.7	353.9	355.7	347.8	295.6	344.8	537.8	438.7	413.6	424.7	395.3	415.8
Acat3	27.7	30.5	44.6	43.2	28.2	46.3	44.3	34.9	28.1	36.4	30.5	24.1	52.4	32	64.2	51.2	52.2	39.3
Acbd3	576.6	552.4	558.7	537.3	573.6	485.6	576.9	655.3	606.1	544.6	629.9	600.4	434.2	600.9	535.1	525.6	556.2	611.4
Acbd4	421.9	477.2	419.6	407.7	398.5	430.7	408.8	408	355.7	430.1	368.1	387.6	570.3	448.9	431.4	515.1	385.1	427
Acbd5	1189	1217	1022.9	1148.1	1163.7	1113.2	1260.1	1308	1173.3	1157	1245.8	1205.4	958.3	1184.6	1127.6	963.9	1143.2	1101.6
Acbd6	564.2	589.4	628.8	648.2	586.6	578.2	562.4	559.2	561.7	597.8	558.3	578.6	776.1	690	700.3	640.1	592.1	581.3
Acbd7	83.2	74.1	19.1	63.4	42.3	39.8	38.2	50.7	36.7	50	34.6	50.5	64.9	42.3	32.8	70.8	38.5	42.1
Accs	100.7	97	75.4	80.7	70.5	79.7	89.4	76.9	85.8	79.1	88.9	69.9	81.1	89.1	99.7	91.9	107.8	81.3
Accsl	5.1	8.7	2.1	10.1	2.4	2.2	2.3	0.9	1.6	5.2	3.3	4.7	10	5.7	8.2	1.5	5.1	4.9
Acd	405.1	501.2	641.5	566.1	539.5	537.2	531.8	482.3	510.2	568.6	526.2	513.4	640.1	588.3	581.5	640.1	545.9	511.9
Ace	134.3	85	192.2	126.8	99.9	128.1	85.6	111	99.1	93.7	96.3	125	101.1	113.1	107.8	66.3	113.8	124.1
Ace2	32.8	30.5	38.2	28.8	32.9	39.8	13.8	32.3	23.4	18.7	14	21.7	21.2	22.8	20.5	18.1	17.1	27.3
Acer2	74.5	61	32.9	85	81.1	116.3	30.6	37.6	40.6	52.1	32.1	47.4	47.4	61.7	73.7	51.2	59	44.9
Acer3	232.1	227.7	163.6	219	213.9	219.6	191	191.3	209.8	206.2	196	198.8	169.7	187.3	187	174.7	222.5	188.6
Ache	830.6	714.7	860.3	759.2	732.3	761.2	745.8	701.6	716.9	729	725.4	698.2	763.7	782.5	802.7	884.1	712.8	781.1
Acin1	2002.9	1714.9	2175.3	1819.4	2013.6	1974.5	2078.5	2162.5	2173.4	1883.9	2059.4	1856.3	1739.5	1811.8	1605.3	2131.1	2040.8	1947.2
Ackr1	351.8	417.3	489.7	522.9	380.8	503.9	443.2	442.1	403.3	315.5	397.7	389.9	656.3	467.2	471	569.3	414.1	478.2
Ackr3	136.5	147.1	133.8	144.1	126.9	108.7	101.6	112.7	99.1	127.1	112.8	128.2	116	123.4	129.7	108.4	121.5	118.5
Acly	3342.3	3047.3	2939	2989.1	3106.7	3157.8	3267.5	3153.2	3247.6	3161.7	3267.3	3229.5	2738.9	3002.1	3119.2	3241.1	3155.7	3280.1
Aco1	477.4	452.1	439.7	511.4	410.2	478	424.9	493.7	476.6	413.4	433.1	466	449.2	434.1	455.9	510.6	492.9	495.7
Aco2	6307.9	6320.1	6576.8	6776.3	6391	6820.5	6557.1	6527.5	6336.7	6746.2	6168.2	6648.4	7350.9	7083.7	7120.3	6727.6	6835.1	7084.8
Acot1	94.9	117.7	106.2	152.7	84.6	108.7	110.8	119.7	113.9	106.2	112	107.2	180.9	101.7	132.4	125	113.8	112.2
Acot11	826.3	762.6	659.6	741.9	838.1	911.9	842.8	782	841.7	807.1	743.5	882.3	574	631.7	660.7	721.4	765.8	776.9
Acot13	458.4	478.3	489.7	505.6	480.8	440.3	456.2	468.3	380.7	522.8	461.9	476.9	650.1	459.2	581.5	590.4	445	485.2
Acot2	46.7	53.4	49.9	70.6	61.1	48.4	63.4	36.7	46.8	51	56	50.5	59.9	64	56	64.8	54.8	76.4
Acot3	19.7	12	18.1	15.8	14.1	11.8	8.4	10.5	10.1	14.6	9.1	14.8	10	18.3	12.3	9	10.3	11.2
Acot4	16.8	37	13.8	23	28.2	15.1	23.7	29.7	20.3	28.1	22.2	23.3	20	27.4	21.8	12	24.8	22.4
Acot5	8	17.4	6.4	13	15.3	2.2	8.4	7.9	7.8	9.4	6.6	7	28.7	8	16.4	15.1	6.8	13.3
Acot6	154	148.2	129.6	126.8	136.4	144.3	150.5	134.6	136.5	141.6	131.7	138.3	148.5	156.5	129.7	152.1	153.2	155
Acot7	2113.8	2097.3	2712.7	2410	2367.4	2557	2258	2445.5	2431.6	2289	2110.4	2194.9	3044.7	2299.6	2391.6	2894.7	2172.6	2405.8
Acot8	180.3	143.8	191.2	164.2	176.3	176.6	184.2	180.9	159.1	170.8	186.9	198.8	219.6	170.2	154.3	174.7	179.7	162
Acot9	156.9	134	183.8	164.2	170.4	170.1	141.4	167.8	138.1	160.4	149.9	132	193.4	155.4	178.8	140.1	162.6	137.4
Acox1	2319.7	2084.2	2025.5	2145	2040.6	2281.4	2128.9	2225.4	2274	2164	2070.9	2264.8	2046.4	2308.7	2169.1	2226	2290.6	2069.2
Acox3	485.4	470.7	382.4	403.4	364.4	363.9	420.3	397.5	386.9	425.9	430.6	394.6	341.9	399.8	394.5	366	427	446.7
Acp1	475.2	489.2	441.9	486.9	436.1	485.6	501.3	533.8	442.3	469.7	449.6	448.1	717.5	534.6	555.6	486.5	510	490.1
Acp2	1008.7	964.2	859.3	942.1	1027.4	946.4	917.7	992.5	909.6	926.8	901.6	998	777.4	863.6	909.1	884.1	943	903.8
Acp5	8.8	5.4	10.6	5.8	1.2	14	58.8	17.5	15.6	3.1	14	3.1	6.2	12.6	13.7	0	4.3	4.2
Acp6	174.4	188.5	191.2	144.1	195.1	176.6	184.9	191.3	203.6	168.7	201.7	167.8	182.2	146.2	127	158.1	157.4	133.2
Acpp	8.8	13.1	9.6	2.9	5.9	4.3	6.9	6.1	13.3	9.4	8.2	8.5	3.7	8	6.8	4.5	8.6	2.1
Acr	7.3	14.2	7.4	4.3	8.2	10.8	11.5	7.9	8.6	8.3	10.7	4.7	22.5	11.4	10.9	13.6	9.4	17.5
Acrbp	91.2	64.3	128.5	86.4	78.8	120.6	83.3	77.8	105.3	60.4	62.6	72.2	63.6	73.1	54.6	97.9	59.9	67.3
Acsbg1	3359.1	2715	3008	3350.7	2828.2	3320.3	3018.4	3200.4	3021.3	2920.1	2752.7	3092	3575	3101.5	3036	3494.1	2906.7	3284.4
Acsf2	120.4	102.4	109.4	106.6	71.7	117.4	110.8	123.2	103	111.4	93.9	117.3	118.5	112	92.8	122	112.1	121.3
Acsf3	248.2	243	270.8	292.4	259.8	241.2	249.1	215.8	285.5	276	269.3	242.3	370.6	308.4	263.5	313.3	307.2	251.7
Acsl1	440.9	429.3	455.7	461	499.6	458.6	454.7	430.7	442.3	441.6	396.9	430.3	333.2	448.9	443.7	412.7	453.5	469.1
Acsl3	2259.8	2313	1976.7	2423	2476.7	2715.3	2219.8	2416.7	1960.4	2158.8	2119.5	2403.8	2102.6	2229.9	2383.4	2170.3	2223	2537.6
Acsl4	704.4	777.9	656.4	616.6	684.1	616.9	688.5	882.5	683.4	598.8	697.4	716.9	531.6	584.9	627.9	590.4	662.3	617.7
Acsl5	375.9	439.1	360.1	446.6	443.1	399.4	366	360.8	369	422.8	385.4	393.8	430.5	430.7	439.6	438.3	399.6	413.7
Acsl6	2739.4	2688.9	2493.9	2670.8	2657.7	2785.2	2599.6	2643	2517.4	2515	2601.2	2864.4	2306	2398.9	2616.9	2473	2476.3	2461.9
Acsm4	9.5	29.4	6.4	11.5	4.7	7.5	12.2	7	3.1	0	1.6	4.7	1.2	1.1	0	0	5.1	2.1
Acsm5	11.7	15.3	11.7	14.4	15.3	22.6	22.9	11.4	14	22.9	17.3	21	10	10.3	23.2	15.1	18.8	19.6
Acss1	446	363.9	437.6	439.4	451.4	482.3	445.5	468.3	458.7	479	443.8	432.6	378.1	451.2	400	420.2	464.6	396.9
Acss2	748.9	633	652.2	635.3	631.2	672.9	625.8	619.5	677.1	542.6	601.9	657.9	692.5	628.3	634.8	701.8	627.2	649.3
Acss3	100	66.5	53.1	59.1	87	72.1	71.1	67.3	62.4	57.3	72.5	90.1	64.9	84.5	73.7	63.3	65.9	60.3
Acta1	74.5	75.2	154	69.1	67	71.1	74.1	62	68.6	94.8	61.8	69.9	111.1	74.3	79.2	88.9	65	86.2
Acta2	54.7	43.6	96.7	83.6	57.6	141	30.6	32.3	28.9	34.4	20.6	35.7	59.9	65.1	49.1	48.2	29.1	28
Actb	6334.9	6482.5	7633.7	7572.9	7083.3	7643	7173.7	7657.3	7038.8	7036.7	7083	6862.8	8545	7757.7	7625.4	8019.9	8062.2	7319.7
Actg1	2071.5	2060.2	2441.9	2794.7	2053.5	2618.4	2089.9	2486.6	2012.7	1882.8	1937.5	2036.5	3832	2454.9	2498.1	3033.2	2270.1	2378.4
Actl6a	262.8	239.7	294.2	256.4	241	250.9	285	251.6	244.2	281.2	262.7	240.8	295.7	299.3	263.5	239.5	279	246.8
Actl6b	1129.9	1176.6	1266.1	1136.6	1146.1	1299.5	1219.6	1094.8	1197.5	1257	1130.5	1085.8	1546	1136.6	1243.6	1349.4	1204.8	1207.4
Actn1	358.4	362.8	482.2	355.8	459.6	410.2	496.7	435.1	498.5	479	431.5	454.4	299.5	374.7	311.2	353.9	410.7	393.4
Actn2	335.8	334.5	424.9	410.6	358.5	346.7	402.7	430.7	493	378	390.3	393.8	378.1	318.7	346.7	414.2	407.3	377.9
Actn3	3.6	4.4	9.6	7.2	8.2	11.8	6.9	6.1	4.7	4.2	4.1	9.3	11.2	10.3	5.5	10.5	9.4	6.3
Actn4	2275.9	2306.5	2627.8	2594.4	2341.5	2576.4	2497.2	2465.6	2607.1	2608.7	2433.2	2593.4	2288.5	2353.2	2337	2602.5	2386.5	2574.1
Actr10	1773	1892.4	1741.9	1871.3	1865.5	1697.8	1885.9	1947.5	1727.9	1642.3	1812.3	1799.6	2167.5	1975.1	2064	1742.5	1814	1845.5
Actr1a	3197	3130.1	3594.3	3366.5	3153.8	3471.1	3345.4	3418	3506.5	3321	3371.9	3296.3	3845.8	3540.2	3476.9	3661.3	3489.5	3498.2
Actr1b	2954.7	2983	3347.9	3059.7	3033.9	3111.5	3210.2	3016.1	3106.4	3127.3	3023.6	2985.6	3300.5	3050.1	3001.8	3203.4	3031.7	3148.3
Actr2	3382.4	3480.9	3312.9	3477.5	3519.3	3287	3654.1	3679.2	3569	3277.3	3722.6	3527.7	3424	3662.4	3635.2	3093.5	3371.4	3406.4
Actr3	1532.8	1739.9	1657	1790.6	1675	1745.2	1636	1875.9	1528.2	1584	1676.5	1499.8	2065.1	1843.8	1863.3	1578.4	1523.1	1648.5
Actr3b	887.6	1110.2	897.5	1043	1061.4	903.3	969.7	906.9	891.7	1037.2	957.6	969.3	1121.8	1045.3	1123.5	980.5	1022.5	1016
Actr5	122.6	110	176.3	134	116.4	145.3	142.1	145	121.7	185.4	152.3	157.7	148.5	143.9	147.4	180.7	131.8	141.6
Actr6	301.5	382.4	319.7	319.8	339.7	372.5	343.9	346.9	284	379.1	344.2	320.8	423	310.7	379.5	352.4	287.5	309.9
Actr8	623.3	624.3	690.4	769.2	606.5	671.8	675.5	684.1	665.4	641.5	658.7	662.5	748.7	703.7	719.4	759.1	680.3	714.5
Actrt3	16.1	5.4	19.1	8.6	7.1	12.9	8.4	6.1	6.2	5.2	4.9	5.4	11.2	8	13.7	7.5	13.7	4.2
Acvr1	736.5	758.3	727.6	734.7	744.1	766.6	800.8	872	800.4	709.2	800.4	754.2	690	687.7	723.5	754.5	684.5	746.1
Acvr1b	1807.3	1751.9	1701.6	1610.5	1703.2	1576.2	1768.2	1593.7	1869.1	1802.7	1856.8	1759.2	1338.9	1712.4	1724.1	1695.8	1808	1877.1
Acvr1c	332.8	347.5	265.5	347.2	340.9	302.5	347.7	391.4	344.8	336.4	350.8	372.8	202.1	271.9	214.3	287.7	305.5	296.6
Acvr2a	446.7	435.8	414.2	390.4	434.9	418.8	460.8	433.4	435.3	398.9	469.3	459.8	338.2	361	357.7	397.6	379.9	386.4
Acvr2b	78.8	75.2	54.2	44.7	81.1	36.6	76.4	39.3	79.6	95.8	93.9	83.9	17.5	45.7	41	39.2	76.2	65.9
Acvrl1	110.9	100.2	122.1	123.9	112.8	165.8	77.2	102.2	96	93.7	70	111.8	121	76.5	88.7	69.3	90.7	74.3
Acy1	105.1	101.3	122.1	85	85.8	91.5	118.4	93.5	110	96.8	77.4	78.4	114.8	112	107.8	128	93.3	109.4
Acy3	13.1	21.8	18.1	21.6	27	26.9	13	17.5	13.3	29.2	9.1	22.5	34.9	26.3	27.3	27.1	26.5	23.1
Acyp1	152.6	199.4	157.2	187.3	159.9	134.6	136.8	148.5	126.4	170.8	165.5	159.2	220.9	162.2	240.3	233.4	149.7	159.9
Acyp2	244.5	294.2	252.8	260.7	246.8	239	212.4	256	197.4	218.7	242.9	237.7	351.9	226.2	285.3	272.6	195.1	227.2
Ada	10.9	7.6	7.4	18.7	9.4	6.5	6.9	3.5	3.9	12.5	8.2	3.9	7.5	16	9.6	7.5	5.1	10.5
Adal	343.1	377	378.1	337.1	429	408	451.6	361.7	400.2	377	395.2	375.9	316.9	294.7	304.4	293.7	331.1	317.6
Adam10	1247.4	1226.8	1170.5	1070.3	1180.2	1098.2	1102.7	1277.4	1193.6	1100.8	1291.9	1285.4	943.3	1136.6	1182.2	1085.9	1074.7	1237.6
Adam11	1397.8	1303	1361.7	1223	1256.6	1316.7	1168.4	1155.1	1254.4	1153.9	1111.6	1177.5	995.8	1112.7	1055.2	1347.9	1103	1152.7
Adam12	110.9	91.5	81.8	82.1	96.4	75.4	103.9	78.6	103.8	93.7	93.9	108.7	56.2	74.3	66.9	63.3	92.4	101
Adam15	821.9	812.8	1031.3	885.9	892.2	947.4	834.4	784.6	901	860.2	776.5	824.1	928.4	944.7	861.4	923.2	833.4	788.8
Adam17	327.7	260.4	263.4	282.3	284.5	296.1	270.5	253.4	328.4	273.9	256.9	261.7	220.9	249	244.4	268.1	294.4	259.4
Adam19	197.8	163.4	193.3	144.1	188.1	152.9	153.6	170.4	223.9	156.2	176.2	195.7	108.6	164.5	188.4	162.7	163.4	185.1
Adam1a	70.8	64.3	103	60.5	71.7	79.7	94	78.6	118.6	63.5	101.3	65.2	46.2	51.4	39.6	70.8	70.2	59.6
Adam21	7.3	9.8	8.5	4.3	1.2	3.2	5.3	7	4.7	4.2	2.5	3.1	7.5	1.1	12.3	3	4.3	7.7
Adam22	1767.9	1791.1	1450.9	1465	1586.9	1571.9	1653.6	1727.3	1702.2	1613.1	1702	1737.5	1076.9	1434.8	1471.6	1602.5	1678.8	1691.3
Adam23	937.9	914.1	781.7	816.8	840.5	751.5	876.5	878.1	837.8	794.6	813.5	838	701.3	747.1	741.2	692.8	824.9	847
Adam33	160.6	191.8	194.4	178.6	181	186.3	142.1	105.7	164.6	139.5	151.5	149.1	124.8	158.8	88.7	150.6	144.6	124.1
Adam8	30.7	25.1	62.7	34.6	36.4	34.5	33.6	34.1	39	35.4	18.9	31.8	23.7	19.4	13.7	27.1	28.2	28
Adam9	866.4	869.4	766.9	812.5	826.3	807.5	823.7	881.6	805.1	881	871.2	851.3	653.9	776.8	765.8	700.3	765.8	812.7
Adamts1	183.2	102.4	88.2	109.5	105.8	129.2	86.3	124.9	108.4	85.4	115.3	96.3	79.9	90.2	72.3	84.3	101	96.1
Adamts10	399.3	339.9	504.5	324.1	420.8	445.7	409.6	380.9	443.9	400.9	350.8	368.9	304.5	389.5	260.7	372	385.1	292.4
Adamts12	22.6	13.1	5.3	15.8	12.9	16.1	11.5	15.7	21.8	12.5	5.8	14.8	8.7	8	8.2	7.5	14.5	12.6
Adamts15	175.2	159.1	218.8	171.4	215.1	180.9	178	238.5	196.6	178.1	172.9	213.6	164.7	213.6	185.7	189.8	202.8	216.7
Adamts16	54.7	31.6	45.7	28.8	28.2	40.9	44.3	26.2	35.9	20.8	34.6	28	27.5	37.7	42.3	67.8	46.2	37.9
Adamts17	42.3	42.5	43.5	37.5	42.3	50.6	53.5	43.7	57.7	53.1	65	44.3	38.7	41.1	51.9	42.2	59.9	44.9
Adamts19	254	226.6	266.6	267.9	232.7	279.9	309.5	263	304.2	276	281.6	280.4	227.1	255.9	228	251.5	285.8	272.1
Adamts2	64.2	53.4	107.3	73.5	57.6	62.4	68	86.5	82.7	79.1	76.6	77.7	79.9	82.2	87.4	52.7	76.2	67.3
Adamts20	160.6	135.1	116.8	112.4	134	128.1	153.6	119.7	160.7	152	143.3	123.5	93.6	147.4	117.4	102.4	145.5	130.4
Adamts3	121.2	139.5	87.1	77.8	126.9	141	164.3	110.1	144.3	162.5	154.8	145.2	33.7	110.8	91.5	79.8	121.5	139.5
Adamts4	143.8	208.1	128.5	142.6	154	180.9	181.1	150.3	160.7	204.1	187.7	187.2	72.4	150.8	154.3	162.7	167.7	158.5
Adamts5	227.7	192.8	159.3	201.7	212.8	209.9	288.1	231.5	239.5	229.1	204.2	221.4	202.1	218.2	182.9	221.4	225.9	254.5
Adamts6	54	74.1	60.5	38.9	61.1	60.3	65.7	56.8	67.1	65.6	48.6	45.8	32.4	46.8	35.5	58.7	54.8	39.3
Adamts7	33.6	24	21.2	24.5	22.3	35.5	35.9	20.1	28.1	35.4	20.6	22.5	27.5	21.7	16.4	33.1	38.5	21
Adamts8	14.6	27.2	23.4	5.8	24.7	12.9	11.5	16.6	20.3	12.5	5.8	13.2	8.7	12.6	17.7	15.1	17.1	11.2
Adamts9	42.3	42.5	36.1	34.6	51.7	33.4	42.8	47.2	42.9	32.3	41.2	45.8	23.7	32	47.8	15.1	44.5	34.4
Adamtsl1	183.2	163.4	139.1	131.1	112.8	131.3	146	151.2	150.6	157.3	158.1	156.1	97.3	127.9	147.4	149.1	153.2	151.5
Adamtsl2	159.9	159.1	142.3	182.9	162.2	157.2	162.8	166	172.4	217.7	182.8	172.4	179.7	148.5	181.6	192.8	172.8	158.5
Adamtsl3	37.2	34.9	25.5	17.3	42.3	31.2	29	28.8	33.5	22.9	25.5	44.3	26.2	21.7	25.9	15.1	35.9	17.5
Adamtsl4	81.8	87.2	78.6	76.3	69.4	73.2	61.9	73.4	74.9	72.9	48.6	66	67.4	83.4	54.6	63.3	63.3	56.1
Adamtsl5	56.9	49	49.9	43.2	42.3	63.5	46.6	48.1	46	58.3	59.3	53.6	44.9	35.4	42.3	48.2	48.8	40.7
Adap1	1178.8	1456.6	1337.2	1434.8	1409.4	1326.4	1300.6	1121	1188.1	1428.8	1205.5	1249.7	1556	1445.1	1478.4	1406.7	1319.5	1386.2
Adap2	59.1	47.9	45.7	34.6	50.5	44.1	47.4	32.3	42.9	61.4	43.6	52	13.7	48	38.2	33.1	64.2	48.4
Adar	2359.8	2314.1	2481.2	2228.5	2539	2568.8	2636.3	2570.5	2817.7	2574.3	2741.1	2609.7	2026.4	2327	2154.1	2483.5	2435.3	2543.9
Adarb1	6098.5	6463.9	5653.8	5396.3	6359.2	5691.1	6568.6	5451.1	6343.8	6554.5	6780	6477.6	4171.4	5064.1	5221.5	5301.4	6178.8	5927.1
Adarb2	768.6	725.6	591.6	550.3	685.3	576	762.6	651.8	786.3	722.7	825.9	734.7	542.8	661.4	663.4	641.6	787.2	737.6
Adat1	75.9	87.2	72.2	77.8	79.9	91.5	103.9	89.1	99.9	62.5	94.7	90.1	66.1	62.8	57.3	70.8	71.9	65.2
Adat2	98.5	65.4	74.4	73.5	110.5	70	103.2	80.4	97.5	90.6	105.4	94.8	67.4	66.3	80.5	54.2	97.5	82
Adat3	54	55.6	61.6	44.7	62.3	67.8	64.2	45.4	62.4	56.2	69.2	60.6	34.9	48	31.4	52.7	46.2	40
Adck1	579.6	568.7	613.9	571.9	564.2	571.7	606	556.6	600.7	587.3	564	506.4	653.9	629.4	668.9	603.9	595.6	636.7
Adck2	227.7	247.3	244.3	239.1	224.5	203.5	206.3	212.3	252	256.2	270.1	240	262	229.6	279.8	241	222.5	224.4
Adck5	239.4	213.5	309.1	230.5	235.1	241.2	262.1	215.8	271.5	270.8	252	229.9	272	262.7	238.9	251.5	224.2	242.6
Adcy1	1354	1882.6	957	1107.8	2000.6	1097.1	1477.8	1164.7	1507.9	1823.5	1506	1625.6	658.8	1126.4	1057.9	938.3	1269	1145.7
Adcy2	1876.6	2156.1	1926.7	2071.5	1963	2104.8	2163.3	2130.1	2050.1	2223.4	1930.1	2107.9	1876.7	1912.3	2178.7	2096.5	2061.3	2201.7
Adcy3	584.7	579.6	602.2	646.8	643	587.8	563.2	590.6	609.3	507.2	511.3	552.2	507.9	539.2	486	497	530.5	572.9
Adcy4	27.7	21.8	53.1	21.6	18.8	43.1	18.3	16.6	30.4	21.9	16.5	15.5	28.7	22.8	16.4	21.1	16.3	12.6
Adcy5	1308	1481.7	1504	1403.1	1499.9	1333.9	1312.8	1222.3	1428.4	1520.4	1366.9	1455.5	1151.7	1327.4	1300.9	1259.1	1411	1324.5
Adcy6	789.8	718	857.2	769.2	768.8	778.4	780.2	735.7	833.1	681.1	760.8	691.3	612.7	691.1	591.1	747	713.6	646.5
Adcy7	52.6	53.4	44.6	43.2	56.4	37.7	38.2	36.7	33.5	43.7	64.2	40.4	37.4	60.5	25.9	43.7	58.2	41.4
Adcy8	1138.7	987.1	1171.6	1104.9	1089.7	1170.3	1068.3	1158.5	1084.3	872.7	976.6	981.7	1081.9	1073.8	925.5	1040.7	883.9	1046.9
Adcy9	222.6	245.1	190.1	204.6	253.9	189.5	294.2	185.2	301.1	333.2	305.5	341.7	62.4	177.1	204.8	164.2	269.5	227.2
Adcyap1	232.8	276.7	198.6	246.3	239.8	199.2	166.6	292.7	209.1	163.5	185.3	191.1	159.7	125.7	177.5	182.2	133.5	166.2
Adcyap1r1	5266.3	5047.6	4830.7	5052	4853.5	5163.5	5133.5	5196	5106.5	5334	5059.9	5161.9	4613.2	5002.4	5064.5	5330	5346.3	5465.7
Add1	4256.9	4250.1	4243.3	4374.9	4270.4	4160.1	4537.5	4351.1	4543.3	4484.2	4277.6	4359.5	3903.2	4362.6	4216.8	4364.6	4456.4	4479.9
Add2	3167.8	3363.3	3100.4	2994.9	3466.4	3028.6	3885.7	3202.2	4015.2	3852.1	3822.3	3629.5	2198.6	3023.8	2965	2944.4	3658.9	3387.4
Add3	1817.5	1690.9	1773.8	1695.5	1780.8	1706.5	1842.3	1909.1	1978.3	1635	1874.1	1917.6	1478.7	1728.4	1736.4	1594.9	1748.1	1721.4
Adgb	12.4	10.9	6.4	1.4	7.1	10.8	6.1	10.5	14.8	4.2	5.8	9.3	3.7	11.4	4.1	6	6	11.2
Adgra1	565	527.3	516.2	455.2	514.9	428.5	501.3	498	508.6	396.8	480.9	497.9	386.8	488.9	501	540.7	484.3	518.2
Adgra2	561.3	379.1	538.5	471.1	443.1	486.6	379.8	427.2	502.4	510.3	443.8	480.8	319.4	387.3	308.5	379.5	394.5	389.9
Adgra3	483.9	404.2	346.3	410.6	431.4	409.1	395.1	415	415	394.7	395.2	455.9	320.7	374.7	349.5	338.9	362.8	415.1
Adgrb1	6585.3	6680.8	7955.5	7770.3	7385.4	7976.8	6945.3	7126	7282.2	7229.4	7045.1	7391	7101.3	6775.3	6796.8	7729.2	6862.5	7674.5
Adgrb2	2784.6	3251	3249.1	3425.6	3269	3293.4	3327.8	2865.8	3393.4	3743.8	3185	3219.4	3158.2	3380.2	3309	3608.6	3225.9	3396.5
Adgrb3	1284.7	1290	1061.1	1198.5	1266	1314.6	1242.5	1295.7	1234.1	1230.9	1164.3	1219.4	993.3	1201.8	1249.1	1111.5	1147.5	1235.5
Adgrd1	31.4	17.4	9.6	18.7	21.2	20.5	19.1	21.8	24.2	17.7	15.6	19.4	18.7	25.1	21.8	22.6	27.4	20.3
Adgre1	94.2	92.6	94.5	90.8	105.8	92.6	87.1	70.8	95.2	101	112	126.6	116	114.2	110.6	106.9	111.2	82.7
Adgre5	82.5	86.1	114.7	99.4	85.8	121.7	63.4	67.3	75.7	68.7	56	86.2	73.6	70.8	73.7	40.7	69.3	52.6
Adgrf2	21.9	5.4	14.9	13	15.3	14	20.6	18.3	24.2	15.6	14	17.1	3.7	5.7	6.8	12	12.8	13.3
Adgrf4	54	51.2	48.9	49	34.1	37.7	50.4	52.4	32.8	43.7	50.2	47.4	48.7	40	54.6	69.3	47.9	36.5
Adgrf5	235.8	231	127.5	211.8	199.8	223.9	130.7	111.8	132.6	151	95.5	151.5	121	114.2	137.9	109.9	153.2	110.1
Adgrg1	2017.5	1762.8	1999	2013.9	1772.6	2144.6	1798	1978.1	1844.9	1673.5	1634.5	1845.4	2223.6	1787.8	1830.6	2076.9	1719.1	1972.4
Adgrg2	6.6	8.7	13.8	11.5	15.3	14	12.2	9.6	10.1	10.4	13.2	17.9	5	9.1	13.7	15.1	14.5	11.9
Adgrg6	64.2	53.4	39.3	37.5	37.6	37.7	47.4	40.2	50.7	33.3	38.7	38.8	27.5	29.7	23.2	54.2	41.9	38.6
Adgrl1	4850.3	5354.8	5359.6	5164.3	5557.6	5659.9	5092.2	5132.2	5135.4	5205.9	4980.8	5180.5	4559.5	4590	4652.2	5727.6	5003.1	5369
Adgrl2	86.9	87.2	99.8	90.8	105.8	101.2	87.1	96.1	96	72.9	84	97.9	77.4	83.4	76.4	58.7	92.4	81.3
Adgrl3	540.1	551.3	369.6	355.8	501.9	365	435.6	415	500	507.2	519.6	570.9	270.8	316.4	330.4	299.7	492	437.5
Adgrl4	194.2	219	178.4	252.1	184.5	272.4	128.4	168.6	113.9	145.8	92.2	153	157.2	201.1	159.7	161.2	137.8	130.4
Adgrv1	36.5	25.1	36.1	34.6	31.7	28	36.7	27.1	33.5	37.5	44.5	41.2	20	21.7	34.1	43.7	34.2	23.8
Adh1	21.2	19.6	36.1	25.9	5.9	10.8	12.2	26.2	8.6	6.2	4.1	12.4	15	8	6.8	3	4.3	3.5
Adh5	1003.6	938.1	1028.2	1106.3	926.3	1043.3	979.6	996.9	921.3	917.5	887.6	956.9	1316.4	1159.5	1077.1	1117.5	1021.7	1056.7
Adhfe1	299.3	300.7	264.5	315.5	288	329.4	287.3	310.2	269.9	279.1	295.6	323.9	315.7	298.2	383.6	299.7	288.4	277.7
Adi1	377.4	371.5	399.4	374.5	412.6	377.9	383.6	436.9	335.4	389.5	359	371.3	460.4	357.6	406.8	358.4	352.5	401.8
Adipor1	1500	1483.9	1301.1	1567.3	1465.8	1521.3	1365.5	1314.9	1254.4	1460	1352.9	1426	1491.1	1398.2	1448.4	1418.7	1292.1	1369.4
Adipor2	954	1071	859.3	1143.8	1134.3	1323.2	1029.3	920.9	929.1	1178.9	1065.5	1037.7	799.8	1012.1	1156.2	1129.6	1120.9	1179.4
Adk	1643	1486.1	1596.4	1486.6	1374.1	1468.5	1489.3	1667.9	1454.1	1278.8	1526.6	1426	1737	1462.2	1664	1522.6	1315.2	1602.2
Adm	36.5	44.7	36.1	49	43.5	52.8	40.5	43.7	37.4	43.7	50.2	45	38.7	45.7	64.2	61.7	45.4	39.3
Adnp	4.4	12	2.1	4.3	12.9	4.3	6.1	5.2	8.6	10.4	15.6	7.8	0	3.4	1.4	4.5	7.7	7.7
Adnp2	376.6	373.7	331.4	432.2	442	387.6	442.4	377.4	372.9	421.8	390.3	391.5	298.2	446.7	397.2	375	431.3	410.9
Ado	1041.6	1269.3	1205.5	1264.8	1269.5	1220.9	1180.6	1316.7	1200.6	1148.7	1271.3	1204.6	1265.3	1260	1275	1224.4	1189.4	1215.2
Adora1	1805.8	1663.7	1814.2	1697	1794.9	1752.8	1788.1	1660.9	1724.8	1817.2	1751.4	1773.2	1587.2	1627.9	1670.9	1691.3	1777.2	1784.5
Adora2a	119	75.2	109.4	149.8	123.4	129.2	87.1	96.1	98.3	116.6	103.7	99.4	117.3	100.5	95.6	106.9	77.9	89.1
Adora2b	84.7	83.9	76.5	85	78.8	68.9	65	80.4	72.5	70.8	78.2	75.3	93.6	67.4	96.9	70.8	80.4	83.4
Adora3	6.6	4.4	10.6	1.4	4.7	7.5	4.6	11.4	4.7	9.4	7.4	11.7	15	10.3	4.1	4.5	9.4	4.9
Adpgk	294.2	297.4	344.1	288.1	338.5	304.7	293.4	283.1	326.9	286.4	318.7	314.6	233.3	310.7	356.3	332.8	300.3	267.9
Adprh	1117.5	1141.8	1258.7	1367.1	1140.2	1197.2	1161.5	1360.4	1188.9	1110.1	1141.2	1123.1	1523.6	1223.5	1343.2	1488	1138.1	1337.9
Adprhl1	6.6	3.3	2.1	5.8	3.5	5.4	5.3	6.1	13.3	5.2	3.3	5.4	3.7	8	4.1	1.5	9.4	6.3
Adprhl2	435.8	422.7	481.2	466.7	445.5	449	385.1	410.6	422.8	507.2	444.6	436.5	584	450.1	466.9	527.1	424.4	461.4
Adprm	156.2	174.3	174.2	187.3	159.9	163.6	174.2	162.5	174	183.3	187.7	160.8	180.9	175.9	159.7	189.8	180.5	159.9
Adra1a	210.2	208.1	99.8	95.1	243.3	141	260.6	176.5	279.3	292.6	274.2	281.9	49.9	115.4	132.4	108.4	248.1	182.3
Adra1b	81	90.4	88.2	70.6	91.7	76.4	65.7	73.4	68.6	78.1	74.9	80.8	78.6	88	95.6	60.2	84.7	69.4
Adra1d	185.4	248.4	217.7	267.9	296.2	270.2	260.6	188.7	263.7	276	248.7	276.5	227.1	245.6	240.3	241	283.2	244.7
Adra2a	172.3	220.1	265.5	223.3	245.7	206.7	198.7	217.6	200.5	262.4	209.1	226	168.5	233	262.1	219.9	239.6	209
Adra2c	100	161.2	167.8	190.2	179.8	161.5	129.9	137.2	153.7	155.2	124.3	169.3	210.9	183.9	163.8	135.5	129.2	171.1
Adrb1	66.4	73	57.4	66.3	98.7	72.1	74.9	69.9	64	69.8	79	71.5	63.6	80	91.5	63.3	85.6	76.4
Adrb2	15.3	17.4	34	25.9	8.2	10.8	12.2	16.6	21.1	17.7	16.5	21.7	8.7	27.4	16.4	15.1	16.3	15.4
Adrb3	18.2	36	30.8	20.2	17.6	22.6	19.1	21.8	22.6	13.5	28	31.1	37.4	21.7	17.7	27.1	29.1	23.1
Adrm1	102.9	92.6	156.1	119.6	136.4	119.5	111.6	98.7	122.5	114.6	91.4	88.5	139.8	126.8	114.7	126.5	128.4	98.2
Adsl	397.1	392.2	480.1	439.4	407.9	449	434	491.9	423.6	433.2	442.2	448.1	525.3	485.5	494.2	469.9	436.4	455.1
Adss	702.9	757.2	741.4	752	701.7	688	774.8	778.5	766.8	646.7	760	718.4	752.4	815.6	838.2	658.2	717.9	722.9
Adssl1	310.9	282.2	362.2	344.3	275.1	317.6	307.2	299.7	318.3	312.4	286.5	322.3	403	326.7	338.5	400.6	320.9	353.4
Aebp1	637.9	321.4	763.7	538.8	433.7	525.4	425.6	507.6	508.6	487.4	416.6	525	507.9	589.5	431.4	405.1	462.9	447.4
Aebp2	932.8	960.9	928.3	937.8	940.4	939.9	950.6	1079	976.7	964.3	980.7	1033	889.7	897.9	943.3	979	1005.4	943.1
Aen	350.4	309.4	331.4	305.4	322.1	297.2	317.9	335.5	356.5	394.7	363.9	354.9	366.9	364.4	327.6	364.5	296.1	312.7
Afap1	373	323.6	378.1	319.8	360.9	338.1	404.2	387.1	376.8	360.3	418.3	358.1	284.5	330.1	289.4	289.2	433.8	351.3
Afap1l1	202.9	201.6	197.6	170	178.7	215.3	141.4	150.3	156.8	187.5	139.2	179.4	205.9	167.9	185.7	129.5	147.2	147.2
Afap1l2	460.6	290.9	266.6	358.7	329.1	367.1	364.5	396.7	359.6	291.6	296.4	356.5	273.3	307.3	281.2	347.9	323.4	338.7
Afdn	1151.1	1199.5	1080.2	1097.7	1235.4	1045.4	1364	1406.7	1407.3	1133	1245.8	1318.8	737.5	1004.1	1015.6	1052.7	1161.2	1054.6
Aff1	296.3	261.5	239	272.3	352.6	318.7	259.8	233.3	312	318.7	291.5	316.9	157.2	275.3	262.1	234.9	320.9	317.6
Aff2	27.7	44.7	15.9	7.2	50.5	12.9	48.1	29.7	52.3	47.9	58.5	45.8	1.2	21.7	10.9	16.6	41.9	19.6
Aff3	429.2	431.4	344.1	352.9	418.5	391.9	439.4	430.7	508.6	386.4	406.8	457.5	310.7	347.3	339.9	414.2	456.1	413.7
Aff4	3286.1	3256.5	2638.4	2656.4	3253.7	2759.4	3271.3	3394.4	3373.1	3273.1	3580.2	3543.3	1995.3	2498.3	2567.7	2626.6	3093.3	3174.3
Afg1l	186.9	225.5	270.8	210.3	271.5	268.1	237.6	283.1	234.8	207.2	239.6	240.8	249.6	210.2	252.5	250	210.5	218.1
Afg3l1	559.1	614.5	599.1	628.1	601.8	670.7	656.4	613.3	648.3	610.3	643.1	710.7	640.1	636.3	593.8	587.4	596.4	603.7
Afg3l2	852.5	817.1	889	910.4	894.5	935.6	925.4	915.7	944.7	925.8	959.3	913.4	1026.9	992.7	997.9	1022.6	954.9	1006.9
Afmid	4.4	5.4	4.2	1.4	2.4	9.7	3.8	11.4	7.8	7.3	1.6	3.9	6.2	6.9	5.5	13.6	10.3	6.3
Aftph	1324.8	1354.2	1291.6	1277.8	1275.4	1412.5	1402.2	1508.9	1337.9	1249.7	1401.4	1401.1	1264	1263.4	1219	1140.1	1242.4	1331.6
Aga	111.7	115.5	126.4	115.2	91.7	98	98.6	95.2	96	76	84.8	97.9	99.8	119.9	148.8	103.9	98.4	102.4
Agap1	1880.3	1778	1743	1731.5	1923.1	1750.6	1968.4	1874.1	2125	1948.4	1928.4	1984.4	1396.3	1701	1767.8	1644.6	2018.5	1965.4
Agap2	11415.9	13359.3	14564.2	13709.6	14539.3	13932.7	14467.5	12627.8	14337.4	15917.7	14487.9	14220.4	11788.1	12977.1	13047.5	13246	14014.3	14021.6
Agap3	2118.9	2207.3	2707.4	2440.3	2335.6	2259.8	2343.6	2291.8	2401.9	2333.8	2377.2	2300.5	2863.7	2388.7	2550	2805.8	2329.2	2521.5
Agbl2	68.6	71.9	52	74.9	76.4	59.2	59.6	63.8	60.8	48.9	39.5	66.8	71.1	46.8	64.2	51.2	53.1	63.8
Agbl3	193.4	185.2	123.2	164.2	164.6	165.8	158.9	164.3	137.3	153.1	163.9	170.9	183.4	191.9	200.7	156.6	190	158.5
Agbl4	62.8	58.8	75.4	66.3	31.7	50.6	60.4	68.1	49.1	72.9	59.3	53.6	59.9	66.3	68.3	73.8	60.8	64.5
Agbl5	270.8	281.1	319.7	291	299.7	278.8	309.5	265.6	327.6	285.3	285.7	268.7	224.6	278.7	258	323.8	288.4	263.6
Ager	10.2	19.6	12.7	18.7	16.5	18.3	13.8	13.1	13.3	18.7	8.2	11.7	21.2	21.7	23.2	24.1	24	10.5
Agfg1	919.7	1035	894.3	988.2	950.9	879.6	949.8	1038.9	999.3	850.8	999.6	982.5	702.5	792.8	835.4	781.7	912.2	884.2
Agfg2	317.5	326.8	309.1	383.2	378.5	367.1	328.6	342.5	333.1	405.1	342.5	273.4	364.4	349.6	401.3	393.1	356.8	339.4
Aggf1	1007.3	941.3	1043	1044.4	1132	1089.6	1093.5	1040.6	1092.1	1079.9	1084.4	1016.7	980.8	1068.1	1107.1	945.8	1042.2	1086.1
Agk	164.2	159.1	203.9	162.8	158.7	193.8	168.1	171.2	151.3	186.4	163.9	171.6	168.5	174.8	185.7	206.3	187.4	160.6
Agl	380.3	382.4	292.1	334.2	373.8	329.4	345.4	399.3	349.5	372.8	317.8	372.8	255.8	267.3	368.6	323.8	362	356.2
Agmo	195.6	171	149.8	194.5	165.7	183	162	186.1	151.3	120.8	143.3	170.9	167.2	151.9	161.1	128	150.6	161.3
Ago1	1451.1	1431.6	1243.8	1289.3	1498.7	1299.5	1511.5	1413.7	1625.7	1489.2	1589.2	1513.8	974.5	1252	1277.7	1305.8	1613.8	1454.3
Ago2	1162.8	1162.5	1143.9	992.5	1310.6	1073.4	1464.1	1402.3	1659.3	1410	1613.1	1603.1	601.4	853.3	720.8	915.7	1222.8	1094.5
Ago3	506.6	542.6	480.1	410.6	584.2	487.7	553.2	525.1	635	478	583.8	574	250.8	327.9	290.8	411.2	509.1	428.4
Ago4	273.7	265.8	276.2	233.4	277.4	267	311.8	275.2	288.6	249.9	303	261	184.7	268.5	259.4	277.1	296.9	270
Agpat1	1269.3	1268.2	1749.4	1555.8	1364.7	1659.1	1463.3	1432	1479.8	1403.8	1343	1457.1	1604.7	1462.2	1384.2	1607	1382.8	1424.8
Agpat2	16.1	13.1	35.1	20.2	8.2	28	21.4	15.7	21.8	32.3	35.4	24.1	25	20.6	16.4	21.1	16.3	18.2
Agpat3	3734.3	4056.2	3754.7	4166	4015.4	3931.9	3784.8	3659.1	3865.4	4259.3	3879.1	4090	3676.1	3703.5	3818.2	3614.6	3871.9	3843.2
Agpat4	448.9	454.3	571.4	558.9	521.9	514.6	502.8	505	481.3	524.9	490.8	508	582.7	528.9	577.4	594.9	523.7	530.1
Agpat5	1051.1	1123.3	1045.2	1142.3	1134.3	1115.4	1046.1	1148.1	993.1	1081	1072.9	1155.7	1229.1	1142.4	1280.5	1048.2	1091.8	1135.2
Agps	699.3	757.2	672.3	659.8	784	739.6	733.6	782	734.9	755	808.6	774.4	552.8	612.3	703	661.2	691.4	675.9
Agr3	28.5	14.2	15.9	24.5	12.9	14	13	32.3	21.8	18.7	27.2	11.7	17.5	20.6	21.8	15.1	15.4	16.1
Agrn	2394.1	2143	2267.7	1950.5	2231	2262	2334.4	1974.6	2457.3	2102.6	2084.9	2125.8	1478.7	1852.9	1666.8	2117.5	2071.6	1942.3
Agt	398.5	271.3	171	319.8	282.1	273.5	293.4	355.6	249.6	230.1	193.5	262.5	455.5	298.2	281.2	457.8	234.5	321.8
Agtpbp1	1459.1	1426.1	1284.1	1297.9	1554	1347.9	1641.4	1557	1668.6	1581.9	1568.6	1566.6	1083.1	1305.7	1352.8	1221.4	1419.6	1363.8
Agtr1a	16.1	10.9	6.4	7.2	11.8	7.5	7.6	12.2	11.7	7.3	9.9	7.8	5	3.4	9.6	9	10.3	9.1
Agtr2	16.1	15.3	13.8	18.7	16.5	9.7	11.5	15.7	13.3	13.5	11.5	15.5	16.2	21.7	16.4	16.6	11.1	21
Agtrap	337.2	271.3	302.7	316.9	264.5	330.5	282.7	284	300.3	286.4	303.8	334.8	268.3	323.3	253.9	311.8	338.8	315.5
Ahctf1	562.8	625.4	532.1	499.9	620.6	518.9	627.4	576.7	679.5	617.5	623.3	605	351.9	526.6	466.9	509.1	578.4	570.8
Ahcy	131.4	155.8	167.8	159.9	129.3	143.2	120.7	156.4	119.4	147.9	163.9	131.3	207.1	185.1	162.4	182.2	152.3	151.5
Ahcyl1	5537.9	5448.5	5174.8	5209	5343.6	5533.9	5369.6	5554.2	5342.9	5248.6	5378.5	5457.8	4718	5235.4	5274.7	4968.5	5422.4	5321.3
Ahcyl2	3832.8	3399.2	2745.7	3077	3422.9	3153.5	3651.1	3500.1	3866.2	3212.7	3422.1	3847.7	2675.3	3018.1	2898.1	3004.6	3273.8	3283.6
Ahdc1	724.1	668.9	841.2	760.6	739.4	725.6	829.9	746.2	809	849.8	827.5	810.9	581.5	824.8	752.2	950.3	848	875.1
Ahi1	2568.6	2287.9	2754.2	2473.4	2531.9	2663.6	2897.6	2752.2	2848.9	2430.6	2544.3	2448.1	2424.5	2515.5	2229.2	2278.7	2554.2	2210.8
Ahnak	420.4	316	287.8	345.7	400.8	408	391.2	341.6	378.3	353	331	403.9	212.1	271.9	279.8	251.5	385.9	265.7
Ahnak2	41.6	25.1	28.7	33.1	25.9	26.9	20.6	23.6	23.4	24	28.8	24.9	33.7	19.4	23.2	18.1	34.2	29.4
Ahr	88.3	73	81.8	66.3	78.8	59.2	81	106.6	79.6	66.6	90.6	82.3	72.4	59.4	43.7	67.8	71.9	68
Ahsa1	1058.4	1016.5	1336.2	1200	1159	1242.4	1169.9	1352.5	1206	1089.3	1066.3	1172	1489.9	1127.5	1197.2	1259.1	1126.9	1244.6
Ahsa2	403.6	387.9	490.7	383.2	449	451.1	487.5	497.1	511.7	402	452.9	421.7	485.4	353	369.9	420.2	399.6	406
Aida	395.6	504.4	521.5	452.3	486.6	439.3	442.4	451.7	450.1	432.2	457	450.5	516.6	447.8	498.3	483.5	466.3	450.2
Aif1	82.5	81.7	79.7	102.3	69.4	59.2	69.5	68.1	62.4	78.1	93	91.6	121	112	87.4	63.3	82.1	73.6
Aif1l	96.3	102.4	99.8	109.5	111.7	121.7	79.5	97	101.4	132.3	88.9	89.3	96.1	94.8	91.5	90.4	97.5	75.7
Aifm1	397.8	414	442.9	412	398.5	424.2	433.3	493.7	404.9	381.2	407.6	389.9	494.1	462.7	415	448.8	386.8	443.9
Aifm2	156.2	173.2	148.7	145.5	162.2	152.9	133.7	151.2	151.3	133.3	121.9	147.6	163.5	146.2	147.4	137.1	148.9	160.6
Aifm3	840.9	667.9	967.6	695.8	720.6	785.9	712.2	803.8	834.7	692.5	706.5	730.9	809.8	704.8	655.2	822.3	755.6	700.5
Aig1	923.3	945.7	1173.7	1146.7	1087.3	1093.9	955.9	1111.4	971.2	936.2	981.5	1021.3	1140.5	1039.5	1030.6	1007.6	930.1	1004.1
Aim2	70.1	61	46.7	46.1	38.8	51.7	63.4	78.6	51.5	75	56.8	53.6	54.9	73.1	76.4	36.1	56.5	58.9
Aimp1	556.2	586.1	566.1	643.9	573.6	587.8	558.6	581.9	514.1	609.2	569	605.8	819.8	718.5	683.9	653.6	563	591.1
Aimp2	208	215.7	264.5	267.9	230.4	246.5	246.1	242.9	224.7	226	238.8	253.2	325.7	244.5	300.3	304.2	233.6	248.2
Airn	78.1	88.2	70.1	72	58.8	84	74.1	68.1	74.9	68.7	71.6	67.6	84.9	84.5	90.1	100.9	79.6	60.3
Ajap1	693.4	735.4	878.4	678.5	655.9	640.6	661.7	681.5	748.1	622.8	727.1	742.5	788.6	757.4	745.3	739.5	723	777.6
Ajuba	42.3	37	45.7	40.3	31.7	51.7	25.2	36.7	40.6	54.2	41.2	49.7	23.7	33.1	28.7	30.1	39.4	48.4
Ak1	2233.5	2256.3	2305.9	2404.3	2065.3	2354.6	2137.3	2223.6	2164.8	2357.7	2270.1	2115.7	2760.2	2530.3	2473.5	2784.7	2526	2480.8
Ak2	342.3	306.1	424.9	329.9	308	345.6	333.9	322.4	337	342.6	340.9	311.5	406.8	324.4	338.5	347.9	308	284.7
Ak3	1286.8	1323.7	1275.6	1408.9	1537.5	1555.7	1339.5	1377	1272.3	1394.4	1418.7	1536.3	1362.6	1528.5	1572.6	1408.2	1452.1	1506.8
Ak4	272.3	258.2	302.7	262.2	259.8	300.4	238.4	356.5	276.9	277	282.4	299.8	279.5	270.7	308.5	222.9	244.7	262.9
Ak5	656.2	809.5	725.4	734.7	844	846.2	905.5	844	933.8	980	792.9	869.9	842.3	947	891.4	810.3	936.1	894
Ak6	89.8	102.4	105.2	105.2	137.5	116.3	105.5	95.2	76.4	91.6	116.1	101	137.3	109.7	102.4	120.5	108.7	112.9
Ak8	7.3	16.3	13.8	14.4	3.5	15.1	8.4	12.2	9.4	3.1	5.8	3.1	22.5	18.3	12.3	7.5	9.4	10.5
Akain1	405.1	397.7	328.2	376	343.2	333.8	339.3	314.5	326.9	354.1	341.7	335.5	341.9	292.4	361.7	375	317.5	361.8
Akap1	477.4	465.2	488.6	425	503.1	472.6	489.8	465.7	501.6	569.6	499	510.3	393.1	462.7	468.2	426.2	466.3	484.5
Akap10	478.8	466.3	393	342.8	498.4	373.6	435.6	392.3	501.6	497.8	527	508	222.1	301.6	333.1	314.8	444.1	390.6
Akap11	2532.8	2835.9	2115.8	2280.4	2713	2270.6	2724.9	2897.2	2916.8	2828.4	3023.6	3109.9	1667.1	2077.9	2289.3	2070.9	2607.2	2628
Akap12	660.6	390	485.4	472.5	419.6	498.5	514.3	604.6	589	420.7	468.5	515.7	378.1	411.2	431.4	430.7	503.1	494.3
Akap13	624.1	542.6	574.6	505.6	624.2	529.7	576.2	559.2	680.2	585.3	653	626.8	308.2	413.5	408.2	427.7	549.3	506.3
Akap17b	374.4	395.5	318.6	324.1	375	341.3	367.6	400.2	408	342.6	375.5	362.7	242.1	299.3	354.9	335.9	366.2	370.9
Akap5	403.6	443.4	281.5	319.8	456.1	321.9	431.7	399.3	431.4	453	444.6	403.9	223.4	371.3	319.4	331.3	474	409.5
Akap6	1697.8	2017.7	1387.2	1524.1	1819.6	1562.2	1823.2	1902.1	1940.9	2124.4	1907.8	2043.5	1083.1	1367.4	1472.9	1492.5	1828.6	1785.2
Akap7	346	305.1	314.4	306.8	280.9	305.8	295	293.6	284	264.5	276.7	261	288.2	293.6	333.1	301.2	298.6	296.6
Akap8	1379.5	1176.6	1374.4	1202.9	1314.2	1302.7	1428.9	1298.3	1470.5	1180.9	1362.7	1183.7	1043.2	1225.7	1105.7	1247	1310.9	1180.1
Akap8l	1386.1	1114.5	1595.4	1189.9	1231.9	1347.9	1424.4	1218.8	1515	1283	1304.3	1179	1294	1238.3	973.3	1426.3	1223.6	1210.9
Akap9	854.7	915.2	723.3	708.7	824	693.4	884.1	889.4	950.2	902.9	861.3	874.6	461.7	629.4	652.5	673.2	785.5	767.1
Akip1	40.1	47.9	38.2	27.4	36.4	38.8	40.5	34.9	37.4	41.7	29.6	33.4	48.7	38.8	36.9	48.2	42.8	34.4
Akirin1	677.4	818.2	750.9	824	779.3	718.1	650.3	772.4	677.1	811.2	774	721.5	822.3	792.8	857.3	719.9	745.3	777.6
Akirin2	748.2	775.7	766.9	816.8	766.4	711.7	787.1	881.6	768.4	687.3	702.4	827.9	843.5	755.1	789	795.2	727.3	870.2
Akna	136.5	125.3	113.7	126.8	115.2	127	146.7	118.8	171.6	129.1	159.7	125.8	88.6	124.5	110.6	131	168.6	103.8
Akr1a1	4471.5	4364.5	4343.1	4822.9	4105.9	4320.5	3794.7	4051.4	3871.6	4853.9	4049.5	4314.5	5691.3	4777.3	5221.5	4628.2	4465.8	4643.2
Akr1b10	219.7	227.7	231.5	243.5	182.2	221.8	204.8	214.9	215.3	207.2	201.7	182.5	243.3	228.5	195.2	210.9	214.8	201.2
Akr1b3	59.9	53.4	80.7	51.9	40	63.5	49.7	69.9	56.2	51	54.3	42.7	73.6	51.4	56	60.2	47.1	65.2
Akr1b8	5.8	6.5	8.5	10.1	7.1	3.2	2.3	5.2	0.8	5.2	5.8	3.1	6.2	8	6.8	4.5	9.4	5.6
Akr1c13	18.2	10.9	4.2	15.8	9.4	14	13	14	9.4	6.2	15.6	14.8	31.2	21.7	12.3	19.6	9.4	11.2
Akr1c14	22.6	27.2	12.7	17.3	11.8	17.2	13.8	23.6	13.3	17.7	11.5	16.3	17.5	26.3	15	7.5	17.1	11.2
Akr1c18	167.2	147.1	138.1	171.4	149.3	150.7	145.2	172.1	150.6	131.2	173.7	160.8	190.9	131.4	150.2	188.3	152.3	148
Akr1e1	381.7	311.6	307	342.8	308	324.1	314.8	415	302.7	378	322	328.5	388.1	346.1	337.2	329.8	325.2	363.2
Akr7a5	188.3	202.6	301.7	231.9	221	277.8	221.6	212.3	212.2	265.6	228.1	238.4	335.7	269.6	262.1	287.7	213.9	237
Akt1	2305.1	2443.7	2518.4	2626.1	2292.1	2393.4	2388.7	2247.2	2229.5	2632.6	2460.4	2358.8	2676.6	2450.3	2559.5	2448.9	2379.6	2456.3
Akt1s1	467.9	490.3	609.7	535.9	523.1	599.7	444.7	436.9	477.4	542.6	502.3	465.2	686.3	564.3	582.9	599.4	504	531.5
Akt2	661.3	697.3	746.7	754.8	681.8	852.7	678.6	714.7	677.9	710.2	662.8	719.2	782.4	683.1	720.8	790.7	688.8	683
Akt3	1645.2	1830.3	1453	1293.6	1804.3	1515.9	1793.4	1607.6	1840.3	1737	1845.3	1784.1	997	1393.7	1449.7	1272.6	1704.5	1622.5
Aktip	877.4	1008.9	921.9	923.4	839.3	997	903.2	951.5	839.4	1099.7	961.7	976.3	1014.5	847.6	1057.9	869	975.5	973.2
Alad	232.8	264.7	317.6	312.6	241	304.7	241.5	260.4	253.5	292.6	252.8	250.9	370.6	279.9	268.9	314.8	268.7	248.2
Alas1	739.4	671.1	808.3	749.1	781.7	732.1	735.9	767.1	790.2	704	741.9	685.8	898.4	756.2	816.3	795.2	741	722.9
Alas2	44.5	46.8	47.8	54.7	87	93.7	58.1	27.1	33.5	29.2	119.4	59.8	116	124.5	68.3	36.1	40.2	44.2
Alcam	843.8	634.1	732.9	654	758.2	643.8	642.6	824.8	729.4	715.4	681.8	784.5	605.2	717.4	647.1	539.2	725.6	602.3
Aldh16a1	92	69.7	123.2	96.5	89.3	126	82.5	101.4	103	110.4	82.3	83.1	133.5	105.1	87.4	120.5	103.5	104.5
Aldh18a1	339.4	339.9	333.5	380.3	332.7	365	381.3	375.7	385.4	369.7	378.8	347.2	410.5	295.9	372.7	367.5	364.5	377.2
Aldh1a1	987.6	800.8	735	917.6	852.2	886.1	776.4	825.7	801.9	761.3	736.1	904.8	841	822.5	790.4	841.9	815.5	902.4
Aldh1a2	367.9	207	314.4	289.5	231.6	286.4	188	207.9	284.7	238.5	273.4	284.3	245.8	307.3	193.8	213.9	249	222.3
Aldh1a3	101.5	92.6	77.5	105.2	82.3	110.9	93.2	83	106.1	75	74.9	101	81.1	75.4	125.6	91.9	73.6	91.2
Aldh1a7	25.5	16.3	6.4	15.8	32.9	17.2	16.8	27.1	15.6	15.6	14	18.6	17.5	14.9	16.4	10.5	13.7	17.5
Aldh1b1	126.3	106.8	128.5	138.3	116.4	110.9	135.3	131.1	130.3	108.3	139.2	112.6	169.7	151.9	154.3	134	136.1	133.2
Aldh1l1	798.5	700.5	899.6	934.9	808.7	943.1	729	940.1	733.3	744.6	705.7	806.2	1106.8	769.9	724.9	1037.7	825.7	912.9
Aldh1l2	69.3	62.1	49.9	44.7	67	44.1	63.4	72.5	59.3	52.1	43.6	69.9	25	50.3	53.2	39.2	55.6	58.2
Aldh2	1530.6	1249.6	1560.3	1453.5	1269.5	1447	1380	1514.2	1424.5	1278.8	1218.6	1308.7	1609.7	1611.9	1512.5	1525.7	1409.3	1492.8
Aldh3a1	5.1	3.3	13.8	2.9	2.4	2.2	6.9	21	8.6	3.1	3.3	1.6	3.7	1.1	0	1.5	1.7	4.9
Aldh3a2	792.7	757.2	686.2	724.6	700.6	683.7	761.1	782.9	728.6	754	785.5	755.7	656.3	783.7	840.9	736.5	786.4	743.3
Aldh3b1	121.9	78.4	77.5	70.6	78.8	80.7	86.3	69.9	63.2	80.2	87.3	74.6	139.8	94.8	94.2	113	79.6	87.6
Aldh3b2	11.7	6.5	19.1	8.6	10.6	6.5	11.5	9.6	13.3	15.6	9.1	17.1	18.7	12.6	19.1	10.5	18.8	31.6
Aldh3b3	17.5	22.9	20.2	17.3	11.8	19.4	17.6	23.6	17.9	15.6	14	22.5	12.5	14.9	16.4	19.6	23.1	19.6
Aldh4a1	238	214.6	291	259.3	216.3	298.2	205.6	228	228.6	228.1	213.3	236.1	297	244.5	248.4	280.1	237.9	238.4
Aldh5a1	1764.2	1586.3	1603.8	1521.2	1715	1660.2	1801.1	1771.9	1821.5	1498.6	1665.8	1718	1313.9	1515.9	1493.4	1510.6	1696	1506.1
Aldh6a1	1100	988.2	1087.6	1113.5	952.1	1041.1	1011	1063.3	999.3	965.4	1003.7	1140.2	920.9	1228	1280.5	1135.6	1045.6	1053.2
Aldh7a1	1319	1053.5	1225.7	1112.1	1191.9	1213.4	1180.6	1172.5	1188.1	1142.4	1137.1	1207.7	1330.2	1263.4	1228.6	1113	1174	1182.9
Aldh9a1	482.5	435.8	430.2	455.2	407.9	425.3	460.8	444.7	413.5	432.2	413.4	424.1	446.7	488.9	488.7	483.5	436.4	438.9
Aldoa	16571.3	16446.9	20123.5	18921.5	16803.2	18234.9	17430	18646	17025.7	17157	16683.1	16480.5	23037.1	18479.8	19120.8	21654.4	18335.4	19272.8
Aldob	12.4	12	21.2	17.3	12.9	11.8	15.3	8.7	9.4	17.7	8.2	5.4	13.7	13.7	20.5	6	7.7	12.6
Aldoc	9375.8	8831.4	10065	10491.5	9541.2	11345.5	9129.9	9628.4	8746.5	9616.2	9165.4	9970.3	11991.5	9609.5	10126.2	11735.4	10432.4	10630
Alg1	371.5	403.1	416.4	401.9	332.7	401.6	363	370.5	354.2	390.5	377.9	349.5	551.5	429.5	430	471.4	346.5	399.7
Alg10b	488.3	480.5	315.5	270.8	498.4	346.7	520.4	416.8	518.8	553	547.6	563.9	81.1	297	341.3	256	451.8	372.3
Alg11	414.6	493.5	434.4	446.6	486.6	426.3	420.3	436.9	404.9	424.9	450.4	455.1	408	397.5	464.1	403.6	439	363.2
Alg12	132.8	135.1	130.6	100.8	134	140	127.6	111.8	166.9	130.2	104.6	118.1	132.3	118.8	124.2	168.7	113.8	110.8
Alg13	75.2	103.5	81.8	77.8	94	82.9	74.9	62	93.6	73.9	82.3	81.6	64.9	83.4	68.3	84.3	94.1	72.9
Alg14	266.4	258.2	229.4	265.1	268	255.2	207.1	225.4	215.3	247.9	225.6	240.8	295.7	233	238.9	242.5	228.5	235.6
Alg2	1812.4	1808.6	1692	1712.8	1651.5	1612.8	1713.2	1825.2	1770.8	1622.5	1685.5	1746.8	1678.3	1751.2	1818.3	1831.4	1782.4	1843.4
Alg3	115.3	132.9	167.8	119.6	131.7	134.6	116.9	133.7	135.7	122.9	107.9	132.8	178.4	170.2	116	155.1	136.9	138.8
Alg5	216.1	226.6	197.6	285.2	219.8	257.3	212.4	238.5	217.6	236.4	218.2	232.2	361.9	229.6	266.2	290.7	189.1	216.7
Alg6	161.3	132.9	99.8	157	126.9	160.4	136	142.4	106.1	130.2	127.6	147.6	159.7	151.9	173.4	117.5	157.4	162.7
Alg8	71.5	79.5	106.2	67.7	76.4	64.6	63.4	91.7	70.2	80.2	72.5	65.2	77.4	59.4	81.9	82.8	64.2	65.9
Alg9	246.7	249.5	256	270.8	217.5	291.8	233.1	273.5	239.5	241.6	251.1	252.4	264.5	246.7	247.1	268.1	239.6	262.2
Alk	67.2	76.3	62.7	82.1	81.1	44.1	67.2	52.4	67.1	70.8	70	75.3	37.4	73.1	60.1	76.8	53.9	74.3
Alkal2	4.4	18.5	6.4	10.1	20	21.5	15.3	11.4	7.8	15.6	11.5	6.2	7.5	14.9	5.5	7.5	6.8	8.4
Alkbh1	305.1	314.9	281.5	263.6	308	293.9	327.1	301.4	301.9	298.9	302.2	306	244.6	313	308.5	248.5	279.8	288.9
Alkbh2	70.1	56.7	66.9	46.1	34.1	60.3	51.2	54.2	47.6	37.5	46.9	50.5	83.6	66.3	58.7	70.8	67.6	52.6
Alkbh3	132.8	111.1	123.2	113.8	105.8	131.3	116.1	124.1	114.7	107.3	121	104.1	151	132.5	143.3	159.6	139.5	119.9
Alkbh4	85.4	103.5	117.9	129.6	92.9	149.7	111.6	107.5	133.4	113.5	119.4	122.7	141	145.1	99.7	149.1	111.2	131.8
Alkbh5	822.6	922.8	900.7	854.2	985	903.3	959	888.6	947	949.8	990.6	980.2	675.1	905.9	813.6	838.9	983.2	922.1
Alkbh6	258.4	269.1	336.7	295.3	265.7	277.8	284.3	244.6	276.2	280.1	232.2	285	371.8	253.6	289.4	382.5	263.5	244.7
Alkbh7	159.1	179.8	181.6	198.8	171.6	160.4	155.9	187.8	159.9	180.2	189.4	165.4	248.3	214.8	195.2	231.9	164.3	194.2
Alkbh8	560.6	597	461	427.8	597.1	496.3	609	582.8	599.1	510.3	634	562.3	363.1	480.9	447.7	480.4	534.8	501.3
Alms1	175.2	176.5	112.6	76.3	146.9	120.6	179.6	164.3	206.7	209.3	159.7	214.4	74.9	98.2	114.7	128	170.3	152.2
Alox12	113.1	82.8	90.3	98	63.5	86.1	71.8	90	84.3	70.8	84	87.8	96.1	78.8	69.6	72.3	70.2	74.3
Alox5	8.8	6.5	6.4	5.8	14.1	5.4	5.3	3.5	3.9	6.2	9.9	6.2	11.2	10.3	6.8	9	6.8	5.6
Alox5ap	38.7	38.1	57.4	47.5	69.4	56	32.1	32.3	39	31.2	70.8	56.7	43.7	41.1	38.2	34.6	44.5	36.5
Alox8	10.9	13.1	9.6	13	8.2	12.9	12.2	12.2	7.8	14.6	9.1	11.7	6.2	6.9	9.6	4.5	11.1	13.3
Aloxe3	26.3	37	22.3	28.8	24.7	32.3	20.6	12.2	16.4	27.1	22.2	10.9	21.2	26.3	24.6	13.6	15.4	23.8
Alpk1	83.2	65.4	46.7	40.3	88.2	59.2	55	61.2	72.5	64.6	60.9	55.9	26.2	44.6	32.8	52.7	47.1	41.4
Alpk3	13.9	22.9	31.9	43.2	21.2	24.8	23.7	36.7	18.7	21.9	28.8	17.9	16.2	20.6	16.4	24.1	18	25.2
Alpl	92	77.4	119	74.9	68.2	99.1	77.9	81.3	83.5	75	83.2	76.9	93.6	89.1	75.1	81.3	76.2	72.9
Als2	468.6	446.7	402.6	360.1	501.9	393	452.4	444.7	512.5	505.1	528.6	474.6	253.3	427.2	432.7	347.9	463.8	485.9
Als2cl	86.1	85	83.9	76.3	78.8	89.4	77.2	54.2	88.2	69.8	57.6	68.3	52.4	74.3	66.9	81.3	62.5	54.7
Alx3	250.4	172.1	174.2	201.7	163.4	185.2	182.6	195.7	182.5	156.2	189.4	198.8	248.3	209.1	172	238	130.9	158.5
Alx4	506.6	294.2	266.6	380.3	352.6	343.4	405	402.8	401	268.7	373.8	401.5	269.5	332.4	296.2	382.5	346.5	309.2
Alyref	186.9	162.3	203.9	178.6	212.8	170.1	207.8	193.1	194.2	206.2	186.1	189.5	199.7	180.5	180.2	176.2	206.2	192.8
Alyref2	62	52.3	61.6	76.3	82.3	66.8	73.4	77.8	60.1	70.8	69.2	76.1	102.3	64	76.4	91.9	59	69.4
Amacr	135.8	161.2	162.5	161.3	149.3	156.1	145.2	136.3	145.1	140.6	157.3	152.2	188.4	134.8	147.4	135.5	168.6	142.3
Ambra1	1017.5	883.6	1072.8	960.8	1034.4	1073.4	1166.8	1072.9	1109.3	969.5	1054	1043.9	843.5	932.2	928.3	1117.5	1049.1	1053.9
Amd1	829.2	1001.2	996.3	942.1	965.1	1083.1	962.1	1106.1	905.7	874.8	963.4	978.6	947.1	932.2	967.8	872	900.2	975.3
Amd2	222.6	253.9	217.7	260.7	280.9	259.5	264.4	250.8	245	273.9	312.1	280.4	148.5	203.3	215.7	167.2	221.6	215.3
Amdhd2	243.8	235.3	261.3	247.8	211.6	275.6	241.5	254.3	238.7	238.5	223.1	220.6	370.6	302.7	316.7	337.4	262.7	240.5
Amer1	142.3	189.6	128.5	144.1	170.4	142.1	173.5	151.2	207.5	161.4	166.3	177.1	87.3	141.7	143.3	144.6	182.3	129.7
Amer2	1229.2	1323.7	930.4	975.2	1318.9	1006.7	1250.1	1193.5	1380.8	1273.6	1350.4	1339.8	680.1	998.4	909.1	1003	1280.1	1159.1
Amer3	235.8	219	259.2	237.7	222.2	233.6	296.5	263.9	280.8	249.9	246.2	264.9	200.9	254.7	285.3	228.9	301.2	260.8
Amfr	2560.5	2545	2414.3	2637.6	2506.1	2521.5	2270.3	2496.2	2340.3	2447.3	2452.1	2552.2	2475.7	2564.6	2784.8	2587.4	2388.2	2566.3
Amh	24.8	20.7	63.7	27.4	31.7	35.5	32.9	24.5	28.1	27.1	43.6	35.7	31.2	28.6	30	21.1	40.2	36.5
Amhr2	28.5	24	27.6	30.3	23.5	37.7	16	24.5	28.9	22.9	18.1	26.4	41.2	16	51.9	49.7	30.8	31.6
Amigo1	3026.2	2907.8	2959.2	2895.5	2995.1	3028.6	3216.3	2932.2	3043.9	2999.2	3280.5	3123.1	2539.3	2780.5	2720.6	2986.6	2887.1	2940.8
Amigo2	483.9	448.9	666	571.9	599.5	634.1	516.6	593.3	610.8	555.1	600.3	632.2	613.9	544.9	559.7	463.9	536.5	580.6
Amigo3	22.6	29.4	36.1	21.6	23.5	26.9	29.8	24.5	34.3	21.9	27.2	26.4	34.9	28.6	17.7	27.1	30.8	25.9
Ammecr1	63.5	69.7	46.7	57.6	70.5	56	84.8	67.3	67.9	60.4	75.8	62.1	58.6	57.1	62.8	51.2	75.3	61
Ammecr1l	685.4	578.5	575.7	514.3	658.3	628.8	671.7	633.4	659.2	611.3	679.3	688.1	491.6	572.3	533.7	614.5	644.3	667.5
Amn	32.1	36	25.5	37.5	24.7	28	23.7	21	19.5	28.1	28.8	31.8	42.4	46.8	68.3	31.6	27.4	32.3
Amn1	250.4	252.8	233.7	224.7	252.7	217.5	249.1	249.9	233.2	249.9	241.3	219	235.8	242.2	211.6	212.4	215.6	215.3
Amot	488.3	482.6	408.9	427.8	470.2	501.7	466.1	537.3	503.2	495.7	530.3	549.1	389.3	375.8	391.8	409.7	452.7	518.2
Amotl1	752.5	739.8	628.8	665.5	735.8	653.5	836.7	719.1	834.7	838.3	811.9	860.6	472.9	636.3	548.8	573.8	842	743.3
Amotl2	311.7	276.7	342	321.2	352.6	338.1	333.9	341.6	340.9	369.7	299.7	352.6	279.5	401	329	346.4	357.7	338.7
Ampd2	3250.3	3214	4233.7	3588.4	3506.4	3788.7	3964.4	3749.1	4091.6	3724	3768.8	3712.6	3834.5	3669.2	3364.9	4194.4	3709.4	3800.4
Ampd3	469.3	442.3	434.4	455.2	418.5	458.6	456.2	385.3	438.4	470.7	449.6	475.3	376.8	410.1	394.5	394.6	462.1	393.4
Amph	2991.9	2822.9	2990	2748.6	2890.5	2872.5	3089.4	3054.5	3263.2	2923.2	3030.2	3014.3	2765.2	3125.5	2958.1	3000.1	3130.9	3193.2
Amt	412.4	343.2	532.1	422.1	400.8	450	414.2	450	440.8	394.7	404.3	352.6	369.4	436.4	393.1	360	384.2	347.1
Amy1	223.4	186.3	327.1	242	202.2	257.3	274.3	208.8	225.4	178.1	205.9	198.8	305.7	308.4	211.6	274.1	227.6	199.1
Amz1	292.7	285.4	301.7	292.4	270.4	293.9	250.6	216.7	265.2	260.3	276.7	243.9	356.9	260.5	296.2	305.7	255	299.4
Amz2	759.1	817.1	793.4	753.4	867.5	821.5	895.6	871.1	881.5	805	840.7	894	878.5	813.4	890	810.3	842.8	858.3
Anapc1	1437.9	1412	1173.7	1227.3	1283.6	1355.5	1451.9	1391.8	1499.4	1321.5	1422	1502.9	1007	1191.5	1190.4	1320.8	1405.9	1348.4
Anapc10	167.9	189.6	159.3	177.2	168.1	149.7	146.7	155.5	153.7	161.4	137.5	164.7	174.7	162.2	184.3	138.6	155.7	167.6
Anapc11	544.5	546.9	567.2	602.1	533.7	543.7	489.8	515.5	528.9	604	537.7	562.3	819.8	670.6	677.1	605.4	587.9	624.8
Anapc13	367.9	343.2	343.1	344.3	311.5	341.3	278.1	287.5	287.9	375.9	340.9	332.4	515.3	379.3	400	436.8	346.5	385.7
Anapc15	278.1	300.7	318.6	293.9	345.6	328.4	318.6	273.5	303.5	341.6	322	344.1	355.6	329	342.6	340.4	309.8	340.1
Anapc16	806.6	835.6	858.2	806.7	781.7	829	766.4	818.7	759.8	857.1	792.9	847.4	922.1	835.1	952.8	834.4	907.9	829.5
Anapc2	1091.2	1103.7	1322.4	1264.8	1080.2	1093.9	1202	1264.3	1219.3	1211.1	1133.8	1073.4	1405	1233.7	1228.6	1271.1	1177.4	1152.7
Anapc4	651.1	674.4	664.9	656.9	630	652.4	636.5	675.4	667.8	566.5	589.6	631.4	690	709.4	588.4	682.3	683.7	678.7
Anapc5	1237.9	1136.3	1390.4	1212.9	1086.1	1255.4	1437.3	1152.4	1358.2	1252.8	1326.5	1267.6	1061.9	1317.1	1098.9	1155.2	1238.2	1097.4
Anapc7	506.6	537.1	593.7	610.8	525.4	546.9	529.5	533	531.2	540.5	508.9	482.3	706.3	595.2	563.8	579.8	590.4	636.7
Ang	15.3	6.5	10.6	13	15.3	10.8	6.9	14.9	17.2	5.2	12.4	8.5	8.7	10.3	19.1	7.5	12.8	12.6
Angel1	139.4	163.4	132.8	146.9	128.1	143.2	150.5	128.4	136.5	146.8	123.5	125.8	178.4	139.4	133.8	159.6	142.9	146.5
Angel2	937.9	939.1	838	763.5	887.5	803.2	879.5	847.5	872.2	890.4	900.8	930.5	758.7	843.1	888.7	906.7	920.7	825.3
Angpt1	210.9	137.3	202.9	180.1	166.9	156.1	135.3	194	160.7	160.4	177.9	159.2	132.3	113.1	146.1	129.5	130.1	139.5
Angpt2	23.4	24	27.6	18.7	11.8	16.1	11.5	16.6	15.6	16.7	23.9	26.4	7.5	21.7	10.9	13.6	13.7	24.5
Angptl1	23.4	28.3	27.6	23	22.3	28	31.3	28.8	32	39.6	37.9	28	33.7	34.3	30	28.6	30.8	30.2
Angptl2	112.4	102.4	127.5	102.3	110.5	91.5	61.1	81.3	74.1	87.5	86.5	90.1	93.6	107.4	88.7	72.3	110.4	65.9
Angptl4	117.5	98.1	108.3	136.9	151.6	194.9	121.5	153.8	99.9	112.5	91.4	113.4	127.3	162.2	210.2	150.6	143.8	172.5
Angptl6	105.8	92.6	102	98	85.8	128.1	66.5	82.1	89.7	113.5	90.6	99.4	152.2	105.1	120.1	119	107.8	101.7
Angptl7	8.8	4.4	12.7	11.5	4.7	8.6	6.9	3.5	6.2	9.4	4.1	10.9	6.2	10.3	9.6	7.5	8.6	4.9
Ank	2217.5	2371.8	2314.4	2209.8	2205.2	2262	2238.2	2416.7	2355.1	2329.6	2257.8	2322.3	1995.3	2096.2	2312.5	2138.6	2204.2	2266.9
Ank1	1024.1	980.5	989.9	1004.1	1146.1	1048.6	1108.8	977.7	1231.8	1171.6	1212.1	1078.8	677.6	873.9	820.4	932.3	1093.6	1031.4
Ank2	5215.3	5511.7	4447.2	4288.5	5531.7	4704.9	5420	5475.6	5729.8	5571.5	5274.8	5778.6	3162	4137.6	4063.9	4557.4	6034.2	5126.4
Ank3	2561.3	2883.9	1979.9	2199.7	2720	2340.6	2899.1	2567.9	3141.5	2893	2881.1	3106.8	1488.6	1913.4	1744.6	2281.7	2831.4	2513.7
Ankdd1a	8.8	13.1	6.4	4.3	11.8	14	11.5	7	19.5	19.8	23.1	16.3	3.7	9.1	16.4	12	16.3	7.7
Ankef1	5.8	4.4	11.7	4.3	11.8	11.8	11.5	6.1	11.7	5.2	7.4	7.8	2.5	3.4	13.7	7.5	12	5.6
Ankfn1	69.3	53.4	29.7	38.9	54.1	45.2	82.5	55.9	88.2	122.9	101.3	100.2	12.5	53.7	51.9	30.1	66.7	70.1
Ankfy1	813.9	758.3	709.5	703	816.9	704.1	794.7	805.6	837	844.6	848.1	861.3	559	749.4	701.7	629.5	807.8	801.5
Ankhd1	797.8	738.7	595.9	469.6	774.6	579.2	839	712.1	857.3	650.9	776.5	765	365.6	582.6	494.2	560.3	729	606.5
Ankib1	701.4	800.8	657.5	674.2	753.5	620.1	712.2	726.9	748.1	770.6	762.5	771.3	544	674	685.3	626.5	733.3	717.3
Ankle2	513.1	517.5	499.2	594.9	586.6	606.1	544.1	535.6	560.1	581.1	564	544.5	391.8	554	533.7	509.1	555.3	529.4
Ankmy2	507.3	531.7	523.6	557.5	477.2	511.4	506.6	566.2	542.2	502	489.1	438.1	651.4	560.9	615.7	573.8	581.9	572.2
Ankra2	653.3	642.8	559.8	713.1	581.9	625.5	614.4	623.8	578.8	609.2	605.2	562.3	697.5	704.8	681.2	641.6	597.3	598.1
Ankrd10	821.9	771.4	917.7	763.5	834.6	778.4	828.3	783.7	872.2	734.2	859.6	786	746.2	733.4	683.9	781.7	696.5	710.3
Ankrd11	2114.6	2130	1993.7	1891.4	2184	1860.4	2308.5	2147.6	2376.2	2215	2303.1	2394.5	1462.4	1958	1900.2	1966.9	2247.9	2154
Ankrd12	864.2	849.8	685.1	616.6	815.8	690.1	884.9	966.3	882.3	791.5	890.1	853.6	440.5	652.3	666.2	653.6	805.2	758
Ankrd13a	578.8	586.1	610.7	645.4	585.4	582.5	564.7	510.3	589	672.7	644.7	598	537.8	627.2	576.1	581.3	642.6	650.7
Ankrd13b	1046	1066.6	1382.9	1292.2	1180.2	1218.7	1231.8	1079	1270	1216.3	1164.3	1153.4	1259	1256.6	1152.1	1322.3	1173.1	1200.4
Ankrd13c	1071.5	1212.6	976.1	1054.5	1114.3	1074.5	1082	1196.1	1068	1094.5	1207.9	1214	1125.5	1079.5	1202.6	988	1042.2	1096
Ankrd13d	420.4	362.8	493.9	361.6	392.6	393	424.9	383.6	414.2	408.2	428.2	406.2	425.5	394.1	453.2	494	445	434
Ankrd16	502.2	422.7	456.7	361.6	437.3	464	515.8	412.4	507.1	400.9	470.2	371.3	316.9	468.4	360.4	418.7	485.2	383.5
Ankrd17	1532.1	1431.6	1247	1296.5	1526.9	1356.6	1722.4	1690.6	1732.6	1524.6	1674.8	1793.4	929.6	1141.2	1092.1	1293.7	1523.1	1509.7
Ankrd24	319	240.8	362.2	299.6	265.7	319.8	324.8	286.6	324.5	317.6	288.2	290.5	279.5	302.7	300.3	322.3	284.1	284.7
Ankrd26	254	254.9	230.5	197.4	264.5	194.9	272	277.8	278.5	246.8	306.3	270.3	108.6	203.3	203.4	266.6	232.7	232.8
Ankrd27	294.9	265.8	295.3	242	259.8	278.8	260.6	300.6	267.6	287.4	235.5	273.4	228.3	262.7	255.3	281.6	282.4	272.8
Ankrd28	862	896.7	642.6	802.4	906.3	802.1	811.5	770.6	803.5	901.8	842.3	807.8	696.3	816.8	896.9	727.4	864.2	822.5
Ankrd29	769.3	721.2	1012.2	760.6	950.9	901.1	956.7	1189.1	1124.1	760.2	964.2	977.9	743.7	605.4	660.7	637.1	699.1	755.9
Ankrd33b	840.9	993.6	683	906.1	1114.3	906.5	1046.1	840.5	912.7	1048.7	1091.8	925	640.1	983.6	847.7	881.1	1115.8	978.9
Ankrd34a	673.7	760.5	822.1	750.5	746.4	757.9	711.4	695.5	740.3	748.8	782.2	690.5	782.4	699.1	739.9	792.2	771	755.2
Ankrd34b	205.1	224.4	200.7	187.3	223.3	174.4	177.3	212.3	219.2	170.8	195.1	203.5	171	146.2	193.8	180.7	175.4	176
Ankrd34c	709.5	676.6	667	594.9	717	529.7	724.4	803.8	816.8	647.7	762.5	718.4	466.7	543.8	581.5	566.3	638.3	648.6
Ankrd35	115.3	92.6	115.8	103.7	78.8	90.4	85.6	93.5	89.7	88.5	107.9	90.9	109.8	104	120.1	108.4	138.6	122.7
Ankrd37	67.2	81.7	79.7	112.4	55.2	75.4	70.3	71.6	60.8	72.9	46.9	76.9	109.8	89.1	86	58.7	78.7	74.3
Ankrd39	99.3	97	77.5	103.7	82.3	78.6	98.6	86.5	71.8	113.5	79	107.2	111.1	105.1	114.7	106.9	95.8	91.2
Ankrd40	2210.9	2261.8	2175.3	2182.4	2176.9	2204.9	2161	2183.4	2271.6	2342.1	2244.6	2281.9	2110.1	2137.3	2083.1	2132.6	2128.9	2210.1
Ankrd42	108	124.2	102	89.3	134	76.4	113.9	99.6	113.9	117.7	107.9	97.9	71.1	76.5	96.9	108.4	118.9	100.3
Ankrd44	205.8	213.5	179.5	159.9	228	209.9	239.9	221.9	280.8	210.4	233	237.7	159.7	211.3	177.5	147.6	231	230
Ankrd45	2054	1985.1	1835.4	1745.9	1933.6	1851.8	2111.3	1988.6	2115.6	1921.4	2061.8	1970.5	1532.3	1748.9	1733.7	1765.1	1915.9	1870.8
Ankrd46	2518.9	2658.4	2544.9	2639.1	2673	2565.6	2498	2370.4	2473.7	2550.4	2452.1	2504	2745.2	2634.3	2813.4	2598	2610.7	2649.8
Ankrd49	176.6	165.6	169.9	149.8	177.5	177.6	184.9	172.1	174	138.5	172.1	160.8	187.2	191.9	200.7	153.6	172.8	142.3
Ankrd50	1006.6	1235.5	1180.1	1096.3	1300.1	1220.9	1332.7	1304.5	1463.5	1311.1	1339.7	1417.5	764.9	937.9	1062	954.9	1199.7	1234.8
Ankrd52	741.6	655.9	776.4	570.5	799.3	714.9	982.7	713	1021.9	988.3	942.8	907.2	329.4	595.2	589.7	558.8	826.6	786
Ankrd54	248.9	301.8	377.1	309.7	282.1	334.8	248.3	289.2	268.4	297.8	301.4	284.3	368.1	331.3	326.3	301.2	307.2	312
Ankrd55	60.6	43.6	41.4	61.9	52.9	58.1	52.7	56.8	46.8	60.4	50.2	45.8	56.2	42.3	58.7	67.8	54.8	54.7
Ankrd6	1583.2	1539.4	1589	1506.8	1666.8	1596.6	1927.9	1778.9	1928.4	1658.9	1900.4	1739	1365.1	1541	1539.8	1498.5	1637.8	1607.8
Ankrd61	13.9	14.2	10.6	17.3	10.6	11.8	15.3	21	16.4	14.6	17.3	13.2	11.2	13.7	12.3	13.6	12	23.1
Ankrd63	785.4	776.8	923	824	956.8	893.6	897.9	897.3	862.8	971.6	949.4	935.9	852.3	896.7	862.7	917.2	907	984.5
Ankrd9	105.8	143.8	149.8	119.6	107	115.2	119.2	93.5	122.5	110.4	97.2	120.4	161	138.2	155.6	150.6	140.3	112.9
Anks1	567.9	550.2	664.9	613.7	547.8	616.9	677	651.8	645.1	604	610.1	685	524.1	632.9	580.2	646.1	603.3	581.3
Anks1b	2853.2	3259.8	2572.5	2637.6	3107.9	2757.3	2915.2	2793.3	2866.9	2899.2	2911.6	2893.2	2312.2	2662.8	2900.8	2507.6	2689.4	2708
Anks3	464.2	458.7	595.9	505.6	446.7	458.6	493.6	534.7	505.5	504	491.6	449.7	511.6	448.9	455.9	579.8	491.2	477.5
Anks6	135.8	103.5	141.3	89.3	119.9	124.9	114.6	78.6	122.5	127.1	95.5	94.8	92.3	98.2	113.3	137.1	124.1	120.6
Ankub1	10.9	13.1	10.6	11.5	8.2	8.6	6.1	14	10.1	12.5	9.9	9.3	13.7	9.1	16.4	12	14.5	7.7
Ankzf1	321.9	304	399.4	321.2	332.7	363.9	379	350.4	375.2	308.3	345.8	320	336.9	316.4	240.3	349.4	324.3	306.4
Anln	286.9	305.1	223.1	293.9	283.3	290.7	278.9	316.3	298.8	408.2	266	319.2	215.9	295.9	230.7	247	280.7	340.1
Ano1	100	118.8	106.2	82.1	82.3	98	73.4	65.5	86.6	79.1	79	80	78.6	73.1	66.9	69.3	66.7	57.5
Ano10	443.8	338.8	433.4	473.9	358.5	400.5	376	378.3	407.2	366.6	357.4	408.5	507.9	439.8	430	483.5	404.7	408.1
Ano2	21.2	28.3	21.2	11.5	27	16.1	24.5	21.8	16.4	12.5	20.6	18.6	20	16	24.6	16.6	10.3	25.9
Ano3	1465.7	1884.8	1202.4	1296.5	1696.2	1387.8	1616.2	1647.8	1548.5	1610	1637.8	1652.8	967.1	1087.5	1143.9	1347.9	1478.6	1461.3
Ano4	591.2	685.3	599.1	620.9	677.1	688	631.9	690.2	745	644.6	596.1	605	531.6	556.3	630.7	602.4	616.1	586.2
Ano5	13.1	15.3	17	10.1	15.3	10.8	13	15.7	13.3	7.3	9.1	12.4	6.2	16	15	13.6	11.1	11.9
Ano6	558.4	532.8	448.2	413.4	513.7	503.9	561.6	430.7	544.5	492.6	540.2	557.7	359.4	501.5	421.8	457.8	497.1	463.5
Ano8	746.7	664.6	932.6	718.8	851	843	790.1	689.4	842.5	768.5	754.2	728.5	766.2	788.2	847.7	920.2	812	773.4
Anp32a	3382.4	3322.9	3128	3628.7	3194.9	3547.5	3449.3	3725.5	3244.4	3277.3	3253.3	3193.7	4500.9	3764.1	3658.4	3528.7	3501.4	3552.9
Anp32b	440.1	448.9	527.9	527.2	509	587.8	495.2	550.4	457.9	469.7	513.8	510.3	788.6	607.7	617	566.3	539.1	563.1
Anp32e	2856.9	2617	2755.2	2863.8	3006.8	2936	3280.5	3296.5	2969.8	2683.7	3000.5	2997.2	2787.6	3154	2928.1	2626.6	2961.5	2917.6
Anpep	108	88.2	110.5	90.8	69.4	80.7	62.7	84.8	96	81.2	70	87.8	79.9	102.8	65.5	40.7	54.8	56.8
Antxr1	283.9	244	193.3	213.2	203.4	189.5	193.3	235	230.1	213.5	204.2	265.6	205.9	194.2	189.7	189.8	237	201.2
Antxr2	43.8	33.8	38.2	36	29.4	47.4	24.5	39.3	26.5	29.2	36.2	41.2	26.2	28.6	28.7	30.1	33.4	23.8
Anxa1	55.5	40.3	105.2	64.8	49.4	40.9	33.6	55.9	43.7	24	99.6	43.5	64.9	67.4	35.5	18.1	35.9	23.8
Anxa11	78.8	52.3	88.2	53.3	82.3	57.1	71.8	52.4	67.9	80.2	79	73.8	66.1	58.3	69.6	76.8	59	58.9
Anxa2	240.1	199.4	282.5	217.5	211.6	202.4	183.4	213.2	198.9	203.1	181.2	234.6	247.1	269.6	187	180.7	209.6	169
Anxa3	159.9	140.5	186.9	174.3	145.8	172.3	141.4	147.7	138.1	137.5	172.1	157.7	164.7	189.6	154.3	105.4	160	112.9
Anxa4	70.8	45.8	78.6	69.1	59.9	66.8	57.3	68.1	69.4	56.2	60.1	73.8	88.6	72	66.9	48.2	53.9	48.4
Anxa5	865.7	684.2	878.4	894.6	786.4	850.5	793.2	734.8	781.7	771.7	728.7	817.1	925.9	765.4	779.5	756.1	751.3	729.2
Anxa6	957.7	940.2	1204.5	1094.8	935.7	1051.9	968.2	1080.8	1138.9	924.8	1000.4	1016.7	1207.9	1062.4	980.1	1111.5	950.7	1060.9
Anxa7	590.5	530.6	642.6	528.7	552.5	509.2	557.8	560.1	609.3	554	520.4	570.1	601.4	626	593.8	591.9	548.5	542
Anxa9	11.7	10.9	19.1	5.8	11.8	11.8	13.8	8.7	10.1	4.2	6.6	6.2	17.5	17.1	6.8	15.1	8.6	16.1
Aoah	15.3	5.4	5.3	15.8	5.9	11.8	6.1	1.7	7	6.2	9.9	9.3	8.7	11.4	6.8	6	9.4	7
Aoc2	61.3	61	76.5	56.2	71.7	91.5	77.9	70.8	85.8	66.6	75.8	58.3	66.1	67.4	66.9	73.8	55.6	63.8
Aoc3	10.2	6.5	9.6	10.1	11.8	14	6.1	5.2	7.8	7.3	4.9	7.8	7.5	3.4	4.1	1.5	4.3	4.2
Aox1	120.4	68.6	77.5	53.3	77.6	85.1	81	68.1	67.1	63.5	69.2	79.2	47.4	88	49.1	81.3	63.3	73.6
Aox2	19	9.8	2.1	5.8	17.6	1.1	5.3	6.1	7	0	4.1	3.9	6.2	1.1	0	0	6	0
Aox3	122.6	70.8	80.7	53.3	61.1	67.8	65	76.9	71.8	69.8	82.3	71.5	53.7	60.5	45	58.7	79.6	58.2
Aox4	24.1	22.9	13.8	24.5	20	16.1	35.9	21.8	21.1	15.6	12.4	22.5	17.5	24	17.7	25.6	27.4	21
Ap1ar	823.3	845.4	795.6	779.3	834.6	812.9	816.9	763.6	791.8	818.5	820.9	842.7	776.1	867	860	786.2	781.2	797.2
Ap1b1	1997.1	1945.8	2149.8	2232.8	1970.1	1977.8	1969.2	2063.7	2041.5	2033.8	1917.7	1882.7	2120	2114.5	2009.4	2448.9	2069.9	2161.1
Ap1g1	1361.3	1434.9	1331.9	1248.9	1548.1	1421.2	1516.8	1571.8	1565.7	1424.6	1521.7	1600.8	1074.4	1266.9	1277.7	1251.6	1447.8	1444.4
Ap1g2	89	61	117.9	103.7	78.8	101.2	103.2	91.7	105.3	94.8	66.7	69.1	84.9	91.4	65.5	120.5	100.1	90.5
Ap1m1	1027	903.2	1141.8	983.9	981.5	1097.1	1107.2	1057.2	1135.8	989.3	989.7	992.6	1130.5	1020.1	956.9	1162.7	993.4	976
Ap1m2	13.1	7.6	2.1	13	14.1	9.7	9.9	11.4	7.8	6.2	9.1	7	7.5	5.7	15	13.6	9.4	7.7
Ap1s1	1748.1	2057	1846	2021.1	1886.6	2002.5	1648.3	1701.1	1612.5	2017.2	1770.3	1801.9	2531.8	1801.5	2005.3	2233.5	1814	1897.4
Ap1s2	1422.6	1780.2	1459.4	1672.5	1554	1533.1	1728.5	1899.5	1477.5	1375.7	1619.6	1561.1	1833	1699.8	1654.5	1426.3	1516.3	1521.6
Ap1s3	27	49	30.8	28.8	47	36.6	35.9	48.1	43.7	27.1	45.3	32.6	25	22.8	28.7	25.6	38.5	30.2
Ap2a1	2836.5	2711.7	3170.5	3144.7	2827	2858.5	3167.4	2955.8	3173.4	3054.4	2935.5	2927.3	3042.2	3027.2	3153.4	3280.2	3001.7	3216.3
Ap2a2	2981	2983	3161	3097.2	2925.7	3021	3311	3252	3253.8	3083.6	3222	3220.1	3059.6	3162	3152	3302.8	3360.2	3340.4
Ap2b1	3227	2975.4	3204.5	3248.4	3116.1	3256.8	3441.7	3715	3574.4	3192.9	3264.8	3415.9	3303	3095.8	3078.3	3579.9	3218.2	3360.8
Ap2m1	869.3	931.5	1192.8	1110.7	902.8	1112.2	943.7	1053.7	940.8	972.7	915.6	956.9	1532.3	1019	1088	1299.7	1007.1	1011.1
Ap2s1	1554	1775.9	1836.5	1972.1	1626.8	1886.3	1591.7	1826.1	1515	1960.9	1627.9	1758.4	2740.2	1970.6	2225.1	2436.8	1715.6	1946.5
Ap3b1	546	526.2	495	446.6	556	512.5	631.9	546.1	598.3	571.7	566.5	556.9	420.5	461.5	475.1	468.4	522.8	509.1
Ap3b2	1689.8	1620.1	2021.3	1708.5	1617.4	1759.2	1837	1955.4	1978.3	1629.8	1726.7	1665.2	1942.8	1655.3	1706.4	2043.7	1707.1	1804.9
Ap3d1	2240.8	2052.6	2434.5	2235.7	2301.5	2380.4	2547.6	2590.6	2608.7	2390	2351.7	2371.2	2238.6	2154.5	2219.6	2539.2	2352.3	2525.7
Ap3m1	535	524	552.3	612.2	534.8	543.7	576.2	560.1	525.8	458.2	544.3	562.3	521.6	548.3	585.6	543.7	529.7	543.4
Ap3m2	1774.4	1762.8	1662.3	1646.5	1652.7	1701.1	1892	1889.9	1695.9	1706.8	1748.9	1704.8	1491.1	1738.7	1816.9	1838.9	1898.7	1808.4
Ap3s1	478.1	561.1	569.3	547.4	568.9	521.1	454.7	543.5	487.6	484.2	537.7	513.4	671.3	492.4	551.5	491	515.1	516.1
Ap3s2	1538.7	1570	1454.1	1416.1	1436.4	1559	1545.9	1405.8	1542.3	1563.1	1637.8	1567.4	1481.2	1537.6	1549.4	1474.4	1561.6	1588.9
Ap4b1	7.3	6.5	8.5	11.5	8.2	12.9	3.8	6.1	8.6	15.6	9.9	5.4	12.5	11.4	12.3	10.5	12.8	7.7
Ap4e1	149.6	186.3	134.9	109.5	185.7	148.6	165.1	132.8	181	159.3	163.9	160.8	52.4	122.2	105.1	105.4	177.1	116.4
Ap4m1	343.1	332.3	418.5	373.1	364.4	374.7	376	333.8	411.9	350.9	358.2	361.2	307	348.4	350.8	387.1	391	373.7
Ap4s1	543.1	526.2	624.5	535.9	538.4	511.4	455.4	562.7	456.4	603	558.3	567	827.3	567.7	668.9	552.7	511.7	608.6
Ap5b1	27.7	40.3	23.4	14.4	32.9	23.7	32.9	24.5	31.2	35.4	37.1	35.7	23.7	33.1	24.6	27.1	35.1	24.5
Ap5m1	397.8	403.1	384.5	360.1	442	419.9	457.7	426.4	425.9	403	428.2	437.3	277	379.3	385	346.4	377.4	386.4
Ap5s1	237.2	298.5	313.3	332.8	246.8	297.2	282	292.7	252	289.5	267.6	290.5	379.3	290.2	337.2	343.4	274.7	329.6
Ap5z1	253.3	233.2	266.6	253.5	252.7	269.2	259.8	227.2	305.8	243.7	237.1	294.4	267	250.2	238.9	344.9	276.4	300.8
Apaf1	201.5	220.1	127.5	182.9	198.7	198.1	233.1	174.7	191.9	235.4	220.7	233.8	161	213.6	188.4	176.2	225.9	212.5
Apba1	2033.5	2181.2	2355.9	2039.8	2242.8	2085.4	2458.2	2235	2566.5	2250.5	2207.6	2276.5	1563.5	1952.3	2065.4	1903.7	2251.3	2144.2
Apba2	800	757.2	858.2	763.5	953.3	853.8	893.3	831.8	903.4	884.1	806.9	899.4	821.1	773.4	824.5	787.7	832.6	798.6
Apba3	199.3	181.9	292.1	244.9	250.4	229.3	214.7	181.7	247.3	226	232.2	213.6	225.9	201.1	166.5	247	213.1	236.3
Apbb1	3245.9	3429.7	3803.6	3863.5	3388.8	3578.7	3434	3333.2	3517.5	3735.5	3472.3	3446.2	4316.2	3630.4	3912.3	3942.9	3587.9	3788.5
Apbb1ip	77.4	51.2	68	66.3	55.2	57.1	51.2	43.7	80.4	63.5	51.9	54.4	53.7	61.7	66.9	40.7	72.7	54
Apbb2	289	308.3	293.2	319.8	319.7	316.5	307.2	312.8	298.8	252	294.8	283.5	230.8	249	277.1	283.1	348.3	293.1
Apc	9669.2	9774.9	5986.3	7506.7	8681.9	7564.4	9023	8622.7	9055.4	8731.1	8490.2	9085.7	5108.5	6674.8	6568.8	6986.7	9034.2	8812.5
Apc2	1119	965.3	1187.5	1040.1	1109.6	1032.5	1150.8	1200.5	1242.7	1195.5	1176.7	1217.1	958.3	1039.5	1055.2	1281.7	1246.7	1214.5
Apcdd1	1319.7	872.7	1035.6	986.8	760.5	953.9	910.9	1039.7	970.4	770.6	902.5	936.7	913.4	931	901	771.1	823.2	800.8
Apeh	378.1	330.1	403.6	461	403.2	441.4	384.4	397.5	390	356.2	353.2	376.7	430.5	404.4	357.7	436.8	342.3	366
Apex1	501.5	519.7	553.4	569	480.8	559.8	551.7	540	475.9	529	522	502.5	791.1	684.3	673	733.5	591.3	600.2
Apex2	82.5	86.1	115.8	98	79.9	96.9	87.9	95.2	98.3	105.2	112	90.1	77.4	77.7	92.8	94.9	78.7	82
Aph1a	280.3	276.7	316.5	305.4	253.9	296.1	269.7	302.3	275.4	257.2	273.4	284.3	333.2	279.9	283.9	286.2	274.7	306.4
Aph1b	1001.4	984.9	773.2	812.5	948.6	911.9	942.9	883.3	880.7	828.9	874.5	963.1	753.7	828.2	939.2	876.5	856.5	903.1
Aph1c	219.7	215.7	211.4	207.4	192.8	201.3	205.6	158.1	202	171.8	189.4	176.3	157.2	170.2	214.3	191.3	201.9	187.2
Api5	1468.6	1465.4	1425.4	1488.1	1450.5	1533.1	1488.5	1695.9	1525.1	1423.6	1548.8	1430.7	1592.2	1551.3	1467.5	1423.2	1433.3	1437.4
Apip	137.2	132.9	157.2	136.9	148.1	147.5	136	138	131.1	110.4	130.9	143.7	158.5	132.5	133.8	158.1	127.5	118.5
Aplf	126.3	101.3	107.3	79.2	101.1	96.9	120.7	104.8	109.2	105.2	116.1	113.4	114.8	98.2	86	93.4	112.9	125.5
Apln	226.3	277.8	257	243.5	313.8	281	204	294.4	252	267.6	232.2	261.7	219.6	231.9	225.2	224.4	230.2	220.9
Aplnr	23.4	10.9	10.6	10.1	5.9	11.8	7.6	13.1	10.1	3.1	7.4	9.3	11.2	8	8.2	6	5.1	4.9
Aplp1	10207.9	11696.8	12704.4	13116.1	11808.7	12345.7	10963.9	11596	10801.3	12895.6	11359	11556.3	14470.9	12138.6	12733.5	13952.3	11852.8	12678.8
Aplp2	7880.9	7150.3	7791.9	7570	7297.2	7465.4	7506.2	8386.8	7662.9	6601.4	7014.6	7199.1	7001.5	7247.1	7229.5	7566.5	7458.1	7782.5
Apmap	822.6	831.3	742.4	835.5	781.7	778.4	744.3	843.1	699.7	675.9	771.5	703.7	899.7	871.6	895.5	896.1	825.7	845.6
Apoa2	4.4	4.4	11.7	13	5.9	3.2	7.6	6.1	6.2	6.2	13.2	2.3	13.7	6.9	9.6	3	7.7	11.9
Apobec1	53.3	36	29.7	53.3	44.7	43.1	48.1	28.8	41.3	27.1	59.3	50.5	47.4	58.3	28.7	52.7	38.5	35.1
Apobec3	62.8	59.9	54.2	69.1	58.8	62.4	45.8	48.1	41.3	36.4	57.6	41.2	58.6	60.5	43.7	46.7	50.5	42.8
Apobr	21.2	20.7	24.4	28.8	15.3	15.1	12.2	15.7	12.5	31.2	23.9	18.6	25	22.8	24.6	24.1	17.1	17.5
Apoc1	43.1	20.7	17	44.7	20	34.5	26.7	21.8	17.9	25	20.6	35	47.4	24	23.2	40.7	21.4	23.1
Apod	10612.3	6688.4	8075.5	10079.5	7455.9	9471.1	6823.8	9513	7472.6	6577.4	7340.7	8467.5	11459.9	9553.5	9518.8	9786.5	7495.7	8673.7
Apoe	30956.5	24364.3	27911.2	33378.8	25708.5	29702.1	23425.5	29294.9	24421	26124.4	24546.7	27160.8	43856.9	29710.3	31741	34941	26633.8	31872.4
Apol8	31.4	53.4	37.2	28.8	18.8	37.7	38.2	35.8	36.7	36.4	28	38.1	34.9	34.3	35.5	36.1	34.2	54
Apol9a	3.6	3.3	7.4	7.2	2.4	3.2	3.1	7	4.7	3.1	3.3	7	10	8	8.2	1.5	10.3	5.6
Apol9b	2.2	1.1	3.2	10.1	5.9	8.6	5.3	7.9	0.8	3.1	9.1	6.2	17.5	3.4	4.1	7.5	3.4	5.6
Apold1	446	581.8	615	605	635.9	693.4	496.7	712.1	529.7	506.1	607.7	640	345.6	524.3	518.7	478.9	539.1	582
Apoo	40.1	39.2	25.5	47.5	38.8	47.4	32.1	44.6	34.3	40.6	48.6	32.6	64.9	48	42.3	30.1	53.1	40.7
Apoo-ps	424.8	488.1	421.7	505.6	440.8	430.7	359.9	437.7	394.7	359.3	359.8	371.3	589	422.7	498.3	424.7	413.3	453
Apool	74.5	64.3	49.9	69.1	54.1	72.1	58.8	79.5	56.2	62.5	51.9	57.5	84.9	61.7	96.9	73.8	65	68.7
Apopt1	265.7	345.4	285.7	361.6	273.9	297.2	284.3	274.3	249.6	362.4	278.3	332.4	419.3	313	415	406.6	324.3	347.8
App	12131.2	12045.4	11690	11818.2	11831	10982.7	11511	12369.2	11997.9	10552.4	10452.4	11045.3	10298.2	11169.9	11247	11363.4	11160.6	12022.5
Appbp2	1281.7	1383.7	1040.9	1175.5	1287.1	1136.9	1266.9	1378.7	1373	1304.9	1396.5	1340.6	777.4	1181.2	1171.2	1152.1	1310	1363.1
Appl1	1588.3	1590.7	1314.9	1367.1	1639.8	1431.9	1679.6	1719.5	1791.9	1386.1	1646.8	1603.9	1115.5	1242.9	1294.1	1286.2	1449.5	1370.8
Appl2	1306.6	1126.5	1282	1165.4	1171.9	1178.9	1198.9	1215.3	1270	1124.7	1108.3	1144.8	1036.9	1125.2	997.9	1131.1	1071.3	1067.2
Aprt	290.5	322.5	355.8	371.7	308	344.5	300.3	290.9	294.9	340.5	301.4	288.9	496.6	388.4	379.5	412.7	313.2	333.8
Aptx	444.5	393.3	396.2	378.9	405.5	382.2	427.9	419.4	433	438.4	408.4	386	425.5	411.2	466.9	405.1	413.3	437.5
Aqp1	1016	613.4	744.6	792.3	809.9	849.5	812.3	754.9	784.8	659.2	794.6	830.3	728.7	682	782.2	695.8	688	803.6
Aqp11	165	166.7	115.8	168.5	165.7	154	149	129.3	152.9	144.8	148.2	123.5	164.7	186.2	197.9	162.7	166.9	171.1
Aqp3	12.4	2.2	6.4	2.9	10.6	3.2	1.5	8.7	2.3	1	3.3	1.6	5	1.1	0	0	2.6	1.4
Aqp4	3335	3109.4	2392	2813.4	2857.5	2721.7	2274.1	2871	2479.9	2556.6	2763.4	2970.1	2057.6	2057.4	2335.7	2278.7	2578.2	2302.7
Aqp5	28.5	38.1	25.5	25.9	31.7	23.7	21.4	25.3	17.2	14.6	18.1	26.4	28.7	19.4	13.7	19.6	15.4	19.6
Aqp6	8.8	9.8	17	11.5	9.4	17.2	15.3	7.9	11.7	14.6	8.2	7	16.2	10.3	12.3	13.6	8.6	9.8
Aqp9	35	24	30.8	30.3	28.2	29.1	27.5	42.8	32	38.5	37.1	35	36.2	41.1	24.6	48.2	20.5	30.2
Aqr	611.7	514.2	552.3	531.6	638.3	555.5	672.4	650	658.4	589.4	598.6	636.1	389.3	524.3	509.2	555.7	559.6	568
Ar	110.2	129.6	91.3	93.6	108.1	96.9	89.4	140.7	114.7	116.6	103.7	98.6	59.9	94.8	79.2	102.4	95.8	110.8
Araf	2833.5	2764	2773.3	2500.8	2597.8	2770.2	2719.6	2612.4	2670.3	2822.2	2704.9	2559.2	2538.1	2718.8	2851.7	2751.6	2603	2695.4
Arap1	268.6	221.2	277.2	256.4	257.4	254.1	243	238.5	256.7	209.3	242.1	243.9	230.8	205.6	243	272.6	248.1	223
Arap2	1359.1	1325.9	1310.7	1204.3	1304.8	1192.9	1224.2	1267.8	1368.3	1226.8	1409.7	1427.6	932.1	979	1086.6	1018.1	1275.8	1149.9
Arap3	92	63.2	116.8	85	108.1	110.9	76.4	63.8	81.9	83.3	77.4	90.1	58.6	67.4	53.2	49.7	77	56.1
Arc	688.3	3620.4	3008	3408.3	2748.2	2728.2	2754.7	1995.6	1935.4	2734.7	2680.2	2297.4	732.5	2903.9	1325.5	2412.7	3030.8	2776.7
Arcn1	2023.3	2005.8	1962.9	1966.3	2015.9	1933.6	2167.9	2169.4	2164.8	1960.9	2125.2	2094	1887.9	1978.6	1939.8	1843.4	2156.3	2041.9
Areg	9.5	17.4	30.8	27.4	30.6	31.2	15.3	27.1	17.9	19.8	23.1	32.6	12.5	10.3	23.2	15.1	10.3	18.2
Arel1	1670	1771.5	1559.2	1568.8	1847.8	1754.9	1859.9	1849.7	1784.9	1800.6	1840.3	1804.2	1342.6	1615.3	1582.1	1680.8	1761	1809.8
Arf1	5177.3	5406.1	5542.3	5616.7	5302.5	5325	5226	5445.9	4917.7	5451.7	5334.1	5397.2	6521.1	5735.8	6077.4	5932.4	5668	5827.5
Arf2	986.8	1036.1	1111	1041.5	1015.6	1057.3	1043.1	1072.1	1021.9	1051.8	1042.4	1025.2	1192.9	1167.5	1201.3	1045.2	1081.6	1132.4
Arf3	11499.8	11701.1	11630.6	11420.6	12529.2	11865.6	13675.1	12351.7	13205.5	12831	12365.2	12331.5	10713.7	12001.6	11597.8	11514	13636.1	13007.7
Arf4	1727.7	1890.3	1700.5	1810.8	1782	1785.1	1770.5	1950.1	1670.2	1726.6	1834.6	1887.4	1911.6	1787.8	1973.9	1641.6	1735.3	1825.2
Arf5	1179.5	1293.2	1677.1	1599	1415.3	1445.9	1282.2	1386.6	1235.7	1697.5	1415.4	1488.1	2173.7	1671.3	1797.8	1829.9	1406.7	1494.9
Arf6	415.3	442.3	461	443.7	465.5	435	464.6	395.8	437.6	480.1	464.4	444.3	435.5	478.6	484.6	350.9	474.9	447.4
Arfgap1	1138.7	1066.6	1190.7	1191.3	1094.4	1118.6	1261.6	1159.4	1176.4	1170.5	1146.2	1151.1	1270.3	1194.9	1135.8	1239.5	1202.2	1147.8
Arfgap2	1059.8	1035	1228.9	1264.8	1082.6	1145.5	1066.7	1173.4	1055.5	1058.1	1114.1	1034.5	1385.1	1077.2	1145.3	1278.7	1080.7	1176.6
Arfgap3	278.1	275.6	274	237.7	263.3	284.2	290.4	290.1	250.4	257.2	303.8	271.8	298.2	306.2	279.8	275.6	296.1	270.7
Arfgef1	1772.2	1864.1	1466.8	1535.6	1854.9	1674.2	1820.9	1894.2	1841	1772.5	1911.1	1906.8	1267.8	1488.5	1567.1	1439.8	1663.4	1851.8
Arfgef2	829.9	784.4	688.3	739	813.4	713.8	842.8	789.8	904.1	831	848.1	843.5	560.3	671.7	688	792.2	791.5	808.5
Arfgef3	824.8	1004.5	643.7	698.7	892.2	689	759.6	962	855	797.7	878.6	904.8	501.6	592.9	608.8	768.1	815.5	751
Arfip1	38.7	45.8	42.5	36	52.9	29.1	35.9	58.5	38.2	35.4	48.6	45	48.7	35.4	51.9	61.7	35.1	42.8
Arfip2	1202.2	1212.6	1293.7	1233.1	1277.7	1163.8	1274.6	1231.9	1276.2	1278.8	1215.4	1252.8	1347.6	1226.9	1277.7	1293.7	1252.7	1236.2
Arfrp1	595.6	529.5	664.9	700.1	653.6	655.7	620.5	636.9	596	599.8	587.9	594.2	640.1	626	604.7	671.7	599	563.1
Arg2	100.7	129.6	73.3	121	89.3	94.7	97.8	95.2	85.8	114.6	110.3	80.8	119.8	126.8	152.9	87.4	139.5	122.7
Arglu1	2257.6	1955.6	2347.4	1904.4	1938.3	2110.2	2471.2	2074.2	2455	1876.6	2228.1	1820.6	2011.5	2341.8	1871.5	1902.2	2198.2	1825.9
Arhgap1	997.1	1099.3	1215.1	1194.2	1108.5	1154.1	1117.9	1127.1	1251.3	1186.1	1098.4	1190.7	1209.1	1209.8	1197.2	1188.3	1176.6	1180.1
Arhgap10	148.2	159.1	184.8	159.9	179.8	149.7	186.5	152.9	184.9	173.9	205	163.1	209.6	193.1	188.4	129.5	173.7	178.8
Arhgap11a	48.2	53.4	37.2	37.5	54.1	45.2	65	38.4	46	66.6	61.8	52	26.2	68.5	58.7	52.7	58.2	53.3
Arhgap12	899.3	799.7	702.1	759.2	797	754.7	799.3	846.6	791.8	764.4	823.4	789.9	648.9	715.1	798.6	742.5	829.2	796.5
Arhgap15	89.8	123.1	88.2	76.3	95.2	76.4	81.8	99.6	79.6	115.6	74.1	104.1	107.3	106.2	103.7	96.4	106.1	115
Arhgap17	230.7	197.2	195.4	198.8	170.4	188.4	240.7	194.8	205.9	167.7	213.3	189.5	137.3	155.4	139.2	171.7	177.1	183
Arhgap18	99.3	80.6	94.5	108	118.7	95.8	98.6	81.3	92.1	72.9	107.9	94	92.3	83.4	95.6	93.4	93.3	94
Arhgap19	108	97	110.5	98	107	86.1	111.6	92.6	107.7	133.3	91.4	108.7	83.6	118.8	81.9	82.8	116.4	109.4
Arhgap20	1064.9	1191.9	888	904.7	1106.1	969	1263.9	1110.5	1222.4	1359	1360.3	1206.2	652.6	977.9	876.4	977.4	1225.3	1124.7
Arhgap21	1321.9	1352.1	1173.7	1055.9	1397.6	1223.1	1394.6	1238.1	1526.7	1446.5	1340.5	1409.7	771.1	1041.8	1066.1	1082.9	1257	1193.4
Arhgap22	356.9	394.4	386.6	430.7	375	404.8	385.1	337.3	378.3	405.1	348.3	368.9	459.2	412.4	420.4	546.7	410.7	478.9
Arhgap23	878.1	1019.8	969.7	950.8	1025	902.2	939.1	810.8	981.4	1132	998.8	1013.6	697.5	877.3	956.9	1046.7	992.6	967.6
Arhgap24	119.7	162.3	113.7	113.8	101.1	107.7	112.3	125.8	130.3	106.2	111.2	125.8	101.1	115.4	113.3	113	103.5	115
Arhgap25	15.3	17.4	21.2	20.2	15.3	17.2	14.5	10.5	21.8	10.4	19.8	14.8	17.5	17.1	12.3	18.1	22.2	13.3
Arhgap26	332.8	361.7	251.7	314	336.2	291.8	275.1	313.7	305.8	292.6	240.4	288.9	245.8	270.7	200.7	263.6	264.4	274.9
Arhgap27	354.7	367.2	329.3	311.2	331.5	323	351.5	228.9	312	297.8	310.4	309.1	324.4	341.6	315.3	353.9	358.5	297.3
Arhgap28	19.7	17.4	22.3	14.4	11.8	10.8	16.8	14	11.7	22.9	9.9	21	21.2	21.7	10.9	7.5	18.8	16.1
Arhgap29	443.1	372.6	450.4	350.1	380.8	396.2	380.5	396.7	425.9	369.7	392.8	424.1	284.5	357.6	319.4	289.2	362	295.9
Arhgap30	45.3	55.6	45.7	49	51.7	54.9	45.1	33.2	50.7	40.6	63.4	43.5	38.7	56	28.7	36.1	54.8	33.7
Arhgap31	662.8	645	568.3	586.3	659.4	686.9	696.9	639.6	699.7	683.2	677.7	764.3	454.2	491.2	503.7	540.7	668.3	665.4
Arhgap32	1385.4	1708.3	1261.8	1224.5	1733.8	1293	1792.7	1637.3	1873	1705.8	1772	1850.1	889.7	1188	1143.9	1123.5	1574.4	1384.1
Arhgap33	1514.6	1699.6	2016	1756	1772.6	1897	1999.8	1586.7	2017.3	2075.5	1870.8	1787.2	1425	1663.3	1609.4	1768.1	1811.5	1647.1
Arhgap35	2233.5	2314.1	1929.9	1987.9	2335.6	2007.9	2519.4	2306.6	2492.4	2508.7	2563.3	2573.2	1471.2	1815.2	1837.4	2087.4	2232.5	2212.2
Arhgap39	542.3	537.1	705.3	573.3	672.4	597.5	690.8	612.5	715.4	725.9	683.4	732.4	531.6	594	595.2	567.8	645.2	600.9
Arhgap4	45.3	36	57.4	44.7	40	40.9	50.4	41.9	39.8	44.8	56.8	45.8	44.9	54.8	19.1	43.7	42.8	37.2
Arhgap42	221.9	224.4	203.9	226.2	231.6	250.9	216.3	204.4	213	210.4	205.9	213.6	189.7	203.3	192.5	168.7	231	192.1
Arhgap44	761.3	836.7	837	776.5	880.4	725.6	778.7	682.4	769.2	813.3	780.6	783.7	696.3	664.8	772.6	725.9	716.2	704.7
Arhgap45	85.4	107.9	115.8	86.4	77.6	105.5	81	71.6	81.9	68.7	114.5	85.4	104.8	81.1	91.5	75.3	90.7	61
Arhgap5	2184.6	2514.5	1538	1747.4	2081.7	1830.3	2012	2304.9	2093	2104.7	2291.6	2425.6	1317.7	1747.8	1964.4	1613	1976.6	1900.2
Arhgap6	63.5	68.6	63.7	70.6	83.5	66.8	86.3	83.9	79.6	81.2	84	83.1	51.2	75.4	68.3	76.8	81.3	74.3
Arhgap9	18.2	14.2	18.1	11.5	9.4	17.2	13.8	10.5	10.1	8.3	26.3	11.7	10	16	2.7	4.5	12	5.6
Arhgdia	2661.3	2779.3	3640	3133.2	2870.5	3259	2873.9	3000.3	3137.6	3169	2863	3053.2	3760.9	3260.3	3184.8	3454.9	2937.5	3091.5
Arhgdib	176.6	148.2	212.4	195.9	154	199.2	139.8	120.6	166.2	183.3	200.1	160	245.8	178.2	148.8	170.2	174.6	154.3
Arhgdig	471.5	562.2	556.6	508.5	499.6	471.6	376.7	416.8	364.3	548.8	477.6	471.4	721.2	541.5	548.8	619	479.2	553.9
Arhgef1	928.5	801.9	1153.5	877.3	765.2	1012	937.6	759.3	1029.7	826.9	854.7	817.9	796.1	876.2	713.9	1033.2	894.2	836.5
Arhgef10	616.8	553.5	413.2	605	566.6	520	632.7	504.1	592.9	596.7	601.1	633	373.1	509.5	544.7	605.4	608.4	622.7
Arhgef10l	635	552.4	659.6	615.1	625.3	598.6	598.3	567.9	597.6	620.7	591.2	586.4	648.9	632.9	637.5	593.4	606.7	654.2
Arhgef11	1190.5	1236.6	1097.2	1045.8	1276.5	1119.7	1237.9	1238.1	1358.2	1203.9	1262.3	1278.4	737.5	1037.3	996.5	1215.4	1215.9	1262.8
Arhgef12	3063.5	3060.4	2430.2	2539.7	3305.4	2714.2	3294.2	3049.3	3399.7	3222.1	3324.9	3377.8	1680.8	2306.4	2307	2143.1	3041.1	2667.3
Arhgef15	149.6	147.1	169.9	168.5	131.7	174.4	126.8	126.7	121.7	125	115.3	153.8	174.7	107.4	136.5	158.1	136.1	117.8
Arhgef16	157.7	102.4	119	99.4	69.4	102.3	121.5	146.8	126.4	90.6	104.6	104.9	133.5	106.2	92.8	131	95.8	101
Arhgef17	2761.3	2976.5	2965.5	2804.7	3276	3092.1	3246.8	2804.6	3470.7	3346	3304.3	3393.3	2252.3	2734.8	2616.9	2894.7	3100.1	3156
Arhgef18	730.6	696.2	747.8	648.2	677.1	674	797	805.6	812.1	724.8	774	765	646.4	661.4	667.5	706.4	663.1	701.2
Arhgef19	140.9	195	299.5	197.4	217.5	253	183.4	233.3	225.4	240.6	189.4	232.2	212.1	190.8	192.5	260.6	181.4	183
Arhgef2	1659.8	1457.7	1714.3	1489.5	1628	1588	1670.4	1577.1	1733.4	1632.9	1654.2	1665.2	1342.6	1605	1419.7	1670.2	1677.1	1526.5
Arhgef25	986.1	1047	1154.6	1084.7	996.8	1127.2	1045.3	905.2	1083.6	1223.6	988.9	1016.7	1251.6	1124.1	1032	1078.4	1041.4	1053.2
Arhgef26	404.4	377	337.8	341.4	335	317.6	328.6	444.7	386.1	301	345.8	449.7	338.2	313	308.5	292.2	314.9	307.8
Arhgef28	73	118.8	72.2	80.7	92.9	76.4	87.1	63.8	88.2	135.4	75.8	86.2	64.9	67.4	77.8	87.4	109.5	73.6
Arhgef3	1035.8	1140.7	995.2	1148.1	1074.4	1092.8	1056	1115.7	1130.4	1222.6	1080.3	1086.6	987	1129.8	1116.6	1045.2	1131.2	1182.2
Arhgef33	21.2	26.1	15.9	15.8	14.1	21.5	13	12.2	17.9	21.9	22.2	15.5	20	6.9	25.9	13.6	23.1	22.4
Arhgef37	32.8	14.2	17	20.2	27	30.1	29	21	17.2	27.1	25.5	24.9	8.7	22.8	12.3	13.6	19.7	28.7
Arhgef4	1040.1	1249.6	1104.6	1142.3	1237.8	1075.6	1065.2	1042.3	1114	1314.2	1154.4	1119.2	1095.6	1113.8	1249.1	1120.5	1174.8	1130.3
Arhgef40	592.7	505.5	493.9	569	523.1	522.2	478.4	481.4	522.7	525.9	571.4	534.4	480.4	479.8	431.4	533.2	485.2	473.3
Arhgef5	67.9	58.8	89.2	50.4	55.2	59.2	52	40.2	59.3	53.1	43.6	62.9	34.9	50.3	28.7	45.2	64.2	40
Arhgef6	731.4	670	583.1	597.8	617.1	622.3	742.7	691.1	729.4	603	718.8	636.1	500.4	580.3	537.8	594.9	670	659.1
Arhgef7	1889.8	2025.4	1904.4	1879.9	2077	1864.7	2227.5	2055	2272.4	2070.3	2145.8	2138.2	1740.7	1976.3	1967.1	1936.8	2093.8	2124.6
Arhgef9	4885.3	5086.8	4176.4	4132.9	5088.6	4316.2	5072.4	4824.7	5216.5	4759.2	4965.2	5005	2981	3938.8	3863.2	3944.4	4535.9	4437.8
Arid1a	1719	1694.2	1702.6	1623.5	1859.6	1756	2079.2	2016.5	2189	1930.7	2017.4	2038.8	1176.7	1611.9	1487.9	1650.7	1972.3	1907.9
Arid1b	985.4	1060.1	914.5	1009.8	1162.5	988.3	1231	1135.8	1319.1	1143.5	1131.4	1173.6	703.8	918.5	956.9	1013.6	1075.6	1053.9
Arid2	810.2	794.2	707.4	613.7	839.3	779.5	907	908.7	1014.9	912.3	950.2	1004.3	536.6	679.7	722.1	732	884.8	807.1
Arid3a	110.9	117.7	106.2	121	129.3	124.9	140.6	98.7	131.8	143.7	116.1	117.3	92.3	126.8	94.2	116	104.4	121.3
Arid3b	78.1	78.4	125.3	79.2	103.4	81.8	106.2	83.9	115.5	107.3	135	90.9	57.4	66.3	61.4	69.3	92.4	84.1
Arid4a	530.6	494.6	423.8	426.4	506.6	433.9	541	523.4	544.5	493.6	534.4	505.6	242.1	429.5	480.5	420.2	553.6	496.4
Arid4b	844.5	910.8	641.5	714.5	808.7	752.6	863.5	920	840.2	822.7	873.6	890.1	467.9	660.3	746.7	738	817.2	835.1
Arid5a	145.3	178.7	274	236.2	211.6	214.2	201.7	277.8	267.6	322.8	259.4	243.9	157.2	162.2	193.8	174.7	203.7	234.9
Arid5b	189.8	225.5	232.6	172.9	249.2	250.9	241.5	307.5	297.2	239.5	221.5	220.6	175.9	210.2	222.5	158.1	261.8	281.2
Arih1	1657.6	1674.5	1655.9	1599	1722	1575.1	1866	1951.9	1823.9	1581.9	1863.4	1922.3	1292.7	1511.3	1498.9	1585.9	1537.7	1605.7
Arih2	679.6	674.4	717	786.5	684.1	705.2	684.7	733.9	638.9	764.4	741.1	719.2	799.8	719.7	790.4	771.1	746.2	749.6
Arl1	1710.9	1863	1566.7	1838.1	1698.5	1704.3	1609.3	1783.3	1512.6	1809.9	1768.7	1760.8	2021.5	1872.3	2049	1671.7	1689.1	1808.4
Arl10	121.2	83.9	109.4	86.4	124.6	88.3	88.6	95.2	92.8	161.4	109.5	132.8	53.7	112	117.4	70.8	118.9	122.7
Arl11	18.2	5.4	9.6	8.6	9.4	12.9	10.7	4.4	7.8	14.6	18.1	12.4	23.7	10.3	21.8	12	18	7
Arl13b	156.2	167.8	144.5	132.5	157.5	160.4	164.3	173	163.8	142.7	152.3	158.4	119.8	163.4	159.7	128	172	165.5
Arl14ep	623.3	590.5	604.4	635.3	648.9	665.4	672.4	699.8	632.7	582.1	655.4	619.8	485.4	654.6	629.3	605.4	633.2	587.6
Arl15	334.3	362.8	236.9	301.1	330.3	301.5	319.4	316.3	330.8	321.8	294.8	321.5	303.2	295.9	385	296.7	302.1	273.5
Arl16	200.7	228.8	215.6	203.1	169.3	201.3	186.5	176.5	172.4	238.5	186.1	196.5	234.6	199.9	214.3	204.8	228.5	213.9
Arl2	645.2	677.7	783.9	795.2	697	620.1	659.5	664	616.3	749.8	664.5	638.4	1073.1	787.1	715.3	816.3	671.7	751.7
Arl2bp	2037.2	2162.6	2099.9	2231.4	2140.5	2167.3	1982.9	2031.4	1957.3	2206.7	2121.9	2197.3	2521.8	2290.4	2324.7	2221.5	2148.6	2166.7
Arl3	981	932.6	971.9	1035.7	974.5	1002.3	863.5	932.3	911.9	999.7	947.7	974.7	1316.4	982.4	1156.2	1061.8	944.7	1053.2
Arl4a	1043.8	998	757.3	877.3	905.1	904.4	946.8	858	826.9	870.6	974.9	877.7	948.3	1001.8	976	906.7	929.3	867.4
Arl4c	486.9	465.2	509.8	462.4	445.5	419.9	447.8	477.9	457.9	462.4	493.2	435.7	425.5	448.9	465.5	488	430.4	464.9
Arl4d	291.2	280	258.1	348.6	318.5	390.8	298.8	300.6	290.2	295.8	316.2	292	287	371.3	386.3	406.6	343.1	405.3
Arl5a	1278.8	1360.8	1094	1066	1361.2	1083.1	1325.8	1245	1241.1	1297.6	1481.3	1346.8	842.3	1024.7	1160.3	924.7	1261.3	1168.9
Arl5b	344.5	424.9	326.1	304	454.9	343.4	437.1	373.1	383	445.7	444.6	422.5	204.6	315.3	369.9	259	442.4	385.7
Arl5c	45.3	41.4	66.9	33.1	27	34.5	40.5	39.3	40.6	40.6	40.3	37.3	72.4	52.5	58.7	75.3	54.8	62.4
Arl6	422.6	439.1	412.1	437.9	393.8	456.5	414.2	413.3	415	353	366.4	416.3	485.4	417	494.2	405.1	379.9	368.8
Arl6ip1	3452.5	3290.3	3495.5	3643.1	3360.6	3298.8	3121.5	3538.6	3194.5	3109.6	3310.1	3283.1	3852	3502.5	3857.7	3510.7	3239.6	3522.8
Arl6ip4	427.7	438	508.8	505.6	419.6	430.7	472.2	394.9	379.9	453	433.9	405.4	647.6	501.5	555.6	557.2	469.8	495.7
Arl6ip5	1483.2	1543.8	1562.4	1580.3	1492.8	1535.3	1299.8	1440.8	1268.4	1479.8	1472.3	1466.4	1727	1621	1766.4	1590.4	1382.8	1531.4
Arl6ip6	258.4	240.8	201.8	237.7	205.7	200.3	227.7	226.3	178.6	189.5	225.6	202.7	167.2	226.2	214.3	182.2	204.5	192.1
Arl8a	2214.6	2443.7	2618.2	2541.1	2296.8	2340.6	2307.7	2391.4	2334.1	2286.9	2345.9	2243.9	3075.9	2560	2548.6	2777.2	2618.4	2522.9
Arl8b	2390.5	2489.5	2475.9	2482.1	2448.5	2437.5	2348.2	2664	2386.3	2336.9	2514.7	2598	2622.9	2546.3	2681	2379.6	2310.3	2413.5
Armc1	1132.1	1232.2	1159.9	1237.4	1217.8	1269.3	1227.2	1322.8	1162.3	1199.7	1275.5	1322.7	1201.6	1248.6	1320	1189.8	1224.5	1229.9
Armc10	265	266.9	256	292.4	249.2	279.9	244.5	264.7	255.1	249.9	286.5	244.7	298.2	282.2	273	286.2	255	262.2
Armc2	90.5	94.8	65.9	70.6	85.8	85.1	80.2	74.3	70.2	91.6	84	67.6	71.1	80	81.9	64.8	74.4	96.8
Armc3	5.8	9.8	7.4	14.4	3.5	5.4	6.9	8.7	2.3	10.4	4.9	10.1	3.7	5.7	8.2	6	2.6	4.2
Armc5	229.2	212.5	295.3	267.9	210.4	237.9	205.6	212.3	216.1	223.9	199.3	205	297	263.9	232.1	298.2	222.5	224.4
Armc6	246.7	264.7	318.6	260.7	235.1	300.4	252.9	249.9	270.7	268.7	276.7	239.2	326.9	303.9	300.3	280.1	256.7	284.7
Armc7	130.7	151.4	156.1	201.7	157.5	151.8	150.5	153.8	131.1	144.8	121	125	183.4	164.5	121.5	174.7	125.8	157.8
Armc8	1207.3	1285.6	1137.6	1127.9	1132	1069.1	1228	1312.3	1280.9	1142.4	1196.4	1208.5	1197.9	1213.2	1260	1108.5	1238.2	1243.9
Armc9	300	275.6	336.7	291	298.6	275.6	309.5	309.3	361.2	314.5	340.1	295.1	326.9	262.7	337.2	355.4	320.9	307.8
Armcx1	989	996.9	906	894.6	875.7	845.2	952.9	953.2	901	828.9	934.6	830.3	871	944.7	1000.6	975.9	913	907.3
Armcx2	1046.7	1098.2	1065.3	1103.5	1077.9	1089.6	1110.3	1077.3	1082	1095.5	1089.4	1117.7	1076.9	1068.1	1164.4	1058.8	1037.9	1129.6
Armcx3	640.1	589.4	554.4	556	596	536.2	573.1	609	573.4	533.2	598.6	549.1	448	528.9	505.1	540.7	556.2	563.8
Armcx4	1006.6	919.5	894.3	970.9	1046.2	970	1205	1062.4	1181.9	1118.5	1118.2	1125.4	707.5	937.9	896.9	997	1141.5	1132.4
Armcx5	227.7	240.8	151.9	195.9	181	192.7	216.3	190.5	208.3	237.4	211.6	181	217.1	230.8	188.4	168.7	226.8	213.9
Armcx6	63.5	53.4	64.8	77.8	61.1	45.2	48.1	67.3	41.3	53.1	56	50.5	54.9	42.3	34.1	27.1	40.2	42.8
Armt1	239.4	265.8	245.4	234.8	236.3	236.9	245.3	233.3	237.9	255.1	223.1	269.5	255.8	268.5	281.2	251.5	261	236.3
Arnt	565.7	589.4	568.3	476.8	543.1	580.3	618.2	581.9	670.9	490.5	599.4	563.9	399.3	496.9	443.7	519.6	545.1	503.5
Arnt2	1703.6	1842.3	1508.3	1663.8	1747.9	1511.6	1784.3	1536.9	1797.3	2024.5	1750.6	1793.4	1134.3	1609.6	1676.3	1411.2	1994.6	1643.6
Arntl	286.9	274.6	295.3	276.6	288	296.1	314.1	332	348.7	286.4	350.8	331.6	247.1	303.9	259.4	283.1	280.7	270
Arntl2	66.4	78.4	62.7	73.5	69.4	70	84.1	53.3	78.8	58.3	63.4	55.9	63.6	54.8	54.6	72.3	84.7	69.4
Arpc1a	1546	1709.4	1730.2	1721.4	1603.3	1640.8	1493.1	1673.2	1515.7	1566.3	1557.9	1565	2072.6	1872.3	1825.1	2007.6	1694.2	1845.5
Arpc1b	341.6	270.2	268.7	340	302.1	317.6	291.9	245.5	268.4	322.8	262.7	352.6	376.8	325.6	305.8	302.7	276.4	303.6
Arpc2	1736.5	1821.6	1928.9	2024	1881.9	2021.9	1892	2011.3	1811.4	1731.8	1754.7	1865.6	2425.7	2042.5	2105	1798.3	1779	1864.5
Arpc3	1014.6	1039.4	1071.7	1188.4	1159	1206.9	1027	1071.2	1022.7	1152.8	1049	1021.3	1539.8	1172.1	1124.8	1197.3	1029.4	1136.6
Arpc4	827.7	933.7	949.6	1028.5	966.2	952.8	952.1	931.4	887.8	1148.7	1034.2	924.3	1318.9	1100.1	1052.5	1037.7	936.1	1018.1
Arpc5	861.3	932.6	858.2	1080.4	962.7	947.4	857.4	996	840.9	1023.7	939.5	981	1260.3	1205.2	1150.8	982	945.5	927.7
Arpc5l	975.9	1049.2	1047.3	1094.8	987.4	1107.9	914.7	1024.9	938.5	1060.1	1033.4	967.8	1440	1158.3	1191.7	1105.5	958.4	1034.2
Arpin	306.6	322.5	324	265.1	318.5	335.9	333.2	286.6	327.6	338.5	325.2	303.7	279.5	309.6	312.6	319.3	398.7	295.2
Arpp19	789.8	951.1	837	884.5	967.4	877.5	839	885.9	803.5	922.7	825.1	904.1	897.2	793.9	883.2	754.5	824	895.4
Arpp21	3291.2	3573.5	3470.1	3468.8	3561.6	3161	3609	3446.8	3777.2	3503.3	3532.4	3353.7	2962.3	3312.8	3266.7	3363.1	3442.4	3394.4
Arr3	7.3	5.4	7.4	4.3	3.5	5.4	6.9	6.1	7	14.6	5.8	12.4	12.5	6.9	2.7	7.5	5.1	7.7
Arrb1	6867.8	6256.9	6389.9	6286.5	6959.9	6390.9	6859.7	6018.2	7354	6887.8	7103.6	7388.6	5129.8	5815.7	5916.3	5546.9	6676	6428.5
Arrb2	508	473.9	638.4	579.1	492.5	599.7	514.3	548.7	571	544.6	517.1	515.7	766.2	614.6	552.9	667.2	472.3	512.6
Arrdc1	80.3	89.3	89.2	76.3	76.4	84	68.8	62	68.6	87.5	71.6	67.6	96.1	100.5	101	85.8	79.6	84.8
Arrdc3	540.9	663.5	591.6	534.4	670	590	748.1	741.8	769.2	632.1	773.2	682.7	589	741.4	697.6	582.9	606.7	671.7
Arrdc4	95.6	110	77.5	73.5	101.1	87.2	100.9	85.6	103	113.5	104.6	97.1	87.3	107.4	69.6	120.5	91.6	97.5
Arsa	363.5	377	429.1	352.9	323.3	355.3	349.2	350.4	351.8	335.3	322.8	341.7	399.3	365.6	361.7	355.4	348.3	312
Arsb	1802.9	2010.1	1523.1	1816.5	1692.7	1781.8	1859.2	1614.6	1692.8	1811	1697	1839.2	1474.9	1712.4	1806	1588.9	1803.8	1774
Arsg	178.1	202.6	150.8	187.3	177.5	192.7	179.6	201.8	156	219.7	167.2	181	171	205.6	249.8	221.4	182.3	234.9
Arsi	29.2	22.9	42.5	33.1	34.1	31.2	29.8	34.9	28.9	31.2	31.3	19.4	32.4	33.1	30	18.1	26.5	23.8
Arsj	10.2	16.3	6.4	20.2	14.1	4.3	6.1	4.4	7.8	6.2	4.9	6.2	8.7	10.3	13.7	6	9.4	5.6
Arsk	151.1	132.9	109.4	159.9	125.8	137.8	105.5	151.2	124.8	128.1	135.9	118.8	109.8	101.7	151.5	113	125.8	114.3
Art3	99.3	40.3	68	87.9	70.5	67.8	46.6	72.5	63.2	45.8	53.5	60.6	64.9	57.1	49.1	49.7	53.9	54.7
Art4	28.5	24	35.1	25.9	20	21.5	26	22.7	26.5	20.8	22.2	16.3	22.5	20.6	34.1	19.6	23.1	18.9
Art5	5.8	6.5	6.4	11.5	4.7	10.8	6.9	11.4	4.7	4.2	7.4	6.2	3.7	26.3	15	15.1	18	9.8
Artn	116.1	124.2	122.1	116.7	105.8	120.6	94	89.1	87.4	111.4	119.4	104.1	113.6	91.4	106.5	117.5	95.8	101
Arv1	97.1	78.4	96.7	77.8	85.8	82.9	106.2	95.2	108.4	95.8	118.6	93.2	93.6	107.4	80.5	72.3	83.9	88.3
Arvcf	35.8	31.6	29.7	25.9	32.9	45.2	40.5	30.6	53.8	39.6	39.5	31.1	13.7	25.1	32.8	34.6	28.2	33
Arx	594.2	700.5	893.3	710.2	720.6	760.1	763.4	817.8	759.8	814.4	831.6	782.9	707.5	788.2	857.3	849.4	842	826.7
Arxes1	373	497.9	420.6	443.7	398.5	439.3	356.9	443.8	337.8	397.8	406.8	396.1	602.7	472.9	477.8	519.6	336.3	408.8
Arxes2	759.8	845.4	721.2	800.9	747.6	803.2	679.3	863.2	628.8	637.3	698.3	724.6	1069.4	772.2	959.7	869	710.2	807.8
As3mt	270.8	222.3	282.5	342.8	304.4	327.3	267.4	275.2	230.1	287.4	243.7	276.5	356.9	307.3	289.4	344.9	278.1	279.8
Asah1	853.3	780.1	743.5	852.8	797	824.7	691.5	751.4	725.5	700.9	755.9	715.3	738.7	667.1	733.1	682.3	721.3	748.2
Asah2	81	82.8	62.7	51.9	63.5	78.6	68.8	68.1	74.1	76	65	70.7	36.2	89.1	68.3	45.2	85.6	58.9
Asap1	1316	1246.4	1304.3	1231.7	1314.2	1244.6	1265.4	1364.7	1458	1186.1	1314.2	1304.1	959.6	1097.8	1160.3	1129.6	1277.5	1339.3
Asap2	240.9	207	206.1	165.7	228	220.7	223.1	212.3	216.1	215.6	189.4	239.2	142.3	170.2	152.9	182.2	196	197.7
Asap3	145.3	113.3	148.7	100.8	121.1	129.2	142.9	121.4	142.8	120.8	120.2	117.3	104.8	122.2	96.9	125	111.2	106.6
Asb1	583.9	636.3	576.7	498.4	592.4	520	642.6	562.7	635	646.7	641.4	622.9	453	618	567.9	569.3	635.8	601.6
Asb11	54.7	67.5	76.5	80.7	68.2	66.8	68	82.1	43.7	68.7	61.8	66	73.6	42.3	47.8	66.3	45.4	61.7
Asb13	893.4	906.5	855	769.2	887.5	777.3	861.2	827.4	919.7	836.2	903.3	899.4	888.4	824.8	864.1	882.6	840.3	820.4
Asb16	50.4	52.3	87.1	73.5	56.4	53.8	62.7	67.3	57.7	57.3	77.4	71.5	72.4	77.7	79.2	78.3	65.9	91.9
Asb18	13.1	9.8	14.9	11.5	8.2	10.8	13.8	12.2	13.3	18.7	10.7	10.9	8.7	5.7	19.1	15.1	24	9.1
Asb2	131.4	130.7	194.4	168.5	138.7	138.9	129.1	150.3	145.9	110.4	154	130.5	184.7	149.6	170.6	164.2	160.9	161.3
Asb3	240.9	269.1	197.6	240.6	215.1	233.6	252.2	217.6	216.9	264.5	253.6	239.2	193.4	242.2	260.7	198.8	248.1	229.3
Asb5	27	42.5	21.2	33.1	20	38.8	15.3	29.7	33.5	42.7	39.5	27.2	32.4	37.7	47.8	48.2	22.2	39.3
Asb6	375.2	350.8	577.8	544.5	465.5	524.3	495.9	453.5	503.9	538.4	503.9	462.1	579	455.8	522.8	576.8	505.7	476.8
Asb7	286.9	330.1	257	234.8	310.3	254.1	313.3	284.8	275.4	258.3	306.3	294.4	262	250.2	296.2	275.6	298.6	291
Asb8	527.7	458.7	547	561.8	480.8	570.6	578.5	602.9	537.5	555.1	543.5	528.9	710	642	607.5	632.6	588.7	579.9
Ascc1	285.4	309.4	295.3	342.8	291.5	305.8	250.6	326.8	277.7	267.6	274.2	278.1	453	351.8	334.4	408.1	313.2	339.4
Ascc2	319	285.4	342	256.4	345.6	337	379	311	386.9	331.2	333.5	316.9	227.1	292.4	249.8	346.4	303.8	301.5
Ascc3	289	257.1	261.3	217.5	305.6	293.9	317.9	307.5	315.9	265.6	285.7	285.8	197.2	234.2	218.4	195.8	239.6	246.1
Ascl1	37.2	32.7	26.6	38.9	38.8	42	43.6	47.2	41.3	31.2	45.3	31.8	36.2	48	34.1	42.2	29.9	40.7
Ascl4	18.2	10.9	10.6	15.8	8.2	17.2	10.7	14	11.7	10.4	17.3	11.7	13.7	10.3	13.7	12	11.1	14
Asf1a	268.6	271.3	226.2	237.7	249.2	233.6	236.9	233.3	237.9	253.1	280	281.9	218.4	227.3	263.5	171.7	229.3	230.7
Asf1b	20.4	20.7	17	21.6	12.9	5.4	16	11.4	15.6	13.5	16.5	10.1	20	11.4	24.6	7.5	23.1	9.1
Asgr1	30.7	15.3	28.7	31.7	22.3	19.4	5.3	17.5	22.6	16.7	14.8	25.6	33.7	19.4	19.1	16.6	19.7	21.7
Ash1l	1517.5	1554.7	1152.4	1107.8	1502.2	1210.1	1701.7	1503.7	1771.6	1695.4	1715.2	1717.3	631.4	1048.7	941.9	1143.1	1509.4	1408.7
Ash2l	614.6	573.1	700	582	672.4	627.7	802.3	744.4	752	655	689.2	640.8	698.8	604.3	677.1	588.9	668.3	657
Asic1	1327.7	1139.6	1256.5	1208.6	1282.4	1331.8	1132.5	1175.1	1131.9	1065.3	1161	1093.6	1217.9	1190.3	1060.7	1180.8	1109	1139.4
Asic2	808.7	816	810.4	933.5	883.9	976.5	855.8	821.3	840.2	883.1	852.2	876.9	953.3	984.7	880.5	915.7	844.6	979.6
Asic4	559.1	495.7	534.3	590.6	513.7	593.2	514.3	540.8	511	582.1	512.2	516.5	757.4	597.5	595.2	603.9	491.2	601.6
Asl	146.7	126.4	144.5	136.9	104.6	146.4	110	111.8	147.4	110.4	111.2	141.4	210.9	127.9	139.2	143.1	156.6	152.2
Asna1	1002.2	1101.5	1225.7	1162.5	1090.8	1096	975.8	1077.3	1030.5	1234.1	1108.3	1095.1	1484.9	1160.6	1157.6	1235	1114.9	1149.9
Asns	750.4	783.3	905	919.1	799.3	887.1	779.4	971.6	834.7	762.3	792.1	821.7	977	877.3	946	855.5	817.2	814.1
Asnsd1	19	14.2	19.1	34.6	15.3	22.6	27.5	18.3	16.4	13.5	22.2	22.5	31.2	37.7	27.3	39.2	22.2	17.5
Aspa	492.7	372.6	300.6	387.5	322.1	309	324.8	322.4	362.7	332.2	343.4	321.5	410.5	345	394.5	385.6	350	355.5
Aspdh	59.9	61	72.2	67.7	50.5	62.4	61.9	34.1	69.4	42.7	50.2	45.8	47.4	49.1	46.4	63.3	48.8	51.9
Aspg	56.9	36	60.5	67.7	45.8	38.8	28.3	29.7	35.1	35.4	35.4	41.2	47.4	36.6	41	46.7	43.6	37.9
Asph	1885.4	1970.9	1852.4	1924.6	1926.6	1841	1960.8	2181.7	1970.5	1729.8	1792.6	1947.9	1830.5	1859.8	1792.4	1930.8	1756.7	1938.1
Asphd1	299.3	263.7	468.4	370.2	385.6	398.4	314.1	365.2	333.9	348.9	314.5	312.2	515.3	358.7	314	454.8	314	386.4
Asphd2	776.6	923.9	877.3	981	872.2	934.5	793.9	787.2	784.8	932	760.8	841.9	1123	957.3	916	983.5	855.7	935.4
Aspm	6.6	9.8	5.3	11.5	14.1	2.2	4.6	5.2	7.8	10.4	6.6	7.8	5	3.4	6.8	7.5	14.5	9.1
Aspn	27.7	32.7	26.6	15.8	17.6	28	25.2	19.2	17.9	10.4	14	22.5	11.2	19.4	12.3	22.6	14.5	16.1
Asprv1	18.2	24	22.3	15.8	14.1	18.3	13	15.7	13.3	22.9	27.2	17.9	28.7	20.6	20.5	31.6	15.4	18.9
Aspscr1	464.2	458.7	564	551.7	419.6	556.6	466.1	457	436.1	474.9	461.1	415.5	702.5	575.7	595.2	679.2	498	519.6
Asrgl1	3316.7	3142.1	2658.6	3026.6	3116.1	3155.6	2959.5	3122.7	2960.5	3214.8	3049.9	3253.5	3068.4	3027.2	3091.9	3060.3	3228.5	2967.4
Ass1	23.4	22.9	25.5	21.6	23.5	26.9	23.7	21.8	22.6	27.1	24.7	24.9	23.7	16	30	36.1	41.1	28
Aste1	155.5	152.5	165.7	158.5	146.9	133.5	175.8	135.4	170.1	140.6	149	125.8	148.5	145.1	90.1	125	143.8	117.8
Astn1	3362.7	3318.6	2727.6	2986.2	3154.9	3066.2	3159.7	3170.7	3299.8	3240.8	2900.1	3121.5	2513.1	2619.4	2741.1	2918.8	2940.1	3130.1
Astn2	578.1	623.2	462	512.8	510.1	472.6	454.7	564.4	489.1	479	474.3	530.5	495.4	438.7	501	569.3	510.8	533.6
Asxl1	584.7	528.4	507.7	485.5	565.4	523.2	628.1	606.4	637.3	677.9	627.4	600.4	405.5	551.8	532.4	533.2	616.1	575.7
Asxl2	416.1	417.3	288.9	259.3	412.6	329.4	427.9	418.5	435.3	383.2	433.1	412.4	222.1	321	286.7	316.3	435.5	329.6
Asxl3	140.9	192.8	140.2	142.6	199.8	134.6	210.9	195.7	220.8	218.7	224.8	212	124.8	149.6	117.4	135.5	188.2	166.2
Atad1	1956.2	1968.7	1717.5	1807.9	1832.5	1837.8	1826.3	2000.8	1666.3	1675.6	1722.6	1765.4	1790.6	1851.8	1930.2	1735	1695.1	1848.3
Atad2	42.3	58.8	34	44.7	48.2	46.3	50.4	41.1	39	46.9	56	44.3	26.2	34.3	45	37.7	44.5	44.2
Atad2b	369.3	387.9	297.4	296.8	384.4	298.2	420.3	366.1	395.5	350.9	410.1	414	239.6	261.6	285.3	287.7	324.3	354.1
Atad3a	453.3	444.5	598	482.6	470.2	553.4	553.2	538.2	542.2	462.4	550	500.2	570.3	523.2	567.9	503	516	469.1
Atad3aos	16.1	9.8	6.4	7.2	12.9	6.5	11.5	8.7	10.1	20.8	9.1	9.3	6.2	6.9	15	10.5	6.8	14.7
Atad5	126.3	102.4	81.8	90.8	110.5	102.3	110.8	107.5	113.9	89.6	88.1	103.3	63.6	96	72.3	82.8	103.5	104.5
Atat1	633.6	585.1	760.5	669.9	606.5	706.3	674	651.8	698.2	665.5	629.1	636.1	847.3	718.5	619.8	732	698.2	639.5
Atcay	4522.6	4704.4	4994.2	4749.5	4562	4850.2	4850.8	4766.1	4963	4838.3	5035.2	4879.2	4604.4	4567.1	4743.7	4885.7	4747.3	5007.2
Ate1	1260.6	1274.7	1088.7	1133.7	1160.2	1166	1260.8	1237.2	1260.6	1193.4	1284.5	1238	897.2	1079.5	1131.7	1076.8	1234.7	1161.2
Atf1	145.3	120.9	128.5	167.1	134	142.1	132.2	131.1	135	114.6	136.7	159.2	147.2	149.6	154.3	146.1	148.9	138.1
Atf2	1340.1	1317.2	1197	1117.9	1304.8	1217.7	1432	1346.4	1319.1	1203.9	1354.5	1245.8	1056.9	1265.7	1272.3	1066.3	1388.8	1333.7
Atf3	24.8	67.5	88.2	43.2	69.4	84	44.3	72.5	49.9	80.2	103.7	83.1	42.4	52.5	86	63.3	89	148
Atf4	2038.7	2284.7	2293.2	2264.5	2195.8	2302.9	1976.8	2145	1939.3	2189	2046.2	2034.1	2506.9	2023.1	2163.7	2462.4	2027.1	2102.9
Atf5	1652.5	1365.1	744.6	1505.4	1401.1	1354.4	1245.5	957.6	1064.1	1014.3	951.9	1059.4	1477.4	1054.4	931	1498.5	954.9	1309.8
Atf6	742.3	826.9	693.6	638.2	819.3	685.8	781	773.2	880.7	823.7	811.1	824.8	505.4	637.4	718	661.2	701.7	760.1
Atf6b	848.9	946.8	1216.2	1079	1080.2	1094.9	1014.8	1054.6	1025.8	1065.3	1037.5	1032.2	1007	997.3	1047	1111.5	875.4	1028.6
Atf7	380.3	405.3	319.7	312.6	386.7	306.8	424.9	346	451.7	362.4	380.4	395.3	278.3	331.3	267.6	360	423.6	370.9
Atf7ip	1236.5	1242	1062.2	1153.9	1264.8	1228.4	1364	1299.2	1455.7	1360.1	1352.9	1291.6	944.6	1124.1	1118	1137.1	1388.8	1397.5
Atg10	134.3	117.7	80.7	128.2	115.2	110.9	127.6	111	107.7	108.3	124.3	114.9	143.5	131.4	120.1	135.5	117.2	119.9
Atg101	300	337.7	381.3	396.1	339.7	345.6	295.7	341.6	306.6	373.9	328.5	299	418	373.5	410.9	450.3	362	382.1
Atg12	948.2	1050.3	1013.3	994	1025	960.4	998	1028.4	981.4	1027.9	1040.8	1017.5	970.8	1012.1	1153.5	929.2	996	1091.7
Atg13	1395.6	1471.9	1487	1493.8	1469.3	1592.3	1500.8	1384.8	1532.9	1543.3	1528.3	1401.1	1410	1549	1501.6	1456.4	1533.4	1570
Atg14	367.1	334.5	371.8	334.2	376.1	339.1	402.7	354.7	364.3	413.4	395.2	360.4	284.5	348.4	430	385.6	390.2	438.2
Atg16l1	925.5	870.5	1072.8	871.5	954.5	925.9	968.2	925.3	966.5	909.1	1014.4	923.5	995.8	960.7	974.7	995.5	958.4	959.9
Atg16l2	264.2	245.1	386.6	255	295	341.3	361.4	308.4	333.1	303	357.4	291.3	273.3	275.3	238.9	248.5	267	238.4
Atg2b	577.4	596	525.8	502.7	652.4	534	733.6	654.4	720.8	666.5	764.9	738.6	293.2	452.4	472.3	510.6	707.6	626.2
Atg3	541.6	481.6	542.8	520	583	502.8	506.6	584.5	544.5	502	489.1	561.5	595.2	530.1	533.7	522.6	510.8	535
Atg4a	55.5	57.7	74.4	63.4	54.1	56	63.4	63.8	65.5	44.8	56	46.6	92.3	64	62.8	79.8	53.9	58.2
Atg4b	1060.6	1057.9	1135.4	1115	1113.2	1086.3	1090.4	1042.3	1140.5	1197.6	1207.1	1108.3	1071.9	1097.8	1044.3	1125	1106.4	1142.9
Atg4c	333.6	365	318.6	312.6	387.9	324.1	342.3	360	335.4	303	338.4	310.7	287	343.8	304.4	275.6	302.1	295.9
Atg4d	453.3	501.2	594.8	486.9	527.8	567.4	466.1	488.4	473.5	545.7	528.6	553.8	594	467.2	526.9	503	484.3	539.2
Atg5	400	430.3	403.6	437.9	425.5	344.5	385.1	396.7	354.9	383.2	438.1	403.1	423	434.1	430	450.3	397.9	434.7
Atg7	285.4	275.6	294.2	314	298.6	267	320.9	279.6	323.7	313.5	278.3	309.9	302	321	337.2	320.8	311.5	308.5
Atg9a	584.7	626.5	621.4	564.7	641.8	600.8	635.8	548.7	746.6	667.5	666.1	645.4	319.4	560.9	630.7	477.4	640.9	621.2
Atg9b	35	39.2	52	54.7	35.3	42	27.5	36.7	34.3	42.7	45.3	32.6	52.4	37.7	61.4	45.2	29.9	35.8
Atic	472.3	447.8	496	449.4	470.2	474.8	489	493.7	454	442.6	419.9	445.8	451.7	490.1	475.1	469.9	461.2	443.1
Atl1	769.3	820.4	683	760.6	793.4	699.8	771.8	828.3	784.8	857.1	792.9	839.6	524.1	828.2	772.6	701.8	854.8	819
Atl2	904.4	929.3	964.4	861.4	922.7	953.9	987.3	1046.7	1029.7	951.8	970	971.6	826.1	900.2	967.8	921.7	910.4	933.3
Atl3	493.4	465.2	320.8	314	437.3	396.2	466.9	412.4	479.8	435.3	473.5	448.1	242.1	378.1	361.7	290.7	421	360.4
Atm	167.2	199.4	106.2	102.3	196.3	135.7	188.7	154.6	197.4	192.7	229.7	233.8	31.2	109.7	110.6	82.8	196.8	135.3
Atmin	516.8	569.8	566.1	538.8	530.1	520	589.9	582.8	605.4	598.8	559.9	613.6	470.4	502.6	580.2	573.8	600.7	576.4
Atn1	82.5	79.5	110.5	96.5	79.9	112	91.7	112.7	110.8	64.6	83.2	73.8	146	90.2	99.7	147.6	86.4	115
Atoh8	21.2	14.2	36.1	13	24.7	16.1	14.5	19.2	15.6	20.8	23.9	28	20	25.1	23.2	22.6	16.3	22.4
Atox1	468.6	469.6	434.4	556	477.2	494.2	359.1	440.4	369	549.9	441.3	464.5	789.9	494.6	629.3	668.7	453.5	476.1
Atp10a	284.7	293.1	264.5	278	312.7	309	282.7	207.9	256.7	276	252.8	249.3	142.3	190.8	199.3	198.8	277.2	206.1
Atp10b	25.5	28.3	11.7	17.3	27	21.5	22.9	15.7	21.8	24	17.3	21	6.2	10.3	6.8	27.1	18.8	20.3
Atp10d	56.9	43.6	59.5	36	51.7	54.9	53.5	43.7	53.8	56.2	55.2	44.3	33.7	43.4	42.3	42.2	52.2	30.2
Atp11a	897.1	772.4	808.3	628.1	794.6	769.8	879.5	839.6	920.5	800.8	867.1	842.7	462.9	635.1	666.2	661.2	792.4	716.6
Atp11b	1453.3	1287.8	1342.6	1044.4	1401.1	1107.9	1516.1	1277.4	1552.4	1347.6	1468.1	1248.1	808.6	1177.8	1000.6	1075.3	1301.5	1087.5
Atp11c	259.9	268	241.1	211.8	253.9	283.2	264.4	235.9	237.2	231.2	239.6	245.4	159.7	239.9	197.9	212.4	239.6	215.3
Atp13a1	621.2	599.2	783.9	655.4	626.5	663.2	633.5	619.5	675.6	594.6	652.1	627.6	701.3	628.3	611.6	719.9	571.6	649.3
Atp13a2	1808	1817.3	2278.3	2008.1	1898.4	2051	1869.9	1751.8	1879.3	1968.2	1929.3	1846.2	2266	2077.9	2098.1	2144.7	1987.7	1999.8
Atp13a3	940.1	975.1	763.7	806.7	987.4	831.2	922.3	970.7	931.4	896.6	983.2	1113	525.3	700.3	802.7	659.7	812.9	800.1
Atp13a4	114.6	112.2	108.3	112.4	126.9	142.1	110	106.6	117.8	126	120.2	122.7	91.1	110.8	128.3	116	115.5	119.9
Atp13a5	158.4	129.6	81.8	102.3	128.1	118.4	64.2	96.1	84.3	90.6	70.8	86.2	86.1	85.7	99.7	76.8	95	86.2
Atp1a1	6962.7	7553.4	7828.1	8234.1	7671	8126.4	7600.9	8282.8	8088.8	7521	7302.8	7362.2	7765.1	7236.8	7290.9	8018.4	7085	8114.1
Atp1a2	17310.7	14031.5	15467.1	15536.2	14661.5	17061.4	12085.6	17355.5	13737.5	13017.4	12282.8	15109.7	15157.2	14084.1	13349.2	16163.2	13206.5	14143.6
Atp1a3	26580.6	26260	30345.7	28777.7	26936.8	28865.6	29062.6	29010.9	29847.4	26577.4	25558.7	26064.1	29141.4	27854	25782.4	31449.9	28848.3	30047.2
Atp1b1	28793	30207.2	28425.3	29232.9	28407.3	28742.8	28057.7	31079	28035.2	25215.3	27149.5	27511.8	29338.6	28502.9	29450.4	30734.5	28542.8	31298.1
Atp1b2	7223.3	6225.3	6713.9	6995.3	6461.5	7309.3	6651.1	6958.3	6708.1	6077.6	6018.3	6594.1	6632.1	6551.4	6313.5	7027.4	6496.3	6671.1
Atp1b3	1661.3	1725.8	1837.5	1890	1590.4	1790.4	1519.1	1767.5	1576.6	1512.1	1610.6	1604.6	2002.7	1754.7	1722.7	1744	1606.1	1677.2
Atp23	56.9	75.2	69	59.1	68.2	66.8	56.5	67.3	49.9	75	63.4	62.9	64.9	67.4	101	57.2	58.2	58.9
Atp2a2	6324	6218.8	5947	5924.9	6842.3	6131.4	6522.7	7138.3	7753.4	5707.9	6358.4	6802.2	4327.4	5264	5281.5	5412.8	5804.9	6250.4
Atp2a3	92.7	110	102	76.3	84.6	86.1	77.9	53.3	75.7	98.9	65.9	86.2	61.1	82.2	79.2	72.3	71.9	67.3
Atp2b1	7166.3	7667.8	5734.6	6201.5	7397.2	6464.1	7386.2	7837.2	7322	6899.2	7398.3	7027.5	4679.3	6072.8	5822.1	6348.1	6969.5	7079.2
Atp2b2	5354.7	5846.2	4702.1	5157.1	5444.7	5402.5	5545.4	5336.7	5518.4	5333	5194.1	5241.1	4177.7	4821.9	4588.1	5860.1	5611.5	5640.3
Atp2b3	382.5	387.9	338.8	288.1	390.3	282.1	368.3	325.9	423.6	420.7	373.8	395.3	117.3	282.2	311.2	293.7	411.6	358.3
Atp2b4	2124.8	2264	1618.7	1708.5	2201.6	1951.9	2109	2103.9	2165.6	2525.4	2079.9	2335.5	1174.2	1647.3	1812.8	1635.6	2104.1	2049.6
Atp2c1	1843	1828.2	1798.2	1725.8	1908.9	1917.5	1907.3	1878.5	1908.1	1772.5	1818.9	1840.8	1503.6	1681.5	1680.4	1601	1620.7	1659.7
Atp5a1	14839.9	14456.4	14837.2	16191.7	13876.3	14911.3	14746.4	15545.2	14326.5	13991.1	14403.9	14007.6	18537.5	16128.9	16359.2	15902.7	15300.4	16176.3
Atp5b	19316.5	18969.1	20485.7	22076.3	19565.5	21743.6	20310.9	20199.5	19435.4	20635.2	19807.1	19849	25833.5	21451.1	22528.1	21261.3	20438.7	21224.9
Atp5c1	3916	4338.4	3964	4537.7	3966	4164.4	3777.9	4144.9	3466.8	3937.5	3767.1	3864	5809.8	4350.1	4607.2	4426.4	3928.4	4215.5
Atp5d	2488.3	2776	3180.1	3120.2	2783.5	3124.4	2522.4	2710.3	2473.7	2878.4	2719.7	2688.9	4337.4	2871.9	3345.8	3605.5	2732.2	3062.1
Atp5e	1258.4	1550.3	1286.3	1450.6	1522.2	1429.8	1066	1300.1	1018.8	1751.6	1299.3	1426.8	2444.5	1589	1829.2	1741	1292.9	1559.4
Atp5f1	1383.2	1648.4	1540.1	1623.5	1585.7	1627.9	1361.7	1495.8	1383.9	1609	1478	1523.9	1914.1	1606.1	1819.7	1674.8	1598.4	1676.5
Atp5g1	421.2	440.2	483.3	510	479.6	495.3	401.9	450	465.7	483.2	460.3	466	582.7	421.5	492.8	515.1	510	496.4
Atp5g2	103.6	75.2	104.1	106.6	85.8	118.4	71.8	81.3	57.7	102.1	94.7	85.4	157.2	90.2	106.5	119	90.7	70.1
Atp5g3	3978.8	4180.4	4227.4	4720.7	4015.4	4058.9	3892.5	4264.6	3688.3	4032.3	3900.5	3834.5	6229.1	4572.8	4949.8	4842	4212.5	4540.2
Atp5h	375.2	434.7	435.5	429.3	513.7	435	373.7	382.7	363.5	403	351.6	368.9	537.8	436.4	440.9	491	396.2	447.4
Atp5j	2197	2508	2221	2446	2349.7	2425.7	2035.7	2017.4	2045.4	2440	2143.3	2234.5	3219.4	2440.1	2642.8	2730.5	2102.4	2363
Atp5j2	1439.4	1596.1	1595.4	1689.8	1577.5	1597.7	1246.3	1449.5	1220.9	1819.3	1459.9	1637.3	2312.2	1643.8	1851.1	1789.2	1429	1673
Atp5k	919	1001.2	936.8	1079	1005	956	874.9	919.2	794.1	1213.2	918.1	987.2	1468.7	1047.5	1161.7	1120.5	938.7	1113.5
Atp5l	76.6	65.4	74.4	59.1	81.1	77.5	95.5	79.5	80.4	66.6	100.5	80	74.9	72	46.4	66.3	91.6	68.7
Atp5o	2275.1	2444.8	2345.2	2698.1	2249.8	2347.1	2140.4	2508.4	2153.9	2599.3	2251.2	2407	4052.9	2570.3	2973.2	2900.7	2426.7	2658.9
Atp6ap1	4627.7	4736	4928.4	5072.1	4507.9	4771.6	4268.5	4896.3	4546.4	4249.9	4290	4382.1	5240.8	4487.2	4629	5080	4396.5	4812.2
Atp6ap1l	438.7	418.4	500.3	387.5	391.4	387.6	354.6	436	397.1	396.8	424.1	407.8	628.9	500.4	491.4	384	409	443.9
Atp6ap2	3738.6	3899.3	3992.6	3886.6	3485.2	3503.4	3488.3	3894.2	3444.1	3012.8	3343	3300.1	3787.1	3654.4	3810	3592	3256.7	3524.2
Atp6v0a1	4674.4	4508.3	5294.8	4987.2	4712.4	4980.5	5292.4	5138.3	5300.8	4546.7	4900.9	4767.3	4729.2	4889.3	4616.7	5061.9	4695.1	4851.5
Atp6v0a2	1133.6	1019.8	1071.7	1100.6	1182.5	1074.5	926.1	1048.5	1133.5	1108	1138	1091.2	778.6	958.4	970.6	989.5	1066.2	1124
Atp6v0b	3091.2	3442.8	3583.7	3597	3283.1	3534.6	2792.2	3169.8	2946.4	3563.7	3125.7	3202.3	4381.1	3391.6	3823.6	3695.9	3074.4	3336.9
Atp6v0c	565	556.7	703.1	674.2	682.9	595.4	581.5	522.5	639.7	615.5	637.3	584.1	529.1	559.8	617	602.4	671.7	659.8
Atp6v0d1	3116.7	3078.9	3541.2	3899.5	3199.6	3519.5	3198.7	3553.4	3182.8	3165.8	3164.4	3200	4574.5	3545.9	3711.7	3790.8	3230.2	3575.3
Atp6v0e	321.2	346.5	395.1	345.7	355	365	373.7	320.7	338.6	318.7	334.3	357.3	344.4	317.6	349.5	363	336.3	309.9
Atp6v0e2	5212.3	5497.6	5322.4	5585	5147.3	5682.5	5091.5	5098.1	4942.7	5510	5240.2	5359.9	6431.2	5691.2	5965.4	6022.8	5419	5627
Atp6v1a	7205	7236.4	6457.9	6730.2	7240.8	6438.3	7312.8	7575.1	7238.5	6915.9	7308.6	7262	5844.8	6586.8	6956.5	6379.7	7055.9	7333
Atp6v1b2	8727.6	8639.7	9026.2	9290.1	8879.4	9399	9210.2	9382.9	9030.4	8603	8984.2	9003.4	10363.1	9202.8	9722.2	9559.1	9277.2	9508.8
Atp6v1c1	2862.7	3114.9	3121.7	3105.8	2992.7	3004.9	3117.7	3296.5	2998.7	2940.9	3006.3	2898.6	3336.7	3066.1	3179.3	2832.9	2934.1	2986.3
Atp6v1c2	10.9	6.5	19.1	7.2	12.9	7.5	9.2	12.2	10.1	15.6	8.2	9.3	28.7	14.9	15	9	14.5	11.2
Atp6v1d	2308.7	2480.8	2480.1	2496.5	2363.8	2285.7	2353.6	2646.5	2342.6	2334.8	2352.5	2368.1	3073.4	2754.2	2646.9	2608.5	2594.4	2659.6
Atp6v1e1	4569.3	4587.8	4732.9	5059.2	4490.3	4616.6	4443.5	4685.7	4370.1	4570.7	4324.6	4427.1	6445	5040.1	5358	5307.4	4609.5	5078
Atp6v1f	1043.8	1184.3	1197	1210.1	1177.8	1152	1005.6	1090.4	988.4	1313.2	1153.6	1166.6	1619.7	1138.9	1285.9	1497	1143.2	1254.4
Atp6v1g1	1048.2	1111.3	1044.1	1110.7	1006.2	1061.6	946.8	1095.6	893.2	986.2	1035	984.1	1554.8	1104.7	1183.5	1167.2	1007.1	1138
Atp6v1g2	4686.1	5119.5	4710.6	4972.8	4777.1	5019.3	4885.1	4708.5	4794.5	5011.2	4581.5	4643.8	5697.5	5152	4902	5458	5078.4	5125.7
Atp6v1h	1875.9	1978.5	2001.1	2008.1	1881.9	1882	1808.7	2057.6	1824.7	1758.9	1838.7	1810.5	2317.2	1983.1	2124.1	1948.9	1696.8	1944.4
Atp7a	89.8	103.5	44.6	38.9	84.6	58.1	84.8	70.8	94.4	93.7	117.7	93.2	6.2	37.7	38.2	43.7	72.7	66.6
Atp7b	41.6	42.5	48.9	33.1	42.3	38.8	47.4	41.9	40.6	41.7	41.2	35	27.5	34.3	25.9	43.7	38.5	41.4
Atp8a1	1380.3	1420.7	1036.7	1168.3	1340	1118.6	1279.9	1343.8	1402.6	1276.7	1218.6	1280	821.1	963	1029.3	1048.2	1092.7	1073.5
Atp8a2	564.2	515.3	464.2	462.4	534.8	465.1	579.2	512.9	635.8	563.4	558.3	556.9	385.6	394.1	412.3	414.2	497.1	522.4
Atp8b1	74.5	65.4	69	59.1	71.7	77.5	89.4	84.8	88.9	69.8	79.9	79.2	37.4	64	57.3	67.8	80.4	77.8
Atp8b2	1116	1074.2	1198.1	958	1066.1	1068	1130.9	1137.6	1142.1	1136.2	1313.3	1168.1	773.6	1007.6	1015.6	1027.1	1139.8	1084.7
Atp8b3	11.7	13.1	1.1	14.4	9.4	5.4	4.6	1.7	6.2	2.1	4.1	4.7	5	4.6	1.4	0	6.8	5.6
Atp9a	2688.3	2782.6	3056.9	3020.8	2741.2	2839.1	2713.5	2877.2	2792	2870.1	2685.1	2747.9	3225.6	2923.3	2881.7	3180.8	2729.6	3176.4
Atp9b	794.1	779	884.8	662.6	755.8	768.7	868.8	789	868.3	792.5	787.2	727.8	695	725.4	723.5	772.6	780.4	727.1
Atpaf1	594.2	697.3	603.3	620.9	531.3	628.8	555.5	505	542.9	556.1	619.2	614.4	643.9	632.9	604.7	722.9	579.3	600.2
Atpaf2	303.6	286.5	335.6	327	292.7	289.6	287.3	279.6	302.7	304.1	292.3	290.5	361.9	302.7	352.2	320.8	318.3	291
Atpif1	1197.1	1259.5	1012.2	1411.7	1315.3	1326.4	1177.5	1020.5	1064.1	1452.7	1198.1	1186.8	1750.7	1273.7	1543.9	1486.5	1263.8	1516
Atr	224.8	216.8	180.6	159.9	195.1	201.3	217.8	207.9	214.5	194.7	185.3	182.5	139.8	170.2	165.2	173.2	195.1	172.5
Atraid	783.9	801.9	821	837	771.1	861.3	683.9	778.5	729.4	836.2	723	741.7	1174.2	950.4	1047	933.8	824.9	849.1
Atrn	2111.6	2108.2	1774.9	1769	2068.8	1841	2120.5	2087.3	2226.4	2094.2	2022.3	2194.9	1385.1	1743.2	1713.2	1867.5	1932.1	2022.9
Atrnl1	1238.7	1347.7	1113.1	1195.6	1261.3	1088.5	1116.4	1214.5	1241.9	1086.2	1236.8	1252	852.3	980.1	1133	975.9	1139.8	1192.7
Atrx	2648.1	2633.3	1891.7	2024	2541.3	2142.5	2620.2	2844.8	2660.9	2351.5	2765.8	2582.5	1408.8	1835.8	1852.4	2107	2430.1	2281.7
Atxn1	659.8	704.9	727.6	715.9	712.3	746.1	704.5	892.9	852.6	659.2	701.5	733.2	550.3	669.4	582.9	771.1	766.7	746.1
Atxn10	3740.8	3571.3	3771.7	3951.4	3569.9	3679.9	3542.6	3947.5	3683.6	3161.7	3399.9	3491.2	4785.4	3830.3	3975.1	3839	3630.6	3839.7
Atxn1l	781.7	879.2	652.2	665.5	854.6	706.3	870.4	747.9	934.6	823.7	934.6	817.9	413	711.7	618.4	597.9	861.7	787.4
Atxn2	865	711.4	936.8	714.5	860.4	774.1	1046.1	994.3	1016.5	795.6	893.4	889.3	696.3	696.8	651.1	738	805.2	793.7
Atxn2l	2108.7	1784.6	2612.9	1744.5	2068.8	2136	2294.7	1921.3	2547	1918.2	2041.2	1939.4	1386.3	1799.2	1524.8	2004.6	2047.6	1740.3
Atxn3	591.2	640.6	425.9	558.9	559.5	541.5	603.7	536.5	555.4	588.4	565.7	542.1	435.5	573.5	566.5	491	647.7	613.5
Atxn7	388.3	377	341	278	347.9	337	404.2	358.2	428.3	398.9	410.1	384.5	202.1	334.7	326.3	275.6	314.9	300.8
Atxn7l1	348.9	321.4	365.4	334.2	380.8	337	385.9	355.6	418.9	370.7	416.6	371.3	310.7	298.2	289.4	302.7	370.5	362.5
Atxn7l2	446	380.2	566.1	387.5	430.2	515.7	492.1	407.2	518.8	438.4	501.5	462.9	444.2	433	378.1	528.6	463.8	414.4
Atxn7l3	2255.4	2548.3	2692.6	2490.7	2584.8	2399.8	2358.1	2269.9	2378.5	2601.4	2504.8	2493.9	2194.9	2388.7	2384.8	2483.5	2390.8	2463.3
Atxn7l3b	3860.5	4038.7	3369.1	3611.4	3926	3813.4	3891.8	3859.2	3709.4	3792.8	3884	3924.6	3265.5	3773.2	3994.2	3542.3	3794.9	3791.3
Auh	1029.2	1164.7	1164.1	981	1046.2	1134.8	1023.9	1128.8	1056.3	1117.4	1124.8	1080.4	1266.5	1088.7	1164.4	1152.1	1078.2	1157
Aup1	675.2	726.7	891.1	825.4	742.9	844.1	735.1	726.1	684.9	777.9	731.2	702.9	861	761.9	724.9	807.3	741.9	736.9
Aurka	11.7	9.8	11.7	18.7	2.4	14	9.9	10.5	17.2	14.6	11.5	17.9	18.7	20.6	8.2	9	15.4	12.6
Aurkaip1	673	784.4	831.7	806.7	686.5	798.9	690.8	709.5	656.1	761.3	722.1	705.2	1084.3	824.8	831.3	977.4	723	820.4
Aven	73	65.4	86	102.3	74.1	95.8	94.8	107.5	89.7	87.5	87.3	89.3	104.8	97.1	60.1	100.9	78.7	72.9
Avil	5.8	6.5	5.3	11.5	3.5	10.8	6.1	8.7	12.5	6.2	7.4	10.9	1.2	5.7	10.9	4.5	6	6.3
Avl9	1192	1205	957	1005.5	1141.4	995.9	1101.1	1132.3	1141.3	1157	1244.2	1179.8	686.3	964.1	997.9	873.5	1109.8	1068.6
Avpi1	270.1	339.9	308	348.6	326.8	341.3	274.3	323.3	229.3	416.6	326.1	332.4	460.4	301.6	423.2	403.6	302.9	378.6
Avpr1a	8	3.3	11.7	7.2	5.9	4.3	5.3	4.4	7	3.1	4.1	10.1	3.7	4.6	6.8	6	9.4	7
Axin1	504.4	497.9	544.9	551.7	520.7	520	495.2	518.1	550	544.6	529.5	490.1	582.7	549.5	442.3	634.1	471.5	559.5
Axin2	378.8	297.4	372.8	314	324.4	337	363.7	339.9	354.2	346.8	358.2	382.1	272	319.9	303	268.1	345.7	316.9
Axl	1005.1	950	906	965.2	885.1	1036.8	800.8	837	797.3	905	918.9	1011.2	837.3	895.6	891.4	840.4	902.7	916.4
Azgp1	20.4	6.5	12.7	11.5	10.6	6.5	12.2	14.9	12.5	4.2	6.6	8.5	15	3.4	6.8	15.1	4.3	14
Azi2	924.1	1053.5	948.5	883.1	1080.2	1015.3	1036.2	1121.9	1076.5	1024.7	1119	1081.1	900.9	911.6	971.9	852.4	933.5	928.4
Azin1	4054	4419	3551.8	3624.4	4294	4024.4	4448.1	4171.1	4001.9	3977.1	4277.6	4211.2	3019.7	3762.9	4068	3336	4046.5	3972.9
Azin2	485.4	436.9	441.9	525.8	413.8	447.9	411.9	408	429.1	536.3	462.8	435.7	574	518.6	563.8	667.2	576.7	570.1
B130024G19Rik	24.1	6.5	9.6	17.3	9.4	7.5	14.5	13.1	16.4	15.6	10.7	4.7	10	13.7	8.2	10.5	11.1	16.8
B130034C11Rik	35.8	31.6	29.7	27.4	15.3	19.4	32.1	16.6	21.1	17.7	19.8	21.7	27.5	22.8	19.1	39.2	30.8	28
B230110C06Rik	6.6	6.5	7.4	10.1	10.6	5.4	5.3	8.7	8.6	1	8.2	4.7	10	4.6	6.8	10.5	8.6	10.5
B230118H07Rik	358.4	362.8	390.9	350.1	343.2	416.7	314.1	365.2	313.6	338.5	337.6	348	496.6	417	402.7	403.6	364.5	375.1
B230206H07Rik	16.8	17.4	11.7	8.6	12.9	7.5	11.5	5.2	13.3	6.2	8.2	12.4	8.7	13.7	15	7.5	10.3	7.7
B230206L02Rik	23.4	25.1	25.5	13	18.8	23.7	21.4	17.5	14	38.5	18.9	24.1	37.4	14.9	31.4	25.6	14.5	28
B230208H11Rik	7.3	4.4	5.3	5.8	2.4	10.8	3.1	2.6	2.3	4.2	2.5	5.4	10	10.3	2.7	9	7.7	4.9
B230216N24Rik	85.4	91.5	93.5	89.3	84.6	104.4	90.2	97	99.9	89.6	88.9	110.3	102.3	70.8	87.4	94.9	72.7	82
B230217C12Rik	654.7	805.1	561.9	610.8	673.5	640.6	704.5	560.9	609.3	689.4	695	655.5	621.4	588.3	626.6	587.4	687.1	609.3
B230217O12Rik	54.7	43.6	46.7	49	57.6	47.4	48.9	49.8	39	55.2	48.6	40.4	66.1	65.1	43.7	75.3	58.2	55.4
B230219D22Rik	2346.7	2589.7	2096.7	2003.8	2359.1	2082.2	2251.9	2252.4	2277.1	2406.7	2424.1	2429.5	1823.1	2099.6	2230.6	1890.1	2331.7	2292.2
B230307C23Rik	3.6	8.7	3.2	14.4	10.6	6.5	15.3	4.4	11.7	5.2	8.2	10.9	2.5	9.1	5.5	1.5	8.6	7.7
B230311B06Rik	13.1	24	17	10.1	18.8	22.6	14.5	15.7	14	24	11.5	23.3	26.2	20.6	21.8	13.6	18	14
B230354K17Rik	319	256	253.9	246.3	288	234.7	290.4	237.7	295.7	267.6	332.7	296.7	207.1	218.2	236.2	233.4	271.2	310.6
B2m	1373.7	1210.4	1321.3	1754.6	1330.6	1257.5	1063.7	1297.5	1026.6	1028.9	1707.8	1234.9	1754.4	1600.4	1348.7	1314.8	1177.4	1065.1
B3galnt1	710.9	731	720.1	743.3	631.2	691.2	650.3	724.3	614.7	697.7	685.9	737.9	725	719.7	793.1	781.7	711.1	728.5
B3galnt2	451.1	500.1	378.1	426.4	385.6	429.6	434.8	353	376.8	418.6	423.2	313	309.5	427.2	421.8	360	434.7	385
B3galt1	818.2	902.1	707.4	731.8	859.3	750.4	855.8	892.1	914.3	849.8	918.9	897.1	615.2	759.7	795.8	701.8	924.1	896.1
B3galt2	482.5	513.1	501.3	429.3	484.3	463	424.1	528.6	477.4	459.3	513	558.4	319.4	385	462.8	403.6	474.9	479.6
B3galt4	71.5	56.7	65.9	57.6	52.9	51.7	61.9	78.6	67.1	82.3	76.6	61.4	108.6	74.3	88.7	90.4	67.6	58.2
B3galt5	564.2	614.5	403.6	486.9	521.9	600.8	495.9	463.9	539.8	642.5	486.6	468.3	413	563.2	566.5	510.6	545.9	592.5
B3galt6	205.1	225.5	199.7	195.9	196.3	172.3	184.9	207.9	178.6	187.5	209.1	214.4	297	236.5	256.6	218.4	213.1	192.1
B3gat1	1600.7	1769.3	1623	1659.5	1651.5	1499.7	1598.6	1435.5	1635.9	1790.2	1554.6	1621.7	1311.5	1431.4	1567.1	1463.9	1618.9	1401
B3gat2	372.3	297.4	245.4	273.7	241	258.4	298	279.6	275.4	246.8	281.6	310.7	334.4	340.4	361.7	301.2	286.7	307.1
B3gat3	1562	1866.3	1863	1816.5	1716.2	1790.4	1467.1	1512.4	1451.8	1859.9	1674	1691.6	2147.5	1774.1	1849.7	1957.9	1654	1725.6
B3glct	484.7	514.2	473.7	446.6	410.2	464	482.2	486.7	454.8	505.1	517.1	469.9	393.1	490.1	502.4	504.5	540.8	504.2
B3gnt3	9.5	4.4	7.4	13	9.4	15.1	3.8	7	3.9	5.2	4.9	7.8	12.5	4.6	6.8	4.5	5.1	7
B3gnt4	8	13.1	2.1	5.8	4.7	7.5	2.3	1.7	3.9	7.3	5.8	9.3	7.5	6.9	8.2	9	5.1	5.6
B3gnt5	18.2	37	20.2	23	32.9	29.1	21.4	27.1	18.7	25	21.4	28	17.5	24	19.1	15.1	20.5	25.9
B3gnt7	18.2	4.4	6.4	11.5	16.5	11.8	15.3	22.7	10.9	13.5	13.2	6.2	23.7	12.6	15	15.1	12	11.2
B3gnt8	13.9	21.8	5.3	15.8	9.4	12.9	9.2	10.5	9.4	10.4	11.5	9.3	8.7	20.6	8.2	15.1	17.1	9.8
B3gnt9	41.6	49	36.1	41.8	38.8	34.5	39.7	34.1	40.6	71.9	39.5	35	38.7	66.3	50.5	48.2	41.9	56.8
B3gntl1	83.2	88.2	56.3	57.6	78.8	58.1	70.3	58.5	81.1	79.1	64.2	81.6	62.4	99.4	71	96.4	75.3	68.7
B4galnt1	800	939.1	1157.7	973.8	989.7	1016.3	981.9	906	957.2	1012.2	956	953	1126.8	1011	969.2	1084.4	937	1033.5
B4galnt3	16.8	20.7	5.3	5.8	9.4	4.3	9.2	5.2	10.9	6.2	3.3	10.1	2.5	6.9	4.1	6	3.4	6.3
B4galnt4	542.3	581.8	653.2	662.6	585.4	604	577.7	529.5	583.5	610.3	568.2	570.1	608.9	667.1	626.6	715.4	646	597.4
B4galt1	100.7	83.9	97.7	122.4	131.7	126	85.6	96.1	76.4	85.4	111.2	90.1	112.3	98.2	101	90.4	115.5	85.5
B4galt2	921.2	1091.7	943.2	1090.5	1014.4	990.5	907	816.1	794.9	1047.6	925.5	984.1	1296.5	1012.1	1073	1069.3	988.3	994.3
B4galt3	496.3	550.2	637.3	592.1	539.5	627.7	516.6	575.8	560.9	591.5	517.1	520.4	662.6	608.9	615.7	665.7	557.9	611.4
B4galt4	382.5	351.9	328.2	337.1	358.5	363.9	289.6	374	287.9	317.6	358.2	346.4	390.6	381.5	349.5	360	318.3	354.1
B4galt5	654.7	700.5	717	694.3	722.9	707.3	642.6	671.9	668.5	675.9	723.8	674.2	611.4	630.6	677.1	738	722.2	727.1
B4galt6	1751.1	1829.3	1361.7	1692.6	1891.3	1754.9	1634.5	1730.8	1639.8	1568.3	1692.1	1756.9	1403.8	1547.9	1624.5	1558.8	1725.9	1717.2
B4galt7	270.1	313.8	338.8	378.9	290.3	302.5	262.9	304.1	290.2	329.1	310.4	294.4	360.6	319.9	334.4	325.3	321.7	323.9
B4gat1	1088.3	1147.2	1158.8	1233.1	978	1114.3	1005.6	1125.3	947.8	1114.3	1047.4	1015.1	1365.1	1199.5	1205.4	1174.7	1050.8	1231.3
B630019K06Rik	338.7	317	362.2	397.6	351.5	427.4	342.3	382.7	308.9	318.7	302.2	344.1	449.2	363.3	402.7	411.2	327.7	380
B9d1	148.2	134	142.3	142.6	139.9	136.7	155.1	131.1	127.9	157.3	149.9	125.8	164.7	143.9	144.7	153.6	150.6	159.9
B9d2	285.4	295.3	345.2	358.7	275.1	373.6	308.7	302.3	305.8	360.3	323.6	317.7	482.9	398.7	387.7	488	390.2	384.2
BB218582	15.3	10.9	8.5	10.1	8.2	16.1	6.1	8.7	7.8	16.7	7.4	11.7	11.2	11.4	6.8	16.6	14.5	7
BC002059	82.5	104.6	93.5	89.3	88.2	91.5	84.8	95.2	108.4	56.2	65.9	92.4	134.8	73.1	80.5	76.8	88.1	100.3
BC003965	383.2	420.5	393	414.9	379.7	355.3	380.5	400.2	327.6	368.7	368.9	337.9	441.7	431.8	423.2	415.7	381.6	342.2
BC004004	653.3	673.3	664.9	721.7	695.9	657.8	615.9	664.9	604.6	694.6	622.5	629.1	952.1	732.2	891.4	763.6	646.9	697
BC005537	3626.2	3746.8	3873.7	3805.9	3815.5	3887.7	3930.7	4038.3	3760.9	3337.7	3811.6	3758.4	3975.5	3911.4	3995.6	3552.8	3760.7	3595.7
BC005561	152.6	137.3	61.6	51.9	188.1	82.9	145.2	107.5	176.3	163.5	182	176.3	20	66.3	62.8	63.3	118.9	94.7
BC005624	676.6	552.4	655.3	669.9	678.2	642.7	726.7	638.7	660.7	663.4	657.1	605	721.2	669.4	625.2	640.1	668.3	637.4
BC006965	44.5	32.7	13.8	24.5	30.6	29.1	25.2	35.8	35.1	29.2	21.4	28	28.7	30.8	31.4	27.1	24	20.3
BC017158	348.9	297.4	390.9	318.4	313.8	371.4	337	358.2	369.8	308.3	387.8	360.4	374.3	369	323.5	426.2	362	329.6
BC024139	5.8	5.4	9.6	11.5	12.9	7.5	8.4	11.4	10.9	7.3	11.5	9.3	6.2	6.9	12.3	12	10.3	8.4
BC024978	201.5	219	226.2	257.9	249.2	235.8	224.7	249	255.1	209.3	182.8	199.6	233.3	213.6	213	272.6	221.6	225.8
BC025920	110.2	102.4	91.3	90.8	90.5	104.4	110	87.4	110.8	120.8	78.2	93.2	89.8	81.1	68.3	96.4	101	101
BC028528	32.8	38.1	24.4	44.7	36.4	38.8	25.2	21.8	28.1	35.4	29.6	29.5	54.9	34.3	43.7	28.6	25.7	20.3
BC029722	895.6	992.5	988.9	1076.1	976.8	1082	907.8	878.1	812.9	1059.1	904.9	962.3	1296.5	1161.8	1014.3	1132.6	966.1	985.9
BC030500	232.8	273.5	382.4	295.3	271.5	289.6	287.3	320.7	336.2	252	282.4	276.5	280.8	254.7	283.9	266.6	219.9	252.4
BC030867	13.9	13.1	45.7	15.8	8.2	17.2	14.5	15.7	21.1	11.5	20.6	14.8	20	16	34.1	9	12	25.9
BC031181	1385.4	1437	1553.9	1701.3	1454	1598.8	1353.3	1575.3	1293.4	1564.2	1383.3	1460.2	2138.8	1662.1	1870.2	1679.3	1425.6	1601.5
BC034090	268.6	226.6	216.7	256.4	284.5	273.5	236.1	214.9	263.7	257.2	247	255.5	203.4	222.8	229.3	278.6	265.3	262.9
BC035044	22.6	17.4	12.7	13	16.5	9.7	13	6.1	7.8	17.7	27.2	16.3	8.7	22.8	9.6	15.1	15.4	11.2
BC046251	24.1	12	12.7	17.3	17.6	20.5	14.5	21.8	25	11.5	26.3	17.9	5	18.3	10.9	19.6	18	18.2
BC048403	105.8	114.4	108.3	90.8	108.1	95.8	125.3	98.7	99.9	121.8	111.2	118.1	82.4	115.4	98.3	88.9	124.9	109.4
BC049352	99.3	64.3	9.6	54.7	63.5	33.4	66.5	30.6	55.4	39.6	32.9	45.8	28.7	38.8	32.8	55.7	41.1	56.8
BC049715	7.3	12	12.7	5.8	1.2	4.3	7.6	3.5	3.1	3.1	9.1	9.3	7.5	4.6	6.8	6	9.4	6.3
BC051142	30.7	33.8	14.9	33.1	22.3	12.9	31.3	15.7	32	24	24.7	24.9	18.7	26.3	25.9	43.7	26.5	29.4
BC051226	54.7	54.5	65.9	79.2	50.5	58.1	50.4	53.3	51.5	75	54.3	54.4	116	66.3	91.5	73.8	67.6	69.4
BC052040	201.5	185.2	208.2	211.8	219.8	227.2	220.8	207.1	258.2	211.4	200.9	231.5	195.9	181.6	195.2	191.3	186.5	194.2
BC055324	21.9	24	20.2	18.7	21.2	16.1	21.4	18.3	17.9	13.5	21.4	24.9	18.7	26.3	15	13.6	18.8	17.5
BC055402	10.9	6.5	7.4	14.4	9.4	7.5	9.2	12.2	9.4	13.5	10.7	13.2	5	4.6	4.1	10.5	1.7	11.9
BC065397	40.9	34.9	53.1	24.5	45.8	31.2	45.8	38.4	48.4	32.3	30.5	43.5	10	20.6	28.7	22.6	29.1	23.1
BC067074	80.3	49	25.5	43.2	41.1	30.1	40.5	39.3	39.8	51	36.2	55.9	46.2	40	36.9	31.6	42.8	44.9
Babam1	847.4	803	941.1	952.2	838.1	944.2	843.6	830.9	823.8	1033.1	838.2	906.4	1146.7	903.6	1007.4	975.9	915.6	947.3
Babam2	332.1	361.7	357.9	449.4	330.3	370.4	357.6	396.7	340.9	320.7	317	313	577.7	421.5	427.3	453.3	338	368.1
Bace1	1491.9	1615.7	1514.6	1485.2	1585.7	1469.6	1570.3	1584.9	1666.3	1565.2	1667.4	1601.5	1139.3	1304.6	1426.5	1506.1	1441	1520.9
Bace2	142.3	114.4	160.4	121	107	89.4	118.4	114.5	110	119.8	115.3	122.7	147.2	138.2	114.7	143.1	121.5	110.1
Bach1	473.7	469.6	432.3	368.8	519.6	444.6	508.9	560.1	550.8	510.3	551.7	556.1	333.2	471.8	421.8	442.8	520.3	492.9
Bach2	94.9	134	157.2	188.7	190.4	225	186.5	225.4	246.5	138.5	144.9	142.9	73.6	108.5	144.7	96.4	112.9	80.6
Bad	316.1	290.9	315.5	341.4	309.1	321.9	278.1	286.6	259	342.6	291.5	310.7	469.2	333.6	368.6	334.3	300.3	363.2
Bag1	917.5	1074.2	969.7	1158.2	1070.8	1045.4	874.9	1001.3	826.1	1031	950.2	997.3	1522.3	1093.2	1130.3	1022.6	979.8	1037.1
Bag2	73.7	66.5	66.9	54.7	89.3	50.6	65.7	62	64.7	72.9	79	78.4	94.8	67.4	92.8	79.8	68.5	70.1
Bag3	177.4	141.6	182.7	174.3	143.4	187.3	162.8	174.7	183.3	155.2	178.7	151.5	175.9	166.8	133.8	158.1	159.2	153.6
Bag4	932.1	992.5	769	805.3	925.1	835.5	920.8	956.7	914.3	1025.8	1037.5	993.4	819.8	902.5	861.4	819.3	925.8	917.1
Bag5	975.9	919.5	1049.4	1161.1	928.6	1026	929.2	1044.1	943.1	1011.2	1063.8	997.3	1207.9	1109.2	1048.4	1113	998.6	1142.9
Bag6	2676.6	2560.3	3224.7	2876.8	2825.8	2946.7	3034.4	2951.4	3083	2965.9	2835.8	2782.9	3120.8	3017	2848.9	3461	2988	3017.2
Bahcc1	542.3	511	495	520	584.2	493.1	619.7	513.7	632.7	555.1	541	618.2	340.7	434.1	408.2	477.4	569.9	504.9
Bahd1	814.6	770.3	951.7	890.3	779.3	930.2	845.9	856.2	809.7	844.6	880.2	862.1	794.9	821.4	875	903.6	823.2	897.5
Baiap2	2155.4	2230.2	3184.3	2631.9	2616.6	2669	2990.8	2809.9	3080.6	2748.2	2850.6	2763.5	2712.7	2766.8	2694.7	2802.8	2721.1	2686.2
Baiap2l1	7.3	4.4	11.7	11.5	9.4	7.5	6.9	8.7	7.8	5.2	7.4	3.1	5	1.1	4.1	3	2.6	2.1
Baiap2l2	189.8	275.6	304.8	231.9	201	249.8	216.3	189.6	202	221.8	216.6	178.6	299.5	310.7	286.7	344.9	272.1	231.4
Baiap3	216.1	180.9	367.5	175.7	199.8	226.1	175.8	225.4	248.1	244.7	220.7	222.1	259.5	244.5	245.7	253	266.1	197
Bak1	279.6	266.9	244.3	295.3	229.2	274.5	258.3	230.7	241.8	240.6	258.6	248.5	290.7	261.6	259.4	283.1	295.2	269.3
Bambi	231.4	258.2	258.1	252.1	262.1	254.1	246.1	224.5	205.2	271.8	259.4	279.6	364.4	355.3	286.7	331.3	255	299.4
Banf1	523.3	567.6	616	675.6	606.5	703	563.9	602	542.2	671.7	578	632.2	930.9	707.1	719.4	772.6	582.7	650
Bank1	6.6	6.5	12.7	14.4	7.1	4.3	7.6	7.9	4.7	4.2	9.9	12.4	10	9.1	13.7	3	7.7	5.6
Banp	288.3	304	441.9	327	353.8	303.6	404.2	415.9	391.6	359.3	426.5	358.1	312	338.1	255.3	388.6	282.4	326.8
Bap1	1891.2	1952.4	2009.6	1979.3	1987.7	1934.7	2029.6	1930	2028.3	2276.5	2200.2	2093.2	1815.6	1912.3	2042.2	2067.8	2025.4	2091.6
Bard1	16.1	8.7	12.7	14.4	10.6	17.2	19.1	20.1	14.8	7.3	14.8	17.9	6.2	13.7	17.7	18.1	16.3	14.7
Barhl2	100.7	81.7	112.6	90.8	101.1	87.2	88.6	88.2	91.3	84.4	93.9	80.8	101.1	70.8	77.8	96.4	93.3	86.2
Barx2	2.2	2.2	6.4	8.6	2.4	1.1	6.1	6.1	3.9	9.4	4.9	1.6	6.2	3.4	2.7	9	11.1	5.6
Basp1	2916	3288.1	3323.5	3468.8	3859	3588.4	3282	3391.8	3295.9	3574.1	3345.5	3451.6	4119	3945.7	3760.8	3564.9	3528.8	3646.2
Batf2	4.4	8.7	5.3	7.2	11.8	12.9	6.9	5.2	0	4.2	3.3	4.7	2.5	2.3	1.4	1.5	4.3	3.5
Batf3	13.1	25.1	21.2	21.6	15.3	26.9	13	17.5	11.7	31.2	26.3	15.5	21.2	10.3	23.2	30.1	27.4	26.6
Bax	294.9	398.8	401.5	393.3	373.8	404.8	315.6	331.1	313.6	380.1	347.5	340.2	520.3	427.2	420.4	439.8	340.6	349.9
Baz1a	46.7	40.3	59.5	49	58.8	50.6	67.2	61.2	92.8	46.9	87.3	75.3	28.7	37.7	39.6	37.7	51.3	42.8
Baz1b	1730.6	1466.5	1709	1462.2	1672.7	1687.1	1855.3	1923.1	2007.2	1453.8	1780.2	1854.7	1240.3	1405.1	1258.6	1534.7	1567.6	1619.7
Baz2a	1275.2	1190.8	1211.9	1083.3	1262.4	1210.1	1364	1184.8	1377.7	1340.3	1279.6	1294	773.6	1151.5	995.1	1207.9	1346.8	1208.8
Baz2b	478.8	476.1	385.6	384.6	479.6	424.2	499.7	469.2	511.7	470.7	465.2	486.2	247.1	396.4	330.4	370.5	433	394.1
Bbc3	173.7	190.7	172.1	174.3	134	121.7	148.2	143.3	127.9	188.5	176.2	152.2	227.1	227.3	217	233.4	207.9	205.4
Bbip1	497.8	596	483.3	495.5	486.6	511.4	505.1	512	422.8	508.2	456.2	497.1	621.4	515.2	593.8	509.1	461.2	507
Bbof1	90.5	71.9	80.7	60.5	72.9	92.6	92.5	93.5	74.1	71.9	84	78.4	73.6	69.7	71	67.8	82.1	63.1
Bbox1	59.1	80.6	61.6	73.5	62.3	52.8	57.3	51.5	53	54.2	55.2	71.5	66.1	42.3	58.7	52.7	62.5	50.5
Bbs1	829.2	867.2	835.9	842.7	915.7	807.5	1001.8	842.3	924.4	897.7	905.8	913.4	677.6	758.5	767.2	841.9	848	811.3
Bbs10	83.2	82.8	81.8	67.7	56.4	72.1	78.7	90	86.6	60.4	70.8	63.7	62.4	72	99.7	63.3	52.2	68.7
Bbs12	57.7	74.1	55.2	63.4	69.4	77.5	82.5	85.6	70.2	59.4	61.8	80	48.7	70.8	56	57.2	73.6	66.6
Bbs2	638.7	573.1	585.2	531.6	556	514.6	590.7	576.7	613.2	570.7	545.9	557.7	574	535.8	526.9	566.3	584.4	536.4
Bbs4	768.6	714.7	725.4	690	687.6	724.6	757.3	774.1	748.9	726.9	729.5	654.7	696.3	717.4	780.8	680.7	746.2	743.3
Bbs5	214.6	236.4	239	221.8	195.1	225	209.4	223.7	223.9	177	216.6	182.5	229.6	185.1	243	215.4	200.2	206.1
Bbs7	273.7	263.7	258.1	291	255.1	305.8	288.1	269.1	301.1	256.2	274.2	266.4	250.8	274.2	255.3	262.1	239.6	311.3
Bbs9	162	130.7	161.4	134	151.6	140	174.2	179.1	188.8	180.2	161.4	162.3	144.7	167.9	173.4	150.6	147.2	153.6
Bbx	458.4	455.4	466.3	383.2	450.2	422	508.2	473.6	563.2	467.6	502.3	482.3	300.7	365.6	308.5	323.8	509.1	422.1
Bcam	135.8	140.5	193.3	154.1	111.7	189.5	94	119.7	114.7	112.5	94.7	105.6	159.7	125.7	129.7	96.4	94.1	102.4
Bcan	3363.5	3240.1	3782.3	3761.3	3072.6	3819.9	2858.6	3227.5	2987.8	3166.9	2772.4	3056.3	4159	3389.4	3347.2	3951.9	3026.5	3336.9
Bcap29	411.7	458.7	353.7	409.1	423.2	361.7	346.2	376.6	357.3	341.6	390.3	384.5	519.1	488.9	533.7	397.6	396.2	401.1
Bcap31	700.7	630.8	807.2	789.4	753.5	738.6	621.2	749.6	657.6	605.1	636.5	703.7	828.5	661.4	730.3	778.6	627.2	663.3
Bcar1	352.5	346.5	467.3	486.9	405.5	402.7	414.9	411.5	443.1	474.9	401	410.1	470.4	427.2	498.3	444.3	429.5	474
Bcar3	445.2	312.7	250.7	348.6	342.1	371.4	354.6	365.2	359.6	297.8	357.4	350.3	369.4	330.1	338.5	385.6	351.7	361.1
Bcas1	1101.4	1532.9	913.5	1277.8	1095.5	1223.1	1043.8	1100	972	1423.6	1012	1224.8	1456.2	1344.5	1571.2	1402.2	1366.5	1217.3
Bcas2	862	834.5	885.8	956.5	825.2	837.6	915.4	957.6	809	855	835.8	828.7	1201.6	996.1	1006.1	902.1	862.5	831.6
Bcas3	597.8	555.6	663.8	632.4	607.7	635.2	676.3	637.8	655.3	634.2	597	603.5	651.4	636.3	640.2	768.1	672.6	683
Bcat1	2490.5	2644.2	2457.8	2461.9	2662.4	2539.8	2637.8	2480.5	2600.1	2445.2	2476.8	2426.4	2222.4	2488	2483.1	2717	2735.6	2736.7
Bcat2	148.2	144.9	214.6	151.3	177.5	193.8	138.3	179.1	171.6	173.9	172.1	168.5	192.2	151.9	178.8	156.6	133.5	155
Bccip	695.6	668.9	730.8	704.4	719.4	781.6	723.6	717.3	627.2	651.9	711.4	627.6	912.2	773.4	723.5	738	652.9	693.5
Bcdin3d	62	59.9	71.2	72	64.7	67.8	71.8	62	63.2	57.3	70	66	91.1	75.4	69.6	87.4	67.6	81.3
Bche	74.5	93.7	87.1	73.5	75.2	48.4	60.4	69.9	102.2	91.6	92.2	86.2	48.7	51.4	65.5	42.2	83.9	43.5
Bckdha	677.4	661.3	763.7	713.1	610.1	788.1	638.1	691.1	649.8	695.7	654.6	647.8	1003.2	828.2	835.4	844.9	682	769.2
Bckdhb	243.1	232.1	309.1	273.7	268	277.8	242.2	294.4	236.4	239.5	245.4	268.7	368.1	245.6	289.4	317.8	237.9	255.2
Bckdk	474.4	506.6	458.8	481.1	492.5	524.3	453.9	503.3	431.4	492.6	477.6	467.6	631.4	603.2	531	569.3	486	534.3
Bcl10	189	187.4	213.5	234.8	210.4	243.3	203.3	207.1	201.3	241.6	180.3	217.5	248.3	221.6	260.7	189.8	190.8	199.1
Bcl11a	1606.5	1763.9	1628.3	1673.9	1586.9	1644	2015.8	1792	1881.6	1803.7	1814	1721.1	1911.6	1946.6	1808.7	1852.5	1856	1818.2
Bcl11b	1216.8	1293.2	1175.8	1204.3	1356.5	1214.4	1571.8	1531.6	1567.2	1380.9	1506	1537.1	1195.4	1372	1333.7	1323.8	1505.1	1462
Bcl2	513.9	497.9	542.8	489.8	547.8	493.1	582.3	623.8	665.4	469.7	587.1	610.5	345.6	448.9	417.7	465.4	454.4	455.8
Bcl2l1	1227	1352.1	1424.3	1491	1420	1619.3	1377.7	1358.6	1370.6	1625.6	1337.2	1364.6	1615.9	1517	1563	1522.6	1458.9	1577
Bcl2l11	224.1	244	190.1	210.3	177.5	199.2	240.7	212.3	218.4	190.6	228.1	201.2	174.7	218.2	177.5	191.3	267	216.7
Bcl2l12	24.1	25.1	24.4	27.4	25.9	21.5	13.8	28.8	26.5	29.2	18.9	19.4	43.7	34.3	24.6	28.6	13.7	18.9
Bcl2l13	854.7	877	869.9	811	931	860.2	935.3	789	974.3	975.8	958.5	958.4	717.5	773.4	786.3	816.3	947.2	909.4
Bcl2l2	1813.1	1794.4	1717.5	1691.2	1725.6	1739.8	1756.8	1665.3	1721.7	1793.3	1743.2	1711	1483.6	1651.8	1670.9	1594.9	1721.6	1724.2
Bcl6	491.2	412.9	495	471.1	490.2	488.8	543.3	484	578.1	402	463.6	459	439.2	488.9	516	481.9	489.4	479.6
Bcl6b	21.2	21.8	12.7	27.4	21.2	22.6	14.5	19.2	18.7	14.6	16.5	18.6	6.2	21.7	10.9	16.6	14.5	15.4
Bcl7a	1282.5	1285.6	1198.1	1132.3	1221.3	1194	1269.2	1187.4	1208.4	1411.1	1333.1	1269.1	1098.1	1247.4	1332.3	1271.1	1296.4	1258.6
Bcl7b	532.1	536	752	694.3	663	665.4	619	635.2	606.1	621.7	558.3	645.4	773.6	661.4	662.1	709.4	596.4	692.1
Bcl7c	210.9	235.3	253.9	214.6	217.5	241.2	208.6	194	188.8	277	245.4	236.9	249.6	247.9	218.4	263.6	231.9	221.6
Bcl9	383.2	310.5	410	383.2	404.4	412.3	429.4	325	479	370.7	399.4	383.7	240.8	350.7	301.7	355.4	381.6	389.9
Bcl9l	748.2	723.4	847.6	730.4	821.6	775.2	890.2	776.7	880.7	887.3	942.8	900.2	539.1	782.5	772.6	694.3	929.3	873.7
Bclaf1	2110.2	2080.9	1630.4	1822.3	1907.8	1745.2	2042.5	2131	2041.5	1821.4	2070.9	1947.2	1547.3	1793.5	1881.1	1756.1	1972.3	1924.1
Bclaf3	125.5	141.6	126.4	105.2	164.6	119.5	126.8	166.9	131.8	121.8	153.2	146.8	133.5	133.7	132.4	150.6	123.2	110.8
Bco2	56.9	44.7	49.9	64.8	59.9	57.1	56.5	40.2	45.2	47.9	47.8	42.7	61.1	73.1	46.4	49.7	59.9	56.8
Bcor	408.8	448.9	485.4	443.7	541.9	500.6	523.4	602.9	574.2	597.8	618.4	583.3	360.6	411.2	450.5	415.7	489.4	526.6
Bcorl1	217.5	227.7	233.7	220.4	219.8	220.7	269	248.1	268.4	285.3	252	240	166	234.2	197.9	274.1	248.1	260.1
Bcr	1181.7	1140.7	1247	1086.2	1240.1	1215.5	1294.5	1190.9	1379.2	1247.6	1250.8	1314.9	1038.2	1194.9	1071.6	1159.7	1275	1180.1
Bcs1l	251.1	287.6	322.9	230.5	256.3	272.4	259	248.1	283.2	229.1	255.3	248.5	325.7	282.2	267.6	257.5	218.2	241.9
Bdh1	921.9	938.1	953.8	1034.3	872.2	914.1	955.2	995.2	869	1012.2	949.4	914.2	1130.5	1052.1	1048.4	1051.2	1005.4	1100.2
Bdh2	41.6	41.4	37.2	37.5	28.2	63.5	40.5	42.8	34.3	36.4	36.2	45	43.7	54.8	51.9	51.2	35.9	44.2
Bdkrb2	6.6	4.4	10.6	7.2	8.2	14	6.1	14	9.4	6.2	4.9	14.8	20	10.3	10.9	7.5	8.6	12.6
Bdnf	110.2	135.1	157.2	131.1	181	161.5	126.1	181.7	135.7	142.7	144.9	152.2	99.8	106.2	128.3	103.9	127.5	134.6
Bdp1	460.6	541.5	379.2	360.1	509	370.4	559.4	536.5	581.2	511.3	618.4	558.4	263.3	367.8	357.7	335.9	499.7	448.8
Bean1	181	229.9	237.9	200.2	232.7	178.7	185.7	188.7	207.5	209.3	179.5	212	249.6	198.8	240.3	228.9	189.1	196.3
Becn1	1557.6	1578.7	1663.3	1535.6	1557.5	1589.1	1603.2	1517.6	1470.5	1564.2	1581.8	1509.9	1675.8	1577.6	1694.1	1512.1	1550.5	1563.6
Begain	818.2	981.6	1107.8	1054.5	1019.1	993.7	994.1	871.1	1033.6	1056	959.3	1026.8	1131.8	958.4	1038.8	1013.6	1022.5	990.1
Bend3	81	103.5	90.3	102.3	114	107.7	116.1	89.1	103.8	102.1	94.7	98.6	69.9	118.8	94.2	100.9	110.4	98.9
Bend4	135.8	168.9	151.9	157	185.7	155	172.7	180.9	187.2	148.9	177.9	163.1	132.3	129.1	102.4	167.2	166.9	156.4
Bend5	61.3	55.6	53.1	77.8	59.9	52.8	63.4	55.9	48.4	59.4	46.1	47.4	86.1	58.3	62.8	63.3	61.6	69.4
Bend6	885.4	998	882.6	942.1	902.8	822.5	832.1	865	872.2	917.5	913.2	889.3	978.3	894.5	959.7	906.7	907.9	924.9
Bend7	175.2	200.5	175.3	207.4	179.8	211	207.1	185.2	182.5	177	201.7	205	177.2	201.1	199.3	143.1	206.2	175.3
Bet1	307.3	361.7	275.1	327	357.3	344.5	282	349.5	278.5	358.2	308.8	358.8	370.6	298.2	363.1	356.9	255.8	307.1
Bet1l	267.9	295.3	305.9	337.1	288	310.1	254.5	288.3	227.8	328	273.4	281.9	419.3	289	339.9	304.2	289.2	281.9
Bex1	772.3	752.8	809.4	868.6	751.1	816.1	776.4	817.8	742.7	830	740.2	773.6	1212.9	865.9	884.6	994	801.8	847
Bex2	2522.6	2756.4	2793.5	3160.5	2736.5	2860.6	2643.2	2858.8	2550.1	3058.6	2718.1	2637.6	4220.1	3098.1	3382.7	3610.1	3059	3127.3
Bex3	2061.3	2054.8	2335.7	2333.7	2077	2305.1	2047.1	2214	2089.9	2111.9	2022.3	2091.6	3356.6	2287	2342.5	2683.8	2407	2771.8
Bex4	255.5	233.2	240	293.9	219.8	241.2	230.8	268.2	205.9	247.9	237.1	234.6	386.8	291.3	312.6	274.1	262.7	276.3
Bfar	570.8	558.9	539.6	547.4	510.1	591.1	506.6	523.4	513.3	513.4	567.3	560	611.4	581.5	557	558.8	488.6	563.1
Bfsp1	12.4	15.3	9.6	10.1	14.1	10.8	3.8	12.2	9.4	17.7	6.6	11.7	25	26.3	12.3	12	22.2	18.9
Bfsp2	56.2	64.3	74.4	70.6	61.1	67.8	66.5	69.9	92.1	88.5	75.8	70.7	118.5	74.3	80.5	93.4	71	73.6
Bglap	13.1	2.2	17	1.4	0	6.5	26	3.5	3.9	3.1	0.8	3.1	2.5	11.4	8.2	0	2.6	3.5
Bglap2	8.8	2.2	2.1	0	1.2	3.2	11.5	2.6	7	4.2	4.9	3.9	6.2	8	10.9	10.5	1.7	2.1
Bgn	1126.3	734.3	696.8	969.5	774.6	901.1	865.8	856.2	921.3	663.4	653	809.3	903.4	907	767.2	957.9	730.7	775.5
Bhlhb9	1129.9	1050.3	1064.3	1218.7	1052	1086.3	1169.1	1115.7	1124.9	959.1	1099.3	1050.1	1089.3	1126.4	1115.3	994	1041.4	1048.3
Bhlhe22	37.2	78.4	21.2	41.8	70.5	30.1	38.2	42.8	32	68.7	33.8	41.2	37.4	35.4	57.3	37.7	35.1	26.6
Bhlhe40	1085.4	1413.1	1710.1	1587.5	1429.4	1456.7	1548.9	1581.4	1563.3	1564.2	1629.5	1523.1	1209.1	1536.5	1649	1427.8	1701.9	1778.9
Bhlhe41	673.7	617.7	671.3	708.7	666.5	668.6	670.2	699.8	674.8	664.4	767.4	625.2	717.5	768.8	816.3	664.2	739.3	729.9
Bhmt	21.2	9.8	19.1	13	12.9	22.6	17.6	19.2	10.9	8.3	12.4	20.2	21.2	17.1	13.7	18.1	18.8	21.7
Bicc1	137.2	131.8	157.2	152.7	123.4	124.9	131.4	134.6	144.3	165.6	136.7	157.7	81.1	140.5	105.1	94.9	110.4	118.5
Bicd1	604.4	643.9	495	450.9	564.2	502.8	620.5	604.6	606.1	516.5	634.8	619	394.3	463.8	479.1	427.7	552.8	516.8
Bicd2	880.3	831.3	963.4	780.8	990.9	911.9	1111.1	1038	1147.5	975.8	1103.4	1061.7	702.5	804.2	851.8	793.7	905.3	841.4
Bicdl1	365.7	428.2	605.4	432.2	439.6	440.3	417.2	394.9	441.5	502	442.2	422.5	383.1	448.9	412.3	447.3	415	439.6
Bicra	274.4	252.8	281.5	239.1	239.8	281	352.3	253.4	333.1	285.3	264.3	311.5	217.1	262.7	214.3	266.6	259.3	284
Bicral	721.9	694	679.8	602.1	727.6	671.8	822.2	775.9	888.5	773.8	777.3	777.5	414.3	637.4	591.1	707.9	746.2	683.7
Bid	390.5	344.3	341	409.1	311.5	338.1	362.2	275.2	295.7	309.3	340.1	334	467.9	364.4	382.2	423.2	356.8	356.2
Bin1	3112.4	3362.2	4047.9	3895.2	3595.7	4051.4	4050.7	3709.8	4017.5	3757.4	3777.8	3576.6	4945.1	4031.4	3722.6	4384.2	3491.2	3821.5
Bin2	63.5	50.1	72.2	66.3	63.5	58.1	56.5	38.4	58.5	59.4	66.7	61.4	51.2	60.5	57.3	52.7	61.6	55.4
Bin3	136.5	139.5	156.1	113.8	119.9	144.3	114.6	124.9	125.6	133.3	136.7	128.2	174.7	149.6	142	150.6	149.7	140.9
Birc2	636.5	534.9	616	501.3	561.9	548	623.5	595.9	618.6	559.2	578	563.1	526.6	598.6	570.6	585.9	584.4	530.8
Birc3	33.6	33.8	26.6	23	29.4	24.8	22.2	27.1	29.6	25	28.8	29.5	28.7	28.6	8.2	28.6	24.8	25.9
Birc5	3.6	15.3	12.7	2.9	4.7	7.5	8.4	11.4	3.9	10.4	10.7	6.2	10	9.1	5.5	1.5	10.3	2.1
Birc6	1251.8	1197.3	1065.3	929.1	1321.2	1077.7	1316.6	1266.9	1355.8	1284	1399.8	1371.6	653.9	855.6	834.1	1034.7	1284.4	1127.5
Bivm	343.1	414	301.7	334.2	325.6	362.8	314.8	340.7	300.3	336.4	313.7	358.1	324.4	310.7	386.3	256	347.4	333.8
Blcap	1658.4	1556.9	1635.7	1663.8	1532.8	1701.1	1666.6	1757.9	1624.2	1560	1593.3	1638	1793.1	1737.5	1694.1	1765.1	1603.5	1749.5
Blm	85.4	68.6	62.7	54.7	87	79.7	77.2	60.3	70.2	60.4	74.9	66.8	49.9	81.1	87.4	70.8	80.4	68.7
Blmh	1263.5	1331.4	1440.3	1377.2	1304.8	1417.9	1352.5	1528.1	1285.6	1272.6	1343.8	1307.2	1781.9	1489.6	1453.8	1494	1314.3	1365.9
Blnk	28.5	18.5	22.3	34.6	28.2	29.1	32.1	26.2	32.8	24	37.1	22.5	43.7	32	32.8	31.6	35.9	19.6
Bloc1s1	1.5	2.2	8.5	8.6	5.9	8.6	5.3	3.5	5.5	4.2	4.9	3.9	12.5	2.3	8.2	7.5	4.3	9.8
Bloc1s2	134.3	136.2	124.3	144.1	119.9	160.4	132.2	114.5	135	141.6	120.2	130.5	204.6	175.9	167.9	179.2	138.6	167.6
Bloc1s3	132.8	146	175.3	125.3	185.7	156.1	127.6	139.8	149	131.2	130.9	156.1	187.2	166.8	193.8	129.5	159.2	148.7
Bloc1s4	142.3	164.5	188	154.1	144.6	174.4	132.2	142.4	145.9	162.5	168	160	210.9	194.2	189.7	168.7	164.3	185.1
Bloc1s5	294.2	357.4	297.4	361.6	298.6	305.8	256.8	294.4	287.1	297.8	289	304.5	424.3	308.4	363.1	323.8	321.7	320.4
Bloc1s6	346	344.3	316.5	321.2	325.6	339.1	314.1	332	290.2	293.7	340.1	334.8	345.6	373.5	371.3	287.7	323.4	334.5
Blvra	211.7	225.5	212.4	249.2	226.9	235.8	199.4	218.4	211.4	211.4	215.7	208.2	282	257	279.8	216.9	211.4	194.2
Blvrb	97.1	108.9	123.2	146.9	111.7	114.1	84.8	99.6	95.2	123.9	112	121.2	162.2	119.9	140.6	129.5	106.1	133.9
Blzf1	328.5	388.9	364.3	370.2	390.3	372.5	390.5	381.8	337.8	359.3	366.4	364.3	334.4	346.1	368.6	381	403.9	375.1
Bmf	168.6	110	113.7	100.8	114	141	103.9	72.5	137.3	199.9	144.9	120.4	109.8	172.5	132.4	123.5	155.7	162
Bmi1	1232.1	1297.6	1194.9	1285	1150.8	1169.2	1346.4	1305.3	1181.1	1147.6	1257.3	1229.5	1063.1	1176.6	1165.8	1084.4	1134.6	1182.9
Bmp1	1232.8	959.8	1382.9	979.6	1043.8	1231.7	1075.1	986.4	1168.6	960.2	924.7	967	930.9	975.6	812.2	1141.6	984.9	951.5
Bmp2	70.1	81.7	110.5	79.2	89.3	78.6	75.6	71.6	79.6	85.4	81.5	87	43.7	43.4	61.4	88.9	71.9	81.3
Bmp2k	154.7	183	132.8	141.2	143.4	143.2	166.6	137.2	156	169.7	184.4	158.4	133.5	149.6	146.1	150.6	178	179.5
Bmp3	157.7	188.5	90.3	125.3	171.6	128.1	188	121.4	149	121.8	121.9	134.4	129.8	174.8	165.2	135.5	172	150.1
Bmp4	81	67.5	131.7	80.7	69.4	88.3	65.7	78.6	74.1	92.7	73.3	80.8	68.6	101.7	77.8	75.3	68.5	72.9
Bmp5	159.9	120.9	94.5	105.2	103.4	76.4	106.2	107.5	113.9	89.6	86.5	119.6	91.1	115.4	92.8	84.3	107.8	106.6
Bmp6	592.7	367.2	466.3	473.9	465.5	480.2	330.9	451.7	429.8	377	391.9	502.5	451.7	448.9	423.2	420.2	421.8	422.1
Bmp7	757.7	497.9	567.2	576.2	479.6	525.4	470.7	555.7	545.3	471.8	516.3	588	547.8	547.2	457.3	515.1	462.1	516.1
Bmper	93.4	69.7	89.2	87.9	102.3	79.7	97.8	91.7	99.1	88.5	88.9	94.8	87.3	70.8	92.8	90.4	62.5	89.1
Bmpr1a	1439.4	1367.3	1126.9	1166.8	1295.4	1185.4	1174.5	1257.3	1245	1255.9	1352.9	1374.7	898.4	1108.1	1142.6	991	1180	1139.4
Bmpr1b	254.7	317	197.6	239.1	272.7	205.6	230	259.5	216.9	242.6	271.7	275.7	167.2	204.5	225.2	201.8	221.6	211.1
Bmpr2	1923.3	2185.5	1573	1805	1885.4	1668.8	1824	2015.7	1850.4	1731.8	1900.4	1989.9	1328.9	1506.8	1591.7	1448.8	1685.7	1642.2
Bms1	497.8	409.6	496	459.5	490.2	507.1	567.8	515.5	616.3	485.3	501.5	499.4	456.7	501.5	409.5	486.5	572.4	563.1
Bmt2	549.6	667.9	578.9	638.2	614.8	604	600.6	679.8	572.6	562.4	672.7	650.9	469.2	588.3	636.1	551.2	593	615.6
Bmx	17.5	20.7	19.1	20.2	16.5	12.9	6.9	11.4	11.7	8.3	9.1	10.1	25	12.6	21.8	4.5	6.8	7
Bmyc	567.1	556.7	657.5	649.7	597.1	562	570	544.3	582	594.6	587.1	611.3	879.7	685.4	752.2	793.7	648.6	692.1
Bnc2	34.3	22.9	15.9	14.4	24.7	11.8	16.8	21.8	26.5	16.7	26.3	26.4	8.7	24	13.7	4.5	24	16.1
Bnip1	263.5	297.4	285.7	315.5	259.8	307.9	269.7	255.1	251.2	265.6	279.1	274.9	361.9	306.2	275.7	332.8	273.8	273.5
Bnip2	594.9	543.7	504.5	547.4	557.2	560.9	563.9	555.7	578.8	580.1	569	529.7	549	565.5	510.5	471.4	615.2	521.7
Bnip3	634.3	758.3	761.6	749.1	653.6	654.6	595.3	712.1	585.1	655	587.9	647.8	892.2	741.4	880.5	748.5	675.1	633.9
Bnip3l	1815.3	1968.7	1863	1865.5	1760.8	1793.7	1703.3	1909.9	1625.7	1804.7	1879.8	1927.7	2257.3	1961.4	2020.3	1756.1	1735.3	1825.2
Bnip3l-ps	462	464.1	355.8	335.6	422	371.4	414.9	378.3	441.5	494.7	539.3	421.7	305.7	426.1	460	347.9	414.1	430.5
Boc	113.1	97	132.8	125.3	136.4	140	100.1	101.4	118.6	111.4	129.3	117.3	86.1	96	99.7	102.4	110.4	113.6
Bod1	908	1033.9	895.4	952.2	1008.5	955	823.7	869.3	827.7	1013.3	926.3	951.4	1274	1031.5	1059.3	1144.6	973.8	1004.8
Bod1l	797.8	718	604.4	571.9	779.3	623.4	796.2	858	900.2	831	860.5	831.8	366.9	541.5	541.9	590.4	850.5	798.6
Bok	297.1	427.1	408.9	422.1	389.1	423.1	327.1	357.4	307.4	467.6	385.4	394.6	485.4	437.5	473.7	500	377.4	413
Bola1	122.6	89.3	109.4	165.7	119.9	114.1	107.7	111	104.5	137.5	118.6	104.1	202.1	140.5	182.9	167.2	123.2	129.7
Bola2	280.3	297.4	320.8	325.6	330.3	286.4	246.8	278.7	236.4	368.7	297.3	295.1	438	331.3	363.1	334.3	300.3	351.3
Bola3	192	235.3	264.5	223.3	278.6	233.6	203.3	204.4	193.5	259.3	223.1	233.8	300.7	231.9	278.5	275.6	209.6	223
Bop1	459.1	469.6	602.2	558.9	544.2	518.9	483.7	550.4	502.4	546.7	530.3	510.3	673.8	543.8	588.4	588.9	527.1	520.3
Bora	29.2	25.1	23.4	14.4	21.2	23.7	19.1	28.8	22.6	24	21.4	16.3	31.2	29.7	15	40.7	19.7	21.7
Borcs5	362.8	332.3	368.6	423.5	369.1	357.4	374.4	387.9	365.9	405.1	372.2	331.6	492.9	438.7	445	462.4	437.3	382.1
Borcs6	368.6	390	449.3	410.6	410.2	407	366	354.7	398.6	399.9	400.2	366.6	572.7	429.5	454.6	551.2	428.7	438.9
Borcs7	294.2	360.6	292.1	324.1	296.2	282.1	337	271.7	327.6	324.9	292.3	306.8	321.9	397.5	345.4	346.4	356	292.4
Borcs8	210.2	240.8	278.3	229	245.7	273.5	225.4	242	230.9	263.5	221.5	249.3	282	217	255.3	271.1	239.6	273.5
Bpgm	997.1	1077.5	961.2	1068.9	970.9	1048.6	951.4	946.2	940.8	1060.1	995.5	1035.3	1337.7	1145.8	1182.2	1001.5	1001.1	981.7
Bphl	285.4	301.8	320.8	291	296.2	302.5	262.9	283.1	252.8	291.6	278.3	332.4	380.6	310.7	389.1	361.5	306.3	293.8
Bpifa1	178.1	103.5	575.7	20.2	28.2	123.8	216.3	809.9	120.9	7.3	4.1	39.6	8.7	10.3	5.5	1.5	12.8	17.5
Bpifb3	178.8	39.2	25.5	33.1	24.7	10.8	48.1	10.5	23.4	7.3	14.8	3.1	21.2	10.3	10.9	1.5	11.1	9.8
Bpifb4	51.8	70.8	68	113.8	23.5	28	39.7	26.2	17.2	3.1	3.3	31.1	6.2	12.6	0	16.6	11.1	4.2
Bpifb5	24.1	4.4	6.4	1.4	3.5	29.1	10.7	7	8.6	1	0	3.9	2.5	6.9	4.1	1.5	7.7	2.1
Bpifb6	24.1	28.3	46.7	43.2	9.4	10.8	13.8	17.5	9.4	1	1.6	14	0	12.6	2.7	4.5	7.7	2.1
Bpifb9a	45.3	20.7	21.2	4.3	12.9	103.4	0.8	0	13.3	0	0	13.2	1.2	17.1	0	0	1.7	4.2
Bpifb9b	197.1	118.8	71.2	27.4	56.4	449	10.7	1.7	74.1	6.2	4.1	58.3	6.2	89.1	6.8	4.5	12.8	14.7
Bpnt1	841.6	770.3	834.9	770.7	834.6	816.1	813	793.3	802.7	754	786.4	795.3	759.9	851.1	861.4	762.1	824.9	802.2
Bptf	1313.8	1250.7	996.3	966.6	1263.6	1061.6	1402.2	1305.3	1496.2	1421.5	1418.7	1418.2	767.4	985.9	974.7	1073.8	1334.9	1273.4
Braf	1389.8	1478.4	1239.5	1270.6	1543.4	1239.2	1452.6	1361.3	1394.8	1403.8	1515.1	1501.3	957.1	1143.5	1073	1149.1	1410.2	1330.8
Brap	681.7	695.1	757.3	685.7	735.8	741.8	755	782	809	807.1	846.5	736.3	637.6	678.6	744	762.1	783.8	776.2
Brat1	308	330.1	354.8	329.9	310.3	366.1	316.4	311	344	330.1	334.3	296.7	313.2	331.3	344	340.4	365.4	305.7
Brca1	99.3	89.3	64.8	122.4	83.5	104.4	80.2	86.5	64.7	81.2	106.2	76.1	84.9	59.4	95.6	60.2	77	80.6
Brca2	88.3	80.6	44.6	49	72.9	54.9	52.7	56.8	64.7	71.9	72.5	42.7	44.9	57.1	71	75.3	79.6	73.6
Brcc3	527	564.4	452.5	437.9	567.7	479.1	495.9	522.5	517.2	445.7	572.3	466.8	415.5	479.8	488.7	421.7	491.2	476.8
Brd1	745.2	761.6	738.2	753.4	813.4	777.3	839	830.9	913.5	852.9	914	799.2	716.2	779.1	767.2	745.5	788.9	876.5
Brd2	3937.9	3975.5	3819.5	3774.2	3661.6	3741.3	4106.5	3768.3	3739.8	4130.2	3988.6	3810.4	3699.8	4072.5	4014.7	3944.4	4243.3	4010.1
Brd3	819	771.4	810.4	730.4	816.9	737.5	905.5	869.3	848.7	945.6	926.3	888.5	623.9	825.9	798.6	795.2	864.2	864.6
Brd3os	352.5	349.7	385.6	351.5	333.8	399.4	366	365.2	347.9	386.4	361.5	369.7	466.7	358.7	400	444.3	367.9	392
Brd4	1069.3	1019.8	1124.8	896	1089.7	956	1303.6	1215.3	1337.9	1054.9	1114.9	1151.1	761.2	923	920.1	1061.8	1166.3	1172.4
Brd7	783.9	707.1	746.7	760.6	744.1	762.3	801.6	817.8	807.4	736.3	775.7	767.4	848.5	848.8	694.8	811.8	747	722.9
Brd8	1137.2	952.2	945.3	1025.7	999.1	1020.6	1130.2	1073.8	1073.4	972.7	1043.3	963.1	871	935.6	895.5	1031.7	1099.5	1034.9
Brd9	775.2	666.8	781.7	714.5	733.5	741.8	742	744.4	827.7	673.8	715.5	638.4	702.5	700.3	600.6	718.4	723.9	603.7
Brdt	116.1	127.5	91.3	113.8	94	94.7	100.1	101.4	92.1	96.8	79.9	95.5	131	126.8	121.5	117.5	97.5	110.8
Brf1	521.9	466.3	503.5	455.2	519.6	433.9	552.5	475.3	503.2	540.5	509.7	500.2	441.7	476.4	484.6	478.9	498.9	512.6
Brf2	202.9	213.5	241.1	204.6	186.9	186.3	197.1	198.3	214.5	257.2	197.6	233	279.5	243.3	253.9	182.2	250.7	227.9
Bri3	238	286.5	270.8	296.8	309.1	284.2	217	240.3	216.9	281.2	281.6	275.7	431.7	306.2	353.6	388.6	258.4	312
Bri3bp	1285.4	1471.9	1269.3	1393	1402.3	1441.6	1352.5	1449.5	1454.1	1336.1	1409.7	1404.3	1141.7	1239.5	1354.2	1326.9	1278.4	1422
Bricd5	37.2	34.9	27.6	25.9	21.2	25.8	32.1	38.4	32.8	26	30.5	34.2	47.4	40	54.6	49.7	29.1	33.7
Brinp1	2930.6	2795.6	3303.3	3053.9	3060.9	2979	3078.7	3155	3154.7	2583.7	2955.2	2916.5	2868.7	2732.5	2873.5	2846.5	2798.1	3205.1
Brinp2	1408	1660.4	1373.4	1545.7	1583.3	1509.4	1549.7	1432.9	1530.6	1773.5	1706.1	1589.9	1615.9	1675.8	1721.4	1804.3	1672.8	1791.5
Brinp3	454.7	440.2	279.3	412	352.6	349.9	398.1	343.4	366.6	374.9	371.4	344.8	355.6	399.8	420.4	356.9	326	353.4
Brip1os	208	193.9	200.7	198.8	219.8	183	184.9	181.7	177.1	167.7	191.9	182.5	166	205.6	214.3	162.7	166	195.6
Brix1	286.1	301.8	313.3	302.5	300.9	334.8	320.9	366.1	325.3	261.4	327.7	313	406.8	356.4	412.3	355.4	359.4	318.3
Brk1	1616	1796.6	1726	1810.8	1652.7	1771.1	1482.4	1604.1	1553.2	1763.1	1604	1697.1	2548	1815.2	1990.3	1982	1746.4	1837.1
Brms1	256.9	318.1	376	275.1	325.6	305.8	324.8	318	311.3	346.8	298.1	288.9	393.1	329	342.6	363	296.9	328.9
Brms1l	961.3	928.2	932.6	831.2	969.8	947.4	978.9	961.1	1011.8	978.9	1060.6	1060.2	822.3	900.2	898.2	882.6	1005.4	974.6
Brox	829.2	768.1	774.3	776.5	717	718.1	764.9	777.6	730.2	805	806.9	751.8	773.6	864.8	783.6	747	780.4	822.5
Brpf1	521.2	545.8	573.6	510	541.9	560.9	580	531.2	585.1	578	567.3	540.6	436.7	495.8	510.5	613	562.2	539.9
Brpf3	496.3	481.6	505.6	440.8	509	468.3	583.8	490.2	567.9	603	548.4	553	391.8	468.4	492.8	512.1	588.7	551.1
Brsk1	2389	2908.9	2812.6	2777.4	2856.4	2756.2	2687.5	2532.9	2608.7	3049.2	2690.1	2808.5	2556.8	2603.4	2750.7	2626.6	2745.9	2691.8
Brsk2	595.6	668.9	590.6	558.9	620.6	494.2	590.7	510.3	615.5	608.2	564.9	558.4	480.4	575.7	610.2	617.5	593	570.8
Brwd1	1284.7	1413.1	1243.8	1181.2	1345.9	1304.9	1349.5	1379.6	1308.2	1261.1	1395.7	1360.8	1161.7	1148.1	1216.3	1265.1	1321.2	1256.5
Brwd3	214.6	244	147.6	132.5	252.7	160.4	240.7	243.8	224.7	231.2	243.7	265.6	122.3	154.2	142	167.2	211.4	196.3
Bscl2	908	874.9	1062.2	934.9	838.1	943.1	803.1	846.6	890.1	845.6	841.5	781.3	1146.7	902.5	862.7	1063.3	849.7	893.3
Bsdc1	1172.2	1231.1	1175.8	1289.3	1141.4	1219.8	1168.4	1122.7	1099.9	1319.4	1259.8	1184.4	1158	1133.2	1303.7	1302.8	1246.7	1248.8
Bsg	4853.9	4582.4	5326.7	5246.5	4717.1	5176.4	4195.9	4969.7	4274.9	4528	4150.8	4537.4	6561	4998.9	4967.6	5375.2	4423.8	4930.7
Bsn	1927.7	2192.1	1969.2	1848.2	2131.1	1824.9	2303.1	2122.3	2575.9	2481.6	2265.2	2386	1363.9	1535.3	1520.7	1962.4	2342.8	2069.9
Bst2	119.7	73	112.6	175.7	77.6	59.2	55	73.4	52.3	84.4	203.4	83.1	121	100.5	75.1	96.4	85.6	52.6
Btaf1	522.6	507.7	507.7	422.1	631.2	427.4	606.7	634.3	622.5	589.4	643.1	641.5	258.3	356.4	360.4	414.2	498.9	488
Btbd1	2963.5	3249.9	2878.4	3376.6	3012.7	3072.7	3048.9	3383.9	2788.9	2815.9	3032.6	3115.3	3576.2	3475	3512.4	3147.7	2935	3168
Btbd10	513.1	549.1	447.2	518.6	533.7	484.5	528	505	532	526.9	495.7	469.9	436.7	531.2	573.3	542.2	504.8	536.4
Btbd11	107.3	117.7	90.3	95.1	102.3	109.8	90.2	102.2	99.1	72.9	89.8	99.4	87.3	83.4	75.1	114.5	81.3	91.9
Btbd16	10.9	14.2	1.1	5.8	5.9	8.6	5.3	11.4	4.7	10.4	4.9	10.9	7.5	10.3	6.8	7.5	2.6	10.5
Btbd17	267.9	290.9	313.3	286.7	312.7	315.5	236.1	220.2	223.9	274.9	266.8	263.3	389.3	282.2	353.6	337.4	219.9	291
Btbd2	1282.5	1390.2	1568.8	1496.7	1390.6	1482.5	1461.8	1404.1	1404.2	1560	1477.2	1412.8	1829.3	1589	1680.4	1712.4	1567.6	1610.6
Btbd3	2821.1	4017	2652.2	3144.7	3582.8	3071.6	3280.5	2845.7	3065.8	3714.7	3316.7	3354.5	2402	2982.7	3030.5	2811.8	3138.6	3141.3
Btbd6	577.4	680.9	697.8	691.5	661.8	722.4	634.2	575.8	611.6	715.4	643.1	694.4	885.9	754	767.2	754.5	666.6	695.6
Btbd7	470.8	469.6	364.3	347.2	445.5	391.9	488.3	410.6	498.5	510.3	461.9	444.3	274.5	394.1	323.5	423.2	454.4	410.9
Btbd9	724.8	772.4	781.7	773.6	886.3	769.8	817.6	832.7	864.3	799.8	769.1	786.8	764.9	742.5	752.2	783.2	797.5	793
Btd	176.6	120.9	137	174.3	130.5	155	128.4	131.1	135	153.1	127.6	142.1	166	153.1	146.1	141.6	133.5	133.9
Btf3	155.5	178.7	208.2	216.1	179.8	182	157.4	188.7	124.8	218.7	160.6	180.2	288.2	237.6	228	224.4	231	209
Btf3l4	601.5	646.1	583.1	652.6	513.7	590	592.2	559.2	539	531.1	525.3	593.4	677.6	718.5	677.1	596.4	569.9	602.3
Btg1	1299.3	1432.7	1461.5	1622.1	1378.8	1538.5	1517.6	1528.1	1478.3	1464.2	1457.4	1483.5	1720.7	1769.5	1595.8	1640.1	1590.7	1676.5
Btg2	214.6	587.2	397.2	481.1	439.6	413.4	463.1	353.9	329.2	422.8	455.3	339.4	223.4	581.5	339.9	352.4	475.8	476.8
Btg3	30.7	22.9	30.8	30.3	23.5	23.7	13.8	40.2	12.5	19.8	19.8	38.1	36.2	30.8	36.9	34.6	23.1	19.6
Btk	13.9	17.4	19.1	18.7	17.6	16.1	21.4	15.7	17.2	10.4	20.6	10.9	27.5	13.7	20.5	16.6	27.4	21
Btnl10	23.4	13.1	15.9	7.2	11.8	10.8	14.5	5.2	14	11.5	18.1	12.4	11.2	8	10.9	12	18.8	17.5
Btrc	870.1	845.4	820	728.9	925.1	746.1	1036.9	880.7	1066.4	982	1030.1	946.8	638.9	808.8	738.5	707.9	948.1	853.3
Bub1b	116.1	34.9	56.3	61.9	42.3	119.5	81	19.2	112.3	91.6	103.7	92.4	77.4	101.7	110.6	78.3	96.7	133.9
Bub3	789.8	760.5	913.5	795.2	780.5	802.1	855.8	830	822.2	837.3	811.1	849.7	950.8	864.8	875	939.8	796.6	879.3
Bud13	162	151.4	162.5	170	171.6	188.4	178	194.8	177.1	160.4	157.3	130.5	183.4	179.3	200.7	177.7	169.4	175.3
Bud23	265	298.5	373.9	289.5	333.8	337	321.7	350.4	325.3	358.2	325.2	343.3	388.1	333.6	338.5	331.3	321.7	302.9
Bud31	546.7	582.9	586.3	603.6	532.5	648.1	505.9	542.6	466.5	547.8	539.3	514.9	879.7	607.7	681.2	685.3	526.2	544.1
Bves	16.1	16.3	19.1	20.2	17.6	21.5	9.9	20.1	13.3	11.5	10.7	8.5	10	4.6	9.6	13.6	16.3	14.7
Bvht	13.9	13.1	15.9	21.6	20	19.4	3.1	14	8.6	9.4	11.5	17.1	17.5	21.7	20.5	21.1	18	14
Bysl	311.7	320.3	385.6	367.3	343.2	387.6	358.4	381.8	375.2	419.7	368.9	384.5	423	353	416.4	328.3	361.1	432.6
Bzw1	3259.1	3499.4	3071.7	3051.1	3350.1	3036.1	3157.4	3300	3087.6	3148.1	3330.7	3294.7	2694	3284.3	3208	2727.5	3138.6	2991.3
Bzw2	386.1	375.9	394.1	376	343.2	363.9	388.9	402.8	315.2	340.5	380.4	358.1	505.4	409	421.8	465.4	362	415.8
C030018K13Rik	11.7	10.9	18.1	30.3	27	22.6	19.1	17.5	28.9	31.2	35.4	21	11.2	5.7	9.6	21.1	27.4	13.3
C030029H02Rik	6.6	17.4	11.7	13	25.9	20.5	12.2	18.3	24.2	24	9.9	15.5	13.7	18.3	17.7	16.6	14.5	16.1
C130026L21Rik	4.4	13.1	3.2	10.1	8.2	4.3	9.2	7.9	6.2	11.5	8.2	5.4	5	8	12.3	6	8.6	7.7
C130036L24Rik	29.2	33.8	27.6	25.9	31.7	37.7	33.6	24.5	35.9	25	22.2	28	47.4	48	34.1	51.2	30.8	35.1
C130071C03Rik	1946	1897.9	1882.1	1830.9	1846.6	1840	2157.9	2080.3	1940.9	1813.1	2105.5	1899	1667.1	1890.6	1818.3	1685.3	1939.8	1809.8
C130074G19Rik	587.6	590.5	603.3	557.5	531.3	539.4	536.4	606.4	507.8	546.7	535.2	498.6	671.3	563.2	507.8	597.9	591.3	598.8
C1d	699.3	779	738.2	792.3	623	718.1	703	764.5	565.6	808.1	737.8	728.5	1020.7	795.1	969.2	725.9	715.3	795.1
C1galt1	621.2	736.5	498.1	622.3	657.1	560.9	593.7	584.5	506.3	565.5	603.6	619.8	460.4	539.2	606.1	515.1	577.6	566.6
C1galt1c1	349.6	384.6	386.6	367.3	366.7	348.8	311.8	417.6	340.9	309.3	373	320	346.9	341.6	402.7	352.4	333.7	362.5
C1qa	559.8	588.3	762.6	759.2	666.5	783.8	526.5	472.7	550.8	640.5	775.7	709.9	1045.7	789.4	718	692.8	678.6	587.6
C1qb	665.7	599.2	732.9	825.4	811.1	830.1	578.5	608.1	621	740.4	842.3	763.5	1069.4	917.3	876.4	769.6	713.6	697.7
C1qbp	738.7	752.8	732.9	865.8	778.2	869.9	703	803.8	688	752.9	732	713.8	1130.5	945.9	921.4	891.6	792.4	783.9
C1qc	563.5	517.5	709.5	707.3	634.7	692.3	505.9	412.4	531.2	611.3	697.4	625.2	796.1	666	745.3	617.5	645.2	539.2
C1ql1	116.8	158	196.5	129.6	125.8	150.7	102.4	118	124	189.5	112	149.9	192.2	165.6	163.8	173.2	149.7	129
C1ql2	9.5	12	12.7	2.9	10.6	10.8	5.3	10.5	3.9	5.2	7.4	10.1	17.5	8	12.3	16.6	6	13.3
C1ql3	49.6	197.2	28.7	54.7	122.2	31.2	38.2	28.8	43.7	143.7	32.1	55.1	15	48	64.2	40.7	53.9	35.8
C1qtnf1	140.9	102.4	82.8	74.9	108.1	107.7	102.4	100.5	111.6	101	110.3	117.3	66.1	127.9	91.5	73.8	99.3	108
C1qtnf12	66.4	80.6	92.4	83.6	52.9	59.2	60.4	61.2	64	96.8	71.6	60.6	92.3	77.7	81.9	90.4	82.1	68.7
C1qtnf2	20.4	18.5	37.2	18.7	24.7	17.2	11.5	28	19.5	21.9	14.8	20.2	34.9	22.8	19.1	15.1	20.5	16.1
C1qtnf6	53.3	57.7	53.1	53.3	48.2	42	59.6	61.2	39	42.7	53.5	52.8	59.9	64	56	54.2	59.9	58.2
C1qtnf7	43.8	22.9	19.1	18.7	28.2	28	33.6	12.2	19.5	28.1	23.1	29.5	18.7	26.3	27.3	15.1	36.8	21
C1ra	10.2	13.1	23.4	17.3	9.4	9.7	9.2	14	13.3	14.6	13.2	8.5	13.7	10.3	10.9	9	15.4	7.7
C1s1	18.2	17.4	20.2	17.3	9.4	19.4	9.9	25.3	11.7	9.4	11.5	11.7	15	26.3	16.4	9	6	8.4
C1s2	5.1	4.4	4.2	2.9	4.7	5.4	4.6	10.5	3.1	6.2	2.5	5.4	10	8	5.5	1.5	5.1	4.2
C2	16.1	18.5	18.1	7.2	16.5	12.9	13.8	9.6	11.7	13.5	15.6	12.4	20	12.6	28.7	12	10.3	12.6
C230004F18Rik	72.3	77.4	70.1	59.1	75.2	52.8	74.9	56.8	81.9	75	81.5	80.8	73.6	58.3	60.1	81.3	76.2	64.5
C230014O12Rik	14.6	17.4	7.4	7.2	4.7	8.6	9.2	7.9	10.1	10.4	9.9	7.8	2.5	16	5.5	9	10.3	9.8
C230035I16Rik	28.5	15.3	13.8	23	9.4	10.8	26.7	14.9	13.3	10.4	14.8	17.1	34.9	24	15	15.1	22.2	9.1
C230072F16Rik	4.4	3.3	1.1	11.5	4.7	11.8	6.9	2.6	5.5	6.2	4.1	13.2	1.2	3.4	5.5	4.5	7.7	7.7
C2cd2	227	236.4	244.3	211.8	243.3	228.2	230	237.7	227.8	211.4	242.1	233	188.4	220.5	214.3	215.4	233.6	219.5
C2cd2l	1866.4	2269.4	2359	2322.2	2192.2	2380.4	2070.8	2080.3	1979.1	2447.3	2230.6	2260.9	2238.6	2233.3	2414.8	2317.9	2111.8	2325.1
C2cd3	429.9	434.7	415.3	417.8	404.4	455.4	515.8	492.8	535.9	487.4	529.5	523.5	289.5	401	398.6	441.3	456.9	408.8
C2cd4c	57.7	66.5	48.9	57.6	50.5	48.4	39.7	52.4	52.3	45.8	32.1	62.9	62.4	50.3	57.3	58.7	47.9	37.9
C2cd4d	2.9	5.4	10.6	5.8	14.1	11.8	5.3	11.4	10.1	7.3	8.2	7.8	11.2	9.1	13.7	12	8.6	7.7
C2cd5	810.2	736.5	778.6	715.9	785.2	798.9	886.4	800.3	925.2	784.2	874.5	803.9	653.9	702.5	679.8	792.2	785.5	774.1
C3	5.8	2.2	10.6	5.8	12.9	2.2	5.3	7.9	8.6	3.1	23.1	1.6	6.2	4.6	4.1	3	6.8	7
C330007P06Rik	767.1	759.4	680.8	679.9	775.8	660	730.5	771.5	689.6	661.3	734.5	759.6	603.9	743.7	720.8	587.4	677.7	693.5
C330013E15Rik	13.9	10.9	3.2	15.8	8.2	5.4	9.9	10.5	6.2	9.4	11.5	12.4	12.5	11.4	23.2	10.5	8.6	11.9
C330018D20Rik	164.2	149.3	161.4	180.1	159.9	200.3	141.4	179.1	157.6	157.3	156.4	167	188.4	150.8	204.8	155.1	165.1	159.2
C3ar1	37.2	41.4	29.7	50.4	27	24.8	42	34.9	33.5	22.9	37.1	40.4	42.4	52.5	35.5	34.6	25.7	23.1
C4a	19.7	9.8	41.4	27.4	28.2	22.6	35.2	21.8	27.3	28.1	28	30.3	15	19.4	17.7	22.6	22.2	30.2
C4b	281	273.5	261.3	350.1	303.3	360.7	249.9	288.3	272.3	320.7	347.5	324.7	258.3	332.4	330.4	331.3	309.8	271.4
C530005A16Rik	62	64.3	44.6	72	64.7	73.2	73.4	57.7	56.2	55.2	65	62.9	59.9	80	69.6	54.2	59.9	49.8
C530008M17Rik	784.7	725.6	623.5	561.8	731.1	611.5	813.8	806.4	886.2	781	825.9	779	462.9	667.1	655.2	610	788.1	693.5
C5ar1	8.8	7.6	11.7	7.2	16.5	11.8	8.4	6.1	10.1	4.2	12.4	9.3	5	11.4	5.5	18.1	6	6.3
C5ar2	7.3	3.3	8.5	2.9	4.7	8.6	3.1	3.5	4.7	6.2	8.2	2.3	2.5	8	2.7	3	6.8	5.6
C7	6.6	6.5	9.6	2.9	18.8	12.9	9.2	8.7	11.7	4.2	12.4	4.7	5	6.9	6.8	9	5.1	11.2
C77080	54	38.1	79.7	50.4	57.6	48.4	57.3	48.1	47.6	81.2	51.1	51.3	54.9	69.7	41	34.6	55.6	42.1
C87436	248.2	264.7	256	252.1	196.3	261.6	247.6	221.1	237.9	249.9	253.6	240	287	273	282.6	283.1	264.4	262.2
C8g	19.7	18.5	20.2	14.4	17.6	14	8.4	11.4	14	19.8	13.2	16.3	25	10.3	16.4	19.6	6.8	14
C920006O11Rik	50.4	33.8	26.6	54.7	27	48.4	48.1	38.4	41.3	45.8	37.1	44.3	69.9	58.3	51.9	57.2	46.2	38.6
C920021L13Rik	16.8	15.3	11.7	2.9	10.6	15.1	7.6	10.5	6.2	12.5	14	9.3	26.2	13.7	15	15.1	15.4	13.3
CK137956	9.5	5.4	2.1	8.6	8.2	11.8	9.2	5.2	4.7	2.1	7.4	10.1	8.7	2.3	2.7	4.5	7.7	8.4
Caap1	135	144.9	154	162.8	146.9	132.4	135.3	157.3	144.3	118.7	129.3	152.2	124.8	166.8	142	135.5	126.6	118.5
Cab39	3154	3270.6	2813.6	2937.3	3201.9	3052.3	3080.2	3181.2	3136	2978.4	3275.5	3206.9	2755.2	3030.7	3040.1	2942.9	3047.9	3094.3
Cab39l	487.6	466.3	483.3	439.4	439.6	465.1	445.5	470.9	450.9	502	424.1	511.8	499.1	480.9	492.8	426.2	412.4	444.6
Cabcoco1	20.4	17.4	10.6	7.2	11.8	14	14.5	6.1	12.5	6.2	16.5	8.5	31.2	18.3	19.1	19.6	18.8	22.4
Cabin1	910.2	970.7	1038.8	939.2	901.6	1018.5	978.9	969.8	1087.5	1097.6	920.6	953.8	859.7	1011	883.2	1165.7	1101.3	1025.1
Cables1	283.2	280	302.7	331.3	407.9	412.3	275.1	290.9	249.6	394.7	296.4	335.5	334.4	319.9	334.4	329.8	321.7	345
Cables2	304.4	286.5	345.2	302.5	324.4	349.9	360.7	332.9	374.4	302	354.1	327.8	319.4	329	297.6	347.9	333.7	334.5
Cabp1	486.9	518.6	540.6	543.1	643	510.3	434.8	466.6	498.5	560.3	501.5	483.9	710	530.1	557	629.5	510.8	516.1
Cabp7	51.1	86.1	61.6	50.4	63.5	63.5	42	38.4	55.4	89.6	66.7	62.1	62.4	56	65.5	45.2	61.6	57.5
Cabyr	10.9	14.2	13.8	5.8	11.8	11.8	8.4	6.1	18.7	16.7	14.8	10.1	22.5	13.7	25.9	15.1	15.4	11.2
Cacfd1	656.9	683.1	702.1	731.8	701.7	672.9	712.2	685.9	673.2	689.4	668.6	663.3	645.1	706	705.8	719.9	714.5	705.4
Cachd1	143.8	171	166.8	164.2	168.1	173.3	168.1	166	198.1	152	151.5	163.1	129.8	145.1	116	105.4	140.3	145.1
Cacna1a	1064.9	1138.5	1040.9	973.8	1116.7	1019.6	1073.6	908.7	1171.7	1101.8	1031.7	1064.1	722.5	878.5	849.1	930.8	1074.7	1042.7
Cacna1b	511.7	568.7	478	429.3	533.7	446.8	567.8	508.5	602.2	530.1	518.7	540.6	313.2	413.5	455.9	453.3	559.6	490.1
Cacna1c	1746	1900.1	1531.6	1501	1885.4	1702.2	2189.3	1852.3	2187.4	2044.3	2014.9	2006.2	1031.9	1459.9	1472.9	1667.2	2104.1	1858.8
Cacna1d	1511.7	1562.3	1267.1	1280.6	1448.2	1336.1	1532.9	1360.4	1514.2	1547.5	1529.1	1553.4	788.6	1148.1	1062	1420.2	1471.8	1521.6
Cacna1e	1816	1859.8	1491.3	1465	1928.9	1709.7	1920.3	2006.9	2036.1	1821.4	1797.5	1989.9	1168	1278.3	1240.9	1522.6	1722.5	1548.9
Cacna1g	1654.7	1576.5	1815.2	1525.5	1779.6	1777.5	2011.2	1532.5	2038.4	1884.9	1864.2	1659.8	1180.4	1431.4	1356.9	1668.7	1654.9	1626
Cacna1h	1495.6	1615.7	1504	1491	1562.2	1520.2	1645.2	1292.2	1649.1	1573.5	1543.1	1543.3	1156.7	1407.4	1370.5	1792.2	1641.2	1636.6
Cacna1i	2268.6	2431.7	2209.3	2253	2500.2	2292.1	2496.4	2214.9	2593.8	2496.2	2324.5	2431	1831.8	1992.3	1953.4	2554.3	2306.9	2536.9
Cacna1s	131.4	128.6	134.9	108	125.8	96.9	128.4	81.3	113.9	109.3	136.7	117.3	102.3	101.7	113.3	102.4	110.4	100.3
Cacna2d1	2454	2791.3	2011.7	2228.5	2531.9	2163	2227.5	2482.2	2357.5	2252.5	2379.7	2494.7	1734.5	2076.8	2216.9	2164.2	2480.6	2384
Cacna2d2	459.8	415.1	389.8	334.2	450.2	383.3	388.9	395.8	353.4	326	385.4	346.4	222.1	289	251.2	356.9	328.6	382.1
Cacna2d3	287.6	248.4	293.2	256.4	259.8	236.9	241.5	268.2	257.4	220.8	264.3	229.9	293.2	221.6	297.6	244	221.6	279.8
Cacna2d4	49.6	52.3	47.8	43.2	49.4	48.4	51.2	34.1	37.4	43.7	37.9	41.9	48.7	32	56	43.7	53.1	62.4
Cacnb1	767.9	841.1	1021.8	891.7	883.9	910.8	894	806.4	874.5	973.7	938.7	880	846	848.8	843.6	924.7	905.3	943.8
Cacnb2	616.8	616.7	530	548.8	576	474.8	619	588	609.3	528	549.2	584.8	375.6	429.5	473.7	497	510.8	520.3
Cacnb3	4576.6	5300.4	5041	5299.8	5013.3	5328.2	5089.2	4678.8	4861.6	5527.7	5212.2	4918.8	5675.1	5339.4	5110.9	5959.5	5274.4	5364.1
Cacnb4	3313.8	3588.8	2780.7	2907	3564	2831.5	3429.5	3355.9	3645.4	3129.4	3719.3	3627.1	2083.8	2566.9	2824.4	2575.4	3120.7	3081
Cacng2	619.7	692.9	754.1	723.2	741.7	712.7	759.6	795.1	782.4	698.8	760	706	697.5	717.4	658	686.8	678.6	697
Cacng3	481.7	614.5	515.1	577.7	610.1	530.8	596	542.6	559.3	623.8	554.2	532.8	608.9	596.3	656.6	566.3	581.9	600.9
Cacng4	863.5	776.8	909.2	965.2	864	930.2	884.1	893.8	844.8	805	872	912.6	1090.6	932.2	963.8	902.1	827.4	915.7
Cacng5	2837.2	2803.3	3098.3	2790.3	2950.4	3007	2932	2999.5	3120.4	2795.1	3080.4	3095.9	2775.1	2913	2883.1	2988.1	2886.2	3057.9
Cacng7	4.4	5.4	7.4	4.3	10.6	1.1	2.3	4.4	9.4	7.3	8.2	2.3	1.2	0	2.7	4.5	0.9	1.4
Cactin	398.5	390	499.2	443.7	398.5	425.3	423.3	411.5	443.9	448.8	431.5	388.3	464.2	444.4	406.8	518.1	448.4	447.4
Cacul1	921.2	957.7	831.7	772.1	979.2	791.3	930	925.3	951.7	919.6	972.4	964.6	723.7	827.1	892.8	808.8	893.3	854.7
Cacybp	1132.8	1158.1	1233.2	1148.1	1191.9	1169.2	989.6	1264.3	1012.6	1097.6	1198.9	1118.4	1464.9	1260	1275	1075.3	1041.4	1146.4
Cad	277.4	219	287.8	227.6	277.4	281	291.9	277	305.8	298.9	239.6	282.7	222.1	235.3	214.3	277.1	265.3	246.8
Cadm1	1176.6	1178.8	1029.2	1115	1211.9	1090.6	1072.1	1223.2	1188.9	1141.4	1141.2	1282.3	819.8	1051	1199.9	905.2	1192	1122.6
Cadm2	3227.7	3772.9	2462.1	2626.1	3039.7	2499.9	2857.1	3158.5	2754.5	2754.5	2948.6	3100.5	2241.1	2402.4	2786.1	2573.9	2775.8	2841.2
Cadm3	4408	4639	4607.6	4497.4	4621.9	4634.9	4892.8	4610.6	5061.3	5159.1	4827.7	4893.9	4000.5	4512.3	4428.3	4486.6	4881.6	5017
Cadm4	3627	3570.3	3796.1	4347.6	3662.7	3895.3	3326.3	3565.6	3214	4000	3454.2	3544.8	4701.8	3966.3	4117.1	4461	3677.7	4094.2
Cadps	4407.2	4341.6	3566.7	3659	4149.4	3593.8	4147	4155.4	4151.7	3945.8	4074.2	4063.6	2946.1	3367.7	3527.4	3709.5	4002.9	4059.9
Cadps2	383.2	426	270.8	371.7	460.8	329.4	315.6	356.5	319.8	397.8	322	393	346.9	317.6	405.4	311.8	391	361.8
Cage1	26.3	27.2	17	23	24.7	16.1	25.2	19.2	14.8	11.5	39.5	20.2	27.5	22.8	30	28.6	27.4	18.9
Calb1	219.7	188.5	167.8	198.8	213.9	179.8	190.3	170.4	138.1	190.6	139.2	153	168.5	181.6	200.7	183.7	151.5	187.2
Calb2	9439.3	7396.5	9824.9	9272.8	7726.3	9011.4	8436.9	9994.5	8439.1	7461.6	7990.4	7975.8	13396.5	9596.9	9655.3	11010.9	8523.4	9446.4
Calca	18.2	10.9	17	15.8	12.9	17.2	14.5	13.1	12.5	17.7	18.9	22.5	20	22.8	16.4	4.5	23.1	23.1
Calcoco1	934.3	1026.3	1101.5	1017	903.9	997	1058.3	1062.4	1045.3	1014.3	991.4	989.5	895.9	997.3	1027.9	1061.8	1046.5	1085.4
Calcrl	68.6	69.7	60.5	57.6	69.4	71.1	49.7	55.9	41.3	52.1	49.4	59.8	58.6	66.3	50.5	36.1	55.6	45.6
Cald1	490.5	385.7	440.8	420.6	450.2	425.3	408.1	404.5	372.9	400.9	355.7	436.5	324.4	383.8	369.9	295.2	373.9	356.9
Calhm2	54	59.9	68	51.9	45.8	60.3	40.5	59.4	49.1	51	51.9	57.5	42.4	66.3	64.2	60.2	62.5	52.6
Calm1	21775.6	23670.3	21006.2	22847	23315.2	21827.6	22128	22624.9	21979.3	23039.8	22855.4	23430.3	23924.3	23594.2	24522.5	22157.4	24032.5	23640.5
Calm2	16814.4	18337.2	16119.2	18436.1	16645.7	17046.3	16456.5	18014.3	16328.3	15983.3	16217.9	16343.8	22928.6	19337.8	19920.7	17472	18123.2	18847.9
Calm3	13680.8	14234.2	15603	15840.2	15601.9	15289.2	15274.4	14012.7	14294.5	16603	14910.3	15138.4	18020.9	16320.8	16733.3	15771.6	15699.1	16371.3
Caln1	151.1	372.6	115.8	132.5	352.6	129.2	197.9	127.6	166.9	395.7	131.7	224.5	96.1	167.9	178.8	128	230.2	158.5
Calr	3918.2	3461.3	6097.8	4635.7	5235.5	5630.8	5001.3	6116.9	5897.6	3663.6	3948.3	4879.9	5165.9	3873.7	4009.3	4314.9	3385.1	4076.7
Calr3	10.2	5.4	13.8	8.6	15.3	18.3	13.8	13.1	9.4	9.4	17.3	17.9	16.2	9.1	17.7	24.1	4.3	15.4
Calr4	7.3	12	3.2	2.9	3.5	9.7	3.8	9.6	7.8	7.3	9.1	2.3	3.7	10.3	6.8	10.5	6.8	7
Calu	1790.5	1749.7	1629.3	1738.7	1709.1	1680.6	1646	1749.2	1545.4	1549.6	1592.5	1676.9	1573.5	1536.5	1617.6	1500.1	1583	1710.9
Caly	1710.9	1712.7	2066.9	2047	1766.7	1968.1	1751.4	1810.3	1791.9	1902.6	1723.4	1837.6	2821.3	1962.6	2090	2460.9	1878.2	2061.5
Camk1	1478.8	1434.9	1915.1	1635	1579.8	1632.2	1416.7	1598.9	1502.5	1724.5	1690.5	1613.2	2098.8	1631.3	1673.6	1769.6	1500.9	1595.2
Camk1d	1264.2	1343.3	864.6	978.1	1275.4	1027.1	1444.2	1259.9	1394.8	1399.6	1296.9	1340.6	748.7	1036.1	1071.6	1093.4	1290.4	1268.4
Camk1g	344.5	321.4	475.8	391.8	405.5	443.6	418	423.8	510.2	412.4	466.1	452.8	410.5	351.8	424.5	390.1	376.5	425.6
Camk2a	9737.1	12083.5	9353.3	10709	12101.3	11089.3	12603	9784.8	11231.1	13472.5	11240.4	11829	9210.1	10793	10567.2	9647.9	12823.2	10986.9
Camk2b	15910	16147.3	15982.2	17744.6	16498.7	18612.8	18685.5	16784.1	17126.3	17144.5	17329.5	15842.9	18668.5	18148.6	17073.2	19217.5	18311.5	18390
Camk2d	1422.6	1435.9	1257.6	1404.5	1461.1	1371.6	1503.8	1432.9	1444	1291.3	1413.8	1370.9	1106.8	1407.4	1242.2	1236.5	1395.6	1379.2
Camk2g	2561.3	2577.7	2242.2	2597.3	2283.9	2393.4	2478.9	2311	2295.1	2666	2634.1	2449.7	2545.5	2561.2	2708.3	2720	2840	2684.8
Camk2n1	6345.2	7543.6	6593.8	7699.7	7857.9	7499.8	7220.4	7317.4	6747.9	7724	7227.9	7365.3	8513.8	8327.8	8247.9	7144.8	7823.5	7839.9
Camk2n2	728.5	962	933.6	927.7	874.5	865.6	735.9	773.2	742.7	953.9	869.5	845	1275.3	895.6	1026.5	1028.7	912.2	964.1
Camk4	895.6	1111.3	640.5	913.3	1143.7	908.7	1062.9	912.2	1085.9	1197.6	1080.3	1125.4	792.4	905.9	880.5	893.1	1045.6	1044.8
Camkk1	1219	1327	1314.9	1299.4	1262.4	1324.3	1387.7	1220.6	1334.7	1347.6	1375.1	1254.4	1343.9	1366.3	1363.7	1417.2	1336.6	1304.9
Camkk2	2054.7	2268.3	2150.9	2009.6	2529.6	2366.4	2553	2071.6	2486.2	2450.4	2489.2	2385.2	1751.9	2146.5	2141.8	1998.6	2286.4	2221.4
Camkmt	67.2	67.5	54.2	86.4	70.5	68.9	65.7	68.1	74.9	88.5	65	67.6	74.9	88	72.3	70.8	68.5	84.8
Camkv	4614.5	4933.2	6099.9	5056.3	5335.4	5240	5560.6	5548.1	5412.3	5784.9	5315.1	5153.3	5962	5800.9	5459	6102.6	5948.7	5829.7
Caml	352.5	363.9	360.1	368.8	349.1	355.3	369.1	364.3	354.2	349.9	332.7	366.6	479.2	428.4	546	402.1	383.3	394.1
Camp	11.7	5.4	20.2	23	56.4	12.9	7.6	0	2.3	6.2	177.9	19.4	2.5	0	32.8	10.5	9.4	5.6
Camsap1	1264.9	1278	1225.7	1318.1	1445.8	1311.3	1442.7	1462.6	1564.9	1515.2	1553.8	1508.3	1083.1	1320.6	1298.2	1271.1	1476.9	1434.6
Camsap2	2032.8	2072.2	1627.2	1777.6	2015.9	1798	2054.8	2016.5	2153.9	2032.8	2169.7	2135.1	1351.4	1688.4	1714.6	1658.2	1906.4	1975.2
Camsap3	324.8	344.3	401.5	331.3	335	384.4	346.2	344.2	357.3	367.6	368.9	351.1	375.6	386.1	360.4	486.5	356.8	364.6
[truncated: 12,775 more rows]

## Sheet: BRN
	0 hours	0 hours	0 hours	2 hours	2 hours	2 hours	8 hours	8 hours	12 hours	12 hours	12 hours	18 hours	18 hours	22 hours	22 hours	22 hours
Gene name	Animal_1	Animal_2	Animal_3	Animal_4	Animal_5	Animal_6	Animal_7	Animal_8	Animal_10	Animal_11	Animal_12	Animal_14	Animal_15	Animal_16	Animal_17	Animal_18
0610009B22Rik	83.1	100.6	68	104.3	113	121.8	150.5	68.2	123.2	178.6	61.2	186.3	102	105.6	80.4	105.4
0610009L18Rik	14	25.4	11.2	34	27.2	20.1	46.4	40.2	40.3	33.2	51.5	46.6	44.4	41.8	54.2	21.4
0610010F05Rik	336.2	257.1	299.4	289.7	273.9	372.9	241.4	200	340.6	260.3	217.3	289.7	285	289.9	275.9	291
0610010K14Rik	9.5	5.1	4.2	2.8	12.4	3.2	0	8.4	2.4	0	1.6	0	5.2	2.5	1.7	0.8
0610012G03Rik	260.7	231.7	272.8	363.4	336.1	329.5	440.9	451.3	478.3	492.6	357.3	527.7	447.1	522.4	553.5	355.2
0610038B21Rik	3.8	4.1	2.8	2.8	1.2	7.4	0.9	0	2.4	0	6.4	0	0	3.3	8.5	4.8
0610040B10Rik	19.7	12.2	12.6	38	13	27.5	41.1	25.2	30.6	15.3	19.3	88	39.2	72.1	142.2	43.6
0610040F04Rik	10.2	12.2	9.8	2.3	11.8	7.4	2.6	23.4	9.7	0	19.3	0	7.8	10.6	0	15.1
0610040J01Rik	24.1	20.3	30.9	33.4	21.9	24.4	38.5	12.1	25.8	10.2	61.2	77.6	32.7	49.1	36.4	30.1
1110002E22Rik	17.1	25.4	17.5	14.7	15.4	26.5	14.9	9.3	8.1	0	32.2	0	27.5	9	0.8	15.1
1110002L01Rik	60.9	56.9	81.3	89.6	62.7	41.3	69.1	77.6	63.6	71.5	67.6	31	54.9	63.9	69.4	64.2
1110004F10Rik	519.6	524.4	462.1	736.9	531.3	723.6	636	570.9	636.9	630.4	659.9	685.6	673.2	707.4	728.6	650.1
1110006O24Rik	7	10.2	4.2	2.8	1.8	1.1	4.4	9.3	3.2	0	0	41.4	9.2	10.6	0	8.7
1110008L16Rik	45	50.8	42.1	41.4	44.4	35	28.9	14	45.9	61.3	56.3	28.5	49.7	50.8	44.9	34.1
1110008P14Rik	568.4	862.8	828.2	1214.2	1036	987.4	1233.5	1177.4	1339	2393.9	1242.6	1660.8	1360.8	1550.8	1621.5	968.8
1110012L19Rik	81.8	54.9	76.4	152.5	84.6	96.4	138.2	178.5	144.1	239.9	146.5	318.2	175.2	176.9	244.6	144.3
1110015O18Rik	8.2	6.1	6.3	6.8	6.5	0	0.9	5.6	4.8	20.4	8	0	0	5.7	0	4.8
1110017D15Rik	23.5	38.6	17.5	23.2	17.2	17	40.2	27.1	12.9	53.6	17.7	0	18.3	22.1	26.2	20.6
1110019D14Rik	15.2	6.1	21	11.9	5.9	20.1	7.9	4.7	5.6	23	30.6	0	1.3	12.3	6.8	6.3
1110020A21Rik	5.1	7.1	4.9	9.1	7.1	3.2	3.5	2.8	8.1	0	0	0	0	3.3	7.6	11.9
1110032A03Rik	213.8	189	167.6	259.1	238.4	349.6	277.3	342	306	467	251.1	331.1	325.5	325.9	358.8	276.7
1110032F04Rik	79.9	87.4	58.9	116.8	72.8	152.6	119.8	105.6	128.8	81.7	62.8	0	73.2	187.5	259.8	110.2
1110038B12Rik	56.5	84.3	61	94.7	69.8	59.3	87.5	74.8	91.8	94.4	46.7	51.7	54.9	85.2	86.3	68.2
1110038F14Rik	67.2	99.6	108.7	137.7	117.1	131.4	157.5	113.1	144.9	112.3	154.5	121.6	126.8	157.2	143.9	123.7
1110046J04Rik	29.2	22.4	28	44.2	34.9	63.6	74.4	23.4	34.6	137.8	3.2	82.8	53.6	40.9	54.2	40.4
1110051M20Rik	571.6	524.4	547	647.9	590.5	632.5	652.6	686.8	739.1	957	647.1	499.3	678.4	808.2	828.5	658
1110059E24Rik	145.9	168.7	96.8	249.4	140.2	244.7	237.9	253.2	172.3	278.2	189.9	362.2	169.9	258.7	291.1	197.4
1110059G10Rik	74.9	105.7	56.1	89.6	86.4	93.2	93.6	89.7	112.7	181.2	154.5	72.4	73.2	105.6	110	107
1110065P20Rik	259.5	313	295.2	775.5	377.5	434.4	842.4	850.3	669.1	1100	463.6	1691.9	551.6	1026	1486.1	447.1
1190007I07Rik	35.5	23.4	40	49.9	30.8	63.6	63	57	43.5	97	61.2	20.7	40.5	89.2	70.2	27
1300002E11Rik	43.1	51.8	47.7	52.7	52.1	104.9	74.4	52.3	53.1	109.7	43.5	36.2	52.3	31.1	50.8	45.2
1500009C09Rik	574.1	696.1	655	793	717.1	855	873.9	910.1	917.9	992.8	1020.5	1164.1	809.1	988.3	1017.2	762.7
1500009L16Rik	102.8	74.2	47.7	99.8	65.1	74.2	86.6	91.6	62.8	81.7	90.1	256.1	90.2	92.5	129.5	78.5
1500011B03Rik	350.2	385.1	308.5	386.6	342.6	399.4	433	338.3	437.2	472.1	455.5	320.8	411.8	524	498.5	381.3
1500015A07Rik	27.3	33.5	18.2	33.4	34.9	12.7	27.1	30.8	31.4	17.9	24.1	38.8	37.9	46.7	22	32.5
1500015L24Rik	10.2	1	8.4	4	3	10.6	6.1	7.5	4.8	0	12.9	0	1.3	8.2	3.4	7.1
1500015O10Rik	73	68.1	28	166.7	30.2	60.4	203.8	126.1	97.4	216.9	45.1	88	91.5	123.6	134.6	65.8
1500026H17Rik	14.6	20.3	11.2	17	14.8	32.8	39.4	37.4	20.1	20.4	9.7	23.3	20.9	41.8	44	10.3
1600002K03Rik	22.8	33.5	37.9	42.5	29.6	38.1	61.2	54.2	48.3	109.7	14.5	222.5	39.2	59.8	51.6	30.9
1600012H06Rik	116.7	85.4	105.2	102.6	103.5	105.9	110.2	78.5	108.7	122.5	117.5	90.5	105.9	80.2	114.2	126.1
1600014C10Rik	192.9	191	227.2	181.4	198.8	158.9	127.7	149.5	202.9	196.5	239.8	276.8	219.6	160.5	121.9	164.1
1600020E01Rik	50.8	31.5	65.9	86.7	78.7	68.9	151.3	122.4	74.9	229.7	53.1	111.2	78.4	152.3	159.1	51.5
1600023N17Rik	5.7	0	11.2	2.8	6.5	0	6.1	8.4	1.6	0	1.6	23.3	1.3	4.9	0	2.4
1600029O15Rik	9.5	4.1	8.4	5.7	6.5	3.2	9.6	5.6	0.8	5.1	0	0	7.8	2.5	0	6.3
1700001C02Rik	5.7	3	2.1	5.1	0.6	9.5	7	2.8	4	20.4	0	0	6.5	10.6	11.8	4.8
1700001L19Rik	60.3	75.2	65.9	115.6	68	83.7	117.2	106.5	115.1	155.7	83.7	214.7	82.4	184.2	214.1	81.7
1700001O22Rik	19.7	20.3	20.3	38	42	46.6	43.7	64.5	45.9	79.1	106.2	0	26.1	47.5	58.4	43.6
1700003D09Rik	9.5	19.3	7	9.1	3	27.5	6.1	6.5	16.9	0	17.7	0	6.5	9	14.4	8.7
1700003E16Rik	135.8	244.9	157.8	208.6	193.5	132.4	225.7	264.4	250.4	224.6	280.1	305.3	231.4	235	239.5	225.9
1700003F12Rik	1.9	1	7	9.6	0.6	1.1	10.5	4.7	8.1	15.3	0	49.2	0	6.6	22	0.8
1700007K13Rik	14.6	15.2	33	15.9	21.9	12.7	39.4	19.6	13.7	79.1	32.2	0	18.3	16.4	21.2	22.2
1700007L15Rik	3.2	8.1	0	7.9	3.5	12.7	5.2	13.1	1.6	84.2	4.8	0	14.4	14.7	2.5	4
1700008J07Rik	8.2	21.3	5.6	6.8	8.9	22.2	14.9	3.7	16.1	58.7	1.6	15.5	20.9	13.9	30.5	21.4
1700008O03Rik	15.9	20.3	12.6	13.6	11.2	5.3	19.2	28	29	30.6	9.7	0	19.6	30.3	27.9	5.5
1700010I14Rik	6.3	7.1	9.8	4.5	12.4	11.7	8.7	0	13.7	2.6	16.1	0	0	27.8	9.3	8.7
1700012B09Rik	3.8	2	4.9	14.2	5.3	13.8	13.1	5.6	6.4	28.1	3.2	0	19.6	4.1	5.9	8.7
1700012D14Rik	7.6	5.1	6.3	6.8	5.9	2.1	3.5	4.7	7.2	0	0	0	9.2	6.6	3.4	13.5
1700013F07Rik	9.5	12.2	8.4	12.5	7.7	3.2	7.9	3.7	3.2	20.4	8	90.5	6.5	4.1	16.1	7.9
1700014D04Rik	5.1	0	1.4	2.8	4.7	9.5	5.2	2.8	1.6	0	9.7	0	0	2.5	6.8	0.8
1700015F17Rik	0	0	0	2.8	0	0	4.4	8.4	1.6	0	0	59.5	0	4.9	6.8	0
1700016K19Rik	7.6	6.1	18.2	22.1	17.7	7.4	12.2	10.3	13.7	48.5	12.9	0	13.1	28.7	32.2	22.2
1700017B05Rik	102.1	72.2	96.1	120.2	84.6	65.7	110.2	180.3	87.8	40.8	85.3	188.8	73.2	146.6	177.7	91.2
1700018A23Rik	1.9	0	1.4	4	2.4	7.4	9.6	0	3.2	17.9	12.9	0	2.6	5.7	2.5	6.3
1700019D03Rik	87.5	83.3	40	83.3	69.8	142	56	57	69.2	51	54.7	20.7	54.9	63	60.1	61.8
1700020D05Rik	10.2	3	4.9	0	8.9	0	4.4	0	0.8	0	16.1	0	0	9.8	0	7.9
1700020I14Rik	2663.1	2890.1	2476.1	2410.3	2438.8	2603	2282.4	2351	2297.9	2518.9	2580.2	2307.6	2682.3	2224.7	2011.6	2925.4
1700021F05Rik	77.4	135.2	124.8	134.3	140.2	197.1	196	175.7	260.9	224.6	193.2	315.6	237.9	281.7	263.2	210.9
1700022I11Rik	17.8	2	16.8	11.3	8.9	17	15.7	18.7	7.2	0	37	0	2.6	9.8	5.1	19.8
1700023F06Rik	17.1	10.2	33	19.3	30.8	15.9	29.7	33.6	23.3	51	20.9	56.9	35.3	40.1	10.2	32.5
1700024G13Rik	7.6	6.1	3.5	3.4	0.6	5.3	4.4	0	6.4	56.1	1.6	51.7	3.9	7.4	3.4	4
1700025G04Rik	606.5	538.6	693.5	568.6	694	725.7	560.8	505.5	533	638	669.6	664.9	613.1	475.7	404.5	642.9
1700026J14Rik	0	0	0.7	6.2	0	3.2	4.4	3.7	6.4	0	0	0	0	4.9	3.4	6.3
1700028E10Rik	5.1	6.1	8.4	10.8	6.5	11.7	26.2	0	8.1	23	11.3	0	15.7	9.8	13.5	9.5
1700028J19Rik	3.2	9.1	2.1	8.5	6.5	2.1	14	0	4	0	4.8	25.9	13.1	10.6	7.6	13.5
1700028K03Rik	3.2	0	6.3	1.7	14.8	0	0	1.9	2.4	0	0	0	7.8	0.8	1.7	6.3
1700028P14Rik	5.7	5.1	2.1	2.8	1.8	6.4	0.9	0	7.2	0	6.4	0	0	3.3	5.1	3.2
1700029I15Rik	16.5	18.3	35.8	17	28.4	7.4	34.1	33.6	24.2	51	14.5	5.2	14.4	31.1	22	37.3
1700029J07Rik	23.5	37.6	53.3	29.5	50.9	29.7	49.9	15.9	29.8	53.6	20.9	137.1	48.4	36	49.9	34.9
1700030C10Rik	2.5	4.1	7	3.4	3	0	7	2.8	5.6	0	6.4	0	6.5	9	5.9	0.8
1700030C14Rik	3.2	0	4.9	1.7	1.8	0	4.4	0	8.1	38.3	0	0	1.3	5.7	0	11.1
1700030J22Rik	36.2	48.8	52.6	36.3	41.4	38.1	41.1	48.6	48.3	51	72.4	124.2	57.5	32.8	49.1	46.8
1700030K09Rik	73	84.3	80.6	68.6	92.9	72	85.7	70.1	87.8	79.1	117.5	349.2	75.8	77	69.4	88
1700037C18Rik	25.4	56.9	39.3	72	39	49.8	74.4	88.8	72.5	155.7	62.8	64.7	66.7	103.2	111.7	65
1700037H04Rik	364.8	301.8	417.9	417.2	496.4	443.9	549.4	527.9	601.4	786	542.4	152.6	583	607.6	690.6	443.2
1700040D17Rik	3.8	1	2.8	1.7	2.4	10.6	11.4	7.5	3.2	0	3.2	0	0	5.7	6.8	4
1700047I17Rik2	6.3	9.1	1.4	9.6	11.8	15.9	9.6	11.2	12.1	2.6	14.5	31	7.8	10.6	9.3	14.3
1700047M11Rik	138.9	183.9	157.1	147.9	111.8	129.2	203	155.1	156.2	173.5	140	59.5	147.7	181.8	279.3	145.9
1700048F04Rik	1.9	0	9.1	5.1	1.8	7.4	3.5	0	1.6	20.4	0	0	0	2.5	6.8	0
1700048O20Rik	36.8	62	23.1	49.9	23.1	46.6	48.1	44.9	56.4	148	46.7	111.2	68	51.6	44.9	79.3
1700063D05Rik	9.5	4.1	6.3	15.9	11.2	15.9	15.7	6.5	18.5	7.7	24.1	64.7	15.7	9.8	25.4	16.6
1700066M21Rik	169.4	206.3	166.9	274.4	129.6	219.3	225.7	400.9	248.8	321.6	138.4	310.4	207.8	251.4	391.8	199
1700086L19Rik	80.6	92.5	125.5	63.5	92.3	87.9	59.5	74.8	72.5	94.4	43.5	88	141.2	45	66	81.7
1700086O06Rik	30.5	34.6	18.9	31.7	22.5	33.9	30.6	23.4	41.9	125.1	22.5	88	53.6	51.6	66.9	50.7
1700088E04Rik	41.9	47.8	44.9	38.5	53.8	39.2	34.1	27.1	66	43.4	48.3	0	52.3	81.9	95.6	49.2
1700096K18Rik	11.4	8.1	5.6	13.6	13.6	21.2	7.9	2.8	16.1	0	12.9	0	3.9	15.6	27.9	12.7
1700101I11Rik	40	54.9	17.5	34.6	41.4	54	13.1	20.6	51.5	38.3	62.8	0	44.4	45.9	54.2	27.7
1700102P08Rik	5.7	25.4	20.3	4	8.3	6.4	14	15	4	0	9.7	0	2.6	9.8	7.6	4
1700109H08Rik	24.1	12.2	17.5	6.8	11.8	13.8	4.4	18.7	13.7	7.7	6.4	0	14.4	10.6	2.5	7.9
1700112J16Rik	7	18.3	11.9	10.8	7.7	6.4	8.7	2.8	13.7	53.6	12.9	46.6	31.4	9	36.4	6.3
1700113A16Rik	11.4	11.2	12.6	20.4	19.5	18	31.5	22.4	26.6	20.4	4.8	59.5	17	30.3	33	19.8
1700120C14Rik	15.2	11.2	14	21	8.3	4.2	8.7	5.6	9.7	25.5	16.1	31	3.9	22.9	2.5	25.4
1700123O20Rik	100.9	85.4	97.5	134.9	117.7	86.9	126	165.4	112.7	250.1	96.6	0	62.7	132.6	137.9	101.5
1700124L16Rik	5.1	9.1	11.9	9.6	9.5	7.4	16.6	7.5	9.7	25.5	25.8	0	0	9.8	0	6.3
1810010H24Rik	32.4	21.3	8.4	27.8	29	39.2	50.7	20.6	29	99.5	27.4	20.7	24.8	40.9	60.9	16.6
1810013L24Rik	248.7	306.9	281.9	277.8	266.8	352.8	316.7	282.2	285	219.5	325.1	307.9	239.2	226	247.1	315.5
1810014B01Rik	43.8	54.9	51.9	76	42	85.8	69.1	77.6	75.7	71.5	91.7	108.7	40.5	39.3	64.3	76.1
1810020O05Rik	9.5	8.1	6.3	9.6	1.8	20.1	14	15	14.5	2.6	0	0	10.5	12.3	0.8	11.1
1810021B22Rik	5.1	15.2	2.8	8.5	8.3	19.1	8.7	0	8.1	40.8	4.8	28.5	5.2	4.9	18.6	15.1
1810024B03Rik	8.9	11.2	12.6	9.1	8.9	5.3	15.7	18.7	6.4	2.6	3.2	31	0	8.2	2.5	4
1810026B05Rik	81.2	83.3	95.4	83.9	66.3	116.5	92.7	115.9	124.8	122.5	56.3	155.2	86.3	167.9	132.9	145.9
1810030O07Rik	174.5	178.9	190.7	162.7	169.8	183.3	137.3	174.7	149	183.8	265.6	67.3	100.7	131	126.9	226.7
1810032O08Rik	22.2	19.3	27.3	36.8	25.4	10.6	26.2	40.2	26.6	51	11.3	72.4	19.6	42.6	28.8	27.7
1810037I17Rik	189	213.4	197.8	439.9	178.7	316.8	436.5	361.6	369.6	655.9	317.1	504.5	228.8	456.9	589	287.8
1810044D09Rik	1.3	3	5.6	7.4	4.1	9.5	4.4	0	11.3	0	6.4	0	6.5	8.2	23.7	10.3
1810055G02Rik	89.4	135.2	143.8	100.9	123.1	84.8	101.5	98.1	111.9	107.2	93.4	113.8	121.6	127.7	121.9	94.3
1810058I24Rik	117.4	151.4	144.5	210.3	159.7	157.9	229.2	247.6	219.8	398.1	172.2	364.8	294.1	289.9	290.3	180.8
1810062O18Rik	6.3	9.1	1.4	13.6	9.5	3.2	3.5	3.7	13.7	2.6	12.9	23.3	5.2	6.6	5.1	16.6
2010001A14Rik	27.3	27.4	34.4	72	21.9	60.4	83.1	72.9	49.9	137.8	54.7	69.8	39.2	95	146.4	36.5
2010300C02Rik	1742	1839.4	1851.3	1782.2	1958.3	1565.8	1554.5	1532.4	1676.3	1635.9	1822.1	1536.7	2044.4	1697.4	1517.4	1858.3
2200002D01Rik	0.6	0	0.7	1.1	2.4	0	2.6	14	5.6	7.7	1.6	51.7	6.5	0	2.5	1.6
2210010C04Rik	3.8	10.2	2.8	43.6	14.2	58.3	87.5	36.4	52.3	10.2	27.4	15.5	26.1	60.6	120.2	20.6
2210011C24Rik	5.1	1	6.3	7.9	6.5	0	11.4	14	20.1	28.1	24.1	25.9	13.1	12.3	13.5	8.7
2210016F16Rik	78	62	58.9	90.1	110	102.8	133.8	105.6	132	188.9	85.3	98.3	139.9	108.1	151.5	86.4
2210016L21Rik	638.2	742.9	881.5	986.3	883.9	893.1	999.9	1133.4	1165.9	1025.9	957.7	1435.8	1322.9	1175	1263.5	1045.7
2210406O10Rik	19.7	21.3	18.2	12.5	21.3	44.5	12.2	6.5	30.6	25.5	48.3	0	62.7	40.1	0.8	24.6
2210408F21Rik	41.2	76.2	48.4	86.2	71	95.3	78.7	90.6	65.2	163.3	95	100.9	48.4	72.9	94.8	54.7
2210408I21Rik	67.2	89.4	61.7	78.8	50.9	61.4	54.2	54.2	48.3	74	78.9	0	36.6	55.7	38.1	53.1
2300009A05Rik	47.6	66.1	59.6	65.2	51.5	62.5	49	56.1	63.6	86.8	95	147.5	68	73.7	107.5	76.1
2310001H17Rik	7	12.2	4.2	1.7	3.5	7.4	1.7	0	5.6	0	6.4	44	2.6	1.6	5.9	2.4
2310009A05Rik	44.4	15.2	37.9	26.1	24.8	33.9	37.6	39.2	35.4	58.7	16.1	0	28.8	64.7	32.2	51.5
2310009B15Rik	36.8	31.5	35.1	61.2	34.9	67.8	83.1	87.8	50.7	58.7	67.6	0	86.3	70.4	82.1	54.7
2310010J17Rik	8.2	9.1	4.9	16.4	9.5	19.1	19.2	21.5	16.1	40.8	14.5	0	19.6	34.4	24.5	15.1
2310011J03Rik	263.9	251	288.2	645.1	386.3	421.7	681.5	709.2	544.3	1043.8	408.8	1363.3	502	690.3	949.5	450.3
2310022A10Rik	145.3	165.6	149.4	147.9	160.3	154.7	168.8	149.5	144.9	117.4	114.3	49.2	135.9	156.4	96.5	136.4
2310022B05Rik	604.6	630.1	648.7	654.7	634.8	552	663.1	717.6	681.2	620.2	650.3	688.1	617	587.1	638.9	612.8
2310030G06Rik	11.4	10.2	16.1	13	11.2	3.2	9.6	29	16.1	0	29	0	22.2	14.7	5.1	20.6
2310033P09Rik	79.3	48.8	87.7	69.7	82.2	130.3	91.9	93.4	66	48.5	54.7	25.9	51	95.8	87.2	77.7
2310039H08Rik	9.5	27.4	10.5	36.8	26	30.7	35	40.2	42.7	84.2	29	38.8	41.8	63.9	44	34.9
2310040G24Rik	5.7	4.1	7.7	9.6	7.1	1.1	3.5	29	7.2	10.2	9.7	0	1.3	2.5	16.1	5.5
2310057M21Rik	127.5	114.8	136	108.3	135.5	164.2	104.1	114	121.6	114.8	132	106.1	137.3	122.8	130.3	117.3
2310061I04Rik	349.5	376	353.4	303.3	395.2	437.5	386.7	350.4	407.4	627.8	373.4	289.7	359.5	392.2	358	349.6
2410002F23Rik	322.3	377	345	335.6	366.8	312.5	378.8	257	396.1	535.9	344.5	326	494.1	443	351.2	409.1
2410004B18Rik	145.3	135.2	174.6	287.4	176.9	173.7	281.7	308.4	191.6	285.8	181.9	261.3	176.5	311.1	367.3	203
2410004I01Rik	2.5	5.1	0	3.4	6.5	6.4	5.2	10.3	0.8	5.1	0	0	0	5.7	2.5	3.2
2410004P03Rik	26.6	21.3	18.2	23.2	24.3	39.2	21.9	14	12.9	48.5	24.1	0	5.2	31.1	9.3	14.3
2410006H16Rik	93.3	96.5	92.6	410.4	123.7	216.1	370.9	416.7	256	321.6	249.5	670	237.9	412.7	545.8	188.7
2410022M11Rik	33.6	22.4	7	15.3	24.8	14.8	17.5	40.2	14.5	20.4	19.3	23.3	23.5	40.1	28.8	47.6
2410131K14Rik	204.3	294.7	238.4	199	208.9	168.4	189.8	255.1	224.6	326.7	317.1	369.9	189.5	253	238.6	228.3
2500002B13Rik	6.3	8.1	3.5	1.7	6.5	0	1.7	0	1.6	0	0	0	1.3	5.7	0	0
2500004C02Rik	56.5	47.8	35.1	50.5	41.4	26.5	68.2	65.4	62	68.9	49.9	0	26.1	36	55.9	51.5
2510002D24Rik	61.5	110.8	60.3	78.8	92.9	92.2	124.2	112.1	95.8	97	151.3	121.6	108.5	125.3	165.9	94.3
2510009E07Rik	369.2	379	349.2	290.8	337.8	313.6	304.4	335.5	373.6	334.3	439.4	178.5	295.4	287.4	350.4	417
2510039O18Rik	198.6	187	209	302.1	240.8	222.5	253.7	374.7	335.7	594.6	228.6	646.7	321.6	396.3	486.6	240.2
2610001J05Rik	160.5	192.1	154.3	200.1	178.1	214	176.7	149.5	189.2	245	194.8	181.1	222.2	217	232.7	244.2
2610002M06Rik	376.2	446.1	356.9	367.3	317.7	540.3	340.3	322.4	369.6	262.9	431.4	302.7	356.9	342.3	296.2	366.3
2610005L07Rik	48.2	34.6	41.4	11.9	35.5	13.8	15.7	20.6	10.5	0	8	59.5	9.2	8.2	4.2	26.2
2610008E11Rik	192.2	177.8	246.8	147.4	187.6	218.2	156.6	155.1	164.3	122.5	167.4	274.2	207.8	175.2	152.3	202.2
2610021A01Rik	123.1	107.7	69.4	68.6	111.2	122.9	88.4	51.4	83.7	38.3	59.6	18.1	90.2	44.2	41.5	110.2
2610028E06Rik	6.3	3	4.2	1.1	1.2	0	4.4	11.2	6.4	0	16.1	82.8	1.3	4.9	11.8	5.5
2610035D17Rik	76.8	86.4	122	122.4	114.2	128.2	105.9	96.2	108.7	66.4	120.7	56.9	137.3	112.2	159.9	119.7
2610044O15Rik8	113.6	123	88.4	128.1	102.4	175.9	150.5	171	129.6	86.8	181.9	194	137.3	158	150.6	141.9
2610203C22Rik	3.8	6.1	1.4	2.8	7.1	1.1	7	5.6	4.8	0	0	0	11.8	0.8	0	7.1
2610301B20Rik	295	286.6	256.7	285.7	261.5	323.1	276.4	238.3	273.8	298.6	297.8	113.8	279.7	275.1	181.1	313.1
2610306M01Rik	31.7	62	37.2	59.5	44.4	69.9	82.2	76.6	68.4	53.6	117.5	75	66.7	90.9	117.6	68.2
2610316D01Rik	25.4	19.3	19.6	22.1	18.3	39.2	35	29.9	24.2	17.9	29	10.3	32.7	22.9	44	13.5
2610318N02Rik	5.1	0	3.5	5.7	8.3	0	4.4	7.5	6.4	5.1	19.3	0	6.5	9	2.5	7.9
2610507B11Rik	1689.4	1547.7	1694.9	1409.2	1580.9	1535.1	1298.2	1386.7	1285.8	870.3	1463.1	1130.5	1224.8	1143.1	1072.2	1353.3
2610524H06Rik	87.5	99.6	67.3	119.6	76.9	79.5	117.2	101.9	111.9	219.5	128.8	90.5	115	115.5	146.4	150.6
2610528A11Rik	2.5	0	9.8	9.6	2.4	3.2	1.7	7.5	2.4	0	12.9	0	0	4.9	3.4	3.2
2700038G22Rik	3.2	7.1	5.6	3.4	8.3	1.1	0	3.7	1.6	61.3	3.2	0	7.8	4.1	0	10.3
2700046A07Rik	6.3	6.1	0.7	14.2	8.3	12.7	14	25.2	9.7	7.7	12.9	31	13.1	12.3	14.4	7.9
2700046G09Rik	20.9	16.3	32.3	29.5	20.1	11.7	43.7	20.6	18.5	51	38.6	178.5	37.9	27.8	45.7	49.2
2700049A03Rik	56.5	86.4	80.6	41.4	54.4	41.3	48.1	39.2	56.4	10.2	38.6	18.1	32.7	27	40.6	33.3
2700062C07Rik	51.4	58.9	52.6	60.7	68	62.5	77.9	44.9	94.2	74	103	116.4	86.3	77.8	74.5	80.1
2700081O15Rik	251.8	258.1	299.4	274.9	308.8	379.3	250.2	282.2	283.4	490	267.2	232.8	335.9	282.5	281.8	301.3
2700097O09Rik	60.3	60	58.9	32.3	49.7	62.5	37.6	35.5	37	20.4	43.5	59.5	44.4	37.7	37.2	27
2700099C18Rik	4.4	1	5.6	4	1.2	6.4	1.7	6.5	3.2	0	0	0	1.3	12.3	0.8	7.9
2810001G20Rik	59.6	68.1	42.1	128.7	81.1	158.9	108.5	136.4	91.8	127.6	67.6	111.2	112.4	130.2	192.1	80.9
2810004N23Rik	123.1	121.9	142.4	129.2	116	126.1	105.9	95.3	118.4	81.7	152.9	44	176.5	110.5	208.2	123.7
2810006K23Rik	74.2	71.1	55.4	76.5	80.5	73.1	68.2	88.8	80.5	71.5	123.9	33.6	60.1	82.7	129.5	74.5
2810013P06Rik	114.8	165.6	127.6	198.4	133.7	232	238.8	246.7	190.8	194	93.4	139.7	139.9	230.9	276.7	188.7
2810021J22Rik	60.3	45.7	48.4	48.7	66.9	59.3	63	57	46.7	58.7	69.2	59.5	62.7	44.2	56.7	65
2810025M15Rik	99.6	129.1	116.4	122.4	95.8	193.9	215.2	188.8	171.5	490	260.8	282	184.3	216.2	239.5	137.2
2810029C07Rik	54.6	75.2	62.4	73.1	59.2	47.7	64.7	67.3	77.3	33.2	45.1	18.1	75.8	90.9	68.5	78.5
2810032G03Rik	67.2	72.2	74.3	74.8	78.1	78.4	69.1	56.1	74.1	23	56.3	7.8	53.6	76.1	65.2	82.4
2810049E08Rik	26.6	38.6	23.1	31.2	27.8	28.6	33.2	7.5	28.2	58.7	20.9	33.6	18.3	30.3	23.7	34.1
2810403D21Rik	7	2	2.8	8.5	3.5	8.5	9.6	0	12.1	0	11.3	0	10.5	9.8	22	5.5
2810408A11Rik	3.2	3	4.2	6.2	1.2	3.2	1.7	14	4.8	7.7	8	0	0	0	4.2	0.8
2810414N06Rik	5.7	22.4	12.6	20.4	20.7	28.6	18.4	15	14.5	0	38.6	0	5.2	15.6	22.8	16.6
2810429I04Rik	15.9	26.4	25.2	13	13.6	9.5	14	3.7	18.5	0	22.5	0	5.2	13.1	11	12.7
2810459M11Rik	78.7	93.5	94	116.2	88.2	80.5	125.1	167.3	77.3	153.1	66	103.5	54.9	107.3	104.9	82.4
2900005J15Rik	20.3	15.2	21	8.5	22.5	13.8	17.5	18.7	4	30.6	12.9	0	13.1	13.9	5.9	15.9
2900009J06Rik	3.8	3	7.7	9.1	6.5	8.5	3.5	12.1	2.4	0	0	0	10.5	9	4.2	7.9
2900026A02Rik	390.1	207.3	354.1	223.3	290.5	285	228.3	270	230.3	145.5	257.5	333.7	256.2	157.2	165	229.1
2900052N01Rik	212.5	330.3	173.9	560.1	255.6	453.4	580.9	439.2	396.1	359.8	334.8	144.9	315	473.3	682.9	339.3
2900055J20Rik	19.7	9.1	18.9	15.9	20.1	9.5	1.7	11.2	20.9	81.7	1.6	31	26.1	21.3	12.7	19
2900076A07Rik	49.5	41.7	51.2	65.2	60.9	45.6	47.2	82.2	27.4	25.5	37	51.7	30.1	58.1	59.2	42.8
2900079G21Rik	34.9	52.8	40	49.3	49.7	45.6	71.7	54.2	79.7	142.9	43.5	82.8	86.3	131	72.8	65.8
2900097C17Rik	7697.6	7131.8	7245.3	6914.5	7245.3	7755	6015.2	6664.2	6290.7	2600.6	7483	5606	7159.5	5704.6	6064.4	7345.1
3010001F23Rik	7.6	7.1	14.7	6.2	9.5	20.1	1.7	0	10.5	5.1	16.1	56.9	10.5	9.8	12.7	14.3
3110009E18Rik	14.6	1	2.8	7.4	14.2	4.2	14.9	8.4	9.7	28.1	0	0	9.2	6.6	22.8	8.7
3110039M20Rik	10.2	23.4	14	17	26.6	15.9	18.4	14	19.3	40.8	3.2	20.7	13.1	10.6	18.6	21.4
3110040N11Rik	43.8	46.7	43.5	72.6	45.6	38.1	63	55.1	76.5	48.5	74	41.4	99.3	84.3	114.2	76.9
3110045C21Rik	6.3	0	6.3	14.2	7.1	8.5	14.9	0	12.9	51	1.6	20.7	9.2	11.5	3.4	19.8
3110056K07Rik	40	47.8	40	41.9	58.6	41.3	49.9	17.8	56.4	45.9	33.8	0	14.4	41.8	82.9	34.9
3110070M22Rik	9.5	11.2	15.4	14.7	10.6	17	16.6	14	11.3	61.3	43.5	0	10.5	18.8	2.5	10.3
3110082I17Rik	48.2	40.6	29.5	64.1	58.6	36	35.9	38.3	56.4	81.7	33.8	67.3	31.4	59.8	40.6	46
3110082J24Rik	4.4	11.2	10.5	14.7	11.8	3.2	30.6	17.8	14.5	30.6	14.5	0	11.8	16.4	27.1	7.1
3110083C13Rik	4.4	1	0	2.3	1.2	7.4	4.4	9.3	4.8	2.6	8	44	0	2.5	1.7	14.3
3300002I08Rik	4.4	11.2	4.2	2.3	6.5	2.1	6.1	5.6	4	0	0	0	3.9	6.6	0	7.9
3632454L22Rik	11.4	20.3	4.2	6.2	12.4	18	4.4	14	8.1	0	12.9	0	2.6	1.6	1.7	1.6
3830406C13Rik	95.2	100.6	103.1	111.7	102.4	160	131.2	146.7	130.4	61.3	85.3	302.7	95.4	156.4	93.1	124.5
3830408C21Rik	33.6	26.4	16.8	14.2	26	0	21.9	43.9	9.7	10.2	17.7	23.3	22.2	22.9	23.7	19
4430402I18Rik	41.9	28.5	21	54.4	26	41.3	37.6	24.3	40.3	48.5	54.7	129.3	56.2	36	34.7	27.7
4632404H12Rik	103.4	106.7	94.7	80.5	111.8	113.4	100.6	137.4	74.9	117.4	43.5	36.2	99.3	80.2	66	101.5
4632415L05Rik	121.8	100.6	128.3	122.4	101.8	210.8	112.9	110.3	128.8	63.8	127.2	25.9	90.2	108.1	66.9	145.9
4632427E13Rik	23.5	8.1	23.8	10.8	13.6	33.9	12.2	1.9	2.4	7.7	4.8	25.9	0	0	0	16.6
4632428C04Rik	13.3	9.1	4.2	16.4	5.9	18	6.1	14	8.1	20.4	1.6	0	17	11.5	9.3	7.9
4732414G09Rik	5.1	2	4.2	10.2	5.3	18	13.1	0	7.2	12.8	19.3	0	0	8.2	3.4	10.3
4732440D04Rik	16.5	19.3	18.2	14.2	13.6	32.8	9.6	7.5	21.7	0	0	49.2	18.3	12.3	3.4	25.4
4732471J01Rik	24.7	18.3	13.3	4.5	21.9	11.7	13.1	1.9	7.2	15.3	22.5	2.6	23.5	16.4	0.8	15.9
4732491K20Rik	27.3	30.5	23.8	26.6	30.2	28.6	17.5	31.8	27.4	33.2	17.7	77.6	36.6	27	20.3	37.3
4833411C07Rik	3.2	0	2.8	0.6	0.6	0	1.7	10.3	0	0	16.1	51.7	2.6	0.8	0	1.6
4833412C05Rik	5.1	1	1.4	2.8	1.8	12.7	7	5.6	4.8	30.6	0	0	13.1	4.9	0	0.8
4833418N02Rik	5.7	6.1	2.8	10.2	3	5.3	4.4	7.5	4.8	0	0	0	0	9	10.2	5.5
4833420G17Rik	295.6	317.1	359.7	251.7	311.2	198.1	344.7	187.8	229.5	265.4	231.8	253.5	273.2	291.5	332.6	257.7
4833422C13Rik	36.2	18.3	30.2	17	39	25.4	23.6	30.8	27.4	48.5	25.8	0	39.2	17.2	21.2	28.5
4833423E24Rik	5.1	0	0	2.3	5.9	0	3.5	9.3	8.1	0	0	18.1	11.8	0	4.2	3.2
4833439L19Rik	832.3	821.1	853.4	938.1	907	1036.1	1038.4	1166.1	1030.6	1015.7	1261.9	900.3	1027.4	994.8	1078.2	990.2
4921504A21Rik	8.2	12.2	2.8	1.7	4.7	0	3.5	3.7	6.4	7.7	0	0	3.9	5.7	0	7.9
4921507P07Rik	2.5	6.1	14.7	6.2	1.8	15.9	6.1	4.7	8.1	12.8	0	0	2.6	2.5	4.2	4
4921524J17Rik	55.2	83.3	43.5	52.2	35.5	44.5	49.9	93.4	46.7	38.3	43.5	23.3	39.2	33.6	44.9	38.1
4921531C22Rik	10.2	12.2	7.7	14.2	12.4	10.6	11.4	10.3	12.1	10.2	0	0	9.2	5.7	13.5	11.1
4930402H24Rik	970	978.6	911.6	620.7	782.7	561.5	627.2	547.6	589.4	387.9	502.2	551	524.2	498.7	454.4	633.4
4930404I05Rik	5.7	10.2	9.8	1.1	5.9	6.4	0.9	13.1	4.8	0	11.3	0	5.2	5.7	9.3	7.9
4930404N11Rik	5.1	6.1	2.8	4.5	4.7	1.1	5.2	1.9	0.8	15.3	1.6	0	13.1	6.6	3.4	1.6
4930417O13Rik	2.5	3	0	1.7	0.6	5.3	1.7	6.5	1.6	0	0	7.8	6.5	3.3	0	0
4930426D05Rik	13.3	7.1	11.2	6.2	9.5	0	17.5	3.7	5.6	10.2	0	0	10.5	13.9	9.3	7.1
4930426L09Rik	2.5	5.1	0	2.8	3.5	6.4	4.4	0	10.5	0	0	0	18.3	2.5	0	0.8
4930430F08Rik	81.8	123	56.8	57.8	79.3	77.3	67.4	67.3	62.8	45.9	40.2	80.2	66.7	95.8	66	81.7
4930432K21Rik	22.2	24.4	16.1	27.2	19.5	10.6	32.4	9.3	25.8	33.2	48.3	108.7	36.6	31.1	32.2	43.6
4930444P10Rik	4.4	5.1	7	2.8	5.3	5.3	9.6	5.6	4.8	23	3.2	31	6.5	4.1	4.2	5.5
4930447C04Rik	32.4	76.2	32.3	38	50.3	27.5	50.7	16.8	53.1	20.4	17.7	38.8	32.7	35.2	20.3	49.9
4930451G09Rik	33	11.2	17.5	15.9	21.3	9.5	21	0.9	41.1	35.7	38.6	0	22.2	27.8	32.2	22.2
4930452B06Rik	69.1	66.1	68	67.5	58	61.4	55.1	79.4	52.3	0	133.6	15.5	71.9	63.9	44.9	76.1
4930453N24Rik	131.3	145.3	162	174	120.1	204.5	159.2	190.6	150.6	229.7	210.9	59.5	154.2	171.9	162.5	149
4930473A02Rik	14.6	25.4	7.7	11.9	16.6	44.5	21	12.1	31.4	10.2	40.2	0	11.8	16.4	7.6	18.2
4930479D17Rik	12.7	8.1	0.7	3.4	5.3	0	5.2	2.8	13.7	17.9	4.8	0	6.5	3.3	0.8	4.8
4930480K23Rik	20.9	24.4	28.8	19.3	5.3	3.2	10.5	4.7	7.2	28.1	9.7	0	15.7	22.1	27.9	14.3
4930481A15Rik	10.2	10.2	7.7	21	33.1	17	23.6	10.3	25.8	25.5	11.3	0	3.9	17.2	9.3	15.1
4930502E18Rik	2.5	0	2.1	3.4	4.1	0	7.9	2.8	8.9	0	9.7	12.9	1.3	3.3	2.5	3.2
4930503L19Rik	65.3	45.7	55.4	61.8	49.7	59.3	40.2	34.6	33	71.5	45.1	0	39.2	43.4	52.5	53.9
4930506C21Rik	16.5	11.2	10.5	22.1	20.1	24.4	19.2	38.3	26.6	0	20.9	121.6	14.4	12.3	55.9	11.1
4930507D05Rik	8.9	6.1	13.3	5.7	6.5	6.4	4.4	0	4	0	0	0	5.2	13.1	0	2.4
4930513N10Rik	6.3	1	13.3	7.9	3	0	2.6	0	2.4	0	8	0	9.2	2.5	10.2	6.3
4930520O04Rik	3.8	0	9.1	8.5	10.1	9.5	0	6.5	4.8	17.9	19.3	0	2.6	0.8	11.8	4
4930522L14Rik	6.3	2	8.4	3.4	2.4	18	1.7	5.6	4.8	0	20.9	0	9.2	6.6	15.2	4.8
4930523C07Rik	12.1	12.2	18.2	8.5	10.1	17	11.4	9.3	16.9	0	4.8	0	5.2	9.8	15.2	11.9
4930525G20Rik	11.4	19.3	9.8	9.6	8.3	15.9	14.9	2.8	7.2	0	8	0	5.2	4.1	11	13.5
4930539E08Rik	60.9	43.7	45.6	48.2	46.1	27.5	43.7	64.5	58	20.4	35.4	119	60.1	58.1	64.3	61
4930539J05Rik	8.9	10.2	7	14.2	5.9	9.5	12.2	5.6	8.9	12.8	6.4	0	1.3	17.2	3.4	6.3
4930550C14Rik	4.4	6.1	0.7	0.6	0	4.2	9.6	9.3	5.6	10.2	1.6	0	6.5	1.6	5.1	1.6
4930553P18Rik	8.2	8.1	4.2	15.3	14.8	9.5	7.9	0	7.2	17.9	20.9	36.2	6.5	4.9	5.1	3.2
4930563E22Rik	34.3	33.5	13.3	20.4	10.6	28.6	26.2	33.6	13.7	20.4	40.2	0	20.9	27	14.4	19.8
4930570G19Rik	59	68.1	27.3	36.3	52.1	86.9	28.9	35.5	38.6	25.5	17.7	0	51	54.9	37.2	45.2
4930579G24Rik	4.4	4.1	4.2	8.5	5.9	11.7	9.6	9.3	20.1	56.1	9.7	0	1.3	5.7	17.8	18.2
4930579K19Rik	5.1	5.1	5.6	5.1	1.8	4.2	5.2	3.7	2.4	15.3	6.4	36.2	14.4	9.8	2.5	4
4930581F22Rik	47.6	75.2	30.2	55.6	34.9	76.3	91.9	50.5	59.6	51	25.8	38.8	37.9	40.1	54.2	38.8
4930590J08Rik	10.8	3	7.7	7.4	11.2	4.2	8.7	15	3.2	0	11.3	0	1.3	1.6	15.2	7.9
4931403E22Rik	2.5	6.1	11.9	5.1	7.7	13.8	7	6.5	4.8	0	8	0	6.5	3.3	15.2	4.8
4931406C07Rik	183.3	210.4	176.7	162.7	176.9	157.9	147	119.6	150.6	196.5	148.1	248.4	139.9	162.9	179.4	178.4
4931406P16Rik	248	288.6	224.4	158.2	218.3	151.5	169.7	180.3	164.3	188.9	202.8	33.6	183	114.6	99	191.1
4931414P19Rik	26	15.2	20.3	21.5	21.3	7.4	24.5	10.3	16.1	0	25.8	25.9	24.8	14.7	15.2	32.5
4931415C17Rik	8.9	17.3	10.5	12.5	20.7	3.2	9.6	15	9.7	0	20.9	38.8	7.8	8.2	11	22.2
4931428F04Rik	200.5	179.9	239.8	161.6	202.9	208.7	219.6	162.6	181.2	165.9	230.2	69.8	162.1	177.7	193.8	173.6
4931440F15Rik	3.2	4.1	1.4	10.2	1.8	2.1	1.7	11.2	0	10.2	3.2	0	5.2	0.8	11.8	1.6
4931440P22Rik	5.7	9.1	2.1	2.3	5.3	13.8	2.6	0	3.2	2.6	1.6	0	5.2	3.3	6.8	7.1
4932438A13Rik	900.8	796.7	725.8	429.1	675.7	413.2	357.8	613.9	377.6	173.5	326.7	597.6	440.5	282.5	274.2	524
4932438H23Rik	7	22.4	0.7	10.2	7.1	1.1	11.4	5.6	12.1	17.9	3.2	0	5.2	2.5	1.7	11.1
4932441J04Rik	31.7	65	54	66.3	62.1	61.4	70	42	50.7	117.4	45.1	15.5	92.8	59.8	59.2	57.9
4932702P03Rik	9.5	2	0.7	2.3	4.7	5.3	3.5	0	0	0	25.8	0	2.6	0.8	0	8.7
4933404O12Rik	102.1	130.1	102.4	89.6	95.8	72	80.5	109.3	81.3	84.2	111.1	72.4	135.9	66.3	82.9	98.3
4933405L10Rik	1.3	0	2.1	4.5	3	1.1	0.9	0	3.2	43.4	3.2	0	3.9	8.2	7.6	1.6
4933406C10Rik	8.9	12.2	17.5	10.2	13	0	10.5	5.6	6.4	10.2	11.3	28.5	11.8	19.7	19.5	10.3
4933407K13Rik	26.6	23.4	29.5	13	16	10.6	28	15	7.2	20.4	20.9	0	9.2	19.7	10.2	14.3
4933407L21Rik	36.2	23.4	28.8	59	21.9	49.8	65.6	50.5	45.9	63.8	17.7	25.9	22.2	62.2	93.1	30.1
4933408B17Rik	8.2	9.1	7	4	7.1	0	9.6	13.1	4.8	0	14.5	18.1	1.3	9.8	11.8	3.2
4933412E12Rik	27.3	19.3	23.1	30	19.5	23.3	37.6	15.9	25	2.6	30.6	0	27.5	18.8	27.9	19.8
4933412O06Rik	7	8.1	6.3	11.9	3	12.7	8.7	6.5	4.8	28.1	6.4	0	6.5	10.6	22	5.5
4933417O13Rik	3.2	12.2	6.3	0	8.9	0	0	0	0.8	0	6.4	0	7.8	4.1	7.6	0
4933421O10Rik	64.7	81.3	63.1	60.7	63.9	73.1	50.7	54.2	43.5	23	41.8	36.2	86.3	39.3	91.4	40.4
4933427D14Rik	248.7	307.9	356.9	162.1	315.9	158.9	217	281.3	157.8	137.8	144.9	305.3	196.1	186.7	183.6	269.5
4933431E20Rik	758.1	806.9	646.5	694.4	578	700.3	641.2	623.2	594.2	951.9	751.7	364.8	617	529.8	626.2	661.2
4933434E20Rik	343.8	401.4	348.5	393.4	373.3	485.2	455.8	424.2	519.3	487.5	415.3	419.1	502	445.4	462.1	442.4
4933439C10Rik	189	207.3	249.6	171.2	245.5	281.8	314.1	183.1	219	278.2	157.7	269	262.7	280	225.1	245.8
5031425E22Rik	82.5	137.2	117.8	89	108.9	85.8	131.2	66.3	88.6	117.4	149.7	20.7	119	113.8	69.4	113.4
5031439G07Rik	1435.6	1365.8	1483.8	1233.5	1476.2	1287.2	1539.7	1480.1	1442.8	1408.8	1590.3	1259.9	1333.3	1585.2	1641.8	1437.3
5033417F24Rik	17.8	13.2	23.1	14.2	15.4	9.5	17.5	7.5	27.4	30.6	3.2	20.7	34	13.1	9.3	5.5
5330413P13Rik	12.1	19.3	14	15.9	16	10.6	8.7	7.5	11.3	10.2	1.6	0	28.8	10.6	19.5	19
5330417C22Rik	319.7	321.1	322.6	219.4	247.9	241.5	164.5	196.2	157	97	233.4	56.9	235.3	170.3	165.9	229.1
5330434G04Rik	50.8	50.8	42.1	32.9	47.3	29.7	44.6	27.1	29	30.6	8	46.6	17	26.2	19.5	30.9
5430402E10Rik	0	0	1.4	23.2	1.2	0	1.7	0	0	0	1.6	0	15.7	5.7	0	0
5430402O13Rik	1.3	1	2.8	10.2	2.4	0	6.1	5.6	4	10.2	11.3	12.9	23.5	11.5	5.9	5.5
5430405H02Rik	52.7	20.3	51.9	41.4	37.9	38.1	33.2	18.7	41.1	28.1	30.6	18.1	44.4	40.9	18.6	28.5
5430416N02Rik	26	33.5	21	28.9	20.7	25.4	29.7	42	30.6	0	25.8	77.6	9.2	32.8	31.3	19
5430431A17Rik	2.5	0	7	0	1.2	9.5	4.4	0	0.8	0	0	0	0	2.5	0	6.3
5530601H04Rik	102.8	117.9	87.7	121.3	97	182.2	108.5	80.4	95	140.4	130.4	51.7	87.6	98.3	124.4	123.7
5730409E04Rik	633.7	584.3	582	799.3	682.2	719.3	714.7	540.1	855.9	803.9	883.7	447.5	938.6	917.1	892.8	773
5730455P16Rik	481.5	403.4	330.3	362.2	350.3	400.5	275.6	315.8	351.9	247.6	299.4	413.9	303.3	225.2	193.8	418.6
5730480H06Rik	55.2	54.9	45.6	55.6	50.3	67.8	60.4	72.9	37	7.7	46.7	15.5	51	63	60.1	73.7
5830418P13Rik	1.3	4.1	2.1	4.5	0.6	2.1	4.4	0	7.2	15.3	0	0	1.3	6.6	9.3	2.4
5830444B04Rik	5.1	7.1	1.4	0.6	5.9	10.6	0	0	1.6	10.2	0	0	7.8	6.6	0	4
5830454E08Rik	5.7	9.1	7	10.8	1.8	7.4	14	12.1	13.7	28.1	0	0	22.2	9	15.2	17.4
5930412G12Rik	18.4	29.5	19.6	40.8	29	27.5	28	23.4	37.8	28.1	53.1	12.9	64.1	32.8	25.4	38.1
5930430L01Rik	11.4	1	8.4	9.6	11.2	3.2	13.1	0	8.9	0	17.7	0	13.1	9	3.4	18.2
6030443J06Rik	6.3	5.1	0	4.5	5.3	0	2.6	3.7	4.8	0	0	62.1	2.6	9	7.6	5.5
6030458C11Rik	221.4	170.7	195.6	161	207.7	208.7	118.1	101.9	169.1	125.1	201.2	88	194.8	132.6	116.8	201.4
6230400D17Rik	9.5	17.3	7.7	9.6	13.6	19.1	18.4	8.4	15.3	20.4	24.1	0	6.5	27	15.2	18.2
6330403K07Rik	1775	2095.4	1971.9	3152.3	2361.8	2846.7	3603.3	3927.3	3345.4	4338.6	3248.1	5355.1	3105.9	4624.6	5247.7	2825.5
6330409D20Rik	19.7	13.2	16.1	18.7	16.6	11.7	28.9	34.6	29	12.8	27.4	80.2	26.1	27	43.2	34.1
6330410L21Rik	1.3	0	4.2	0	0.6	0	6.1	8.4	1.6	0	1.6	0	0	2.5	7.6	0.8
6330418K02Rik	22.2	33.5	17.5	37.4	26	55.1	43.7	58.9	55.6	15.3	27.4	0	27.5	30.3	61.8	30.9
6330420H09Rik	1.3	7.1	8.4	7.9	3.5	4.2	7.9	0	4.8	0	14.5	0	5.2	11.5	0	5.5
6330549D23Rik	17.1	15.2	18.9	13	17.7	4.2	14	15.9	17.7	0	25.8	0	7.8	20.5	13.5	23.8
6430503K07Rik	3.8	0	14.7	7.9	4.1	9.5	4.4	1.9	1.6	12.8	12.9	59.5	5.2	5.7	5.1	2.4
6430531B16Rik	2.5	12.2	1.4	11.3	6.5	0	21	8.4	12.9	0	3.2	0	17	6.6	22	7.9
6430548M08Rik	1863.8	1719.4	1980.3	1918.8	1956	1737.5	1649.9	1987.5	1662.6	1329.6	1883.2	1653.1	1966	1514	1490.3	1737.8
6430550D23Rik	7	9.1	6.3	6.8	13.6	7.4	13.1	15.9	8.1	40.8	4.8	0	1.3	9	0	15.9
6430571L13Rik	60.9	32.5	44.9	49.9	42	49.8	39.4	28	47.5	23	30.6	0	40.5	61.4	40.6	30.9
6430584L05Rik	15.2	12.2	24.5	10.2	19.5	7.4	19.2	20.6	14.5	25.5	17.7	0	11.8	10.6	2.5	10.3
6430628N08Rik	5.7	0	1.4	0.6	0.6	10.6	0	10.3	8.9	5.1	14.5	0	2.6	4.9	8.5	3.2
6530402F18Rik	36.2	64	47	28.9	51.5	26.5	42	30.8	25	0	57.9	100.9	14.4	27.8	34.7	38.1
6530411M01Rik	7	6.1	6.3	2.3	3.5	3.2	2.6	0	3.2	0	0	64.7	2.6	0.8	7.6	2.4
6720483E21Rik	6.3	6.1	0	4	5.9	26.5	7.9	6.5	5.6	17.9	0	36.2	1.3	6.6	10.2	6.3
6720489N17Rik	20.9	30.5	16.1	34	16	9.5	41.1	42	36.2	45.9	30.6	0	9.2	25.4	16.1	14.3
6820408C15Rik	18.4	8.1	25.9	21	21.3	17	29.7	26.2	22.5	0	27.4	113.8	11.8	14.7	30.5	23.8
6820431F20Rik	55.8	63	37.2	28.3	26.6	32.8	23.6	41.1	17.7	0	20.9	5.2	19.6	38.5	17.8	50.7
8030462N17Rik	139.6	100.6	104.5	70.3	105.9	76.3	49	43	55.6	30.6	56.3	0	36.6	31.9	19.5	76.1
8430429K09Rik	42.5	49.8	18.2	47	26	28.6	35.9	38.3	25	28.1	20.9	191.4	30.1	44.2	38.1	42.8
9030612E09Rik	3.8	14.2	9.8	6.2	11.8	9.5	7	8.4	6.4	0	11.3	0	19.6	5.7	2.5	11.9
9130019O22Rik	30.5	29.5	7.7	21	20.1	10.6	25.4	29	25	17.9	24.1	80.2	13.1	25.4	22	10.3
9130019P16Rik	3.8	0	1.4	5.7	1.8	3.2	4.4	0	9.7	15.3	0	0	13.1	13.9	0	17.4
9130023H24Rik	22.8	21.3	19.6	21	27.8	39.2	11.4	24.3	22.5	15.3	14.5	0	36.6	27	22.8	23.8
9130024F11Rik	78.7	87.4	61	73.1	75.1	58.3	68.2	71.9	84.5	99.5	49.9	20.7	96.7	75.3	59.2	112.6
9130221H12Rik	67.2	92.5	87	68	65.7	91.1	84	76.6	49.9	127.6	74	72.4	99.3	73.7	38.9	72.9
9130401M01Rik	54.6	116.9	91.2	85.6	85.2	76.3	117.2	107.5	97.4	153.1	122.3	232.8	92.8	129.4	108.3	84.8
9230112J17Rik	8.2	1	3.5	3.4	11.8	4.2	6.1	0	1.6	0	4.8	0	5.2	3.3	7.6	0
9230114K14Rik	0.6	5.1	6.3	4.5	10.6	12.7	6.1	15.9	0	0	11.3	0	6.5	3.3	1.7	5.5
9330102E08Rik	196.7	183.9	241.2	204.1	213	176.9	224.8	180.3	203.7	84.2	241.4	93.1	227.5	198.2	153.2	194.2
9330104G04Rik	32.4	26.4	25.2	45.3	38.5	6.4	27.1	33.6	31.4	35.7	61.2	49.2	40.5	38.5	16.9	37.3
9330111N05Rik	2.5	2	1.4	2.8	2.4	2.1	15.7	6.5	2.4	0	0	18.1	3.9	3.3	5.9	3.2
9330136K24Rik	7	22.4	10.5	6.2	4.1	4.2	11.4	11.2	12.9	2.6	0	15.5	0	2.5	7.6	2.4
9330151L19Rik	166.8	209.3	122.7	102.6	172.2	130.3	127.7	140.2	89.4	117.4	98.2	93.1	137.3	138.4	84.6	132.4
9330158H04Rik	3.8	0	4.2	2.8	11.2	25.4	6.1	4.7	16.1	15.3	4.8	0	14.4	12.3	29.6	5.5
9330159F19Rik	513.2	520.3	454.4	315.7	464.4	418.5	331.6	255.1	387.3	298.6	439.4	318.2	355.6	266.1	287.7	444.7
9330159M07Rik	14	4.1	15.4	16.4	7.1	13.8	14	0	4.8	12.8	25.8	0	7.8	3.3	7.6	19.8
9330179D12Rik	18.4	13.2	14	30.6	15.4	33.9	25.4	27.1	17.7	35.7	0	59.5	11.8	45	53.3	20.6
9330182L06Rik	236.6	249	185.1	181.4	173.4	205.5	120.7	128	174.7	79.1	154.5	95.7	168.6	103.2	112.6	165.7
9330199G10Rik	2.5	0	6.3	2.3	3	0	2.6	0	0.8	12.8	0	0	10.5	4.1	0	2.4
9430015G10Rik	138.9	193.1	242.6	116.2	146.1	144.1	152.2	154.2	90.2	191.4	107.8	227.7	172.5	134.3	139.6	113.4
9430037G07Rik	11.4	3	4.2	5.1	10.1	6.4	0.9	0	4.8	0	3.2	0	0	5.7	0	11.9
9430038I01Rik	22.8	38.6	17.5	25.5	18.3	29.7	11.4	30.8	21.7	7.7	8	64.7	20.9	21.3	51.6	9.5
9430041J12Rik	15.9	9.1	28	16.4	18.3	13.8	13.1	34.6	14.5	0	24.1	0	11.8	6.6	21.2	19
9430065F17Rik	2.5	2	0	8.5	3.5	8.5	3.5	0	10.5	0	0	0	7.8	12.3	19.5	7.9
9530026P05Rik	5.7	13.2	11.2	7.9	4.1	7.4	10.5	13.1	2.4	10.2	3.2	0	9.2	9.8	14.4	21.4
9530036O11Rik	3.2	16.3	0.7	4	4.1	12.7	2.6	4.7	8.1	15.3	0	0	0	2.5	11	7.9
9530052E02Rik	2.5	3	12.6	6.8	4.7	3.2	7.9	6.5	7.2	0	4.8	0	3.9	4.1	7.6	7.1
9530059O14Rik	9.5	2	31.6	0.6	8.9	0	5.2	7.5	0.8	5.1	0	0	3.9	7.4	5.1	16.6
9530062K07Rik	5.1	1	4.9	19.8	10.6	0	13.1	5.6	8.1	23	16.1	0	41.8	17.2	38.9	22.2
9530068E07Rik	551.9	685.9	468.4	839.5	519.5	674.9	852.1	723.2	787.4	706.9	634.2	576.9	717.6	974.4	1057.8	685.8
9530077C05Rik	79.3	56.9	72.2	46.5	81.6	64.6	63.9	71	70.9	99.5	64.4	88	58.8	85.2	80.4	63.4
9530080O11Rik	8.9	5.1	8.4	9.6	5.3	24.4	13.1	7.5	7.2	15.3	3.2	0	1.3	11.5	6.8	10.3
9530082P21Rik	15.9	21.3	9.8	17	28.4	7.4	21.9	9.3	14.5	0	29	49.2	9.2	22.9	1.7	37.3
9630001P10Rik	13.3	10.2	10.5	9.6	12.4	15.9	7	17.8	9.7	15.3	0	46.6	10.5	9.8	7.6	10.3
9930012K11Rik	10.2	35.6	9.1	19.3	16.6	28.6	26.2	15.9	9.7	56.1	24.1	0	10.5	22.9	12.7	8.7
9930021J03Rik	374.3	347.5	268.6	199	272.7	215.1	156.6	199	175.5	114.8	218.9	196.6	247.1	134.3	113.4	221.2
9930104L06Rik	146.5	97.6	117.1	107.1	130.2	129.2	109.4	129.9	102.3	81.7	106.2	98.3	135.9	68	71.1	110.2
9930111J21Rik2	10.2	15.2	4.9	9.1	5.3	0	1.7	0.9	0.8	0	0	0	5.2	1.6	0	8.7
A030001D20Rik	45	43.7	41.4	42.5	47.9	43.4	77.9	51.4	69.2	51	53.1	100.9	62.7	44.2	66.9	72.9
A130010J15Rik	40	43.7	43.5	36.8	37.3	63.6	28	39.2	33.8	53.6	25.8	56.9	57.5	35.2	44.9	57.9
A230001M10Rik	29.2	44.7	3.5	24.9	17.2	14.8	17.5	18.7	27.4	2.6	3.2	5.2	27.5	29.5	12.7	24.6
A230004M16Rik	10.2	9.1	9.8	1.7	5.9	22.2	0	13.1	2.4	10.2	0	0	6.5	1.6	3.4	10.3
A230009B12Rik	12.1	8.1	11.9	17	9.5	21.2	35.9	44.9	13.7	15.3	20.9	0	19.6	20.5	18.6	10.3
A230050P20Rik	535.4	608.7	656.4	469.4	663.2	545.6	523.1	482.2	603.1	712	589.1	377.7	607.8	650.9	523	604.1
A230057D06Rik	125	159.5	112.2	84.5	101.2	49.8	141.7	77.6	49.9	53.6	57.9	0	129.4	100.7	71.9	110.2
A230072E10Rik	7	10.2	4.2	10.2	8.9	2.1	10.5	12.1	11.3	0	9.7	0	11.8	4.1	0	7.9
A230077H06Rik	38.1	33.5	59.6	52.2	47.9	58.3	66.5	77.6	16.1	5.1	24.1	90.5	52.3	39.3	33	53.1
A230103J11Rik	36.8	26.4	19.6	14.7	23.7	26.5	13.1	27.1	20.1	35.7	46.7	0	24.8	15.6	16.9	23
A230107N01Rik	8.9	6.1	14	7.9	9.5	11.7	1.7	5.6	3.2	0	6.4	49.2	0	12.3	0	16.6
A2m	42.5	32.5	51.9	21.5	37.9	35	53.4	28	38.6	30.6	16.1	67.3	20.9	41.8	52.5	31.7
A2ml1	55.8	33.5	50.5	53.3	42.6	83.7	43.7	32.7	70.9	150.6	49.9	0	70.6	80.2	49.9	57.1
A330008L17Rik	14.6	16.3	16.1	12.5	12.4	20.1	8.7	4.7	4.8	0	32.2	33.6	17	17.2	0	17.4
A330009N23Rik	60.3	99.6	76.4	149.1	116	78.4	132.1	143	123.2	336.9	133.6	100.9	124.2	163.8	145.6	85.6
A330015K06Rik	31.7	28.5	14.7	17.6	11.8	45.6	35	12.1	12.9	38.3	16.1	0	32.7	23.7	22.8	30.1
A330023F24Rik	222	202.2	531.5	187.6	391.1	237.3	209.1	223.3	173.1	127.6	196.4	111.2	159.5	153.9	70.2	298.1
A330033J07Rik	3.8	7.1	2.8	7.4	3	6.4	5.2	1.9	4	0	3.2	0	2.6	9.8	11	15.1
A330041J22Rik	13.3	11.2	7.7	7.9	12.4	14.8	18.4	16.8	20.9	7.7	14.5	46.6	2.6	11.5	31.3	7.1
A330048O09Rik	7.6	11.2	13.3	12.5	8.3	13.8	24.5	12.1	11.3	23	9.7	0	7.8	17.2	21.2	14.3
A330049N07Rik	25.4	8.1	2.1	7.4	7.7	6.4	14	1.9	8.1	23	3.2	0	0	2.5	5.9	2.4
A330069E16Rik	5.7	2	1.4	5.1	5.9	0	7.9	8.4	5.6	0	14.5	75	1.3	4.1	9.3	7.9
A330070K13Rik	5.1	2	0	7.4	3	13.8	9.6	0	0	0	0	0	3.9	3.3	0	0
A330074K22Rik	30.5	21.3	18.9	17.6	22.5	7.4	2.6	34.6	20.9	40.8	9.7	0	31.4	5.7	1.7	10.3
A330076C08Rik	8.2	28.5	15.4	23.8	14.8	24.4	24.5	0.9	9.7	0	14.5	51.7	5.2	18	22.8	10.3
A330076H08Rik	33	52.8	47.7	21.5	53.2	29.7	18.4	23.4	8.9	17.9	12.9	46.6	15.7	27	6.8	34.1
A330094K24Rik	2.5	7.1	1.4	5.7	6.5	1.1	4.4	4.7	6.4	10.2	3.2	0	5.2	10.6	8.5	7.9
A330102I10Rik	37.4	27.4	27.3	28.9	30.2	36	33.2	74.8	37.8	20.4	33.8	0	28.8	34.4	22.8	35.7
A430005L14Rik	112.3	106.7	143.8	264.2	160.3	101.7	217.8	253.2	246.4	326.7	239.8	240.6	146.4	269.4	308.9	163.3
A430033K04Rik	85.6	105.7	101.7	78.2	91.7	74.2	89.2	87.8	85.3	74	111.1	56.9	90.2	92.5	99	106.2
A430035B10Rik	23.5	28.5	12.6	36.3	21.9	23.3	37.6	21.5	37.8	51	14.5	0	11.8	18.8	16.1	29.3
A430046D13Rik	110.4	107.7	94	125.8	94.7	71	117.2	142	97.4	102.1	67.6	168.2	126.8	122	159.9	123.7
A430057M04Rik	3.2	5.1	1.4	5.7	6.5	6.4	6.1	0	3.2	0	3.2	0	2.6	4.1	5.1	4.8
A430108G06Rik	17.8	9.1	7.7	11.9	14.2	21.2	15.7	14	18.5	2.6	20.9	0	14.4	8.2	5.9	4.8
A430110L20Rik	14	8.1	11.2	8.5	14.2	5.3	0.9	3.7	5.6	0	4.8	0	13.1	4.9	4.2	4.8
A4galt	17.1	22.4	29.5	20.4	8.3	2.1	35	5.6	22.5	15.3	8	0	13.1	8.2	12.7	10.3
A530058N18Rik	39.3	39.6	25.9	27.2	37.3	64.6	35	40.2	38.6	43.4	54.7	0	18.3	39.3	52.5	26.2
A630001G21Rik	4.4	2	14	11.3	5.9	0	0	3.7	3.2	0	14.5	0	2.6	3.3	2.5	4
A630023P12Rik	4.4	19.3	1.4	6.8	17.7	5.3	0	3.7	9.7	0	0	0	6.5	9	3.4	2.4
A630072M18Rik	27.3	52.8	29.5	42.5	42	64.6	41.1	44.9	40.3	0	33.8	0	53.6	37.7	47.4	39.6
A730020M07Rik	3.8	7.1	4.2	6.2	5.3	13.8	10.5	10.3	8.1	0	14.5	0	15.7	4.9	16.1	8.7
A730056A06Rik	20.9	18.3	25.9	30.6	17.7	37.1	32.4	42	27.4	10.2	22.5	20.7	18.3	26.2	31.3	23.8
A830005F24Rik	5.1	4.1	5.6	4.5	4.7	0	0	17.8	1.6	17.9	0	0	10.5	5.7	1.7	0.8
A830009L08Rik	17.1	53.9	28	26.1	40.2	25.4	45.5	31.8	42.7	81.7	24.1	36.2	52.3	32.8	29.6	26.2
A830010M20Rik	510	574.2	518.2	479	531.9	509.6	426.9	442.9	471	359.8	445.9	584.7	520.3	415.1	436.7	566.8
A830011K09Rik	23.5	22.4	23.1	11.3	24.3	24.4	12.2	16.8	14.5	0	30.6	0	22.2	22.9	24.5	20.6
A830018L16Rik	385.7	367.9	324.7	313.5	337.8	362.3	301.8	327	266.5	140.4	412.1	207	333.3	299.7	226	353.6
A830019P07Rik	1.9	3	7	10.8	5.3	4.2	3.5	28	14.5	0	4.8	0	7.8	4.9	8.5	10.3
A830035O19Rik	10.2	6.1	3.5	11.3	1.8	2.1	10.5	1.9	7.2	0	0	0	5.2	4.9	5.9	0
A830036E02Rik	303.9	380.1	366.1	214.3	318.9	242.6	159.2	127.1	149.8	114.8	106.2	93.1	270.6	186.7	77	294.9
A930003A15Rik	1.3	5.1	4.2	4	5.9	0	9.6	8.4	8.9	7.7	3.2	0	13.1	23.7	11	0
A930003O13Rik	9.5	9.1	8.4	4.5	7.1	0	2.6	0	7.2	0	0	0	0	3.3	1.7	10.3
A930004D18Rik	20.9	18.3	35.8	6.8	20.1	44.5	12.2	18.7	25	20.4	20.9	0	20.9	13.9	16.9	6.3
A930005H10Rik	34.3	39.6	49.8	50.5	36.7	40.3	67.4	50.5	69.2	107.2	82.1	0	65.4	61.4	85.5	34.1
A930006K02Rik	5.7	6.1	5.6	6.2	6.5	3.2	8.7	1.9	9.7	23	16.1	0	3.9	3.3	3.4	3.2
A930007I19Rik	7	3	8.4	4.5	6.5	0	7	0	5.6	0	6.4	0	9.2	1.6	0	1.6
A930012L18Rik	19	9.1	26.6	24.9	21.9	11.7	14.9	35.5	26.6	63.8	32.2	0	14.4	15.6	47.4	8.7
A930016O22Rik	6.3	5.1	0	5.1	4.1	4.2	0.9	2.8	7.2	0	8	0	3.9	1.6	0	4.8
A930017K11Rik	8.9	0	9.1	10.8	5.9	4.2	5.2	8.4	15.3	0	0	0	10.5	16.4	6.8	11.9
A930017M01Rik	140.2	96.5	130.4	107.1	123.1	143	126.8	112.1	107.9	58.7	123.9	82.8	100.7	91.7	110.9	157.8
A930024E05Rik	23.5	16.3	6.3	15.3	17.7	33.9	23.6	12.1	27.4	25.5	8	67.3	20.9	25.4	27.1	23
A930033H14Rik	11.4	16.3	8.4	3.4	12.4	20.1	7	4.7	5.6	0	4.8	0	7.8	9	6.8	12.7
A930037H05Rik	24.1	18.3	23.8	20.4	20.1	5.3	7	12.1	15.3	0	3.2	0	14.4	9.8	27.1	15.1
AA414768	48.8	69.1	49.1	54.4	55	36	77.9	38.3	51.5	5.1	41.8	0	32.7	50.8	41.5	38.8
AA465934	14.6	1	19.6	18.1	6.5	18	22.7	26.2	11.3	7.7	9.7	31	17	23.7	23.7	21.4
AA986860	33	48.8	18.9	17.6	29	29.7	18.4	23.4	12.9	12.8	25.8	23.3	28.8	21.3	26.2	24.6
AI115009	19.7	24.4	16.8	5.7	12.4	19.1	5.2	6.5	14.5	38.3	12.9	0	9.2	4.9	8.5	10.3
AI413582	221.4	173.8	200.6	556.7	240.8	358.1	544.1	522.3	380	875.4	275.2	574.3	326.8	574	699	254.5
AI429214	26.6	17.3	15.4	24.9	19.5	12.7	44.6	36.4	33	28.1	19.3	62.1	1.3	26.2	43.2	18.2
AI467606	5.7	20.3	7	17.6	7.7	19.1	16.6	0.9	12.1	2.6	9.7	0	2.6	16.4	22.8	13.5
AI504432	192.9	229.7	141.7	143.4	153.2	196	119.8	90.6	149	40.8	162.6	49.2	141.2	128.6	87.2	176
AI506816	20.9	23.4	23.1	30.6	24.3	18	21	25.2	19.3	0	8	0	31.4	21.3	32.2	30.9
AI593442	1125.4	1256	828.2	968.2	911.1	1258.6	860.8	715.8	1085.3	798.8	854.7	739.9	1111.1	863	805.7	999.7
AI597479	211.9	236.8	192.1	247.7	198.8	204.5	252.8	229.9	277	296	291.3	217.3	228.8	266.9	313.1	287
AI606473	7	0	0	2.3	0.6	2.1	2.6	14	3.2	2.6	0	0	15.7	4.9	4.2	4.8
AI837181	350.8	347.5	431.3	438.2	398.2	381.4	417.3	409.3	522.5	666.1	474.8	455.3	469.3	537.1	552.6	437.6
AI854703	221.4	324.2	296.6	254	312.4	314.6	304.4	328.9	334.9	492.6	243	584.7	407.8	353.7	429.9	348
AI987944	38.7	53.9	47	64.6	42	67.8	76.1	81.3	51.5	107.2	64.4	54.3	75.8	54	54.2	46
AU021092	6.3	11.2	28	21	13.6	28.6	19.2	11.2	17.7	30.6	4.8	51.7	9.2	27	27.1	7.9
AU022252	200.5	208.3	214.6	206.3	212.4	229.9	202.1	269.1	193.2	257.8	230.2	173.3	189.5	191.6	258.1	178.4
AU022754	8.9	14.2	13.3	5.7	7.7	18	1.7	10.3	9.7	0	1.6	0	7.8	6.6	8.5	13.5
AU023762	19.7	9.1	6.3	5.7	10.6	28.6	14	0.9	5.6	12.8	8	0	2.6	9	0	19.8
AU040320	552.5	432.9	460.7	404.7	501.7	378.2	328.9	502.7	343.8	296	466.8	377.7	617	369.3	298.7	413
AU041133	24.1	31.5	20.3	41.9	26.6	63.6	30.6	5.6	17.7	15.3	12.9	59.5	53.6	38.5	11.8	24.6
AW112010	4.4	10.2	0.7	12.5	5.9	4.2	11.4	0	9.7	0	0	0	0	4.9	1.7	4
AW146154	30.5	19.3	51.2	42.5	29.6	32.8	63.9	27.1	28.2	7.7	27.4	41.4	37.9	42.6	19.5	41.2
AW209491	122.4	123	121.3	161	127.2	116.5	138.2	160.7	113.5	165.9	157.7	113.8	103.3	153.9	147.3	122.9
AW495222	11.4	16.3	29.5	30.6	18.9	59.3	14	23.4	29.8	58.7	20.9	0	40.5	32.8	20.3	18.2
AW549877	408.5	394.3	347.1	308.4	347.3	407.9	329.8	220.5	333.3	306.3	346.1	460.5	298	251.4	163.3	440
AW551984	262.6	192.1	136.7	74.8	171.6	209.8	126.8	141.1	179.5	183.8	321.9	119	126.8	134.3	161.6	168.1
AW554918	100.9	56.9	81.3	80.5	75.7	82.6	84	56.1	76.5	51	46.7	85.4	52.3	76.1	79.5	75.3
AW822252	24.7	55.9	29.5	21	36.7	31.8	27.1	15.9	24.2	84.2	37	77.6	43.1	35.2	22.8	25.4
Aaas	86.3	101.6	82	89	95.8	92.2	96.2	86.9	81.3	79.1	53.1	165.6	111.1	77	113.4	90.4
Aacs	319.7	268.3	280.5	238.1	275.7	212.9	230.1	328.9	251.2	61.3	198	222.5	220.9	222.7	184.5	205.3
Aagab	437.1	434.9	528	432.5	492.8	461.9	496.9	501.8	385.7	311.4	487.7	690.7	461.4	450.3	481.5	427.3
Aak1	2793.2	2550.7	2813.4	1978.3	2658.3	2043.6	1846.7	2139.8	1849.4	1666.5	1925.1	2198.9	2142.5	1792.4	1495.4	2292.7
Aamdc	106.6	150.4	155	179.1	160.9	160	167.1	222.4	198.1	204.2	201.2	341.5	180.4	247.3	242.9	195.8
Aamp	900.2	949.1	1095.3	1137.7	1018.8	1100.7	1068.1	1057.7	1190.8	1000.4	1088.1	1032.2	1085	1173.3	1233.9	1087.7
Aanat	8.9	14.2	11.2	10.2	16	1.1	7.9	1.9	7.2	7.7	3.2	0	5.2	6.6	18.6	6.3
Aar2	343.2	321.1	402.5	462.6	409.4	397.3	580	557.8	524.2	523.2	455.5	1003.7	584.3	637	793	417
Aard	16.5	22.4	23.8	7.4	24.3	17	27.1	10.3	20.9	68.9	17.7	36.2	40.5	22.1	8.5	32.5
Aars	1254.8	1108.7	1352	1175.1	1359	1198.2	1167.9	1119.4	1360.7	931.5	1411.6	1159	1632.7	1163.5	1191.6	1272.4
Aars2	173.8	186	274.2	193.9	249.7	135.6	223.1	248.6	227.1	201.6	183.5	124.2	227.5	226.8	204.8	226.7
Aasdh	78.7	65	106.6	55	69.2	47.7	45.5	39.2	44.3	0	37	0	52.3	27.8	47.4	54.7
Aasdhppt	147.2	195.1	141	168.9	142.6	250	112	149.5	165.9	145.5	241.4	72.4	121.6	149.8	119.3	195.8
Aass	22.8	32.5	23.8	46.5	23.1	6.4	30.6	43.9	23.3	35.7	24.1	18.1	18.3	25.4	21.2	21.4
Aatf	78.7	91.5	109.4	83.3	121.3	65.7	104.1	97.2	92.6	74	133.6	93.1	100.7	85.2	95.6	118.9
Aatk	2517.9	2123.9	2393.4	1859.3	2376	1671.8	2135.4	2047.3	1990.3	786	2197.1	1878.1	1956.9	2060.9	1943	2012.9
Abat	2398.6	2149.3	1758	1899.5	1715.2	1966.3	1838.8	1976.3	1732.7	1140.8	2160.1	2059.2	1636.6	1513.2	1454.7	1714
Abca1	222.7	220.5	176.7	134.3	176.3	138.8	88.4	116.8	127.2	53.6	140	150	128.1	81.9	75.3	157
Abca17	8.2	13.2	11.2	4	7.7	0	7.9	14	3.2	0	6.4	0	17	0.8	18.6	10.3
Abca2	2444.3	2052.8	2342.9	1715.9	2167.2	1632.6	2129.3	1907.1	1847.8	1965.1	2135.9	2310.2	1737.2	2151	1988.7	1779.8
Abca3	762.5	641.2	760.9	607.7	759.1	574.2	559	661.6	671.5	658.4	721.1	380.3	797.4	624.7	691.4	604.9
Abca4	28.5	14.2	43.5	34.6	26	51.9	39.4	36.4	35.4	12.8	59.6	80.2	43.1	62.2	53.3	47.6
Abca5	319.1	311	241.9	195.6	242.6	257.4	182.8	208.4	235.1	188.9	172.2	219.9	274.5	172.8	115.9	228.3
Abca6	17.8	11.2	7.7	11.9	16.6	15.9	5.2	1.9	8.1	0	4.8	0	0	3.3	5.1	7.9
Abca7	186.5	194.1	329.6	147.4	227.2	162.1	212.6	174.7	173.9	109.7	170.6	199.2	179.1	185.9	231	200.6
Abca8a	53.3	64	51.9	49.9	47.3	65.7	63.9	49.5	53.1	63.8	20.9	90.5	39.2	42.6	25.4	74.5
Abca8b	193.5	180.9	157.8	95.8	135.5	155.7	84.9	127.1	103.1	97	78.9	95.7	202.6	94.2	82.9	128.4
Abca9	36.8	28.5	40.7	47	66.9	42.4	24.5	99	29	10.2	70.8	108.7	27.5	12.3	1.7	53.9
Abcb10	224.6	197.1	168.3	276.1	213	225.7	184.6	179.4	198.9	112.3	309	183.7	198.7	204.7	208.2	222
Abcb1a	74.2	86.4	51.2	80.5	66.9	57.2	66.5	52.3	45.1	23	46.7	113.8	53.6	32.8	41.5	53.1
Abcb1b	19.7	21.3	23.8	29.5	17.2	15.9	25.4	7.5	19.3	0	1.6	0	13.1	24.6	22.8	30.1
Abcb4	45.7	16.3	29.5	28.9	29	28.6	29.7	17.8	23.3	25.5	12.9	0	10.5	23.7	9.3	38.1
Abcb6	8.2	8.1	13.3	2.3	6.5	3.2	7.9	2.8	4.8	0	0	0	2.6	4.1	5.9	9.5
Abcb7	211.9	268.3	166.2	226.2	149.7	225.7	209.1	142	214.2	178.6	198	142.3	130.7	149	140.5	260
Abcb8	364.1	387.2	346.4	425.7	413.6	312.5	487.3	432.6	525	561.5	358.9	1027	458.8	569.1	625.4	371.8
Abcb9	333	397.3	484.6	421.2	504.7	361.3	371.8	380.3	487.9	551.3	544	607.9	443.1	476.5	482.4	384.5
Abcc1	178.9	137.2	208.3	90.1	163.9	87.9	100.6	44.9	100.6	109.7	136.8	44	115	72.1	63.5	116.5
Abcc10	112.3	102.6	123.4	77.1	117.1	35	71.7	51.4	80.5	56.1	62.8	139.7	68	91.7	45.7	84.8
Abcc12	12.1	7.1	6.3	5.7	8.9	28.6	14	7.5	7.2	0	12.9	20.7	1.3	2.5	2.5	4.8
Abcc3	14	31.5	10.5	17	13	12.7	16.6	12.1	4.8	15.3	8	15.5	14.4	5.7	18.6	13.5
Abcc4	60.9	63	49.8	59	48.5	68.9	38.5	74.8	44.3	20.4	29	106.1	71.9	81.9	55.9	68.2
Abcc5	1336	1215.4	1416.5	738.6	1289.2	823.2	831.1	899.8	660.2	594.6	705	426.9	824.8	691.9	784.5	869.7
Abcc6	10.8	13.2	7	3.4	8.3	0	2.6	0	7.2	10.2	9.7	0	5.2	8.2	2.5	6.3
Abcc8	222	199.2	290.3	142.8	227.2	111.2	187.2	185	129.6	168.4	95	256.1	226.1	205.5	131.2	159.3
Abcc9	38.1	18.3	28	38	40.8	40.3	16.6	19.6	25.8	12.8	11.3	0	35.3	17.2	11.8	27.7
Abcd1	114.2	117.9	116.4	75.4	103.5	103.8	82.2	83.2	103.1	99.5	101.4	12.9	117.6	86.8	88.9	81.7
Abcd2	264.5	255.1	227.2	243.7	203.5	325.2	210	288.7	205.3	242.4	320.3	88	220.9	203.1	233.6	270.3
Abcd3	538.6	577.2	472.6	641.1	514.7	644.1	689.3	495.2	553.9	558.9	587.5	646.7	632.7	703.4	704.1	691.3
Abcd4	129.4	85.4	151.5	106.6	137.9	171.6	116.3	133.6	76.5	114.8	177.1	147.5	119	91.7	95.6	89.6
Abce1	588.7	516.2	551.2	522.1	503.5	563.6	454.9	404.6	521.7	372.6	531.2	457.9	560.8	473.3	522.2	547.8
Abcf1	570.9	616.8	802.9	804.4	816.5	680.1	972.8	1111	1003.2	1319.4	1031.7	1081.4	937.3	1152.9	1085.8	805.5
Abcf2	705.4	728.6	636.7	684.8	633.1	599.6	594	695.2	669.1	495.1	709.8	408.7	649.7	693.5	669.4	574.8
Abcf3	494.2	473.6	594.7	600.9	575.7	643.1	631.6	596.2	620	587	576.2	613.1	607.8	690.3	797.2	500.2
Abcg1	369.2	298.8	296.6	263	292.3	301.9	227.4	251.4	331.7	204.2	239.8	131.9	299.3	266.1	218.3	278.3
Abcg2	103.4	166.7	98.9	107.7	114.2	120.8	116.3	117.7	107.1	176.1	103	36.2	87.6	69.6	154	102.3
Abcg4	508.1	418.7	508.4	304.4	397	239.4	296.6	247.6	277.8	513	326.7	194	281	258.7	151.5	329
Abhd1	27.9	32.5	32.3	23.8	32.5	27.5	20.1	16.8	21.7	30.6	20.9	0	23.5	27	28.8	27.7
Abhd10	85	172.8	108.7	124.7	166.8	167.4	144.3	131.8	154.6	160.8	86.9	331.1	156.9	148.2	150.6	149.8
Abhd11	148.4	198.2	187.9	222.8	211.2	256.4	280.8	283.1	252	426.2	336.4	584.7	295.4	336.5	350.4	248.9
Abhd11os	14	26.4	17.5	35.7	16	26.5	59.5	39.2	44.3	20.4	41.8	20.7	85	79.4	79.5	34.1
Abhd12	1906.9	2073.1	1967	2511.2	2188.5	2101.9	2533.4	2490.2	2545.9	3631.6	2416	2687.9	2728.1	2847	2850.2	2248.3
Abhd12b	26.6	14.2	12.6	27.2	11.8	13.8	14	13.1	7.2	40.8	0	36.2	1.3	11.5	26.2	9.5
Abhd13	252.5	211.4	191.4	196.7	163.3	208.7	198.6	214	223	181.2	236.6	452.7	172.5	203.1	145.6	206.1
Abhd14a	163	196.1	246.8	223.9	259.7	267	247.6	211.2	253.6	426.2	251.1	372.5	224.8	313.6	363.9	206.9
Abhd14b	147.2	94.5	167.6	159.9	205.3	142	236.2	211.2	144.1	229.7	125.5	170.7	146.4	190	186.2	157
Abhd15	7.6	0	25.2	7.9	3.5	6.4	3.5	10.3	4.8	0	3.2	0	14.4	7.4	0	6.3
Abhd16a	543	529.4	481.8	639.4	506.4	555.1	580.9	530.7	502.4	803.9	503.8	494.1	530.7	605.1	557.7	460.6
Abhd17a	804.4	864.8	931.3	1463.6	1102.8	1172.8	1681.4	1402.5	1378.4	1880.9	1374.6	1823.8	976.5	1947.9	2091.1	1046.5
Abhd17b	204.9	251	151.5	233.5	145	262.7	262.4	282.2	201.3	239.9	151.3	250.9	152.9	277.6	273.3	206.1
Abhd17c	194.1	175.8	165.5	215.4	161.5	251.1	217	130.8	200.5	183.8	215.7	238	141.2	199.8	193.8	238.6
Abhd18	106.6	98.6	94.7	77.7	110.6	102.8	79.6	43.9	60.4	102.1	66	31	113.7	76.1	49.9	96.7
Abhd2	757.4	596.5	685.8	572	628.3	513.8	378.8	436.4	477.5	273.1	418.5	442.4	592.2	430.7	313.1	605.7
Abhd3	282.9	322.1	248.9	278.9	255.6	417.4	244.9	278.5	215.8	125.1	235	219.9	141.2	162.9	162.5	239.4
Abhd4	442.8	499	427.8	560.6	475.7	572.1	598.4	523.3	464.6	602.3	584.3	331.1	454.9	443	462.9	507.4
Abhd5	117.4	129.1	145.9	157	156.8	176.9	142.6	150.4	133.7	104.6	154.5	258.7	179.1	167	142.2	183.9
Abhd6	281.7	271.3	347.1	365.6	333.7	281.8	366.5	546.6	370.4	472.1	334.8	426.9	367.3	388.1	498.5	279.9
Abhd8	1563.1	1593.4	1700.5	1876.3	1693.9	1787.2	1902.7	1799.7	1696.5	1814.5	2259.9	1474.6	1381.7	1848.9	1657	1621.2
Abi1	642.6	644.3	549.1	611.6	517.1	775.5	543.3	505.5	629.6	495.1	531.2	395.8	533.3	593.6	540.8	733.3
Abi2	1178.7	1333.3	961.4	899	993.4	1039.3	753.2	832.6	841.4	686.5	912.6	225.1	870.6	670.6	520.5	1059.9
Abi3	13.3	36.6	35.1	36.8	49.7	39.2	51.6	14	34.6	28.1	72.4	49.2	34	23.7	48.2	36.5
Abi3bp	72.3	71.1	66.6	68.6	46.7	46.6	44.6	83.2	33.8	74	49.9	0	53.6	67.1	107.5	79.3
Abl1	433.9	397.3	359.7	243.2	337.2	281.8	296.6	229.9	239.1	204.2	215.7	77.6	339.9	215.3	229.3	320.3
Abl2	495.5	403.4	422.9	302.1	375.1	404.7	266.8	223.3	232.7	104.6	310.7	359.6	305.9	244	207.3	326.6
Ablim1	650.9	689	800.8	518.7	691	702.4	510	570	528.2	510.4	608.4	328.5	609.1	438.9	303	589.8
Ablim2	867.2	854.6	1184.4	874.7	1030.6	865.5	906.3	685.9	888.9	1151	983.5	719.2	847.1	840.9	771	873.6
Ablim3	201.7	237.8	222.3	173.5	233.1	298.8	206.5	146.7	165.1	148	259.1	222.5	202.6	201.4	89.7	221.2
Abr	3340	2831.2	3343.5	2570.7	2942.8	2470.6	2325.2	2470.6	2215	1771.2	2589.8	2180.8	2750.3	2029	1824.6	2625.7
Abracl	32.4	52.8	46.3	64.6	50.9	29.7	100.6	50.5	102.3	51	57.9	116.4	54.9	131.8	92.2	95.1
Abraxas1	34.3	32.5	44.2	20.4	20.7	3.2	20.1	39.2	20.1	17.9	8	121.6	18.3	22.9	17.8	19.8
Abraxas2	201.7	203.2	168.3	193.9	194.7	164.2	163.6	148.6	176.3	168.4	196.4	44	186.9	165.4	132.9	168.1
Abt1	81.8	108.7	87.7	127.5	120.7	102.8	119	208.4	176.3	252.7	104.6	323.4	180.4	158.8	200.6	129.2
Abtb1	269.6	340.4	397.6	332.2	337.2	241.5	380.5	319.6	360.7	362.4	288.1	429.4	441.8	390.6	395.2	373.4
Abtb2	117.4	74.2	105.9	105.4	113	75.2	89.2	122.4	124	68.9	111.1	157.8	87.6	97.4	133.7	63.4
Acaa1a	543	522.3	717.4	618.4	690.4	505.3	734	532.6	655.4	681.4	669.6	1234	741.2	739.4	751.5	620
Acaa1b	7	6.1	10.5	5.7	9.5	15.9	15.7	16.8	17.7	0	0	36.2	15.7	8.2	4.2	8.7
Acaa2	161.8	239.8	183	246.6	224.8	275.5	334.2	271	243.2	393	318.7	424.3	237.9	285.8	396.9	218
Acaca	260.7	242.9	371.7	258.5	351.4	313.6	356.9	343.9	347.8	433.9	320.3	488.9	381.7	296.4	316.5	348
Acacb	59.6	42.7	42.8	35.1	36.7	28.6	40.2	19.6	37	5.1	24.1	163	45.8	40.1	48.2	45.2
Acad10	25.4	20.3	21.7	16.4	28.4	25.4	39.4	53.3	20.1	10.2	12.9	0	15.7	24.6	13.5	23
Acad11	148.4	146.3	141	107.1	129	138.8	126.8	147.6	135.3	94.4	141.6	313	129.4	146.6	125.2	146.7
Acad12	30.5	27.4	16.1	33.4	35.5	58.3	38.5	38.3	37	51	3.2	77.6	30.1	45	35.5	40.4
Acad8	196	186	213.9	247.1	203.5	245.8	284.3	207.4	197.3	211.8	230.2	390.6	243.1	284.1	370.7	211.7
Acad9	173.8	213.4	166.9	147.9	162.1	187.5	148.7	167.3	132.9	114.8	198	274.2	179.1	125.3	99.9	129.2
Acadl	217.6	227.6	252.4	264.2	218.3	245.8	278.2	203.7	210.9	290.9	302.6	269	205.2	244.8	270.8	286.2
Acadm	216.3	265.2	198.5	264.2	207.1	233.1	203	230.8	205.3	242.4	251.1	142.3	177.8	176.9	230.2	217.2
Acads	49.5	48.8	51.9	125.3	70.4	93.2	160.1	154.2	126.4	63.8	123.9	238	70.6	131.8	220	102.3
Acadsb	312.7	420.7	340.1	413.2	337.8	533.9	367.4	449.4	401.8	324.1	442.6	569.1	355.6	391.4	452.8	444
Acadvl	364.8	391.2	403.9	460.3	539.6	419.5	513.5	566.3	507.2	490	474.8	170.7	502	610	605.1	518.5
Acan	37.4	28.5	23.1	28.9	22.5	59.3	29.7	31.8	19.3	40.8	35.4	0	17	20.5	22.8	24.6
Acap2	567.1	571.1	442.5	358.3	499.9	459.8	305.3	255.1	332.5	278.2	360.5	263.9	339.9	236.6	173.5	426.5
Acap3	921.8	980.6	1253.1	999.4	1071.5	929.1	894.9	913.9	921.1	941.7	919.1	1223.6	966	968.6	937.7	959.3
Acat1	612.2	647.3	580.6	881.5	572.7	975.7	918.5	770.9	772.1	1100	614.9	1327.1	732	879.4	1188.2	710.3
Acat2	185.2	232.7	155	234.7	247.9	271.2	258.9	195.3	263.3	329.2	246.3	300.1	335.9	294.8	306.4	241.8
Acat3	26	44.7	40	68	35.5	40.3	51.6	43	43.5	125.1	37	31	66.7	63.9	57.5	66.6
Acbd3	232.2	144.3	176	173.5	198.8	238.4	209.1	231.7	194	171	228.6	165.6	177.8	142.5	161.6	204.5
Acbd4	206.2	189	246.1	324.2	317.7	256.4	396.3	322.4	353.5	515.5	297.8	838.2	380.4	382.4	447.7	310.8
Acbd5	450.4	397.3	328.2	381.5	327.8	482	397.2	472.8	406.6	285.8	439.4	507	346.4	321.8	317.4	414.6
Acbd6	253.8	281.5	293.8	298.7	339	379.3	337.7	342	429.1	395.6	397.6	424.3	407.8	368.5	454.4	360.7
Acbd7	3.8	3	3.5	9.1	4.7	8.5	7	11.2	0.8	0	9.7	0	3.9	8.2	9.3	2.4
Accs	52	26.4	21	44.2	45	32.8	30.6	39.2	41.9	45.9	30.6	0	22.2	31.9	49.9	50.7
Acd	215.7	255.1	318.4	279.5	291.1	235.2	254.6	207.4	326.9	548.7	307.4	377.7	316.3	361.9	359.7	296.5
Ace	220.1	182.9	121.3	162.1	142.6	179	148.7	95.3	146.5	132.7	140	95.7	205.2	110.5	150.6	156.2
Ace2	8.2	15.2	5.6	20.4	17.7	1.1	18.4	32.7	8.1	48.5	0	2.6	22.2	20.5	27.1	6.3
Acer2	27.3	37.6	41.4	35.1	36.1	45.6	35.9	21.5	45.1	23	14.5	0	74.5	35.2	27.1	23
Acer3	136.4	99.6	154.3	104.9	104.1	132.4	88.4	57.9	128	104.6	75.7	108.7	108.5	117.1	107.5	96.7
Ache	721.9	599.6	513.3	401.9	544.3	434.4	514.4	496.2	487.9	467	576.2	641.6	498	533	473.9	436
Acin1	840.6	853.6	1226.5	650.2	975	706.6	796.1	679.3	673.1	1125.5	734	517.4	687.6	682.1	571.2	696.9
Ackr1	249.9	368.9	330.3	288.5	342	340.1	293.1	258.8	258.5	530.8	254.3	282	313.7	286.6	253	306.8
Ackr2	19	28.5	9.1	26.6	16	3.2	12.2	8.4	12.1	0	33.8	0	6.5	15.6	13.5	10.3
Ackr3	41.9	36.6	42.8	94.1	38.5	94.3	84	86	43.5	20.4	53.1	38.8	79.7	71.2	99.9	49.9
Acly	1283.4	1303.8	1210.4	1086.7	1069.1	1088	1206.4	1108.2	1070	1299	1186.3	1190	1163.4	1057.9	1266	1002.1
Aco1	205.5	227.6	218.1	230.7	233.1	246.8	207.3	146.7	182.8	209.3	204.4	207	172.5	217	222.6	215.6
Aco2	3162.4	3084.2	3161.9	3377.3	3164.7	2803.2	3151.9	3474.1	2978.3	2991.1	3449.3	3414.8	3194.8	2910.9	3433.3	2825.5
Acot1	48.8	58.9	52.6	74.8	43.8	69.9	80.5	44.9	54.8	117.4	24.1	36.2	57.5	54.9	141.3	51.5
Acot11	293.7	293.7	304.3	355.4	385.2	308.3	326.3	423.3	272.1	191.4	358.9	468.2	320.3	252.2	248.8	370.2
Acot13	319.7	272.3	327.5	804.9	374.5	599.6	804.8	855.9	541.1	1041.3	560.1	931.3	465.4	745.1	996.1	444.7
Acot2	26	33.5	38.6	39.1	27.2	11.7	35	38.3	20.1	71.5	17.7	142.3	22.2	34.4	45.7	16.6
Acot3	12.1	19.3	15.4	11.9	13.6	30.7	27.1	15.9	19.3	0	8	0	3.9	15.6	11	2.4
Acot4	21.6	22.4	16.1	24.4	27.8	31.8	15.7	8.4	16.1	10.2	3.2	0	26.1	17.2	14.4	23.8
Acot5	12.7	12.2	14.7	19.3	18.3	22.2	6.1	6.5	12.1	23	9.7	64.7	10.5	28.7	21.2	8.7
Acot6	46.3	48.8	32.3	46.5	45.6	42.4	49	29.9	45.9	86.8	32.2	7.8	78.4	44.2	60.1	49.9
Acot7	1681.1	1548.7	1908.1	2145.6	2128.1	2007.6	2319.1	2594.8	2847.8	3902.2	2720.2	2341.2	2780.4	2743	3077.9	2226.1
Acot8	66.6	75.2	98.9	89	87	46.6	129.5	77.6	110.3	127.6	104.6	214.7	88.9	117.1	134.6	81.7
Acot9	111.7	117.9	133.9	162.1	124.2	155.7	194.2	162.6	174.7	176.1	95	111.2	151.6	204.7	273.3	108.6
Acox1	1325.2	1192	1107.3	1204	1209.3	1183.4	1148.6	1245.6	1112.7	1260.7	1321.5	1296.1	1275.8	1175	1198.3	1187.6
Acox3	239.8	203.2	225.1	171.2	197	119.7	176.7	175.7	225.4	158.2	180.3	258.7	176.5	202.2	176	252.9
Acp1	241.7	343.5	249.6	307.2	266.2	321	326.3	276.6	349.4	426.2	318.7	429.4	321.6	396.3	401.1	352.8
Acp2	541.8	521.3	469.1	405.3	473.3	433.3	376.2	409.3	401.8	477.2	499	385.5	437.9	368.5	379.1	491.5
Acp5	5.7	2	4.9	4.5	2.4	2.1	3.5	0	4	2.6	0	0	14.4	2.5	0	7.1
Acp6	114.8	130.1	119.2	77.1	111.2	83.7	103.2	105.6	83.7	97	85.3	38.8	65.4	99.1	68.5	72.9
Acp7	7	3	6.3	4.5	5.9	4.2	4.4	15	0	5.1	3.2	0	13.1	1.6	1.7	2.4
Acpp	3.8	2	0	4	1.2	0	0	0	16.1	0	0	0	6.5	0	8.5	2.4
Acr	14.6	6.1	2.1	7.4	10.1	0	5.2	17.8	5.6	7.7	1.6	0	20.9	5.7	4.2	15.1
Acrbp	43.8	60	78.5	39.1	66.9	68.9	73.5	20.6	38.6	81.7	46.7	106.1	78.4	63	55	30.9
Acsbg1	924.3	1015.2	941.1	1201.2	1048.4	942.9	1156.5	1040	979.1	1288.8	1146	1234	877.1	949.8	1234.7	917.2
Acsf2	27.3	34.6	54	54.4	55	36	73.5	40.2	45.1	104.6	56.3	134.5	26.1	48.3	33.9	76.9
Acsf3	135.1	114.8	125.5	144	144.4	137.7	135.6	242	188.4	160.8	152.9	93.1	169.9	223.5	198.9	146.7
Acsl1	354	306.9	260.2	294.8	278.7	263.8	234.4	220.5	251.2	150.6	283.3	703.7	279.7	265.3	245.4	298.9
Acsl3	1110.2	1178.8	941.1	1014.1	1114.7	1299.9	961.4	850.3	918.7	974.9	861.1	589.8	917.6	690.3	720.2	1152.7
Acsl4	409.2	401.4	326.8	442.1	337.8	485.2	371.8	391.5	446.9	454.3	381.5	183.7	368.6	393	400.3	420.2
Acsl5	450.4	445.1	535.1	573.7	543.7	624	484.6	511.1	575.7	387.9	371.8	331.1	619.6	489.6	369	486
Acsl6	1407.1	1352.6	1199.1	1253.9	1111.7	1312.6	1143.4	1104.5	1066.8	816.7	1289.3	1006.3	1185.6	993.2	826	1271.6
Acss1	204.9	235.8	258.8	216	236.1	236.3	216.1	197.2	195.7	45.9	198	488.9	183	166.2	186.2	215.6
Acss2	432	361.8	376.6	398.5	394	405.8	436.5	398.1	401	413.4	357.3	191.4	335.9	325.9	450.2	381.3
Acss3	18.4	12.2	16.1	20.4	11.2	29.7	33.2	0	14.5	7.7	6.4	98.3	10.5	22.1	18.6	30.9
Acta1	38.7	70.1	65.9	76.5	59.8	81.6	86.6	54.2	108.7	135.3	53.1	25.9	91.5	97.4	67.7	65
Acta2	65.3	58.9	50.5	36.8	60.3	33.9	71.7	71	42.7	79.1	54.7	0	44.4	69.6	28.8	44.4
Actb	3702.2	3493.8	3809.2	4320.6	3884.7	3804.4	4153.6	4058.1	4694.8	6068.9	4001.4	5011	4636.6	5359.1	5453.4	4314.3
Actg1	1249.7	1597.5	1444.6	1888.8	1650.1	1931.3	2027.8	1859.5	2167.5	1939.6	1957.3	2271.4	2329.4	2576.8	2817.2	2044.6
Actl6a	76.8	82.3	81.3	115.6	66.9	143	93.6	134.6	78.9	107.2	80.5	103.5	54.9	116.3	167.6	66.6
Actl6b	521.5	575.2	688.6	559.5	666.2	572.1	601	529.8	682.8	768.2	651.9	882.2	624.8	683.7	699	565.3
Actn1	588.1	466.4	596.1	383.2	505.3	310.4	328.1	274.7	321.3	245	301	199.2	368.6	287.4	328.4	364.7
Actn2	177.6	213.4	180.2	140	185.8	127.1	175.8	198.1	184.4	153.1	123.9	100.9	176.5	171.1	161.6	111
Actn3	3.8	9.1	3.5	15.9	8.3	8.5	7	20.6	15.3	2.6	4.8	0	15.7	17.2	6.8	9.5
Actn4	748.6	688	866	706.3	836.6	532.9	639.5	777.4	668.3	1084.6	568.2	959.8	810.5	568.3	510.3	639.8
Actr10	794.2	863.8	788.2	942.7	723	867.7	851.2	941.9	896.9	1077	875.6	566.5	1006.5	913	886.9	904.6
Actr1a	1393.7	1361.7	1537.8	1408.1	1415.2	1366.7	1426.8	1444.6	1569.2	1990.6	1648.2	1283.1	1583	1577	1683.2	1535.6
Actr1b	2023	2123.9	2205.4	2104.7	2296.2	2027.7	1949.9	2163.2	2202.9	1508.3	2037.7	2175.7	2219.6	2035.5	1958.3	2077.1
Actr2	1934.9	1887.1	1551.2	1538.4	1468.5	1864.6	1245.7	1325	1545.1	1403.7	1622.5	814.9	1607.8	1262.6	1150.9	1759.2
Actr3	763.2	942	709.7	1055.5	614.7	898.4	1034	741	870.4	977.5	745.2	615.7	741.2	961.3	1025.7	950.5
Actr3b	694.6	793.7	818.4	878.6	752.6	823.2	814.4	682.1	858.3	773.3	655.1	807.1	864	923.6	899.6	801.5
Actr5	41.2	67.1	65.2	44.2	49.7	41.3	63.9	43	85.3	68.9	74	0	87.6	69.6	54.2	51.5
Actr6	115.5	137.2	111.5	222.2	116.6	216.1	216.1	190.6	188.4	135.3	141.6	307.9	105.9	231.7	177.7	151.4
Actr8	362.9	340.4	326.8	318.6	318.9	331.6	345.5	350.4	307.6	405.8	265.6	207	329.4	331.6	359.7	309.2
Actrt3	11.4	6.1	1.4	9.1	14.8	5.3	4.4	2.8	13.7	0	49.9	0	19.6	15.6	14.4	11.1
Acvr1	173.2	121.9	168.3	137.2	103.5	134.5	108.5	86	103.1	81.7	132	137.1	105.9	85.2	91.4	99.9
Acvr1b	839.9	793.7	746.8	572	639.6	545.6	427.8	454.1	476.6	387.9	457.1	240.6	588.2	388.1	326.7	570
Acvr1c	156.1	137.2	101.7	90.1	109.5	99.6	56	102.8	66.8	35.7	91.7	28.5	70.6	46.7	70.2	88
Acvr2a	300.7	341.4	295.9	186.5	290.5	199.2	140.8	182.2	230.3	148	227	165.6	333.3	149	111.7	232.3
Acvr2b	24.1	14.2	32.3	11.9	20.1	28.6	17.5	15	16.1	0	20.9	33.6	7.8	12.3	10.2	16.6
Acvrl1	85	133.1	124.1	92.4	102.4	78.4	150.5	128.9	129.6	181.2	99.8	119	120.3	116.3	127.8	76.9
Acy1	59.6	86.4	61	79.9	96.4	85.8	111.1	90.6	93.4	257.8	125.5	25.9	69.3	99.9	111.7	122.1
Acy3	17.8	11.2	28	17	10.1	7.4	14.9	15	15.3	25.5	27.4	0	19.6	20.5	29.6	12.7
Acyp1	80.6	101.6	50.5	130.9	93.5	112.3	194.2	149.5	115.1	158.2	98.2	80.2	85	166.2	243.7	115.7
Acyp2	55.2	87.4	59.6	75.4	52.1	60.4	70	89.7	66.8	145.5	43.5	67.3	66.7	88.4	87.2	57.9
Ada	9.5	0	0.7	12.5	13	6.4	11.4	0	8.1	35.7	25.8	2.6	9.2	23.7	9.3	7.1
Adal	140.2	142.3	129	95.8	124.2	114.4	103.2	128.9	98.2	227.1	72.4	100.9	75.8	71.2	121	109.4
Adam10	459.9	519.3	324.7	386	382.8	559.4	346.4	399	485.5	245	598.8	235.4	366	402.9	281	526.4
Adam11	1077.2	1071.1	1274.9	990.3	1357.8	1077.4	1056.8	977.4	967	987.7	941.6	1078.8	980.4	990.8	798	1021.9
Adam12	34.9	27.4	30.9	34	26.6	30.7	24.5	17.8	23.3	45.9	24.1	0	31.4	16.4	43.2	30.1
Adam15	709.9	720.5	852.7	643.9	883.3	705.6	791.7	780.2	705.3	819.2	743.6	858.9	785.6	750	749	647.7
Adam17	88.8	101.6	109.4	90.1	94.7	100.6	98	67.3	91.8	40.8	132	137.1	79.7	94.2	70.2	92.8
Adam19	115.5	137.2	106.6	93.5	97	86.9	49	107.5	88.6	89.3	75.7	36.2	74.5	44.2	77	73.7
Adam1a	32.4	10.2	39.3	13.6	34.9	10.6	24.5	3.7	8.1	0	11.3	0	15.7	16.4	2.5	19.8
Adam21	3.8	9.1	1.4	6.8	1.8	0	0.9	9.3	4	0	0	0	15.7	1.6	4.2	2.4
Adam22	1533.9	1237.8	1262.9	989.2	1350.1	1256.5	734.8	734.4	977.5	571.7	993.1	504.5	1158.2	731.2	543.3	1128.9
Adam23	1101.3	1040.6	762.3	801	787.5	856	677.1	716.7	868	719.7	775.8	1076.2	873.2	786.9	759.1	887.1
Adam33	54.6	82.3	84.1	36.8	95.3	30.7	36.7	19.6	52.3	7.7	20.9	0	30.1	36	17.8	38.1
Adam4	7.6	2	11.9	2.8	4.1	8.5	0.9	0.9	5.6	0	3.2	0	2.6	4.9	9.3	6.3
Adam8	27.9	35.6	69.4	14.7	48.5	18	35.9	17.8	26.6	20.4	11.3	49.2	18.3	20.5	23.7	32.5
Adam9	331.1	377	209	261.9	246.1	431.2	287.8	236.4	271.3	232.2	233.4	173.3	222.2	268.6	261.5	294.9
Adamts1	72.3	65	44.9	33.4	47.3	53	54.2	61.7	39.5	30.6	38.6	0	66.7	22.1	44	18.2
Adamts10	203.6	167.7	221.6	111.7	191.1	137.7	126	101.9	107.1	25.5	178.7	181.1	137.3	129.4	115.9	139.5
Adamts13	9.5	6.1	7.7	18.7	14.8	12.7	11.4	13.1	14.5	61.3	8	0	5.2	20.5	39.8	19.8
Adamts14	7.6	1	7.7	2.3	1.8	3.2	0	0.9	1.6	0	17.7	0	3.9	0.8	0	5.5
Adamts15	41.2	27.4	44.2	28.9	53.8	37.1	38.5	26.2	45.1	23	9.7	38.8	53.6	34.4	4.2	53.9
Adamts16	46.3	24.4	55.4	18.1	41.4	49.8	25.4	8.4	18.5	0	4.8	0	22.2	27	9.3	29.3
Adamts17	24.1	25.4	29.5	28.3	32.5	49.8	13.1	12.1	12.9	17.9	6.4	5.2	43.1	27	2.5	20.6
Adamts18	11.4	9.1	23.8	9.1	8.3	2.1	2.6	4.7	4	12.8	0	0	19.6	0.8	5.9	11.9
Adamts19	10.8	8.1	8.4	4	6.5	0	0	2.8	4.8	7.7	0	0	0	2.5	5.1	0.8
Adamts2	83.7	75.2	83.4	61.2	74.5	75.2	51.6	66.3	95	102.1	104.6	175.9	86.3	55.7	31.3	87.2
Adamts20	73	123	55.4	43.6	60.9	54	46.4	71.9	37.8	38.3	17.7	28.5	52.3	52.4	27.9	75.3
Adamts3	111	71.1	47	43.6	64.5	19.1	25.4	16.8	22.5	0	20.9	12.9	10.5	10.6	4.2	49.9
Adamts4	225.2	168.7	131.1	167.2	124.2	165.3	205.6	154.2	130.4	35.7	177.1	67.3	71.9	160.5	253	84
Adamts5	14	9.1	9.1	18.7	9.5	23.3	15.7	10.3	6.4	0	27.4	0	9.2	10.6	5.1	29.3
Adamts6	55.8	49.8	33.7	17.6	24.3	32.8	22.7	10.3	15.3	7.7	8	28.5	20.9	17.2	1.7	19
Adamts7	7	7.1	3.5	2.3	1.8	4.2	4.4	0	2.4	0	0	0	6.5	2.5	0	1.6
Adamts8	17.8	24.4	15.4	14.2	11.2	9.5	10.5	7.5	15.3	0	6.4	51.7	9.2	10.6	10.2	17.4
Adamts9	24.1	27.4	12.6	28.3	33.7	20.1	22.7	29	16.1	20.4	22.5	72.4	24.8	13.9	8.5	21.4
Adamtsl1	47.6	49.8	28.8	47	26	18	42.9	17.8	23.3	12.8	46.7	20.7	15.7	22.1	13.5	35.7
Adamtsl2	47.6	40.6	53.3	81.6	78.7	43.4	61.2	60.7	71.7	35.7	82.1	113.8	44.4	69.6	75.3	58.7
Adamtsl3	10.2	13.2	10.5	17	24.3	14.8	12.2	1.9	20.9	7.7	24.1	0	13.1	2.5	5.1	7.1
Adamtsl4	90.1	82.3	91.2	53.3	62.1	57.2	105.9	55.1	54.8	127.6	62.8	51.7	51	49.9	70.2	54.7
Adamtsl5	46.9	34.6	41.4	45.9	47.3	22.2	38.5	47.7	41.9	5.1	35.4	25.9	24.8	42.6	44	34.9
Adap1	1343	1386.1	1506.3	1934.1	1569.6	1375.1	2041.8	2180	1945.2	2496	1814	3603.7	1726.8	2419.6	2956	1480.1
Adap2	22.8	18.3	29.5	14.7	19.5	15.9	14.9	3.7	10.5	0	6.4	36.2	17	7.4	19.5	15.1
Adar	1543.4	1377	1666.9	1145	1536.5	1102.9	1200.2	1204.5	1179.5	1316.9	1287.7	1717.8	1356.9	998.9	925	1294.6
Adarb1	1686.8	1490.8	1344.3	1437.5	1393.3	1501.2	1275.5	1486.6	1424.3	1232.7	1532.3	1704.8	1368.6	1210.2	1279.6	1430.2
Adarb2	156.1	104.7	105.9	76.5	136.7	129.2	94.5	36.4	74.9	10.2	128.8	98.3	77.1	64.7	22.8	75.3
Adat1	66	73.2	64.5	36.8	62.1	42.4	48.1	58.9	41.9	107.2	33.8	31	45.8	22.1	29.6	50.7
Adat2	22.2	14.2	30.2	20.4	25.4	13.8	32.4	14	25	0	33.8	0	15.7	26.2	4.2	27.7
Adat3	18.4	31.5	30.2	19.8	25.4	9.5	22.7	17.8	27.4	23	25.8	103.5	14.4	18.8	11	26.2
Adck1	261.4	263.2	269.3	233	285.2	233.1	217	218.7	225.4	181.2	291.3	168.2	324.2	273.5	187	206.9
Adck2	111	90.4	94	92.4	82.8	81.6	81.4	81.3	86.2	35.7	86.9	100.9	121.6	82.7	121.9	75.3
Adck5	111	135.2	125.5	144	133.7	91.1	203.8	133.6	140.1	227.1	162.6	157.8	79.7	219.4	226.8	139.5
Adcy1	3694.6	3159.4	3287.4	2859.8	3477.1	2745	2952.5	3310.6	2261.7	1352.6	3038.9	1549.6	2507.2	1509.9	1299	3072.8
Adcy2	859	807.9	924.2	938.1	946.6	1006.5	790	757.8	872	819.2	911	721.8	1035.3	730.4	743.9	888.7
Adcy3	480.2	458.3	507	426.3	410	474.6	384	415.8	433.2	382.8	418.5	569.1	383	474.1	388.4	327.4
Adcy4	15.2	22.4	40.7	21	13	13.8	30.6	14	19.3	12.8	11.3	0	22.2	21.3	9.3	14.3
Adcy5	2238.1	2230.6	1815.5	1632.5	1614	1356.1	1467.9	1618.4	1540.3	1735.4	1678.8	1541.8	1262.7	1613.9	1656.2	1484.1
Adcy6	411.7	444.1	488.8	268.7	405.3	226.7	306.2	300.9	248	216.9	317.1	144.9	261.4	266.9	249.7	302
Adcy7	80.6	96.5	65.9	29.5	53.2	28.6	41.1	31.8	36.2	38.3	53.1	77.6	24.8	24.6	35.5	61.8
Adcy8	222.7	253	249.6	185.9	213.6	276.5	159.2	200	226.2	280.7	212.5	51.7	176.5	136.7	143	210.9
Adcy9	279.1	162.6	227.2	112.2	177.5	165.3	88.4	82.2	108.7	15.3	151.3	243.2	150.3	68	49.9	114.2
Adcyap1	121.8	99.6	107.3	87.9	106.5	95.3	89.2	109.3	103.1	25.5	135.2	152.6	167.3	122	123.6	101.5
Adcyap1r1	1446.4	1388.2	1610.1	1260.1	1573.2	1223.6	1364.7	1288.5	1366.3	1161.2	1414.8	1241.8	1313.7	1153.7	1118.8	1308.9
Add1	2822.4	2562.9	2793.8	2555.4	2730.4	2223.7	2216.8	2391.1	2542.7	2947.7	2499.7	2077.3	2658.8	2259.9	2132.6	2444.9
Add2	2057.3	1623.9	2087.6	1557.2	1889.7	1698.3	1238.7	1402.5	1518.5	1207.1	1801.1	853.7	1771.2	1221.7	1073.1	1714
Add3	647.7	579.2	549.1	698.9	518.3	649.4	630.7	558.8	491.9	359.8	655.1	605.4	410.5	530.6	616.1	580.3
Adgb	8.2	9.1	4.9	2.8	5.9	10.6	0	0	4.8	5.1	0	31	7.8	2.5	5.9	3.2
Adgra1	478.3	343.5	424.3	412.7	417.7	424.8	433.9	548.5	394.5	640.6	415.3	706.2	394.8	511.8	551.8	349.6
Adgra2	84.4	79.3	136.7	47	102.9	25.4	67.4	81.3	59.6	33.2	78.9	93.1	54.9	37.7	38.9	73.7
Adgra3	123.1	136.2	131.8	113.9	104.7	133.5	97.1	130.8	110.3	68.9	128.8	0	99.3	102.4	88.9	114.2
Adgrb1	2700.6	3052.7	3953.6	2970.9	4209.5	2848.8	3032.1	3119.1	3157	3920	3597.4	2848.3	3239.2	3231	2642.9	2860.3
Adgrb2	2601.6	2573.1	3194.2	2713	3054.1	2241.7	2905.2	2917.2	2612.7	3379	2673.5	2781	2735.9	2919	2807.1	2561.5
Adgrb3	673.7	565	456.5	493.2	499.3	560.4	430.4	421.4	400.2	239.9	313.9	517.4	495.4	413.5	386.7	518.5
Adgrd1	31.1	17.3	30.2	11.9	30.8	6.4	7.9	20.6	11.3	0	25.8	0	17	21.3	5.1	8.7
Adgre1	35.5	16.3	34.4	36.3	24.3	42.4	42.9	31.8	23.3	97	38.6	33.6	18.3	21.3	43.2	33.3
Adgre5	52	71.1	59.6	55.6	49.7	33.9	42.9	63.5	50.7	53.6	54.7	49.2	26.1	52.4	72.8	46
Adgrf4	14.6	7.1	21	11.9	8.9	24.4	13.1	10.3	7.2	17.9	0	0	1.3	9	4.2	22.2
Adgrf5	123.7	141.3	82	78.2	89.9	60.4	63	57.9	57.2	56.1	35.4	129.3	65.4	49.9	65.2	64.2
Adgrg1	501.2	535.5	528.7	428	566.8	419.5	468.9	460.7	450.1	798.8	548.9	419.1	475.8	526.5	531.5	516.1
Adgrg2	17.8	10.2	18.9	13	11.2	15.9	10.5	14	6.4	5.1	16.1	0	1.3	11.5	15.2	16.6
Adgrg6	26	7.1	14.7	18.7	14.2	22.2	25.4	14	16.1	12.8	0	0	40.5	14.7	19.5	25.4
Adgrl1	3505	3865.7	3948.7	3365.4	3935	3292.7	2838.8	2945.3	3243.2	3082.9	3346.3	2708.6	3481	2900.2	2604	3248.8
Adgrl2	475.2	352.6	433.4	240.9	353.2	281.8	194.2	187.8	190	188.9	207.6	165.6	265.4	221.9	177.7	271.1
Adgrl3	486.6	439	420	299.3	391.1	319.9	272.9	290.6	277.8	86.8	297.8	212.1	298	147.4	170.1	321.9
Adgrl4	52.7	55.9	38.6	106	62.1	37.1	111.1	112.1	84.5	137.8	67.6	69.8	81	117.9	186.2	49.2
Adgrv1	24.7	17.3	7	15.3	16	14.8	24.5	30.8	16.1	15.3	24.1	0	3.9	5.7	24.5	36.5
Adh1	1.9	2	1.4	2.8	1.8	0	2.6	6.5	1.6	30.6	0	0	2.6	3.3	11.8	6.3
Adh5	375.6	346.5	368.2	415.5	313.6	429.1	384.9	398.1	382.4	760.5	524.7	473.4	428.8	383.2	549.2	397.2
Adhfe1	90.7	103.7	105.9	113.9	107.1	138.8	110.2	63.5	95.8	158.2	83.7	0	90.2	88.4	92.2	92.8
Adi1	218.2	225.6	244.7	315.7	240.8	259.6	301.8	297.1	280.2	257.8	357.3	305.3	237.9	273.5	281.8	294.9
Adipor1	509.4	497.9	435.5	438.7	430.7	552	476.8	508.3	426.7	507.9	542.4	108.7	392.2	439.7	374.1	428.1
Adipor2	548.1	594.5	425.7	590.7	636.6	778.7	566	497.1	694	617.6	668	791.6	568.6	650.9	652.5	604.9
Adk	338.8	301.8	251	337.8	284	313.6	358.7	291.5	278.6	270.5	367	248.4	294.1	343.1	289.4	250.5
Adm	6.3	7.1	1.4	7.4	11.8	0	3.5	7.5	16.1	0	11.3	33.6	3.9	2.5	0	2.4
Adnp	6.3	2	5.6	2.3	1.8	1.1	0.9	0	1.6	0	0	0	9.2	0	0	4.8
Adnp2	208.7	225.6	206.9	204.6	171	119.7	169.7	121.5	163.4	97	157.7	49.2	130.7	150.7	187.9	130
Ado	402.2	390.2	294.5	403	349.1	567.9	472.4	325.2	514.5	229.7	355.7	266.5	333.3	518.3	508.6	437.6
Adora1	1388.7	1324.1	1396.2	1253.9	1352.5	1400.6	1355.1	1311	1224.6	1094.9	1554.9	1125.3	1188.2	1080.8	993.5	1228
Adora2a	350.2	391.2	311.4	278.9	281	242.6	333.3	358.8	303.5	321.6	243	434.6	226.1	423.3	425.7	210.1
Adora2b	28.5	21.3	35.8	44.2	21.3	23.3	59.5	82.2	56.4	63.8	35.4	163	41.8	55.7	49.9	42.8
Adora3	2.5	18.3	11.9	5.1	3	8.5	2.6	3.7	5.6	0	1.6	0	7.8	4.9	5.1	4.8
Adpgk	159.9	164.6	93.3	107.7	120.1	97.5	100.6	93.4	128	56.1	115.9	284.6	149	139.2	65.2	84.8
Adprh	588.1	645.3	608	717.6	644.3	546.7	738.3	713	763.3	982.6	592.3	802	664	746.8	692.3	624.7
Adprhl2	142.1	172.8	178.1	246	234.3	219.3	340.3	310.2	277	444.1	270.4	447.5	274.5	359.5	445.1	287
Adprm	81.8	82.3	82	111.7	102.9	49.8	119	47.7	74.9	99.5	101.4	88	86.3	103.2	149.8	68.2
Adra1a	39.3	21.3	30.9	31.7	36.7	19.1	23.6	41.1	25.8	25.5	12.9	111.2	31.4	21.3	5.9	20.6
Adra1b	118.6	99.6	109.4	112.2	101.2	68.9	105.9	128.9	83.7	107.2	75.7	56.9	125.5	108.1	105.8	121.3
Adra1d	110.4	83.3	134.6	119.6	114.8	128.2	81.4	93.4	111.1	2.6	119.1	64.7	98	59	35.5	49.2
Adra2a	178.9	85.4	138.1	146.2	172.2	140.9	129.5	189.7	167.5	148	236.6	67.3	173.9	171.1	169.3	141.9
Adra2b	8.2	20.3	6.3	4	2.4	2.1	10.5	0	4	0	14.5	0	13.1	9	10.2	8.7
Adra2c	142.1	202.2	206.2	280.6	205.3	270.2	300.1	282.2	234.3	433.9	280.1	522.6	217	380.7	407.1	264.8
Adrb1	115.5	85.4	120.6	110	104.1	69.9	68.2	50.5	95	79.1	90.1	64.7	85	73.7	53.3	75.3
Adrb2	5.1	23.4	6.3	13	8.3	2.1	4.4	0	15.3	25.5	14.5	38.8	9.2	9	11	8.7
Adrb3	10.8	17.3	4.9	9.1	5.9	27.5	10.5	5.6	16.1	15.3	4.8	20.7	3.9	9	14.4	11.1
Adrm1	62.2	75.2	93.3	56.7	100	40.3	68.2	69.1	65.2	132.7	48.3	108.7	58.8	67.1	44.9	69
Adsl	173.8	196.1	175.3	247.1	163.9	187.5	309.7	229.9	199.7	587	154.5	375.1	190.8	307.9	370.7	168.9
Adss	592.5	567	516.8	520.4	502.3	584.8	490.8	462.5	466.2	632.9	492.5	165.6	560.8	379.9	489.1	642.2
Adssl1	200.5	159.5	136	208	171	182.2	237.9	226.1	196.5	206.7	178.7	292.3	197.4	233.4	358	191.1
Aebp1	132	104.7	197.8	141.1	172.2	139.8	256.3	179.4	142.5	222	130.4	253.5	247.1	141.7	107.5	238.6
Aebp2	399	462.4	378.7	375.3	385.8	413.2	349.9	374.7	322.1	377.7	331.6	292.3	269.3	382.4	387.6	365.5
Aen	141.5	94.5	156.4	121.9	143.8	131.4	114.6	153.2	107.9	104.6	180.3	116.4	121.6	136.7	148.9	159.3
Afap1	120.5	161.6	164.8	100.9	107.1	71	83.1	105.6	57.2	51	51.5	126.8	74.5	39.3	66	85.6
Afap1l1	126.9	156.5	158.5	184.2	182.2	176.9	208.2	182.2	198.1	222	231.8	142.3	192.2	184.2	165	134.8
Afap1l2	71.1	43.7	64.5	59.5	45.6	79.5	70	69.1	37.8	61.3	41.8	23.3	61.4	50.8	69.4	35.7
Afdn	591.9	418.7	537.2	325.9	493.4	346.4	330.7	433.6	311.6	186.3	418.5	88	328.1	304.6	237	419.4
Aff1	114.8	93.5	65.9	74.8	124.8	142	70	100	96.6	63.8	77.3	77.6	96.7	89.2	133.7	135.6
Aff2	56.5	37.6	35.8	21	36.7	21.2	11.4	14	21.7	0	6.4	0	34	5.7	0	27
Aff3	306.4	312	257.4	245.4	277.5	254.3	265.1	267.2	264.1	306.3	264	75	256.2	223.5	200.6	275.9
Aff4	1392.5	1081.3	962.8	820.8	1038.3	975.7	570.4	651.3	705.3	449.2	977	620.9	849.7	434.8	366.4	950.5
Afg1l	125	113.8	127.6	127	132.5	130.3	159.2	143	144.9	242.4	128.8	150	150.3	185	140.5	149.8
Afg3l1	183.3	181.9	183	175.7	194.7	184.3	166.2	228.9	181.2	196.5	220.5	113.8	193.5	195.7	248	160.1
Afg3l2	551.3	494.9	547.7	474.5	531.9	513.8	470.6	483.1	617.6	306.3	453.9	437.2	610.5	485.6	486.6	470.9
Afmid	7.6	3	6.3	3.4	4.1	8.5	6.1	0	3.2	0	17.7	0	0	2.5	2.5	7.9
Aftph	626.8	552.8	571.5	522.1	559.7	626.1	459.3	577.5	499.2	446.6	523.1	737.3	584.3	456.1	441.8	600.9
Aga	35.5	47.8	37.2	45.3	33.1	42.4	46.4	15.9	49.1	51	16.1	0	14.4	27.8	49.9	36.5
Agap1	898.9	759.1	831.7	766.4	753.2	729.9	797.8	815.7	624	375.2	854.7	786.4	556.9	554.3	550.1	764.2
Agap2	4930.4	4974.4	5652.7	5416.3	5350.8	4322.4	5100.1	5239.2	4177.1	2817.5	5543.4	5355.1	4070.6	4889.9	4585.1	4896.2
Agap3	1616.4	1553.8	2071.5	1841.1	2012.2	1566.9	1845.8	1724.9	1991.1	1960	1806	2100.6	1807.8	1975	1894.8	1763.1
Agbl2	20.9	3	10.5	10.8	14.8	24.4	11.4	2.8	4	0	0	0	6.5	8.2	6.8	4.8
Agbl3	61.5	34.6	54	69.2	46.7	107	69.1	71.9	70	97	64.4	67.3	65.4	40.1	95.6	69
Agbl4	71.7	67.1	72.2	62.4	81.6	73.1	63.9	110.3	85.3	119.9	64.4	46.6	88.9	88.4	88	83.2
Agbl5	101.5	140.2	114.3	77.7	126.6	54	76.1	92.5	79.7	66.4	154.5	106.1	77.1	79.4	70.2	86.4
Ager	12.7	2	5.6	4.5	5.9	3.2	12.2	12.1	7.2	12.8	4.8	0	3.9	11.5	11.8	2.4
Agfg1	610.9	539.6	478.2	443.3	515.3	451.3	425.2	308.4	482.3	408.3	342.8	473.4	440.5	382.4	303	565.3
Agfg2	298.2	257.1	263.7	287.4	272.2	236.3	316.7	334.5	339.8	479.8	299.4	468.2	351.6	374.2	441.8	288.6
Aggf1	373.6	361.8	352	351.5	407.6	423.8	376.2	412.1	388.1	160.8	397.6	336.3	351.6	363.5	331.7	402.7
Agk	108.5	100.6	80.6	102	93.5	111.2	85.7	100.9	76.5	122.5	72.4	219.9	48.4	81.9	61.8	102.3
Agl	222.7	258.1	258.8	236.4	261.5	308.3	283.4	257	215.8	191.4	262.4	413.9	251	169.5	164.2	231.5
Agmat	2.5	20.3	9.1	17	9.5	1.1	10.5	13.1	13.7	51	4.8	0	5.2	5.7	6.8	4.8
Agmo	33	21.3	35.1	35.1	42	100.6	52.5	39.2	47.5	45.9	45.1	28.5	34	36.8	52.5	52.3
Ago1	581.7	462.4	600.3	437	456.2	420.6	461.9	380.3	466.2	467	613.3	269	350.3	350.4	319	423.3
Ago2	621.1	458.3	652.2	352	527.7	367.6	334.2	361.6	342.2	140.4	367	416.5	341.2	209.6	228.5	466.9
Ago3	380.6	346.5	375.9	178	365.6	207.6	200.3	262.6	192.4	176.1	223.7	152.6	257.5	164.6	132.9	300.5
Ago4	115.5	83.3	103.1	70.3	94.1	100.6	57.7	37.4	64.4	40.8	67.6	121.6	56.2	34.4	23.7	85.6
Agpat1	708.6	860.7	912.3	782.3	873.9	642	760.2	773.7	881.6	949.4	883.7	1091.7	848.4	909.7	969	757.9
Agpat2	13.3	9.1	9.8	13.6	10.1	9.5	19.2	18.7	20.1	28.1	19.3	0	14.4	8.2	8.5	19
Agpat3	1662.7	1714.4	1711	1613.8	1624.1	1700.4	1547.5	1653.9	1679.5	1434.3	1711	1164.1	1496.7	1495.1	1465.7	1593.5
Agpat4	361.6	402.4	433.4	403.6	443.1	400.5	435.7	485	456.5	413.4	367	364.8	449.7	517.5	494.2	432.1
Agpat5	371.7	420.7	433.4	540.8	398.2	553	553.8	606.4	537.8	579.3	458.7	491.5	428.8	545.3	802.3	484.4
Agps	291.2	326.2	241.9	274.9	225.4	271.2	216.1	271.9	235.9	186.3	225.3	282	261.4	234.2	251.3	333
Agrn	1450.2	1485.7	1528	1016.9	1459	1085.9	1083	976.5	884.9	1151	923.9	680.4	916.3	1115.2	943.6	947.4
Agrp	3.8	0	1.4	1.1	5.3	0	3.5	0.9	4.8	25.5	1.6	0	14.4	1.6	25.4	3.2
Agt	371.1	283.5	323.3	487.5	485.7	449.2	769.8	623.2	738.3	1194.4	672.8	734.7	350.3	933.4	1069.7	512.9
Agtpbp1	1225	1044.7	1063.1	875.8	971.5	1182.3	828.4	996.1	942.8	1066.8	959.3	833	849.7	694.3	763.3	1034.6
Agtr1a	7	1	0.7	0	8.3	2.1	7	2.8	2.4	0	3.2	0	2.6	7.4	0	1.6
Agtr2	14.6	1	5.6	5.1	8.3	12.7	3.5	2.8	9.7	0	0	0	0	5.7	3.4	8.7
Agtrap	53.3	67.1	76.4	59	53.2	66.7	63	68.2	58	33.2	90.1	181.1	74.5	59.8	66.9	75.3
Ahctf1	359.1	370.9	354.8	247.1	300	212.9	181.1	191.6	183.6	97	259.1	248.4	240.5	190.8	103.2	226.7
Ahcy	68.5	80.3	103.1	90.7	82.8	94.3	122.5	71.9	91.8	163.3	96.6	230.2	92.8	127.7	115.1	81.7
Ahcyl1	2609.8	2527.3	2276.2	2736.8	2528.7	2630.5	2548.3	2857.4	2450.9	3544.9	2783	2431.8	2745.1	2410.6	2809.6	2848.5
Ahcyl2	1193.3	1081.3	955.1	963.7	893.4	1187.6	954.4	882.1	757.6	479.8	1059.1	781.3	746.4	587.1	544.2	972.7
Ahdc1	363.5	215.4	394.8	233	308.8	220.4	191.6	257	258.5	89.3	228.6	214.7	186.9	174.4	104.9	264
Ahi1	1983.1	1860.7	1807.8	1523.1	1872	2189.8	1813.5	1649.2	1768.1	2143.8	2087.6	2175.7	1960.8	1986.4	2072.5	2069.2
Ahnak	195.4	198.2	338	221.1	241.4	193.9	272.1	308.4	199.7	278.2	212.5	222.5	206.5	221.9	357.1	226.7
Ahnak2	22.2	9.1	33.7	9.6	20.7	6.4	21.9	21.5	14.5	84.2	49.9	54.3	37.9	15.6	2.5	20.6
Ahr	63.4	62	52.6	66.3	49.7	42.4	49	29.9	20.9	0	19.3	0	41.8	21.3	59.2	33.3
Ahrr	3.2	2	4.9	4.5	7.7	12.7	5.2	0	4	0	9.7	0	0	4.9	1.7	0
Ahsa1	607.1	668.7	727.9	827.6	844.3	1003.3	933.4	1008.2	1026.6	765.6	1084.9	915.8	834	875.3	1057	815
Ahsa2	193.5	228.6	263	207.5	280.4	304.1	325.4	347.6	271.3	290.9	218.9	69.8	273.2	234.2	211.6	217.2
Aida	184.6	230.7	238.4	222.2	220.1	246.8	269.4	284.1	288.2	201.6	246.3	191.4	277.1	225.2	264.9	280.6
Aif1	31.1	73.2	42.8	58.4	47.9	62.5	76.1	93.4	85.3	137.8	78.9	56.9	70.6	72.1	99	63.4
Aif1l	44.4	73.2	53.3	95.2	50.3	62.5	86.6	107.5	83.7	216.9	82.1	0	91.5	94.2	152.3	61.8
Aifm1	193.5	255.1	188.6	178	237.2	214	185.5	269.1	179.5	280.7	222.1	100.9	209.1	192.4	184.5	211.7
Aifm2	63.4	49.8	48.4	75.4	88.7	60.4	86.6	70.1	73.3	99.5	70.8	64.7	74.5	82.7	104.9	83.2
Aifm3	801.2	923.7	1092.5	758.5	1055.5	794.6	889.7	808.3	778.6	1457.3	822.5	483.8	928.1	824.5	743	826.9
Aig1	285.5	307.9	266.5	244.3	229	297.7	332.4	213	283.4	275.6	330	279.4	329.4	227.6	287.7	256.9
Aim2	14	23.4	18.2	21	12.4	7.4	18.4	6.5	17.7	0	1.6	44	22.2	13.1	17.8	19
Aimp1	335	309.9	263	382.1	279.3	365.5	426	337.3	361.5	354.7	383.1	388	362.1	452	454.4	302.8
Aimp2	178.3	140.2	159.2	428.5	226	183.3	343.8	363.5	284.2	467	207.6	504.5	240.5	406.1	523.8	201.4
Airn	5.1	3	4.9	13	11.8	3.2	7.9	6.5	7.2	0	6.4	0	1.3	15.6	1.7	12.7
Ajap1	234.7	268.3	326.8	333.3	249.7	240.5	244.9	306.5	285.8	507.9	244.7	261.3	234	291.5	292.8	264
Ajuba	9.5	18.3	20.3	13.6	20.1	11.7	13.1	32.7	11.3	66.4	11.3	0	14.4	11.5	8.5	13.5
Ak1	593.1	597.5	633.2	695	623.6	631.4	685	724.2	731.9	987.7	816.1	401	786.9	858.1	906.4	702.4
Ak2	128.8	166.7	133.9	144	150.3	170.6	127.7	133.6	128	245	202.8	155.2	139.9	188.3	184.5	141.9
Ak3	544.3	739.8	538.6	650.8	645.5	852.8	791.7	699.9	772.9	824.3	795.1	659.7	581.7	677.2	654.2	803.1
Ak4	249.9	287.6	415.8	299.3	324.8	253.2	338.6	329.8	303.5	308.8	318.7	336.3	317.6	205.5	236.1	277.5
Ak5	1065.1	922.7	1119.2	1102	1057.3	901.6	911.5	1031.6	1051.5	923.9	986.7	814.9	1237.9	881.9	1022.3	993.4
Ak6	49.5	52.8	49.8	100.9	55.6	110.2	77.9	74.8	68.4	176.1	115.9	129.3	41.8	110.5	133.7	88.8
Ak7	24.1	19.3	6.3	11.9	7.7	28.6	11.4	8.4	16.1	15.3	14.5	0	18.3	14.7	6.8	16.6
Ak8	12.7	20.3	7	19.8	23.1	9.5	19.2	5.6	21.7	74	22.5	0	2.6	20.5	24.5	11.9
Akain1	59	62	43.5	39.7	39.6	61.4	57.7	43.9	37.8	61.3	67.6	0	20.9	35.2	57.5	43.6
Akap1	318.5	295.7	208.3	246.6	242.6	231	254.6	234.5	209.3	160.8	202.8	186.3	226.1	178.5	193.8	211.7
Akap10	145.9	135.2	133.9	113.9	128.4	125	60.4	92.5	98.2	45.9	112.7	129.3	124.2	79.4	49.9	137.9
Akap11	1538.4	1381	1203.3	869.6	1126.5	1002.2	618.5	864.3	771.3	334.3	960.9	765.7	858.8	553.5	370.7	1029.8
Akap12	210	206.3	220.9	136	157.4	160	133.8	247.6	178.7	140.4	204.4	300.1	215.7	124.5	111.7	191.9
Akap13	258.2	194.1	278.4	127.5	216.5	120.8	103.2	97.2	94.2	58.7	159.3	160.4	130.7	118.7	51.6	157.8
Akap17b	159.9	205.3	167.6	137.2	150.9	134.5	165.3	140.2	117.6	58.7	109.5	95.7	138.6	129.4	65.2	134.8
Akap5	618.5	620.9	572.9	501.7	552.6	481	321.9	347.6	396.9	209.3	548.9	212.1	448.4	292.3	259.8	501.8
Akap6	1498.4	1149.3	1302.9	1058.3	1219.4	1073.2	803.1	971.8	1074.1	661	967.4	939.1	988.2	724.6	821.7	1206.6
Akap7	199.2	209.3	168.3	203.5	180.5	232	208.2	225.2	184.4	186.3	180.3	106.1	251	161.3	165.9	216.4
Akap8	598.2	605.7	707.6	378.7	588.1	553	433.9	327	341.4	507.9	336.4	168.2	520.3	423.3	374.1	500.2
Akap8l	820.3	1236.7	1231.4	959.7	1266.1	943.9	1319.2	1244.6	1133.7	1074.4	1136.4	993.4	1193.5	1490.2	1294.8	1155.9
Akap9	647.1	521.3	544.2	336.7	448.5	511.7	315.8	333.6	260.1	171	246.3	302.7	317.6	330	252.2	349.6
Akip1	18.4	14.2	4.2	24.9	17.7	12.7	26.2	15.9	45.1	23	12.9	0	26.1	23.7	50.8	20.6
Akirin1	452.3	479.7	436.2	620.1	434.9	421.7	517	610.2	449.3	546.2	457.1	494.1	363.4	537.1	503.5	471.7
Akirin2	274.1	332.3	310.7	433.6	304.1	440.7	514.4	448.5	402.6	635.5	368.6	470.8	372.5	590.4	511.1	331.4
Akna	27.3	42.7	37.2	15.9	34.9	46.6	13.1	25.2	15.3	10.2	3.2	72.4	22.2	9	6.8	21.4
Akr1a1	2262.2	2282.4	2065.2	2760	2445.3	2599.8	2774	2616.3	2938.8	3003.8	2905.3	2240.3	2945.1	3257.2	3493.4	2608.2
Akr1b10	86.3	74.2	64.5	88.4	76.3	79.5	63.9	101.9	59.6	45.9	56.3	36.2	70.6	70.4	63.5	61
Akr1b3	51.4	25.4	33.7	47.6	37.3	17	50.7	44.9	72.5	181.2	35.4	67.3	57.5	49.1	63.5	33.3
Akr1b8	7	3	4.9	6.2	8.3	1.1	6.1	12.1	8.1	0	0	0	10.5	9	3.4	1.6
Akr1c13	1.9	0	0.7	4	3	1.1	9.6	0	1.6	0	1.6	59.5	0	13.1	4.2	4
Akr1c14	1.3	0	2.8	9.1	6.5	3.2	5.2	5.6	2.4	0	27.4	0	10.5	0	5.1	0
Akr1c18	7.6	14.2	11.2	13	8.9	5.3	1.7	13.1	18.5	53.6	4.8	0	3.9	4.9	16.1	8.7
Akr1e1	147.2	217.5	185.1	196.7	183.4	279.7	187.2	188.8	222.2	183.8	209.2	346.7	230.1	229.3	226.8	180.8
Akr7a5	145.3	149.4	174.6	199	215.9	227.8	320.2	257.9	267.3	553.8	321.9	310.4	247.1	362.7	333.4	222.8
Akt1	951.6	860.7	993	971	937.8	825.3	955.3	947.5	901	612.5	1046.2	1003.7	853.6	928.5	742.2	929.9
Akt1s1	239.8	272.3	330.3	320.8	320.7	353.8	340.3	367.2	368.8	464.5	436.2	494.1	371.2	374.2	430.8	363.1
Akt2	371.1	485.8	496.5	518.7	478	510.6	583.5	603.6	523.3	436.4	539.2	582.1	470.6	540.4	572.1	467.7
Akt3	949.7	925.8	801.5	686.5	720	886.7	589.6	700.8	635.3	492.6	650.3	763.2	683.7	525.7	466.3	723.8
Aktip	716.2	753	770	1002.2	725.9	941.8	1120.6	1135.3	965.4	1120.4	912.6	1464.2	756.9	1084.1	1338	821.3
Alad	133.2	129.1	176	220.5	184.6	199.2	237.1	216.8	238.3	331.8	210.9	207	239.2	283.3	328.4	205.3
Alas1	330.5	325.2	281.2	252.8	319.5	281.8	243.2	255.1	282.6	150.6	254.3	186.3	303.3	252.2	196.3	275.9
Alas2	7	35.6	19.6	34	31.9	44.5	12.2	39.2	31.4	0	6.4	0	57.5	18	1.7	34.9
Alcam	917.3	1073.1	839.4	1057.8	898.7	1016	1003.4	1135.3	846.2	1212.2	885.3	946.8	1024.8	842.6	1053.6	944.2
Aldh16a1	45	31.5	68	59.5	55	63.6	64.7	70.1	69.2	63.8	54.7	18.1	74.5	59	77.9	69
Aldh18a1	180.2	140.2	207.6	157	179.9	149.4	157.5	142	163.4	311.4	75.7	194	205.2	163.8	145.6	147.5
Aldh1a1	581.7	558.9	461.4	726.7	573.3	857.1	917.7	837.2	824.5	691.6	692.1	853.7	632.7	630.5	833.6	800.7
Aldh1a2	33.6	64	73.6	64.1	68.6	33.9	87.5	90.6	106.3	137.8	80.5	150	90.2	38.5	44	159.3
Aldh1a3	5.7	13.2	6.3	4.5	9.5	7.4	7	8.4	13.7	10.2	12.9	0	26.1	3.3	5.9	10.3
Aldh1a7	7	5.1	4.2	15.9	6.5	9.5	18.4	7.5	6.4	0	4.8	2.6	11.8	9	18.6	1.6
Aldh1b1	71.7	97.6	60.3	51	53.2	58.3	48.1	47.7	47.5	40.8	83.7	44	53.6	65.5	60.9	61
Aldh1l1	381.3	425.8	557.5	641.1	571.5	559.4	690.2	754.1	729.5	492.6	672.8	1140.9	471.9	631.3	819.2	543.1
Aldh1l2	33.6	38.6	42.1	11.3	26	23.3	33.2	30.8	15.3	0	16.1	25.9	23.5	11.5	11.8	21.4
Aldh2	451	487.8	558.9	558.9	526	548.8	595.7	673.7	582.9	791.2	589.1	380.3	520.3	628	666	533.5
Aldh3a1	7	5.1	11.2	15.9	5.9	0	5.2	15	12.1	12.8	0	0	20.9	13.9	15.2	9.5
Aldh3a2	383.2	242.9	265.1	304.4	259.7	385.6	254.6	269.1	213.4	239.9	272	282	172.5	235.8	236.1	271.1
Aldh3b1	39.3	32.5	26.6	43.1	45.6	46.6	48.1	13.1	68.4	15.3	46.7	56.9	31.4	40.1	71.1	47.6
Aldh3b2	19.7	3	13.3	15.9	20.1	26.5	16.6	1.9	14.5	0	16.1	0	35.3	12.3	13.5	13.5
Aldh4a1	85	109.8	142.4	125.8	136.1	124	155.7	148.6	107.9	194	98.2	354.4	150.3	221.9	150.6	117.3
Aldh5a1	683.2	650.4	592.6	541.9	586.9	574.2	565.1	688.7	544.3	587	582.7	856.3	721.6	422.5	473.9	642.9
Aldh6a1	369.2	447.1	302.2	382.6	318.3	383.5	430.4	348.5	342.2	214.4	421.7	372.5	313.7	257.1	270.8	473.3
Aldh7a1	496.7	549.8	533.6	705.7	573.3	562.6	596.6	652.2	553.9	439	656.7	610.5	558.2	545.3	627.1	558.9
Aldh9a1	202.4	229.7	218.8	276.6	165.7	243.7	226.6	237.3	219.8	239.9	270.4	331.1	194.8	235	256.4	203
Aldoa	9550.6	8768.9	10058	11688.6	10502.3	9798.6	11391.7	11097	12312.4	19569.5	12199.1	12321.8	12142.4	13741.2	13759.5	10242.7
Aldob	17.1	18.3	35.8	17.6	28.4	21.2	20.1	19.6	23.3	68.9	8	82.8	6.5	13.1	20.3	30.1
Aldoc	4879.7	5552.6	6131.7	8791.9	6949.4	7527.2	9394.6	8724.6	8524.1	13916.6	8857.6	9789.1	7036.6	9259.9	11263.9	7599.6
Alg1	212.5	174.8	169	181.4	183.4	143	211.7	206.5	180.4	150.6	173.8	41.4	215.7	233.4	199.7	164.9
Alg10b	151.6	113.8	101.7	65.8	105.3	95.3	42	90.6	72.5	28.1	109.5	36.2	64.1	46.7	19.5	106.2
Alg11	195.4	222.6	175.3	171.2	168.6	211.9	135.6	140.2	180.4	204.2	189.9	248.4	192.2	140	204.8	191.1
Alg12	76.8	74.2	67.3	79.4	75.1	71	60.4	25.2	58	91.9	59.6	18.1	62.7	79.4	109.2	51.5
Alg13	31.1	45.7	56.8	38	49.1	40.3	45.5	50.5	39.5	114.8	37	23.3	51	43.4	25.4	44.4
Alg14	92	78.2	79.2	103.2	92.3	89	95.4	125.2	106.3	155.7	62.8	51.7	138.6	99.9	176	93.5
Alg2	1100.6	1000	847.1	831.6	852	958.8	741.8	628.9	810.8	681.4	854.7	690.7	988.2	733.6	575.5	860.2
Alg3	52	63	98.9	68	68	47.7	80.5	73.8	66	186.3	67.6	51.7	57.5	94.2	67.7	54.7
Alg5	107.8	123	82.7	170.1	115.4	146.2	180.2	135.5	167.5	168.4	74	69.8	152.9	190	248.8	137.2
Alg6	59.6	121.9	58.9	74.3	59.8	82.6	50.7	47.7	80.5	48.5	91.7	0	58.8	56.5	49.9	100.7
Alg8	49.5	53.9	62.4	39.7	56.8	54	42	29	37.8	51	53.1	0	47.1	49.1	53.3	64.2
Alg9	104.7	145.3	156.4	125.8	104.1	139.8	90.1	129.9	89.4	127.6	140	90.5	113.7	78.6	99	119.7
Alk	52	37.6	30.2	19.8	42	6.4	17.5	26.2	25.8	25.5	0	0	20.9	6.6	20.3	23
Alkal2	4.4	8.1	11.2	9.6	3.5	13.8	4.4	9.3	9.7	5.1	9.7	0	6.5	9	15.2	4
Alkbh1	111	128	112.2	123.6	119.5	103.8	100.6	114	71.7	53.6	69.2	56.9	105.9	134.3	66.9	102.3
Alkbh2	27.3	25.4	53.3	27.2	40.8	35	39.4	43	41.1	68.9	9.7	64.7	22.2	36	33	23.8
Alkbh3	61.5	72.2	47	60.7	60.9	67.8	44.6	58.9	55.6	117.4	25.8	12.9	54.9	49.1	66	84.8
Alkbh4	45.7	36.6	50.5	36.3	61.5	36	38.5	46.7	80.5	63.8	90.1	0	49.7	72.9	86.3	61.8
Alkbh5	364.8	304.9	473.3	339	411.2	392	313.2	387.8	359.1	408.3	350.9	380.3	377.8	316.1	356.3	411.5
Alkbh6	150.3	144.3	165.5	172.3	190.5	178	204.7	209.3	192.4	387.9	175.4	98.3	167.3	268.6	274.2	184.7
Alkbh7	86.9	60	105.9	246.6	105.3	116.5	207.3	271.9	156.2	426.2	159.3	364.8	143.8	208.8	352	118.9
Alkbh8	249.9	250	248.2	167.2	218.3	236.3	159.2	172.9	169.1	122.5	217.3	155.2	155.6	140.8	143	239.4
Alms1	60.3	53.9	44.2	24.4	65.7	6.4	49.9	20.6	26.6	15.3	25.8	20.7	23.5	22.9	36.4	40.4
Alox12b	10.2	18.3	29.5	21.5	24.8	38.1	11.4	19.6	32.2	12.8	12.9	0	30.1	13.1	9.3	31.7
Alox5	1.3	13.2	3.5	7.4	8.3	0	3.5	0	1.6	0	3.2	0	6.5	2.5	9.3	0.8
Alox5ap	24.1	25.4	16.1	38	39.6	12.7	23.6	37.4	17.7	33.2	9.7	0	18.3	27	30.5	25.4
Alox8	28.5	23.4	20.3	21.5	30.2	10.6	16.6	20.6	21.7	30.6	9.7	0	20.9	22.1	21.2	34.9
Aloxe3	45.7	42.7	58.9	50.5	60.3	20.1	42.9	20.6	37.8	38.3	32.2	0	57.5	67.1	42.3	65.8
Alpk1	43.1	12.2	21	20.4	33.1	9.5	24.5	19.6	19.3	10.2	49.9	23.3	44.4	9	12.7	30.1
Alpk3	8.2	10.2	10.5	4	3.5	12.7	7	0	6.4	23	0	0	0	1.6	5.9	4.8
Alpl	36.8	37.6	58.9	67.5	59.8	47.7	49.9	56.1	46.7	38.3	40.2	144.9	44.4	34.4	53.3	38.1
Als2	265.8	216.5	242.6	215.4	238.4	204.5	178.5	245.7	219	43.4	289.7	116.4	275.8	119.5	110.9	149
Als2cl	108.5	141.3	122.7	62.4	75.7	55.1	65.6	57	70	117.4	69.2	0	51	99.9	64.3	58.7
Alx3	3.2	2	2.8	4.5	7.7	0	6.1	5.6	6.4	0	22.5	0	1.3	10.6	3.4	10.3
Alx4	17.1	8.1	24.5	18.1	5.3	2.1	8.7	43	14.5	0	22.5	0	7.8	7.4	5.1	15.1
Alyref	88.8	40.6	90.5	73.1	61.5	39.2	104.1	87.8	66.8	97	51.5	62.1	73.2	81.9	96.5	72.1
Alyref2	17.8	29.5	12.6	19.8	18.9	18	30.6	10.3	17.7	5.1	8	67.3	18.3	31.1	31.3	20.6
Amacr	59.6	53.9	58.9	64.6	56.2	45.6	84.9	44.9	74.1	104.6	107.8	0	69.3	79.4	30.5	51.5
Ambra1	475.2	433.9	523.8	373	515.9	339	377.9	415.8	457.3	362.4	433	416.5	420.9	466.7	363.9	428.1
Amd1	378.1	467.5	491.6	498.8	431.9	657.9	554.6	543.8	491.1	329.2	487.7	413.9	360.8	455.3	525.5	413
Amd2	113.6	86.4	84.9	113.4	90.5	107	88.4	92.5	82.1	43.4	125.5	129.3	100.7	73.7	74.5	95.9
Amdhd2	123.1	129.1	119.2	119	119.5	97.5	154	149.5	194	273.1	222.1	0	171.2	208.8	194.6	123.7
Amer1	56.5	23.4	21.7	39.7	49.1	56.1	41.1	27.1	46.7	99.5	35.4	121.6	51	47.5	32.2	58.7
Amer2	503.1	422.7	409.5	357.7	427.8	533.9	323.7	297.1	320.5	163.3	447.5	282	256.2	294	280.1	402.7
Amer3	246.8	197.1	235.6	235.8	179.9	205.5	179.3	181.3	219.8	237.3	186.7	157.8	177.8	264.5	242.9	164.1
Amfr	1135.5	879	924.9	1145	918.8	1133.6	1045.4	915.7	976.6	727.3	923.9	1027	988.2	1069.4	1172.9	928.3
Amh	6.3	15.2	31.6	6.8	17.2	2.1	9.6	8.4	14.5	5.1	6.4	0	9.2	18.8	7.6	11.1
Amhr2	7	3	14.7	5.7	11.8	10.6	19.2	15.9	6.4	17.9	22.5	0	9.2	6.6	10.2	6.3
Amigo1	713.7	572.1	624.8	536.2	610.6	555.1	479.4	513.9	559.6	505.3	458.7	476	609.1	533.9	409.6	617.6
Amigo2	140.8	116.9	123.4	96.9	113.6	121.8	117.2	101.9	125.6	81.7	149.7	230.2	79.7	119.5	137.1	120.5
Amigo3	6.3	8.1	3.5	8.5	7.1	4.2	9.6	0	8.1	20.4	17.7	41.4	11.8	10.6	13.5	8.7
Ammecr1	19	15.2	27.3	7.9	16.6	13.8	14	7.5	15.3	15.3	8	0	14.4	17.2	5.9	21.4
Ammecr1l	241.1	176.8	223.7	184.8	202.9	247.9	153.1	135.5	171.5	61.3	112.7	357	143.8	126.9	108.3	211.7
Amn	43.1	42.7	28	118.5	46.1	75.2	76.1	138.3	86.2	97	107.8	217.3	99.3	111.4	130.3	69
Amn1	92.6	105.7	89.8	91.3	92.3	109.1	95.4	65.4	70.9	135.3	66	20.7	95.4	77	67.7	79.3
Amot	137	152.4	126.2	163.8	139	253.2	197.7	191.6	152.2	140.4	148.1	232.8	125.5	181	203.1	154.6
Amotl1	344.5	267.3	237.7	205.2	295.2	329.5	207.3	288.7	220.6	375.2	178.7	331.1	290.2	217	218.3	214.8
Amotl2	144	160.6	152.2	110.5	108.3	119.7	120.7	111.2	112.7	28.1	88.5	90.5	122.9	86	51.6	122.9
Ampd2	564	490.8	600.3	416.6	525.4	390.9	462.8	431.7	471	428.8	449.1	445	342.5	443.8	374.1	447.9
Ampd3	156.1	185	152.9	130.4	153.8	184.3	152.2	110.3	151.4	158.2	135.2	250.9	120.3	122.8	107.5	161.7
Amph	1478.7	1311.9	1325.4	1358.8	1455.4	1219.4	1110.1	1223.1	1190.8	1258.2	1160.5	825.2	1454.9	1073.5	1305	1285.1
Amt	175.1	131.1	185.1	134.3	159.7	155.7	154.8	185.9	95	142.9	156.1	160.4	146.4	128.6	180.3	186.3
Amy1	94.5	126	113.6	66.9	105.9	82.6	121.6	98.1	97.4	81.7	99.8	80.2	100.7	112.2	92.2	101.5
Amy2a2	0	0	0	5.7	0	18	15.7	0	3.2	0	0	0	1.3	7.4	11.8	0
Amy2a3	0.6	2	0	3.4	0.6	15.9	8.7	0	3.2	0	6.4	0	5.2	9.8	26.2	0
Amy2a4	0	1	0	6.2	0	14.8	12.2	0	6.4	0	4.8	0	1.3	12.3	12.7	0
Amy2a5	0	0	0	3.4	0	14.8	12.2	0	3.2	0	3.2	2.6	2.6	7.4	18.6	0.8
Amz1	130.7	145.3	134.6	146.2	142.6	120.8	126	174.7	165.1	227.1	120.7	204.4	179.1	176	193.8	115
Amz2	359.1	295.7	378.7	365.1	358.5	438.6	413.8	328	328.5	451.7	436.2	188.8	393.5	352.9	343.6	363.1
Anapc1	751.7	472.5	586.2	545.3	516.5	397.3	454.9	447.6	384.9	461.9	404	336.3	462.7	414.3	408.7	501
Anapc10	49.5	62	58.2	63.5	53.8	85.8	74.4	50.5	63.6	68.9	67.6	178.5	40.5	59	76.2	96.7
Anapc11	220.8	320.1	282.6	422.9	324.8	371.9	477.6	458.8	446.1	747.8	383.1	442.4	396.1	510.1	650.8	306
Anapc13	99.6	135.2	132.5	233.5	173.9	249	319.3	306.5	302.7	525.7	296.2	636.4	230.1	343.9	443.4	210.1
Anapc15	158.6	195.1	164.8	162.7	146.1	156.8	165.3	204.6	153.8	257.8	180.3	80.2	180.4	178.5	169.3	206.1
Anapc16	331.1	379	309.2	548.2	360.3	493.7	502.1	476.5	437.2	553.8	431.4	571.7	468	463.4	588.2	405.1
Anapc2	670.5	586.4	680.2	633.7	704.1	579.5	644.7	641.9	725.4	709.5	637.4	631.2	617	692.7	864.9	631.8
Anapc4	391.4	417.7	368.2	335.6	314.8	380.3	308.8	358.8	409	303.7	412.1	470.8	363.4	406.9	333.4	377.4
Anapc5	712.4	815	913.7	685.3	898.7	816.8	894.9	899.8	777.8	1089.7	766.2	1071	772.5	818	806.5	800.7
Anapc7	252.5	260.2	270	302.7	259.7	379.3	321.1	281.3	379.2	421.1	272	354.4	317.6	329.2	411.3	302
Ang	7	9.1	9.1	10.8	13.6	17	10.5	2.8	13.7	5.1	1.6	144.9	13.1	9	8.5	9.5
Angel1	81.8	61	47	78.8	72.2	57.2	56.9	64.5	74.9	63.8	51.5	44	82.4	78.6	66.9	85.6
Angel2	355.9	332.3	330.3	277.8	301.1	277.6	237.9	288.7	250.4	168.4	272	137.1	261.4	229.3	223.4	285.4
Angpt1	41.9	60	27.3	28.9	40.2	40.3	39.4	46.7	20.9	66.4	51.5	0	13.1	33.6	10.2	26.2
Angpt2	5.7	5.1	6.3	7.4	7.7	3.2	11.4	9.3	4.8	0	12.9	72.4	26.1	6.6	7.6	9.5
Angptl1	2.5	5.1	5.6	3.4	3.5	6.4	3.5	2.8	2.4	0	0	0	0	7.4	5.1	2.4
Angptl2	36.2	35.6	33	21.5	28.4	18	40.2	60.7	51.5	53.6	24.1	0	49.7	30.3	15.2	70.6
Angptl4	9.5	23.4	25.9	31.7	28.4	36	52.5	14	20.9	23	20.9	41.4	43.1	32.8	50.8	21.4
Angptl6	46.3	50.8	48.4	95.2	95.3	98.5	110.2	64.5	111.9	114.8	72.4	310.4	74.5	111.4	158.3	82.4
Ank	1249.1	1112.8	1030.8	1185.9	1047.8	1144.2	1125	1163.3	1212.6	842.2	1038.2	1029.6	955.6	935.9	1175.5	1117.8
Ank1	495.5	370.9	472.6	320.3	426	321	376.2	478.4	401.8	150.6	518.3	478.6	322.9	199	139.6	401.9
Ank2	3937.6	3200.1	3727.1	2633.6	3408.5	2719.5	2430.2	2915.3	2219	1840.1	2576.9	2242.9	2790.8	1814.5	1872.8	2784.2
Ank3	2369.4	1683.9	1840.8	1441.5	1732.3	1484.3	1307	1829.6	1313.2	1232.7	1493.7	1922.1	1349	1041.5	1058.7	1694.2
Ankdd1a	15.9	6.1	7.7	3.4	10.1	6.4	5.2	0	6.4	0	1.6	64.7	1.3	6.6	0	13.5
Ankef1	6.3	0	2.8	7.4	0.6	0	1.7	5.6	3.2	0	0	51.7	5.2	14.7	12.7	5.5
Ankfn1	22.2	36.6	21	12.5	18.9	11.7	8.7	3.7	5.6	0	14.5	0	17	5.7	0.8	20.6
Ankfy1	359.1	406.5	337.3	264.2	344.3	244.7	260.7	232.7	241.5	97	265.6	98.3	249.7	217.8	190.4	287.8
Ankhd1	395.2	281.5	366.1	206.3	326.6	228.8	197.7	233.6	156.2	51	170.6	116.4	281	150.7	120.2	241.8
Ankib1	335	308.9	225.8	264.7	236.7	327.4	258.9	213	215	199.1	264	69.8	210.5	226	159.1	284.6
Ankle1	1.9	0	1.4	0.6	1.2	0	7	7.5	0	0	0	0	7.8	0.8	1.7	1.6
Ankle2	251.2	239.8	241.2	187.6	262.1	229.9	162.7	185	188.4	298.6	317.1	271.6	213.1	219.4	141.3	234.7
Ankmy1	2.5	12.2	1.4	5.1	1.2	15.9	1.7	7.5	3.2	0	6.4	0	2.6	0.8	6.8	5.5
Ankmy2	313.4	226.6	278.4	391.1	333.1	329.5	355.2	358.8	425.9	365	317.1	530.3	413.1	361.9	407.9	362.3
Ankra2	201.1	210.4	117.8	203.5	205.3	261.7	175	161.7	165.9	214.4	243	173.3	213.1	215.3	145.6	192.6
Ankrd10	367.9	353.6	419.3	202.4	390.5	186.5	272.1	230.8	229.5	155.7	231.8	253.5	206.5	208.8	174.3	326.6
Ankrd11	1412.8	1351.6	1377.2	1167.7	1223.5	1060.5	1129.4	1285.7	1029	638	1165.3	877	1092.8	1004.7	950.4	950.5
Ankrd12	383.8	355.7	359	239.8	320.7	274.4	187.2	250.4	195.7	71.5	164.2	124.2	226.1	159.7	143.9	284.6
Ankrd13a	317.8	294.7	328.2	248.8	371	299.8	321.9	320.5	315.6	385.4	339.6	287.2	303.3	422.5	321.6	391.6
Ankrd13b	563.3	678.8	784	626.9	770.9	542.4	698.1	597.1	624.8	814.1	840.2	931.3	773.9	768.9	735.4	623.1
Ankrd13c	460.6	521.3	446	679.7	514.7	636.7	571.2	529.8	632.8	615.1	566.6	369.9	454.9	513.4	549.2	596.2
Ankrd13d	411.1	371.9	419.3	318	414.2	361.3	384.9	395.3	350.2	293.5	429.8	473.4	320.3	447.9	380.8	344.9
Ankrd16	260.1	283.5	198.5	133.2	207.7	152.6	155.7	186.9	103.9	137.8	78.9	119	137.3	137.6	159.9	178.4
Ankrd17	878	767.2	818.4	548.7	755.5	590.1	525.8	556	603.9	502.8	494.1	341.5	571.2	484.7	378.3	611.2
Ankrd24	335	228.6	305	140.6	258.5	233.1	196.8	181.3	165.1	148	210.9	212.1	203.9	259.6	228.5	191.1
Ankrd26	109.1	70.1	105.2	72.6	98.8	120.8	42.9	87.8	71.7	76.6	98.2	106.1	36.6	41.8	33	73.7
Ankrd27	237.3	273.4	298	180.8	278.7	249	212.6	178.5	189.2	288.4	151.3	222.5	201.3	181	126.9	230.7
Ankrd28	529.1	458.3	450.2	484.7	386.3	503.2	493.4	352.3	375.2	257.8	254.3	258.7	359.5	428.2	491.7	393.2
Ankrd29	117.4	114.8	96.1	99.8	117.7	156.8	120.7	92.5	101.4	58.7	194.8	36.2	129.4	79.4	93.1	134
Ankrd31	1.3	10.2	0.7	1.1	0	0	3.5	1.9	0.8	15.3	6.4	0	3.9	4.1	5.1	0
Ankrd33b	416.8	464.4	528.7	408.7	514.7	457.7	283.4	420.5	330.9	204.2	434.6	119	403.9	259.6	239.5	352.8
Ankrd34a	352.7	369.9	465.6	412.1	454.4	359.1	330.7	433.6	467.8	461.9	371.8	476	345.1	425.8	403.7	401.1
Ankrd34b	178.9	156.5	90.5	95.2	131.9	95.3	70.9	124.3	95	58.7	138.4	204.4	95.4	72.1	50.8	119.7
Ankrd34c	74.2	109.8	55.4	102.6	97	190.7	91.9	102.8	126.4	30.6	67.6	88	94.1	85.2	156.6	103.9
Ankrd35	83.7	118.9	94	120.2	123.7	137.7	155.7	162.6	155.4	262.9	120.7	302.7	154.2	181.8	215	98.3
Ankrd37	26.6	33.5	22.4	39.1	40.2	31.8	56.9	37.4	38.6	23	40.2	95.7	39.2	38.5	93.1	30.1
Ankrd39	54.6	58.9	61.7	53.3	47.9	60.4	52.5	18.7	48.3	66.4	69.2	0	61.4	66.3	69.4	36.5
Ankrd40	903.4	873.9	828.9	1141.1	837.2	1020.2	1257.1	1387.6	1021.7	1345	1043	1544.4	814.4	1123.4	1552.9	936.3
Ankrd42	66	79.3	90.5	52.7	65.7	67.8	38.5	29.9	59.6	20.4	75.7	64.7	90.2	54	51.6	95.9
Ankrd44	63.4	97.6	58.9	57.8	60.9	69.9	49.9	52.3	55.6	5.1	57.9	0	47.1	44.2	50.8	50.7
Ankrd45	365.4	309.9	312.8	255.1	293.5	280.7	227.4	184.1	264.1	122.5	246.3	124.2	197.4	191.6	165	283
Ankrd46	1412.8	1365.8	1323.3	1502.7	1316.4	1555.2	1386.6	1311	1328.5	1112.7	1479.2	1146	1417	1408.3	1283.8	1468.2
Ankrd49	62.2	100.6	35.1	86.2	67.4	63.6	70	71.9	58.8	132.7	75.7	157.8	57.5	74.5	83.8	60.3
Ankrd50	339.4	302.8	358.3	244.3	323	318.9	246.7	357.9	283.4	319	384.7	258.7	335.9	195.7	165	289.4
Ankrd52	451.7	277.4	387.1	205.8	279.3	229.9	190.7	193.4	172.3	10.2	304.2	248.4	158.2	101.5	80.4	208.5
Ankrd54	103.4	126	117.8	151.4	171	125	167.1	151.4	187.6	158.2	183.5	305.3	141.2	257.9	273.3	143.5
Ankrd55	41.9	39.6	20.3	33.4	19.5	28.6	17.5	30.8	37	63.8	20.9	67.3	44.4	33.6	45.7	50.7
Ankrd6	310.8	374	346.4	259.6	284.6	247.9	229.2	284.1	244.8	222	243	147.5	214.4	215.3	219.2	236.2
Ankrd61	3.8	1	2.1	7.4	6.5	4.2	1.7	0	8.9	0	0	0	0	0.8	0	4.8
Ankrd63	323.5	333.3	328.2	326.5	316.5	288.2	324.6	318.6	326.9	211.8	255.9	152.6	388.2	299.7	312.3	280.6
Ankrd66	1.3	0	0.7	4.5	4.1	5.3	4.4	9.3	12.1	0	8	0	7.8	3.3	0	4
Ankrd9	64.7	65	97.5	93.5	73.4	62.5	72.6	42	88.6	125.1	78.9	33.6	74.5	104	101.6	78.5
Anks1	265.8	269.3	354.1	215.4	285.2	256.4	234.4	206.5	208.5	81.7	238.2	194	184.3	215.3	205.6	267.2
Anks1b	1691.9	1538.6	1455.1	1342.3	1311.7	1195	1062	1163.3	1070.9	997.9	1178.2	1045.1	1159.5	976	1084.9	1331.9
Anks3	272.8	258.1	354.8	273.2	352	257.4	346.4	285.9	290.7	137.8	301	403.6	338.6	334.9	258.1	337.7
Anks6	100.2	76.2	107.3	58.4	94.7	93.2	84.9	37.4	87	66.4	74	212.1	64.1	66.3	55	61
Ankub1	16.5	43.7	17.5	16.4	23.7	26.5	19.2	12.1	21.7	0	25.8	0	18.3	18.8	16.1	14.3
Ankzf1	190.3	205.3	282.6	174	227.8	201.3	209.1	208.4	180.4	181.2	191.5	85.4	173.9	218.6	230.2	225.1
Anln	295	185	228.6	203.5	178.7	244.7	319.3	182.2	211.8	94.4	252.7	178.5	152.9	179.3	207.3	176.8
Ano1	30.5	23.4	21	31.7	24.8	21.2	28.9	38.3	20.1	35.7	9.7	46.6	24.8	31.9	24.5	23
Ano10	168.1	154.5	180.9	208.6	204.7	145.1	188.1	188.8	206.9	137.8	157.7	403.6	248.4	192.4	189.6	169.7
Ano2	78	77.2	50.5	72	42	58.3	60.4	55.1	66.8	91.9	57.9	0	73.2	74.5	51.6	66.6
Ano3	739.1	670.7	460.7	534.5	534.8	690.7	465.4	262.6	408.2	390.5	503.8	323.4	452.3	449.5	435	563.7
Ano4	198.6	151.4	155	86.2	106.5	92.2	115.5	92.5	83.7	33.2	86.9	46.6	99.3	113.8	84.6	106.2
Ano5	12.7	16.3	9.1	7.4	6.5	1.1	2.6	1.9	2.4	0	3.2	0	11.8	3.3	0.8	19.8
Ano6	172.6	150.4	141	115.1	143.8	134.5	105	96.2	92.6	15.3	90.1	214.7	112.4	92.5	83.8	121.3
Ano7	7.6	1	1.4	2.8	0.6	12.7	10.5	0	15.3	0	3.2	0	9.2	4.9	10.2	6.3
Ano8	444.7	324.2	462.1	363.9	486.9	333.7	292.2	280.3	304.3	140.4	424.9	382.9	393.5	322.6	321.6	321.1
Anp32a	785.4	867.8	925.6	823.1	944.9	916.4	825.8	882.1	958.9	1222.5	906.2	871.8	911.1	853.2	822.6	976.7
Anp32b	198.6	227.6	260.9	264.2	227.2	341.1	325.4	358.8	292.3	497.7	312.3	364.8	288.9	297.2	433.3	245.8
Anp32e	535.4	569.1	523.8	505.1	439	608.1	458.4	445.7	512.9	459.4	553.7	416.5	522.9	364.4	406.2	540.7
Anpep	27.3	10.2	59.6	38	29.6	22.2	41.1	14	35.4	40.8	37	5.2	75.8	1.6	33	29.3
Antxr1	99.6	79.3	111.5	114.5	113	96.4	90.1	92.5	107.1	84.2	57.9	59.5	91.5	81.9	96.5	109.4
Antxr2	15.9	7.1	16.1	17	14.2	24.4	13.1	31.8	0.8	12.8	11.3	31	17	5.7	0	4.8
Anxa1	11.4	11.2	4.2	28.3	19.5	26.5	11.4	43.9	28.2	43.4	27.4	36.2	28.8	9	9.3	26.2
Anxa11	70.4	85.4	127.6	62.4	92.3	72	52.5	53.3	33.8	53.6	69.2	75	53.6	45.9	37.2	55.5
Anxa2	60.3	63	91.9	83.3	98.8	80.5	145.2	131.8	82.1	84.2	117.5	15.5	163.4	117.9	90.6	84.8
Anxa3	65.3	79.3	64.5	92.4	74	76.3	119.8	108.4	81.3	160.8	33.8	41.4	52.3	85.2	88.9	80.9
Anxa4	26	36.6	15.4	15.9	24.3	25.4	32.4	56.1	21.7	15.3	35.4	33.6	35.3	12.3	13.5	31.7
Anxa5	322.3	294.7	334.5	332.2	318.9	348.6	357.8	481.2	441.2	278.2	407.2	300.1	355.6	303	341	399.6
Anxa6	746.7	651.4	847.8	746.5	866.2	787.2	729.6	674.6	950.1	911.1	828.9	747.6	908.5	726.3	805.7	797.5
Anxa7	567.8	603.6	570.1	659.3	534.8	583.7	574.7	638.2	520.9	691.6	576.2	390.6	611.8	544.5	573.8	500.2
Anxa8	1.9	1	0	7.4	9.5	5.3	13.1	0	4	0	0	0	1.3	0	0.8	3.2
Anxa9	12.1	27.4	10.5	3.4	8.3	9.5	4.4	0	11.3	0	6.4	0	9.2	3.3	2.5	13.5
Aoc2	29.8	51.8	50.5	25.5	46.1	24.4	42.9	38.3	44.3	33.2	67.6	0	24.8	52.4	15.2	34.1
Aoc3	5.7	8.1	2.1	5.1	4.7	13.8	0.9	11.2	7.2	0	6.4	0	0	11.5	2.5	0
Aox1	43.1	36.6	31.6	40.2	29	32.8	29.7	40.2	22.5	43.4	72.4	0	37.9	25.4	16.9	49.2
Aox3	10.8	9.1	33.7	14.2	18.3	2.1	15.7	38.3	16.9	0	19.3	0	20.9	10.6	12.7	41.2
Aox4	4.4	11.2	14.7	13.6	7.1	2.1	1.7	9.3	6.4	17.9	6.4	0	9.2	4.1	21.2	7.9
Ap1ar	584.9	513.2	458.6	468.2	448.5	563.6	374.4	334.5	388.1	234.8	499	253.5	456.2	314.4	317.4	440
Ap1b1	1346.8	1140.2	1346.4	1324.2	1477.3	1152.7	1252.7	1431.5	1520.1	1590	1633.7	1420.3	1581.7	1485.3	1442	1339.8
Ap1g1	714.3	774.4	633.9	530	597.6	733.1	500.4	465.3	536.2	408.3	642.2	618.3	485	413.5	374.9	628.7
Ap1g2	53.9	82.3	88.4	41.4	66.3	53	80.5	40.2	33.8	33.2	38.6	67.3	68	79.4	88.9	63.4
Ap1m1	492.3	400.4	486	381.5	494.6	322.1	410.3	395.3	393.7	344.5	516.7	292.3	483.7	393.8	398.6	440.8
Ap1m2	3.8	10.2	9.1	9.1	5.3	5.3	2.6	10.3	6.4	0	3.2	0	6.5	2.5	6.8	11.1
Ap1s1	1495.9	1758.1	1673.2	2139.9	1955.4	2231.1	2225.5	2281.8	2497.6	3869	2509.3	2941.4	2496.7	2926.4	3132.1	2108
Ap1s2	331.1	386.2	238.4	301	277.5	471.4	358.7	316.8	429.1	227.1	289.7	344.1	270.6	344.7	352.9	455.1
Ap1s3	20.9	14.2	16.8	13.6	11.8	21.2	11.4	5.6	8.9	25.5	0	147.5	24.8	16.4	9.3	16.6
Ap2a1	1837.2	1603.6	1798	1515.2	1640	1400.6	1474.9	1512.8	1483.1	903.4	1344	1045.1	1422.2	1488.6	1379.4	1468.2
Ap2a2	1527.6	1400.3	1464.2	1523.7	1408.1	1324.3	1377.8	1442.7	1485.5	1268.4	1258.7	1438.4	1345.1	1579.5	1717.1	1344.6
Ap2b1	2536.3	2146.2	2673.2	2552.6	2639.9	2458.9	2583.3	2755.6	2797.9	3807.7	2612.4	2718.9	3188.2	2896.9	2823.2	2503.6
Ap2m1	591.2	635.1	835.9	905.3	835.4	799.9	1086.5	1124.1	1236.7	2151.4	957.7	1275.4	1190.8	1341.2	1509.8	1130.5
Ap2s1	823.4	1002	1091.1	1459.1	1312.3	1161.1	1985.8	1757.6	2024.2	2942.6	2049	2374.9	1963.4	2511.3	2785.9	1559.4
Ap3b1	276.6	227.6	244	231.8	266.2	184.3	186.3	245.7	176.3	232.2	207.6	95.7	209.1	180.1	148.1	247.3
Ap3b2	1063.9	965.4	1204	942.7	1101	942.9	1055	1006.4	1045.9	1061.7	1001.2	1278	1103.3	1015.3	1133.2	1030.6
Ap3d1	1150.1	1096.5	1521.7	1051.5	1384.4	1341.2	1176.6	1364.2	1244	1258.2	1065.5	1011.5	1373.9	1263.4	1166.2	1184.4
Ap3m1	238.5	245.9	258.8	250	256.2	270.2	223.1	159.8	238.3	165.9	235	121.6	329.4	221.9	241.2	248.1
Ap3m2	1015.6	923.7	1064.5	884.3	936	901.6	957.9	946.6	903.4	712	993.1	1177.1	1071.9	1080	1049.4	1020.3
Ap3s1	138.9	202.2	115	218.8	126.6	249	234.4	188.8	217.4	194	198	302.7	147.7	280.9	270.8	243.4
Ap3s2	593.8	502	568.7	563.5	562.7	743.7	566.9	508.3	595.8	594.6	676	579.5	647.1	542.9	563.6	634.2
Ap4b1	8.9	8.1	0	12.5	9.5	0	14.9	22.4	16.9	7.7	4.8	0	19.6	21.3	6.8	6.3
Ap4e1	78.7	40.6	82.7	26.6	64.5	69.9	19.2	27.1	27.4	12.8	20.9	0	39.2	14.7	3.4	62.6
Ap4m1	184	100.6	175.3	91.8	145.5	175.9	121.6	124.3	141.7	91.9	111.1	100.9	124.2	154.8	170.1	126.8
Ap4s1	217	229.7	220.2	457.5	281.6	402.6	545.9	479.4	523.3	643.1	318.7	781.3	492.8	568.3	845.4	378.9
Ap5b1	27.3	15.2	13.3	27.2	20.1	14.8	21	9.3	16.9	0	27.4	10.3	3.9	12.3	12.7	16.6
Ap5m1	184.6	152.4	186.5	111.1	124.8	143	112.9	82.2	130.4	51	88.5	155.2	105.9	90.1	51.6	197.4
Ap5s1	115.5	135.2	125.5	116.8	153.8	127.1	187.2	149.5	183.6	290.9	104.6	137.1	201.3	182.6	204.8	157.8
Ap5z1	203.6	213.4	279.1	196.7	239	136.7	218.7	257.9	193.2	219.5	206	85.4	169.9	249.7	216.6	161.7
Apaf1	93.9	90.4	116.4	99.8	93.5	119.7	74.4	93.4	80.5	56.1	80.5	12.9	146.4	77	55	107
Apba1	1263.7	1002	1184.4	910.9	1108.1	948.2	896.7	971.8	888.1	729.9	1091.3	1153.8	962.1	642.8	699.9	1014.8
Apba2	1086.1	886.1	1203.3	1067.4	1244.8	851.8	950	1004.5	1037.8	916.2	1025.3	1187.4	1109.8	959.6	990.1	1046.5
Apba3	95.8	91.5	165.5	115.1	140.2	81.6	123.3	114.9	103.9	119.9	106.2	129.3	125.5	157.2	93.9	107
Apbb1	2621.9	2854.6	3303.6	3505.4	3384.8	3102	3504.5	3724.5	4150.6	3948.1	3959.6	3761.5	3984.3	3974.5	4503	3245.6
Apbb1ip	28.5	14.2	28.8	27.8	26	19.1	22.7	24.3	32.2	48.5	25.8	0	24.8	20.5	33.9	20.6
Apbb2	313.4	256.1	309.2	227.3	258.5	275.5	207.3	269.1	221.4	303.7	336.4	129.3	265.4	188.3	147.3	275.1
Apc	2064.3	2038.5	1571.5	1560	1456	1595.5	1407.6	1504.4	1078.9	696.7	1546.8	1262.4	1232.7	1355.9	1329.5	1790.9
Apc2	1094.9	966.4	1180.9	848.6	1045.4	768.1	934.3	1019.4	1021.7	694.2	930.3	693.3	826.1	907.2	850.5	824.5
Apcdd1	102.1	118.9	88.4	87.9	70.4	45.6	104.1	89.7	54.8	58.7	119.1	44	78.4	59	88.9	91.2
Apeh	168.1	159.5	163.4	178	191.1	190.7	228.3	215.8	173.9	347.1	223.7	382.9	171.2	224.4	319	204.5
Apex1	258.8	326.2	252.4	274.4	294.6	384.6	278.2	356.9	358.3	367.5	231.8	543.3	398.7	349.6	341.9	327.4
Apex2	39.3	27.4	77.1	24.4	53.2	19.1	28	24.3	29	33.2	33.8	0	11.8	18	15.2	51.5
Aph1a	93.9	114.8	104.5	113.9	102.4	121.8	116.3	114	99.8	114.8	109.5	46.6	141.2	108.9	108.3	119.7
Aph1b	206.8	189	165.5	235.8	183.4	259.6	200.3	270	177.9	125.1	207.6	95.7	196.1	181.8	223.4	218.8
Aph1c	66.6	86.4	33.7	77.1	59.2	76.3	77.9	57	81.3	109.7	72.4	160.4	68	106.4	106.6	64.2
Api5	506.9	532.5	515.4	589.5	583.4	750.1	568.6	449.4	603.1	798.8	536	463.1	465.4	488.8	360.5	597.8
Apip	66	64	71.5	111.1	80.5	79.5	118.1	84.1	75.7	209.3	98.2	248.4	78.4	84.3	110.9	80.1
Aplf	31.1	41.7	27.3	32.9	37.3	23.3	28	21.5	43.5	5.1	24.1	0	39.2	19.7	18.6	30.9
Apln	158	180.9	183	198.4	164.5	226.7	263.3	228.9	237.5	145.5	227	331.1	217	158	214.1	203
Aplp1	8201.9	8019	8504.7	8717.7	8748	7072.7	8289.7	8189.1	9607.1	8118.2	9651.1	7763.5	8820.9	9487.5	9498.6	7922.2
Aplp2	3540.5	3368.8	3080.6	2904.6	3154.6	3549.1	2779.3	2877	3029.8	2748.6	3262.6	2333.5	3292.8	2634.9	2680.1	3230.6
Apmap	402.2	334.3	368.9	368.5	380.4	398.3	367.4	339.2	431.6	395.6	478	292.3	508.5	416	361.4	397.2
Apoa1	3.8	6.1	14.7	1.1	2.4	2.1	7	10.3	5.6	2.6	8	7.8	19.6	15.6	16.9	19
Apoa2	4.4	3	4.2	11.3	8.3	4.2	5.2	13.1	13.7	23	6.4	0	18.3	16.4	33	22.2
Apoa4	1.3	5.1	2.8	1.1	0.6	4.2	2.6	6.5	0	2.6	0	12.9	5.2	0	3.4	0
Apobec1	10.8	8.1	11.2	14.2	10.6	10.6	13.1	11.2	10.5	0	32.2	0	3.9	6.6	12.7	15.1
Apobec3	15.2	49.8	35.1	10.8	23.7	13.8	15.7	18.7	21.7	30.6	0	36.2	15.7	9.8	6.8	39.6
Apobr	7.6	4.1	7.7	10.8	3.5	20.1	9.6	18.7	3.2	0	14.5	0	11.8	10.6	22.8	4.8
Apoc1	7	5.1	8.4	12.5	6.5	15.9	23.6	13.1	20.1	43.4	14.5	18.1	14.4	37.7	30.5	21.4
Apoc3	4.4	1	1.4	4.5	3	11.7	12.2	1.9	6.4	2.6	1.6	41.4	0	8.2	13.5	5.5
Apod	1317	1380	1326.1	1523.7	1505.7	1668.6	2329.6	1827.7	2193.2	2766.5	2150.4	2361.9	2375.2	2061.8	2130.1	1989.1
Apoe	6638.8	7953.9	8528.6	12598.4	9727.2	8871.6	14464.9	13300.3	12221.4	16813.3	13332.2	13493.7	9946.4	13735.5	16172.3	9686.2
Apoh	2.5	4.1	2.1	4.5	6.5	6.4	7	5.6	2.4	0	6.4	0	10.5	5.7	5.1	4
Apol8	40	29.5	23.8	29.5	29.6	12.7	38.5	20.6	40.3	7.7	62.8	0	32.7	30.3	47.4	42.8
Apold1	12.1	30.5	25.2	23.8	21.3	6.4	26.2	23.4	18.5	66.4	19.3	0	6.5	24.6	64.3	25.4
Apoo	18.4	18.3	14	10.2	14.8	17	25.4	43.9	27.4	28.1	14.5	12.9	7.8	47.5	20.3	20.6
Apoo-ps	196	241.9	161.3	261.3	213	349.6	365.7	303.7	257.6	331.8	289.7	318.2	224.8	297.2	321.6	247.3
Apool	17.1	16.3	24.5	27.8	8.9	15.9	49	19.6	48.3	17.9	41.8	38.8	52.3	25.4	57.5	30.9
Apopt1	132.6	123	117.8	221.6	120.7	184.3	244.9	246.7	172.3	283.3	127.2	238	137.3	273.5	284.3	198.2
App	9607.1	7585	7257.2	6805.1	7051.8	7064.2	5485.9	5498.1	6142.5	3876.6	6774.7	4597.1	5788.2	4815.4	4610.5	6548.4
Appbp2	541.1	497.9	427.8	437.6	476.9	734.2	304.4	332.6	369.6	178.6	404	326	367.3	323.4	321.6	579.5
Appl1	600.8	671.7	578.5	459.7	577.4	561.5	419	475.6	421.9	311.4	470	124.2	538.6	384	347.8	618.4
Appl2	626.8	697.1	773.5	649.1	593.4	642	684.1	624.2	492.8	786	534.4	840.8	492.8	581.4	668.6	593.8
Aprt	159.9	167.7	227.9	357.1	233.7	265.9	311.4	310.2	291.5	454.3	238.2	468.2	329.4	375.8	425.7	229.9
Aptx	203	220.5	284	252.8	229.6	267	262.4	245.7	251.2	339.4	344.5	232.8	328.1	329.2	269.1	243.4
Aqp1	43.1	32.5	23.1	24.4	11.2	38.1	31.5	23.4	17.7	23	1.6	0	19.6	33.6	32.2	19
Aqp11	100.2	131.1	80.6	88.4	116	121.8	98	117.7	102.3	191.4	133.6	139.7	74.5	105.6	98.2	121.3
Aqp4	697.8	782.5	584.8	601.4	584.5	602.8	516.1	606.4	622.4	319	827.3	447.5	598.7	308.7	223.4	725.4
Aqp5	1.3	0	2.1	5.1	1.8	6.4	4.4	7.5	11.3	0	0	0	3.9	5.7	3.4	0
Aqp9	10.2	5.1	7	6.2	6.5	0	3.5	18.7	18.5	20.4	11.3	0	2.6	0.8	8.5	9.5
Aqr	302.6	291.7	218.8	191.6	227.2	135.6	186.3	162.6	201.3	178.6	215.7	186.3	176.5	131	117.6	191.9
Ar	187.1	138.2	185.8	147.9	189.9	154.7	120.7	124.3	179.5	237.3	156.1	129.3	218.3	122	149.8	172.8
Araf	1082.3	1240.8	863.9	1048.7	932.4	1172.8	1066.4	1067.1	987.1	431.3	804.8	1508.2	818.3	1071	1127.2	953.7
Arap1	123.1	107.7	202.7	103.2	123.1	78.4	123.3	161.7	120.8	89.3	101.4	269	115	135.9	91.4	133.2
Arap2	482.8	460.3	382.2	377.5	400	379.3	435.7	364.4	375.2	296	344.5	416.5	379.1	341.4	270.8	507.4
Arap3	57.7	31.5	80.6	48.7	56.2	39.2	56	47.7	49.9	2.6	19.3	0	28.8	38.5	36.4	47.6
Arc	323.5	1254	1814.8	1302.6	1369.1	836.9	882.7	1173.6	1228.7	1094.9	930.3	538.1	503.3	1014.5	844.6	556.5
Arcn1	791.1	669.7	691.4	618.4	633.1	660	603.6	542.9	582.9	390.5	629.3	548.4	590.8	506	397.7	654.8
Arel1	1062.6	1025.4	868.8	907	812.3	841.2	800.4	1093.3	796.3	740.1	827.3	1003.7	890.2	877.8	974.1	825.3
Arf1	2372.6	2288.5	2135.3	2352.5	2183.2	2306.4	2080.3	2166.9	2289	2105.5	2544.8	1748.8	2329.4	2282	2015.8	2341.1
Arf2	353.3	389.2	350.6	365.1	342	399.4	298.3	362.5	435.6	321.6	315.5	90.5	464.1	379.9	400.3	336.9
Arf3	7856.8	7204	7854.7	8083.4	7491.4	6990.1	6598.7	7073.5	6910.6	6997.9	7185.2	6759.8	7747.7	6667.5	6357.2	7535.4
Arf4	536.7	673.8	532.2	706.9	581	734.2	632.5	515.8	571.7	405.8	481.3	576.9	456.2	640.3	581.4	612
Arf5	697.8	780.5	878.7	1142.8	820.6	867.7	1274.6	1005.4	1013.7	1648.7	1041.4	1234	1005.2	1623.7	1613	887.9
Arf6	132.6	106.7	145.9	125.8	120.7	115.5	126.8	90.6	152.2	201.6	128.8	150	120.3	144.9	135.4	152.2
Arfgap1	709.9	964.4	838	788.5	858.5	798.8	828.4	836.3	1022.5	1122.9	969	923.6	1056.2	1009.6	1112	768.2
Arfgap2	472.6	465.4	498.6	560.1	587.5	415.3	563.4	455.1	570.9	612.5	642.2	398.4	610.5	705	711.7	660.4
Arfgap3	122.4	101.6	139.5	146.8	149.7	168.4	152.2	157.9	143.3	173.5	133.6	341.5	169.9	119.5	186.2	143.5
Arfgef1	791.1	566	594	684.8	654.4	804.1	537.1	681.2	647.3	441.5	692.1	814.9	558.2	568.3	695.6	561.3
Arfgef2	595.7	450.2	448.1	298.7	392.9	262.7	303.6	345.7	266.5	125.1	259.1	294.9	469.3	262.8	231	333
Arfgef3	819	797.7	852.7	565.2	697	813.6	438.3	489.6	566	303.7	687.3	232.8	623.5	393.8	296.2	716.7
Arfip1	10.8	4.1	11.9	16.4	5.9	22.2	10.5	15	8.1	0	12.9	51.7	14.4	21.3	24.5	10.3
Arfip2	665.5	687	719.5	857.7	740.7	708.8	807.4	709.2	801.1	587	750.1	985.6	881	914.6	893.7	787.2
Arfrp1	268.3	284.5	328.9	359.4	344.9	357	363	359.7	372	342	328.4	613.1	396.1	342.3	396.9	326.6
Arg2	26	4.1	10.5	34	19.5	23.3	28	23.4	33	43.4	1.6	0	43.1	53.2	31.3	22.2
Arglu1	885	1199.1	849.2	1179.1	893.4	845.4	1309.6	1312.8	1020.9	1689.5	734	1497.9	1013.1	1448.5	1722.2	1029
Arhgap1	528.4	479.7	496.5	488.1	505.3	477.8	466.3	459.7	440.4	354.7	341.2	292.3	434	411	436.7	453.5
Arhgap10	130	154.5	164.1	168.4	173.4	113.4	122.5	140.2	184.4	94.4	88.5	168.2	128.1	123.6	128.6	181.5
Arhgap11a	19	15.2	21.7	22.7	13	9.5	24.5	56.1	16.1	0	0	0	14.4	27	24.5	24.6
Arhgap12	309.6	313	218.1	306.7	250.3	434.4	377	358.8	300.3	237.3	252.7	362.2	295.4	366	434.1	264.8
Arhgap15	53.9	103.7	42.1	72.6	48.5	82.6	64.7	57	66.8	53.6	59.6	59.5	44.4	57.3	44.9	81.7
Arhgap17	116.1	98.6	170.4	56.7	104.1	77.3	85.7	89.7	62.8	84.2	67.6	80.2	57.5	66.3	37.2	75.3
Arhgap18	69.1	68.1	90.5	76	65.1	73.1	99.7	86	45.1	43.4	53.1	181.1	66.7	84.3	85.5	52.3
Arhgap19	35.5	28.5	47	23.2	23.7	19.1	44.6	27.1	21.7	15.3	24.1	0	22.2	28.7	24.5	44.4
Arhgap20	512.6	462.4	443.2	357.1	426.6	400.5	224	289.7	380.8	245	450.7	302.7	329.4	208	237	385.3
Arhgap21	1134.3	997.9	1076.4	886	904	960.9	913.3	936.3	827.7	658.4	724.3	954.6	785.6	860.6	936.8	996.5
Arhgap22	53.9	43.7	75	33.4	49.7	47.7	46.4	68.2	82.1	35.7	57.9	36.2	57.5	83.5	63.5	51.5
Arhgap23	931.3	684.9	935.5	602	756.7	575.3	629.9	770.9	607.1	742.7	729.1	752.8	552.9	510.9	438.4	686.5
Arhgap24	76.1	52.8	65.2	47.6	51.5	54	28	82.2	37	15.3	54.7	49.2	34	45	35.5	55.5
Arhgap25	28.5	67.1	29.5	35.1	30.8	25.4	23.6	33.6	28.2	10.2	25.8	67.3	22.2	27.8	27.1	33.3
Arhgap26	697.8	562	568.7	447.2	576.9	508.5	458.4	451.3	388.1	311.4	474.8	445	386.9	353.7	405.4	470.1
Arhgap27	151	134.1	101.7	82.8	100.6	72	87.5	69.1	84.5	84.2	112.7	106.1	113.7	90.9	89.7	100.7
Arhgap28	6.3	0	2.8	5.7	1.2	0	3.5	9.3	4.8	0	1.6	0	22.2	3.3	4.2	3.2
Arhgap29	126.9	105.7	131.1	107.7	126	131.4	98.9	105.6	99	142.9	57.9	85.4	173.9	64.7	97.3	145.9
Arhgap30	26	14.2	32.3	30.6	24.8	32.8	28.9	33.6	16.1	17.9	46.7	0	10.5	22.9	41.5	12.7
Arhgap31	171.3	103.7	197.8	154.8	147.3	133.5	133	104.7	123.2	107.2	133.6	80.2	133.3	95	127.8	147.5
Arhgap32	1993.2	1778.4	1887.1	1417.7	1671.4	1414.3	851.2	1234.4	1112.7	518.1	1043	827.8	1471.9	666.5	653.3	1417.5
Arhgap33	1183.8	1253	1374.4	1188.1	1372.6	879.3	1078.6	1243.7	967	740.1	1408.4	1120.2	971.2	1079.2	1049.4	1051.2
Arhgap35	1315.7	1157.5	1281.9	1207.4	1374.4	1095.4	957.9	1285.7	1030.6	872.8	1329.5	1345.2	1230.1	837.6	851.4	1132.1
Arhgap36	88.8	82.3	63.8	48.7	104.7	92.2	80.5	88.8	88.6	201.6	159.3	38.8	90.2	86.8	124.4	72.1
Arhgap39	434.6	361.8	530.8	341.2	427.8	291.3	295.7	273.8	274.6	135.3	305.8	160.4	298	343.1	300.4	341.7
Arhgap4	30.5	33.5	29.5	18.7	35.5	30.7	25.4	24.3	16.1	48.5	14.5	82.8	15.7	22.1	22	23.8
Arhgap40	3.2	8.1	6.3	2.3	5.3	0	1.7	3.7	1.6	0	9.7	0	2.6	4.9	0.8	1.6
Arhgap42	102.1	97.6	106.6	105.4	100	59.3	92.7	116.8	62.8	135.3	51.5	62.1	85	80.2	118.5	107
Arhgap44	939.5	648.3	851.3	710.3	841.9	779.7	577.4	637.3	637.7	495.1	695.3	375.1	746.4	633.8	642.3	722.2
Arhgap45	41.2	76.2	67.3	63.5	82.2	51.9	61.2	31.8	49.1	76.6	86.9	232.8	64.1	86.8	28.8	45.2
Arhgap5	570.9	706.3	422.2	527.2	431.3	698.2	405.9	530.7	422.7	242.4	516.7	380.3	369.9	313.6	315.7	667.5
Arhgap6	73.6	86.4	57.5	53.3	60.9	61.4	21.9	46.7	53.1	48.5	56.3	56.9	69.3	36	45.7	84.8
Arhgap9	6.3	0	9.8	7.4	9.5	8.5	14	5.6	8.9	0	0	0	24.8	6.6	0	8.7
Arhgdia	1725.5	2007	2206.1	2441.5	2358.3	2077.5	2534.3	2612.6	2932.4	4233.9	3074.3	2910.4	2809.1	2901	3094	2484.6
Arhgdib	57.7	71.1	62.4	108.3	83.4	80.5	86.6	86.9	90.2	216.9	96.6	111.2	91.5	105.6	126.9	123.7
Arhgdig	367.3	406.5	427.1	791.9	517.1	540.3	960.5	929.7	880.8	1128	779	1218.5	768.6	1174.2	1299.9	640.6
Arhgef1	453.6	452.2	611.5	282.9	506.4	226.7	420.8	250.4	262.5	165.9	315.5	258.7	274.5	302.1	220	285.4
Arhgef10	403.5	354.7	323.3	257.4	316.5	298.8	279.9	155.1	229.5	150.6	222.1	385.5	163.4	241.5	258.1	323.5
Arhgef10l	332.4	322.1	336.6	337.3	284.6	353.8	304.4	267.2	343.8	214.4	354.1	279.4	325.5	292.3	271.7	275.9
Arhgef11	684.5	440	577.1	400.8	536	361.3	307.1	385.9	344.6	257.8	368.6	175.9	309.8	250.6	227.6	428.1
Arhgef12	1409	1096.5	1152.8	801	1044.3	713	693.7	856.9	676.3	507.9	886.9	450.1	754.2	425	411.3	931.5
Arhgef15	149.7	181.9	125.5	160.4	187	185.4	193.3	220.5	215	336.9	167.4	318.2	219.6	305.4	313.1	172
Arhgef16	9.5	4.1	2.1	10.8	3	2.1	5.2	0	13.7	5.1	3.2	0	11.8	4.9	5.9	7.9
Arhgef17	1438.1	1237.8	1466.3	1253.3	1331.8	1029.8	1020.9	1224.1	1117.6	1204.6	1086.5	483.8	1137.3	1012	1057	1164.6
Arhgef18	385.7	396.3	541.4	333.9	404.1	364.4	434.8	361.6	366.3	308.8	376.6	354.4	384.3	348	313.1	349.6
Arhgef19	97.7	120.9	204.1	112.2	144.4	92.2	140.8	168.2	120	48.5	135.2	204.4	116.3	130.2	136.2	114.2
Arhgef2	910.3	893.3	1005.6	593.5	839.5	742.7	621.1	736.3	652.2	482.3	650.3	820.1	729.4	599.4	561.1	817.4
Arhgef25	1041.7	1137.1	1474	1202.9	1363.7	1215.2	1382.2	1269.9	1335.7	1056.6	1427.7	882.2	1445.7	1465.7	1391.3	1437.3
Arhgef26	204.3	226.6	191.4	222.8	147.3	232	174.1	281.3	162.6	165.9	177.1	269	158.2	157.2	146.4	233.1
Arhgef28	240.4	141.3	206.2	208.6	161.5	193.9	189	190.6	152.2	89.3	180.3	150	143.8	213.7	137.9	160.1
Arhgef3	480.9	475.6	500.7	484.1	450.8	468.3	404.2	470	471	265.4	396	460.5	461.4	466.7	570.4	433.7
Arhgef33	12.7	17.3	4.2	2.8	5.9	1.1	7	13.1	4.8	0	4.8	36.2	14.4	7.4	0.8	9.5
Arhgef37	16.5	11.2	17.5	8.5	13.6	4.2	3.5	7.5	1.6	0	8	0	6.5	4.9	11.8	7.1
Arhgef39	8.9	15.2	6.3	4.5	4.1	4.2	4.4	2.8	1.6	28.1	22.5	0	6.5	2.5	4.2	15.1
Arhgef4	1647.5	1536.5	1728.6	1841.7	1837.6	1879.4	1958.7	1840.8	1959.7	1880.9	1994.3	1966.1	1947.7	1896.4	1977.7	1924.9
Arhgef40	177	151.4	201.3	161	182.8	202.3	161	135.5	143.3	298.6	140	113.8	138.6	153.9	110	145.9
Arhgef5	22.2	17.3	47.7	22.1	33.7	5.3	32.4	17.8	21.7	10.2	29	0	32.7	15.6	14.4	30.1
Arhgef6	126.2	76.2	98.2	112.2	105.3	86.9	75.2	54.2	92.6	79.1	53.1	90.5	65.4	77	77	80.1
Arhgef7	771.4	851.6	787.5	637.1	765.6	723.6	524	627	533	495.1	685.7	395.8	691.5	555.1	469.7	668.3
Arhgef9	2592.7	2210.3	2105.1	1722.7	2064.8	2325.4	1302.6	1517.5	1566.8	1107.6	1797.9	1218.5	1860.1	1158.6	1054.5	2003.4
Arid1a	846.3	646.3	763.7	545.9	659.1	469.3	380.5	503.6	489.5	487.5	471.6	357	428.8	411	364.7	463
Arid1b	499.3	336.4	388.5	294.2	369.8	347.5	245.8	282.2	277.8	239.9	346.1	263.9	291.5	275.1	170.1	321.9
Arid2	277.9	208.3	242.6	166.1	226	224.6	146.1	140.2	173.9	97	273.6	59.5	203.9	114.6	85.5	188.7
Arid3a	43.8	44.7	54.7	23.8	35.5	12.7	30.6	36.4	20.1	0	19.3	0	37.9	27.8	29.6	30.1
Arid3b	48.8	43.7	49.8	29.5	41.4	39.2	29.7	48.6	12.9	28.1	19.3	0	10.5	24.6	28.8	20.6
Arid4a	198.6	200.2	188.6	166.1	148.5	191.8	127.7	178.5	114.3	56.1	122.3	64.7	126.8	111.4	130.3	148.2
Arid4b	376.8	318.1	282.6	245.4	221.9	216.1	199.5	177.5	182.8	48.5	325.1	163	128.1	153.9	181.9	232.3
Arid5a	64.7	62	72.9	79.9	82.2	63.6	65.6	90.6	74.1	86.8	80.5	0	40.5	77.8	82.1	46.8
Arid5b	272.8	263.2	234.9	172.9	259.7	308.3	177.6	153.2	185.2	173.5	227	175.9	139.9	147.4	97.3	241
Arih1	629.3	575.2	536.5	515.8	618.3	586.9	516.1	450.4	530.6	359.8	420.1	478.6	477.1	427.4	425.7	613.6
Arih2	319.7	376	324	388.3	346.7	382.5	463.6	455.1	365.5	482.3	396	639	426.1	492.9	521.3	353.6
Arl1	670.5	679.8	539.3	1161.5	616.5	811.5	919.4	960.6	830.1	1291.4	677.6	494.1	771.2	948.2	1103.5	811.8
Arl10	91.4	47.8	80.6	48.7	53.2	29.7	31.5	52.3	54.8	7.7	61.2	0	44.4	19.7	32.2	39.6
Arl11	5.7	2	2.8	5.7	5.3	17	7.9	10.3	0	0	3.2	0	5.2	5.7	5.1	4.8
Arl13b	59	56.9	44.9	59.5	54.4	46.6	40.2	23.4	33.8	12.8	29	10.3	31.4	37.7	25.4	65
Arl14ep	247.4	233.7	220.2	170.6	172.2	180.1	143.5	116.8	192.4	142.9	162.6	227.7	210.5	175.2	152.3	178.4
Arl15	201.1	244.9	165.5	207.5	178.1	163.2	141.7	133.6	210.1	130.2	173.8	80.2	205.2	129.4	89.7	208.5
Arl16	121.2	142.3	80.6	144	116.6	170.6	105.9	91.6	144.1	191.4	123.9	173.3	128.1	158	206.5	134.8
Arl2	389.5	456.3	424.3	594.6	520.6	499	650.9	613.9	727.1	1309.2	706.6	856.3	809.1	842.6	1040.9	510.6
Arl2bp	886.9	1099.5	915.1	1012.4	955.5	987.4	1081.3	996.1	1125.6	717.1	1218.5	1234	1053.6	1000.6	1001.1	1115.4
Arl3	421.2	525.4	485.3	615.6	453.2	626.1	810.9	781.2	746.4	885.6	743.6	566.5	755.6	872	1046.8	612.8
Arl4a	267.1	280.5	228.6	336.7	249.7	308.3	333.3	275.7	270.5	393	280.1	269	330.7	343.9	363.9	325
Arl4c	412.3	362.8	427.8	359.4	465	496.9	353.4	421.4	444.4	222	431.4	222.5	422.2	312	338.5	430.5
Arl4d	104	191	115.7	140	126	219.3	152.2	122.4	166.7	142.9	107.8	263.9	150.3	234.2	286.9	152.2
Arl5a	431.4	516.2	401.1	450.1	457.9	503.2	381.4	415.8	424.3	441.5	536	201.8	424.8	414.3	401.1	507.4
Arl5b	126.9	92.5	124.1	116.2	125.4	158.9	74.4	58.9	116.7	84.2	123.9	106.1	92.8	72.9	40.6	88.8
Arl5c	7.6	14.2	12.6	18.7	17.2	8.5	26.2	12.1	20.1	38.3	8	0	2.6	19.7	15.2	10.3
Arl6	147.8	154.5	115.7	133.8	122.5	156.8	181.1	100.9	139.3	168.4	130.4	49.2	126.8	162.9	156.6	122.9
Arl6ip1	1802.9	1681.8	1755.2	1895	1943.5	2218.4	1788.1	1597.8	2188.4	2156.5	2066.7	1226.2	2194.8	1910.3	1839	2115.9
Arl6ip4	213.8	226.6	281.9	314.6	324.8	287.1	418.2	382.2	508.1	661	418.5	781.3	475.8	556.8	600	335.3
Arl6ip5	827.9	988.8	871.6	1125.8	902.3	1040.4	976.3	1090.5	963	941.7	977	884.7	955.6	986.7	969	940.2
Arl6ip6	44.4	66.1	26.6	46.5	29.6	49.8	30.6	17.8	32.2	2.6	38.6	18.1	37.9	25.4	23.7	25.4
Arl8a	1018.8	1034.5	911.6	898.5	948.4	899.5	841.6	809.2	1007.2	1015.7	1030.1	685.6	798.7	994.8	842	987
Arl8b	1379.8	1469.4	1282.6	1293.6	1304.6	1680.2	1202	1277.3	1480.7	1628.2	1477.6	1063.2	1543.8	1180.7	1132.3	1588.7
Armc1	588.7	554.9	499.3	764.7	493.4	621.9	685	676.5	669.1	765.6	603.6	1159	656.2	704.2	807.3	599.3
Armc10	154.8	155.5	143.8	174	129.6	202.3	195.1	183.1	164.3	219.5	132	225.1	224.8	216.2	225.1	197.4
Armc2	54.6	46.7	63.8	47	75.1	54	56	33.6	45.1	15.3	24.1	0	69.3	39.3	39.8	51.5
Armc3	7.6	8.1	7.7	13.6	4.7	5.3	18.4	2.8	7.2	35.7	0	0	1.3	7.4	0.8	6.3
Armc4	2.5	2	7.7	10.8	4.1	5.3	8.7	3.7	4	0	1.6	0	19.6	7.4	8.5	7.9
Armc5	94.5	127	97.5	110	141.4	64.6	144.3	99	128.8	150.6	161	129.3	160.8	174.4	166.7	136.4
Armc6	218.9	168.7	251.7	314.6	250.9	188.6	329.8	390.6	281.8	142.9	236.6	517.4	312.4	366	341	183.9
Armc7	68.5	79.3	91.9	82.2	78.1	45.6	79.6	70.1	97.4	51	83.7	0	104.6	122.8	126.9	80.9
Armc8	536.7	461.4	523.1	506.2	413	573.1	419	412.1	454.1	285.8	383.1	359.6	363.4	434	445.1	486.8
Armc9	210	231.7	274.2	193.9	235.5	211.9	218.7	239.2	205.3	222	207.6	222.5	210.5	218.6	240.3	256.9
Armcx1	422.5	411.6	363.2	333.9	359.7	389.9	405	308.4	376.8	155.7	532.8	390.6	360.8	371.7	366.4	486
Armcx2	694	702.2	678.8	728.4	701.1	799.9	718.2	827	735.1	793.7	643.8	830.4	649.7	641.1	837	818.1
Armcx3	279.8	295.7	250.3	227.3	232.5	315.7	247.6	219.6	288.2	347.1	338	23.3	184.3	257.9	240.3	344.1
Armcx4	513.8	485.8	469.8	323.7	442	369.7	310.6	516.7	333.3	191.4	334.8	504.5	338.6	313.6	222.6	394
Armcx5	175.1	109.8	91.9	96.4	98.8	85.8	63.9	109.3	119.2	53.6	40.2	147.5	154.2	73.7	50.8	151.4
Armcx6	28.5	19.3	28.8	28.3	33.1	37.1	28	31.8	32.2	7.7	33.8	0	28.8	22.9	23.7	37.3
Armt1	154.8	213.4	164.8	155.9	188.1	179	134.7	194.4	193.2	242.4	140	56.9	207.8	160.5	150.6	141.9
Arnt	269.6	269.3	319.8	192.2	242	156.8	212.6	233.6	130.4	163.3	128.8	62.1	175.2	161.3	110	156.2
Arnt2	2016.7	1947.1	1969.1	1776.5	1867.8	1580.7	1375.2	1691.3	1515.3	1293.9	1590.3	1347.8	1656.2	1196.3	1216.1	1668.8
Arntl	186.5	127	184.4	129.2	181.6	146.2	126	134.6	124.8	176.1	217.3	25.9	143.8	94.2	57.5	115
Arntl2	53.9	68.1	84.9	41.4	81.6	59.3	41.1	39.2	35.4	58.7	37	0	83.7	31.9	14.4	75.3
Arpc1a	1026.4	1236.7	1152.1	1848.5	1249.6	1392.1	1955.2	1724	1592.6	1671.6	1498.5	1619.5	1590.8	2208.3	2396.6	1446
Arpc1b	71.1	92.5	84.9	120.2	87.6	129.2	157.5	116.8	91.8	86.8	167.4	31	99.3	124.5	156.6	78.5
Arpc2	1020.1	1027.4	971.2	1142.8	995.7	1372	1036.6	950.3	1007.2	1263.3	1043	851.1	1073.2	971.1	941.1	1125
Arpc3	702.9	702.2	725.8	1031.7	721.8	737.4	1069.9	998.9	1004.8	1237.8	758.1	742.5	941.2	1202	1136.5	813.4
Arpc4	479.6	516.2	489.5	745.4	467.4	575.3	620.2	614.8	637.7	421.1	524.7	706.2	627.4	668.1	780.3	574
Arpc5	633.7	689	604.5	829.3	662.6	825.3	749.7	759.7	712.6	770.7	748.5	1008.9	721.6	833.5	854.7	692.1
Arpc5l	545.6	628	743.3	1078.7	703.5	939.7	1263.2	1350.2	1008.1	1513.4	875.6	1492.7	1020.9	1364.9	1863.5	800.7
Arpin	93.9	77.2	103.8	107.1	88.2	124	93.6	86.9	104.7	219.5	112.7	56.9	119	100.7	137.9	111
Arpp19	1907.6	2379	1771.3	2876.2	2092.1	2617.8	2369	2209.9	2533.8	3072.7	2108.6	2411.1	2426.1	2707	2978.9	2230.9
Arpp21	2841.4	3237.7	2748.2	2654.6	2391.4	2687.8	2093.4	2121.1	2202.1	2245.9	2200.3	2048.9	2688.9	2417.9	1951.5	2453.7
Arr3	5.1	30.5	9.8	7.9	13	14.8	14	10.3	5.6	7.7	8	0	17	9	1.7	7.9
Arrb1	2099.2	2084.3	2240.5	1939.2	2071.9	1683.4	1983.2	1965.1	1877.6	1556.8	2369.3	2364.5	1858.8	1728.5	1809.3	2017.6
Arrb2	274.1	245.9	371	320.3	369.2	280.7	382.3	342.9	383.3	370.1	410.4	758	448.4	447.1	325	307.6
Arrdc1	57.1	66.1	57.5	57.8	64.5	36	75.2	69.1	50.7	56.1	48.3	160.4	88.9	58.1	77	63.4
Arrdc3	311.5	344.5	234.2	278.9	303.5	435.4	352.5	268.2	240.7	183.8	375	336.3	224.8	409.4	314.8	313.1
Arrdc4	62.2	60	65.9	51	53.2	61.4	69.1	59.8	48.3	35.7	25.8	59.5	82.4	68	68.5	57.1
Arsa	246.1	178.9	227.2	222.2	248.5	238.4	255.4	239.2	225.4	183.8	207.6	214.7	305.9	247.3	195.5	226.7
Arsb	838	752	667.6	706.9	651.4	739.5	569.5	675.6	665.9	622.7	614.9	623.5	711.1	526.5	530.6	677.8
Arsg	311.5	204.3	144.5	238.1	184	162.1	211.7	185.9	199.7	250.1	159.3	196.6	149	199	246.3	193.4
Arsi	1.9	6.1	10.5	2.3	9.5	0	10.5	8.4	4	0	1.6	0	9.2	0.8	2.5	0.8
Arsj	13.3	30.5	21	10.8	10.1	12.7	24.5	4.7	1.6	0	19.3	0	17	5.7	2.5	7.9
Arsk	37.4	60	18.9	40.8	29.6	66.7	49	45.8	23.3	38.3	67.6	33.6	24.8	34.4	27.1	45.2
Art3	24.1	15.2	16.8	14.2	16	19.1	16.6	5.6	12.1	0	0	0	9.2	8.2	20.3	21.4
Arv1	50.1	74.2	53.3	56.7	45	38.1	57.7	17.8	43.5	91.9	4.8	163	31.4	67.1	51.6	38.8
Arvcf	6.3	13.2	2.8	8.5	11.2	1.1	12.2	5.6	6.4	0	8	23.3	6.5	13.1	5.9	9.5
Arx	90.7	119.9	84.9	78.8	70.4	46.6	112	75.7	64.4	74	74	23.3	74.5	114.6	114.2	69
Arxes1	114.2	141.3	101	154.2	141.4	232	186.3	173.8	178.7	206.7	154.5	258.7	121.6	252.2	308	134
Arxes2	231.5	354.7	181.6	259.6	219.5	376.1	305.3	198.1	391.3	132.7	387.9	243.2	220.9	393	333.4	407.5
As3mt	75.5	86.4	65.2	153.1	111.2	96.4	142.6	204.6	132	163.3	98.2	214.7	129.4	145.7	197.2	92.8
Asah1	354	369.9	318.4	390.6	315.9	412.1	325.4	377.5	284.2	395.6	344.5	349.2	332	352.1	376.6	318.7
Asah2	98.3	44.7	58.9	57.8	56.8	97.5	65.6	29	56.4	20.4	53.1	75	53.6	32.8	33.9	67.4
Asap1	805.7	705.3	809.9	662.1	779.2	852.8	513.5	643.8	670.7	666.1	561.7	690.7	730.7	447.9	426.5	663.6
Asap2	277.9	186	220.2	140.6	231.3	194.9	185.5	169.1	136.1	79.1	125.5	147.5	116.3	96.6	134.6	149
Asap3	52	36.6	54	49.3	54.4	15.9	44.6	56.1	36.2	74	62.8	131.9	37.9	60.6	27.1	49.2
Asb1	381.9	377	446.7	334.4	386.9	393	342	339.2	403.4	285.8	415.3	483.8	337.3	360.3	357.1	390.8
Asb10	1.9	0	2.1	1.7	0.6	2.1	1.7	9.3	7.2	0	14.5	0	2.6	2.5	2.5	3.2
Asb11	24.1	17.3	57.5	36.8	41.4	36	26.2	66.3	39.5	38.3	1.6	0	68	22.9	37.2	30.9
Asb13	392	384.1	422.2	400.2	300.6	370.8	410.3	384	471.8	518.1	341.2	201.8	347.7	531.4	556	443.2
Asb16	25.4	33.5	29.5	31.7	30.2	39.2	49.9	41.1	56.4	33.2	66	0	56.2	44.2	49.1	49.9
Asb18	15.9	22.4	2.8	7.4	10.1	22.2	9.6	4.7	8.1	0	1.6	0	13.1	2.5	21.2	7.9
Asb2	22.8	7.1	27.3	27.8	11.2	22.2	12.2	7.5	29.8	53.6	22.5	25.9	24.8	23.7	21.2	14.3
Asb3	99.6	92.5	102.4	100.9	78.1	128.2	89.2	86	94.2	43.4	54.7	111.2	98	74.5	79.5	75.3
Asb4	19.7	13.2	16.1	9.1	25.4	23.3	22.7	15	18.5	43.4	46.7	18.1	20.9	23.7	18.6	19.8
Asb5	7.6	5.1	5.6	10.8	4.7	6.4	7.9	2.8	0.8	20.4	4.8	0	17	6.6	5.1	7.1
Asb6	237.3	180.9	274.9	266.4	276.9	163.2	280.8	288.7	225.4	334.3	181.9	284.6	230.1	348	305.5	219.6
Asb7	118.6	96.5	105.2	77.1	74	142	94.5	98.1	94.2	122.5	111.1	0	99.3	95	134.6	96.7
Asb8	284.8	327.2	316.3	313.5	301.1	416.4	357.8	337.3	339	296	370.2	372.5	304.6	330	293.7	360.7
Ascc1	114.8	154.5	133.2	155.3	150.3	145.1	169.7	150.4	208.5	301.1	252.7	168.2	197.4	195.7	203.1	200.6
Ascc2	223.9	172.8	284	150.2	213	166.3	182	153.2	121.6	201.6	98.2	183.7	134.6	136.7	138.8	182.3
Ascc3	148.4	101.6	112.9	90.1	107.1	150.4	77.9	55.1	59.6	86.8	51.5	150	95.4	81.1	43.2	103.9
Ascl1	22.8	33.5	29.5	24.4	19.5	13.8	30.6	27.1	30.6	23	29	0	41.8	22.1	16.9	23
Ascl4	0.6	2	4.9	3.4	4.7	4.2	0.9	0	3.2	17.9	4.8	0	14.4	8.2	0.8	4.8
Asf1a	60.9	84.3	70.1	60.7	53.8	62.5	73.5	55.1	51.5	71.5	74	56.9	41.8	49.9	77.9	48.4
Asf1b	7	5.1	1.4	7.4	3.5	0	11.4	0	6.4	0	9.7	0	0	7.4	3.4	2.4
Asgr1	3.2	3	11.2	12.5	9.5	15.9	25.4	18.7	11.3	58.7	20.9	0	20.9	6.6	19.5	27
Ash1l	876.7	708.3	652.2	413.2	660.3	452.4	384	488.7	410.6	165.9	429.8	357	538.6	298.9	298.7	551
Ash2l	319.1	242.9	277	311.2	268	292.4	344.7	348.5	281.8	181.2	235	465.7	277.1	303.8	395.2	281.4
Asic1	511.3	505.1	532.9	468.8	569.2	450.3	524	570.9	580.5	752.9	637.4	830.4	590.8	534.7	473.1	520.1
Asic2	371.1	421.7	439.7	413.8	522.4	499	442.7	419.5	479.9	666.1	593.9	434.6	462.7	484.7	468	430.5
Asic4	208.7	199.2	199.9	255.7	179.9	170.6	251.9	171	231.1	250.1	225.3	263.9	168.6	313.6	323.3	200.6
Asl	118.6	136.2	127.6	168.4	158	136.7	195.1	226.1	169.1	181.2	173.8	155.2	122.9	227.6	248.8	180
Asna1	543	568.1	532.9	837.8	604.7	645.2	776.8	713	731.1	962.1	560.1	532.9	648.4	809	847.1	637.4
Asns	766.3	709.3	653.6	660.4	787.5	842.2	615	612	803.5	852.4	841.8	716.6	994.8	691.1	820.9	722.2
Asnsd1	8.2	22.4	12.6	18.7	15.4	14.8	20.1	28	11.3	2.6	3.2	0	11.8	28.7	38.9	18.2
Aspa	191.6	202.2	126.2	282.3	121.3	260.6	279.9	235.5	231.1	204.2	247.9	481.2	150.3	272.7	470.5	245.8
Aspdh	25.4	25.4	29.5	15.9	22.5	11.7	15.7	2.8	9.7	12.8	14.5	80.2	24.8	20.5	10.2	13.5
Aspg	26.6	11.2	40	17	40.2	14.8	19.2	49.5	24.2	28.1	11.3	49.2	32.7	22.9	23.7	29.3
Asph	618.5	687	563.8	610.5	570.3	728.9	573	561.6	681.2	515.5	648.7	282	685	510.1	491.7	616
Asphd1	151	154.5	220.9	212	234.9	171.6	256.3	234.5	300.3	306.3	243	323.4	240.5	326.7	286.9	218
Asphd2	751.1	963.4	1051.9	1047	1076.2	869.8	997.3	955	1163.4	1092.3	1112.2	1027	1146.4	1313.4	1167	1013.2
Aspm	2.5	6.1	0	5.1	2.4	11.7	6.1	4.7	2.4	0	0	0	0	4.9	7.6	2.4
Aspn	3.8	0	3.5	5.7	3.5	15.9	9.6	13.1	9.7	0	4.8	0	6.5	0.8	3.4	10.3
Asprv1	8.9	11.2	11.9	10.8	17.2	0	16.6	13.1	12.9	48.5	17.7	0	22.2	4.9	6.8	19
Aspscr1	255	227.6	319.8	271.5	347.3	258.5	367.4	337.3	417.1	326.7	449.1	341.5	439.2	408.6	485.8	310.8
Asrgl1	1192.6	1353.6	1247.5	1618.4	1233.6	1515	1690.1	1677.3	1336.6	1378.1	1435.8	1668.6	1271.9	1369	1703.5	1428.6
Ass1	12.7	17.3	8.4	15.9	17.2	4.2	24.5	18.7	17.7	0	9.7	7.8	19.6	19.7	22	11.9
Aste1	30.5	28.5	65.2	45.3	33.1	72	41.1	18.7	40.3	20.4	101.4	0	30.1	25.4	38.9	56.3
Astn1	1884.7	1800.7	1344.3	1399	1525.8	1333.8	1085.6	1250.2	1174.7	1130.6	1249	869.2	1617	1182.4	1095.9	1255.8
Astn2	258.2	240.8	245.4	189.3	202.3	205.5	168.8	151.4	186.8	86.8	144.9	77.6	240.5	187.5	129.5	176
Asxl1	395.9	362.8	347.8	239.8	308.8	281.8	210	200	295.5	250.1	376.6	543.3	260.1	234.2	193.8	283
Asxl2	197.9	217.5	155	93.5	129.6	166.3	97.1	129.9	91	99.5	144.9	116.4	96.7	81.9	77.9	130
Asxl3	86.3	63	51.2	36.3	58	53	45.5	45.8	47.5	51	72.4	323.4	39.2	29.5	34.7	49.9
Atad1	653.4	705.3	544.9	483.5	527.7	968.3	464.5	656	583.7	492.6	569.8	447.5	539.9	429.9	352.9	659.6
Atad2	70.4	61	56.1	43.1	47.3	63.6	29.7	15	57.2	30.6	40.2	0	56.2	14.7	23.7	49.9
Atad2b	118.6	107.7	137.4	61.2	113.6	107	66.5	47.7	58.8	2.6	101.4	212.1	96.7	69.6	16.1	84
Atad3a	296.3	244.9	294.5	264.7	310.6	309.4	257.2	242.9	245.6	367.5	312.3	326	252.3	307.9	292.8	241
Atad3aos	8.2	3	5.6	4.5	4.1	3.2	9.6	1.9	3.2	0	1.6	0	1.3	9.8	9.3	3.2
Atad5	49.5	27.4	46.3	22.7	31.4	33.9	20.1	9.3	33	33.2	17.7	28.5	19.6	19.7	5.9	41.2
Atat1	383.8	402.4	425	325.4	415.9	295.6	339.4	331.7	413.8	798.8	462	520	422.2	400.4	264	372.6
Atcay	1529.5	1418.6	1713.1	1418.3	1521.7	1274.5	1199.4	1319.4	1499.2	1429.2	1593.5	1505.6	1423.5	1400.2	1252.5	1411.9
Ate1	592.5	596.5	482.5	357.7	430.1	483.1	368.3	332.6	335.7	344.5	465.2	243.2	423.5	316.1	347.8	499.5
Atf1	53.3	45.7	35.1	53.9	42.6	68.9	45.5	50.5	56.4	45.9	22.5	0	44.4	27	45.7	68.2
Atf2	721.9	709.3	568	667.2	599.3	799.9	489	574.7	555.6	558.9	545.6	455.3	568.6	505.2	571.2	656.4
Atf3	1.9	3	7	9.6	4.7	6.4	6.1	12.1	4.8	25.5	3.2	0	1.3	0.8	5.1	5.5
Atf4	848.2	952.2	995.8	1059.5	928.3	1076.4	925.5	1093.3	1115.1	1071.9	951.3	1523.7	1119	1171.7	1161.1	930.7
Atf5	105.3	120.9	126.9	204.1	138.4	171.6	222.2	153.2	194	229.7	180.3	243.2	197.4	266.1	351.2	157.8
Atf6	461.2	524.4	392.7	385.5	403.5	541.4	237.9	328.9	339.8	344.5	354.1	307.9	454.9	298	203.1	377.4
Atf6b	385.7	318.1	375.9	371.3	390.5	323.1	421.7	332.6	327.7	413.4	325.1	367.4	287.6	331.6	358	321.9
Atf7	184.6	187	227.9	137.7	152.6	92.2	126.8	143.9	107.1	153.1	88.5	326	121.6	89.2	90.6	152.2
Atf7ip	505.6	557.9	478.2	404.2	488.7	514.9	376.2	372.8	399.4	336.9	360.5	331.1	431.4	325.1	308.9	471.7
Atg10	44.4	55.9	43.5	68.6	53.2	71	49.9	44.9	101.4	23	19.3	0	27.5	77.8	86.3	57.9
Atg101	165.6	193.1	241.9	325.9	250.3	309.4	315.8	310.2	344.6	326.7	394.3	284.6	385.6	463.4	421.4	316.3
Atg12	394.6	430.9	359	466	409.4	509.6	461.9	441	437.2	400.7	434.6	230.2	373.9	458.5	412.1	405.1
Atg13	725.7	685.9	770.7	651.3	729.5	665.3	662.2	636.3	753.6	885.6	748.5	765.7	711.1	702.5	813.3	704
Atg14	147.8	134.1	145.9	106.6	125.4	121.8	109.4	173.8	109.5	122.5	138.4	82.8	142.5	88.4	93.9	106.2
Atg16l1	492.9	441	547	526.6	527.7	380.3	566	657.8	451.7	837.1	460.3	714	495.4	665.7	651.6	454.3
Atg16l2	161.1	157.5	157.8	129.8	217.7	127.1	178.5	101.9	144.9	186.3	109.5	163	145.1	128.6	130.3	137.2
Atg2b	320.4	246.9	302.2	177.4	275.7	204.5	178.5	179.4	196.5	153.1	272	95.7	156.9	158.8	130.3	241.8
Atg3	262	265.2	243.3	284	243.2	291.3	285.2	245.7	252	270.5	320.3	307.9	235.3	232.5	283.5	273.5
Atg4a	32.4	17.3	23.8	39.7	26.6	21.2	46.4	66.3	33.8	58.7	8	0	27.5	37.7	27.1	40.4
Atg4b	513.8	484.7	493.7	448.4	479.2	474.6	417.3	470.9	486.3	306.3	497.4	388	495.4	448.7	440.9	467.7
Atg4c	267.7	235.8	263.7	203.5	210	173.7	173.2	154.2	239.1	86.8	152.9	121.6	237.9	151.5	147.3	269.5
Atg4d	194.8	239.8	238.4	319.1	295.8	267	368.3	451.3	376	729.9	255.9	558.8	316.3	415.1	600.9	331.4
Atg5	159.2	158.5	119.2	182	144.4	163.2	142.6	177.5	150.6	132.7	159.3	186.3	166	189.1	198.9	179.2
Atg7	185.2	112.8	123.4	130.4	143.2	98.5	109.4	112.1	148.1	114.8	161	240.6	156.9	124.5	155.7	152.2
Atg9a	399	330.3	400.4	246.6	310.6	324.2	175	217.7	213.4	25.5	233.4	56.9	288.9	139.2	123.6	268
Atg9b	43.8	75.2	48.4	45.9	76.9	29.7	28	63.5	65.2	7.7	83.7	18.1	66.7	56.5	74.5	53.1
Atic	195.4	200.2	161.3	128.7	185.8	238.4	130.3	187.8	140.1	112.3	185.1	69.8	150.3	108.9	77.9	155.4
Atl1	635	526.4	460	410.4	449.6	436.5	269.4	322.4	351.9	188.9	288.1	95.7	379.1	164.6	181.1	376.6
Atl2	390.1	420.7	356.9	344.1	398.8	433.3	329.8	368.2	340.6	385.4	468.4	199.2	390.8	270.2	286	348
Atl3	270.2	275.4	216	177.4	192.9	150.4	140.8	146.7	171.5	109.7	169	36.2	192.2	116.3	98.2	238.6
Atm	121.2	85.4	77.1	43.6	86.4	33.9	25.4	34.6	25.8	51	30.6	69.8	52.3	13.9	5.1	61
Atmin	594.4	451.2	625.5	466.5	566.8	567.9	420.8	500.8	501.6	352.2	478	501.9	577.8	409.4	402.8	467.7
Atn1	37.4	48.8	66.6	48.2	50.3	57.2	63.9	26.2	55.6	158.2	70.8	69.8	61.4	68.8	66	53.9
Atoh7	7.6	16.3	14.7	3.4	6.5	12.7	4.4	8.4	3.2	0	6.4	0	14.4	5.7	5.1	7.1
Atoh8	5.7	11.2	19.6	21	22.5	1.1	23.6	23.4	32.2	25.5	25.8	20.7	5.2	22.9	27.1	16.6
Atox1	190.3	255.1	243.3	450.7	252.6	352.8	566.9	535.4	511.3	1191.8	344.5	468.2	392.2	767.2	754	342.5
Atp10a	59	33.5	80.6	46.5	74.5	30.7	41.1	63.5	56.4	51	25.8	80.2	43.1	45.9	30.5	46
Atp10b	27.3	19.3	7.7	11.3	12.4	0	7	21.5	4.8	7.7	17.7	0	0	4.1	21.2	3.2
Atp10d	31.7	24.4	28	20.4	37.9	23.3	18.4	8.4	22.5	17.9	6.4	20.7	24.8	15.6	4.2	20.6
Atp11a	576	417.7	427.8	286.8	404.7	408.9	310.6	236.4	310.8	196.5	318.7	170.7	278.4	301.3	212.4	395.6
Atp11b	584.3	601.6	438.3	360.5	420.7	452.4	319.3	194.4	269.7	188.9	247.9	359.6	319	257.9	193.8	532.7
Atp11c	62.8	92.5	63.1	33.4	66.3	63.6	31.5	15	37	12.8	46.7	51.7	15.7	39.3	25.4	100.7
Atp13a1	312.1	374	450.9	367.3	447.3	396.2	476.8	490.6	322.9	574.2	375	364.8	436.6	502.7	462.9	313.9
Atp13a2	1179.9	1130	1310.6	1216.5	1498.6	1209.9	1317.5	1324.1	1514.5	1666.5	1538.8	1518.6	1243.1	1540.2	1569.8	1258.9
Atp13a3	343.8	416.6	284	235.2	313	339	200.3	211.2	233.5	104.6	334.8	271.6	167.3	168.7	187.9	355.2
Atp13a4	92	89.4	89.8	68.6	62.7	39.2	70	61.7	74.1	63.8	88.5	225.1	95.4	56.5	45.7	57.9
Atp13a5	63.4	76.2	77.8	41.4	57.4	58.3	54.2	89.7	54.8	51	45.1	0	66.7	57.3	34.7	61
Atp1a1	5459.5	5833.1	6424.1	7608.3	5999.9	5244.1	5258.5	6792.2	6161.8	4371.8	4727.4	6079.4	6262.7	5752.9	6892	4564
Atp1a2	6013.3	6358.5	7869.4	7221.7	7839.3	6479.4	8986	8694.7	8323.7	13947.2	7542.5	10536.8	10177.7	7958.8	8786.8	8482
Atp1a3	13719.7	10600.1	12555.8	10199.4	11846.5	9026.3	9057.8	9459	10413	12441.5	11038.5	8167.1	10402.6	9049.4	8997.6	10065.9
Atp1b1	9234	8658.2	7443	8264.8	7594.3	9999.9	7257.4	7061.3	8787.4	8761.4	8765.8	7090.9	7704.5	8211.8	7851.7	8869.6
Atp1b2	3097.7	2684.8	2976.8	2617.2	2835.7	2750.3	2446	2514.5	2712.6	3667.4	2614	2708.6	2718.9	1879.2	1872.8	2866.7
Atp1b3	690.2	758.1	777.7	781.7	731.9	965.1	924.7	881.1	791.5	663.5	867.6	778.7	729.4	845.8	930.1	795.2
Atp23	48.8	46.7	44.9	52.2	59.2	56.1	45.5	47.7	53.1	30.6	37	7.8	56.2	46.7	46.5	35.7
Atp2a1	8.9	8.1	11.2	5.1	5.3	0	7.9	0	4.8	12.8	12.9	0	6.5	0	0	7.1
Atp2a2	4892.3	4081.1	4000.6	3799.1	3821.4	4282.2	3452.9	3375.1	3130.4	3414.7	3100.1	2232.6	3452.3	3474.2	3672	3355
Atp2a3	48.2	49.8	43.5	39.1	55.6	50.9	69.1	27.1	34.6	10.2	67.6	36.2	53.6	47.5	35.5	27
Atp2b1	3510	2929.8	2556	2285.6	2565.4	2674	1613.1	1649.2	2030.6	1020.8	2221.2	1497.9	2003.9	1525.4	1466.6	2359.3
Atp2b2	3630.6	3478.5	3676.6	3284.4	3631.5	3021.5	2519.4	2748.1	2938	3743.9	2565.7	2100.6	3254.9	2390.1	2101.3	2765.2
Atp2b3	614.7	395.3	449.5	294.2	420.7	232	217.8	245.7	225.4	142.9	233.4	108.7	260.1	149.8	159.1	327.4
Atp2b4	1443.2	1147.3	1352.7	914.3	1322.3	916.4	673.6	979.3	812.4	535.9	857.9	716.6	1044.4	637.8	465.4	1025.9
Atp2c1	879.9	888.2	712.5	798.1	730.1	779.7	627.2	598	600.6	520.6	698.6	478.6	674.5	631.3	475.6	677
Atp2c2	8.2	10.2	4.9	5.1	7.7	7.4	4.4	6.5	8.1	12.8	16.1	0	9.2	1.6	1.7	5.5
Atp4a	3.2	13.2	0.7	9.6	5.9	5.3	5.2	6.5	4	0	1.6	0	19.6	3.3	5.1	11.9
Atp5a1	6746.6	6603.4	6362.4	8108.3	6577.9	7632.1	8246.8	8801.2	8086.9	10045.1	7114.4	8332.7	8035.3	8803.8	10046.1	7125.5
Atp5b	8322.4	8515.9	7929.7	11487.9	8161.7	10059.2	11987.5	11269.9	10408.2	14330.1	10713.4	10368.6	9926.8	11929.2	13679.1	8795.9
Atp5c1	1568.8	1712.3	1473.3	2467.5	1627.6	2384.8	2393.5	2503.3	2308.4	2148.9	2012	2716.3	2383	2555.5	2929.8	2009.7
Atp5d	1355	1582.2	1744.7	2761.7	2116.3	2271.4	3619.1	3517.1	3380	6663.5	3037.3	6123.4	2844.4	4521.4	4989.6	2179.4
Atp5e	1088	866.8	782.6	4555.8	1112.3	2522.5	6076.4	8548	3571.7	14998.7	2132.7	15990.1	2555.5	6502.1	10945.7	1893.2
Atp5f1	667.4	668.7	604.5	1147.9	649	970.4	1236.1	1054	1112.7	1429.2	857.9	1653.1	841.8	1486.1	1679	838.8
Atp5g1	247.4	253	310.7	350.9	330.1	372.9	406.8	477.5	446.1	1163.8	352.5	587.2	474.5	520.8	583.9	434.4
Atp5g2	34.3	42.7	29.5	40.2	29	45.6	56	79.4	51.5	89.3	46.7	56.9	41.8	72.9	52.5	46.8
Atp5g3	1996.4	1936.9	1852	3909	2168.4	3125.3	4837.7	4724.4	3654.6	4353.9	2976.1	6356.2	3403.9	5415.6	6944.5	2827.1
Atp5h	180.2	254.1	219.5	389.4	218.3	349.6	384.9	553.2	342.2	1054	358.9	496.7	312.4	483.1	522.2	276.7
Atp5j	886.2	1150.4	1024.5	1430.7	1114.1	1587	1566.8	1672.6	1691.6	3111	1268.4	1215.9	1513.7	1830	2264.6	1390.5
Atp5j2	735.9	867.8	823.3	1960.8	991	1427	2089	2099.6	1643.3	4101.2	1332.7	2385.2	1403.9	2330.3	3033	1270.8
Atp5k	414.3	567	525.9	1085	646.7	983.1	1457.4	1521.2	1372.8	2457.7	1033.4	2121.3	1234	1720.3	2134.3	933.9
Atp5l	40	32.5	47.7	40.2	38.5	44.5	54.2	29	45.1	61.3	11.3	28.5	27.5	59	37.2	53.1
Atp5o	1171.7	1356.6	1347.8	2691.4	1573.8	2048.9	3283.2	3572.2	2824.5	6387.9	2206.7	4824.7	2397.4	3719	4894.8	2184.9
Atp6ap1	2627	2299.7	2420.7	2540.6	2415.7	2608.3	2582.4	2640.6	2708.5	1921.7	2412.8	2113.6	2725.5	2519.5	2583.7	2366.4
Atp6ap1l	71.7	55.9	56.1	119	69.2	108.1	99.7	97.2	118.4	199.1	104.6	103.5	173.9	122	105.8	127.6
Atp6ap2	1621.5	1536.5	1151.4	1583.2	1146.6	1703.6	1528.3	1438.1	1561.2	1447	1463.1	1239.2	1088.9	1681.8	2134.3	1572.9
Atp6v0a1	3313.4	3197	3675.2	2909.7	3616.7	2978	2657.7	3136.8	3458.9	3894.5	3356	3112.1	3947.7	3051.7	2750.4	3247.2
Atp6v0a2	516.4	510.1	596.8	481.8	482.2	613.4	392.8	460.7	392.9	344.5	574.6	331.1	457.5	397.9	395.2	451.9
Atp6v0a4	1.3	3	3.5	7.4	1.2	2.1	4.4	7.5	4	0	0	0	0	9.8	0	0.8
Atp6v0b	1480.6	1815	1625.5	3965.7	1931.1	2485.4	3848.3	4157.2	2941.2	4685.7	2139.1	4421.2	2479.7	4049.8	5459.3	1991.5
Atp6v0c	298.2	355.7	314.9	208	249.1	312.5	174.1	151.4	257.6	155.7	280.1	201.8	236.6	248.1	178.6	233.1
Atp6v0d1	1698.9	1633.1	1783.3	2226	1943.5	1979	1934.2	2188.4	2538.6	3496.4	2010.4	1769.5	2620.9	2491.6	2493.1	2052.5
Atp6v0e	133.9	178.9	189.3	218.2	192.9	206.6	237.9	212.1	190.8	268	164.2	147.5	180.4	230.9	281.8	158.6
Atp6v0e2	2673.3	2547.7	2703.3	2989.6	2936.9	2719.5	3032.1	3140.5	3048.3	2960.4	3061.4	2956.9	3390.8	3197.4	3400.3	2747.8
Atp6v1a	3527.8	2781.4	2647.2	3102.4	2540.5	3112.6	2405.7	2487.4	2449.3	1901.3	2620.4	1715.2	2411.8	2164.9	2040.4	2601.1
Atp6v1b2	5471.5	4702	4783.9	4761.6	4959.7	5284.4	3956.8	4596.3	4848.6	4009.4	5039.6	3696.8	5504.6	4397.8	4155.2	4829.6
Atp6v1c1	1778.8	1648.3	1584.1	1634.2	1547.7	1889	1534.4	1689.4	1651.4	1531.3	1976.6	1332.3	1879.7	1537.7	1820.3	1632.3
Atp6v1c2	22.2	20.3	18.2	13	18.9	12.7	6.1	10.3	20.9	2.6	3.2	90.5	40.5	16.4	19.5	12.7
Atp6v1d	1453.4	1567	1277	1439.2	1395.7	1833.9	1314.8	1445.5	1603.1	1618	1455.1	1037.4	1617	1559	1479.3	1552.3
Atp6v1e1	2484.2	2438.9	2457.9	3029.3	2442.9	2912.4	2916.6	2872.4	2726.2	4486.6	2519	1782.4	3009.1	3135.2	3685.5	2581.3
Atp6v1f	541.8	571.1	669.7	1066.3	756.1	876.1	1082.1	1037.2	1051.5	2018.7	787.1	1741	1062.7	1220	1338	762.7
Atp6v1g1	284.8	332.3	318.4	446.1	328.4	482	522.3	384	458.9	604.8	465.2	367.4	369.9	576.4	573.8	415.4
Atp6v1g2	2954.3	2854.6	3068.7	3157.4	3127.4	3310.7	3003.2	3258.3	3611.9	5374.7	3212.7	2920.7	3913.7	3420.1	3448.6	3479.5
Atp6v1h	1262.4	1221.5	1133.2	1792.4	1126.5	1428.1	1635.9	1666	1400.2	1564.4	1149.2	1215.9	1376.5	1860.3	2185.1	1075.8
Atp7a	43.1	7.1	23.1	10.2	24.8	15.9	8.7	21.5	4.8	25.5	3.2	51.7	28.8	13.9	0	21.4
Atp7b	20.9	15.2	13.3	17.6	13	4.2	14	10.3	12.1	17.9	0	49.2	28.8	9.8	27.1	18.2
Atp8a1	1573.3	1340.4	1278.4	958.6	1224.7	1141	793.5	997.9	859.1	581.9	1026.9	670	933.3	663.2	610.2	904.6
Atp8a2	554.4	441	495.8	337.8	449.1	411.1	282.6	369.1	375.2	265.4	392.7	238	414.4	254.6	283.5	354.4
Atp8b1	28.5	15.2	11.9	19.8	17.2	22.2	18.4	1.9	15.3	0	3.2	28.5	45.8	5.7	2.5	28.5
Atp8b2	624.9	539.6	689.3	446.1	643.7	422.7	397.2	405.5	425.1	130.2	494.1	455.3	443.1	389.8	396.9	490.7
Atp8b3	0.6	4.1	0.7	4.5	1.8	0	5.2	13.1	8.1	10.2	6.4	0	5.2	1.6	5.1	6.3
Atp8b5	8.2	2	8.4	1.1	6.5	9.5	6.1	1.9	0	0	0	0	2.6	0	5.1	0
Atp9a	2473.4	2613.7	3044.8	3067.3	3133.3	2525.7	3326	3498.4	3779.4	3682.7	3462.2	3425.2	3699.3	3754.2	4070.6	2965
Atp9b	491.6	562	553.3	441.6	554.4	483.1	461.9	414.9	477.5	426.2	371.8	225.1	494.1	515.8	529.8	470.9
Atpaf1	247.4	259.1	185.8	273.2	202.9	278.6	230.9	214	215.8	410.9	180.3	212.1	265.4	261.2	239.5	252.1
Atpaf2	128.8	92.5	139.5	117.3	134.3	142	133	114	87.8	239.9	122.3	217.3	115	118.7	138.8	113.4
Atpif1	679.4	846.5	723	1444.3	908.8	1209.9	1610.5	1315.6	1425.9	2544.4	1229.7	2100.6	1235.3	1735.9	1975.2	1071
Atr	108.5	103.7	128.3	81.1	97.6	57.2	91.9	39.2	56.4	68.9	77.3	137.1	135.9	81.1	68.5	94.3
Atraid	378.1	515.2	416.5	506.8	401.1	410	501.3	516.7	517.7	916.2	387.9	680.4	600	600.2	723.6	462.2
Atrn	1400.7	1156.5	1129	871.3	1028.3	913.2	608.9	635.4	698.1	306.3	785.5	566.5	831.4	521.6	429.1	964
Atrnl1	654.7	570.1	632.5	579.9	594.6	645.2	485.5	524.2	584.5	495.1	465.2	313	583	503.6	570.4	562.9
Atrx	994.1	864.8	753.8	452.9	715.3	849.7	365.7	439.2	421.1	242.4	568.2	318.2	627.4	331.6	259.8	660.4
Atxn1	466.9	455.3	545.6	416.6	459.7	318.9	302.7	290.6	290.7	199.1	325.1	445	398.7	290.7	226.8	436
Atxn10	1911.4	1880	1819.7	2160.3	1825.2	2033	2014.7	1926.7	2095	2843	2039.3	2504.2	2477.1	2138.7	2130.9	2199.2
Atxn1l	304.5	197.1	241.9	188.8	196.4	174.8	115.5	124.3	153	56.1	264	80.2	218.3	136.7	74.5	180
Atxn2	614.7	449.2	632.5	347.5	522.4	489.5	386.7	396.2	347	211.8	362.2	212.1	296.7	300.5	230.2	467.7
Atxn2l	1021.4	923.7	1042.8	545.9	905.2	502.2	529.3	602.7	470.2	535.9	545.6	403.6	427.4	438.9	292	595.4
Atxn3	187.8	160.6	151.5	123	131.3	104.9	100.6	180.3	117.6	84.2	144.9	103.5	121.6	88.4	95.6	151.4
Atxn7	170	170.7	216	68.6	155	81.6	103.2	129.9	90.2	74	90.1	36.2	111.1	63.9	44.9	109.4
Atxn7l1	159.2	181.9	142.4	123.6	126.6	139.8	74.4	86	158.6	86.8	180.3	108.7	117.6	103.2	87.2	127.6
Atxn7l2	147.2	176.8	204.1	99.2	195.8	120.8	132.1	107.5	78.1	12.8	86.9	271.6	119	106.4	71.1	148.2
Atxn7l3	1567.6	1482.7	1580.6	1520.9	1548.3	1463.1	1374.3	1395.1	1376	990.2	1632.1	1197.8	1330.7	1292.1	1119.6	1603.8
Atxn7l3b	1377.2	1474.5	1073.6	1179.6	1130	1418.6	1017.4	1121.3	1096.6	732.5	1252.3	892.5	1292.8	908.9	1007.1	1178.1
Auh	392	364.8	356.9	444.4	324.8	349.6	444.4	426.1	369.6	479.8	389.5	385.5	376.5	466.7	409.6	352.8
Aup1	330.5	428.8	460	522.1	561.5	450.3	675.4	514.9	599	867.7	656.7	864.1	670.6	716.5	680.4	540.7
Aurka	9.5	3	10.5	9.6	13	0	9.6	15	3.2	0	24.1	28.5	9.2	9	1.7	5.5
Aurkaip1	356.5	374	321.9	551.6	438.4	429.1	520.5	474.7	532.2	760.5	426.5	830.4	609.1	696.8	736.3	451.1
Aven	44.4	79.3	61.7	79.4	69.2	78.4	75.2	114.9	104.7	63.8	75.7	82.8	56.2	66.3	91.4	65.8
Avil	3.8	12.2	9.1	2.8	4.1	20.1	7	14	4.8	0	0	0	1.3	12.3	0.8	0
Avl9	376.2	329.3	202.7	305	311.8	415.3	234.4	229.9	282.6	127.6	294.6	126.8	226.1	235	219.2	420.2
Avp	116.7	128	112.9	53.9	172.8	129.2	319.3	301.8	150.6	444.1	358.9	375.1	173.9	126.9	184.5	182.3
Avpi1	160.5	183.9	129	438.2	170.4	256.4	479.4	526.1	371.2	712	183.5	556.2	217	622.3	806.5	203
Avpr1a	6.3	0	10.5	2.3	0.6	8.5	10.5	0	8.9	0	8	0	11.8	2.5	10.2	3.2
Awat2	1.9	3	5.6	2.8	4.7	4.2	6.1	2.8	2.4	0	0	0	2.6	10.6	11.8	0
Axin1	176.4	174.8	190.7	216.5	182.2	144.1	205.6	171	150.6	137.8	235	204.4	117.6	177.7	182.8	207.7
Axin2	122.4	109.8	177.4	114.5	137.3	134.5	78.7	71.9	122.4	102.1	125.5	75	88.9	70.4	76.2	99.1
Axl	246.1	311	262.3	351.5	310.6	227.8	263.3	356	325.3	439	305.8	341.5	298	236.6	286.9	317.9
Azi2	433.9	399.4	402.5	437	411.2	494.8	395.4	378.4	390.5	382.8	370.2	369.9	454.9	372.6	334.3	390
Azin1	1094.9	985.7	779.8	1386	965	1472.6	1167.9	1182	1018.5	686.5	904.6	1327.1	938.6	1092.3	1308.3	1015.6
Azin2	243	221.5	234.2	263.6	197.6	200.2	260.7	209.3	228.7	211.8	247.9	134.5	198.7	274.3	258.1	245
B130024G19Rik	4.4	2	11.2	1.1	5.9	0	3.5	0	1.6	0	11.3	41.4	0	2.5	1.7	6.3
B130034C11Rik	17.1	11.2	4.9	9.6	10.1	1.1	8.7	5.6	11.3	2.6	19.3	44	15.7	6.6	3.4	12.7
B230110C06Rik	5.7	9.1	0	4.5	3.5	2.1	4.4	11.2	3.2	0	6.4	0	0	4.9	0	8.7
B230118H07Rik	172.6	225.6	179.5	238.6	222.5	275.5	295.7	286.9	281	500.2	243	633.8	290.2	350.4	233.6	259.2
B230206H07Rik	48.2	25.4	32.3	18.1	19.5	22.2	15.7	15.9	5.6	17.9	24.1	0	0	18	11.8	27.7
B230206L02Rik	6.3	5.1	9.1	19.3	11.8	10.6	8.7	9.3	25	5.1	11.3	0	14.4	25.4	12.7	13.5
B230216N24Rik	26.6	52.8	56.8	80.5	44.4	39.2	23.6	30.8	47.5	53.6	45.1	77.6	35.3	34.4	27.9	46
B230217C12Rik	321.6	356.7	192.1	256.2	234.3	312.5	293.9	334.5	331.7	336.9	318.7	393.2	295.4	281.7	328.4	406.7
B230217O12Rik	82.5	79.3	66.6	65.2	88.7	104.9	54.2	113.1	80.5	165.9	64.4	56.9	95.4	96.6	84.6	96.7
B230219D22Rik	617.3	712.4	418.6	579.3	452	734.2	494.3	398.1	574.1	245	647.1	121.6	415.7	489.6	387.6	557.3
B230307C23Rik	1.9	9.1	0.7	4.5	0.6	0	0	3.7	4	0	0	0	1.3	9.8	2.5	9.5
B230311B06Rik	13.3	23.4	8.4	24.9	9.5	5.3	31.5	40.2	16.9	23	14.5	44	24.8	33.6	34.7	7.1
B230319C09Rik	7	5.1	3.5	3.4	5.9	4.2	2.6	3.7	4	2.6	3.2	0	6.5	3.3	1.7	10.3
B230323A14Rik	3.8	6.1	4.9	5.7	8.3	10.6	1.7	14	0.8	10.2	0	0	3.9	11.5	25.4	10.3
B230354K17Rik	107.8	96.5	93.3	64.6	99.4	43.4	65.6	88.8	74.9	56.1	72.4	0	126.8	106.4	79.5	107
B2m	349.5	377	352	396.2	359.7	464	428.7	443.8	418.7	569.1	413.7	558.8	445.7	407.8	368.1	453.5
B3galnt1	319.7	238.8	221.6	381.5	226	279.7	307.9	312.1	251.2	173.5	249.5	219.9	251	262	292	242.6
B3galnt2	156.1	123	172.5	135.5	133.1	138.8	127.7	101.9	111.9	89.3	49.9	25.9	135.9	135.9	72.8	206.1
B3galt1	263.9	264.2	175.3	212.6	215.9	226.7	182	172.9	251.2	76.6	175.4	64.7	232.7	204.7	142.2	333.8
B3galt2	263.3	246.9	141.7	142.3	151.5	174.8	136.5	210.2	90.2	183.8	141.6	134.5	100.7	131.8	109.2	183.1
B3galt4	36.2	39.6	26.6	82.8	34.9	54	50.7	75.7	53.1	33.2	53.1	56.9	69.3	61.4	94.8	30.1
B3galt5	458.7	337.4	354.8	299.3	356.8	389.9	307.9	228.9	360.7	408.3	468.4	313	241.8	318.5	290.3	308.4
B3galt6	97.7	88.4	84.9	167.2	91.1	127.1	133	119.6	144.1	160.8	74	225.1	120.3	120.4	225.1	122.9
B3gat1	1350	1280.4	1406.7	1162.1	1358.4	1197.1	1112.8	1339	1023.3	1600.2	1300.5	1003.7	1156.9	1117.7	1088.3	1320.8
B3gat2	153.5	105.7	141	132.6	108.9	183.3	148.7	140.2	129.6	145.5	181.9	276.8	116.3	106.4	121	154.6
B3gat3	787.9	1066	973.3	1486.3	1195.1	1138.9	1553.7	1574.5	1534.6	2751.2	1735.1	2799.1	1380.4	1928.3	2162.2	1368.3
B3glct	123.7	138.2	104.5	87.3	102.9	124	95.4	104.7	92.6	30.6	33.8	20.7	53.6	79.4	76.2	103.1
B3gnt3	5.7	5.1	4.9	5.7	9.5	6.4	9.6	4.7	2.4	0	0	0	0	6.6	0.8	2.4
B3gnt4	6.3	3	13.3	9.6	4.7	0	4.4	0	4.8	23	0	56.9	9.2	9	8.5	4.8
B3gnt5	8.9	5.1	6.3	5.7	0.6	0	3.5	0	0.8	7.7	3.2	0	6.5	1.6	0	2.4
B3gnt6	4.4	8.1	5.6	1.1	2.4	4.2	6.1	7.5	4	0	14.5	0	0	2.5	3.4	0.8
B3gnt7	5.1	4.1	7.7	7.4	13	9.5	6.1	6.5	4.8	10.2	3.2	0	23.5	4.9	10.2	0
B3gnt8	3.8	8.1	8.4	2.8	7.1	6.4	0	0.9	5.6	0	14.5	0	10.5	6.6	10.2	7.9
B3gnt9	23.5	20.3	29.5	25.5	24.8	12.7	20.1	1.9	12.9	20.4	35.4	28.5	39.2	33.6	30.5	22.2
B3gntl1	39.3	42.7	49.8	41.4	39.6	41.3	37.6	28	16.9	25.5	35.4	0	35.3	27.8	43.2	38.1
B4galnt1	762.5	865.8	1141.6	907.5	1129.4	962	987.7	1186.7	1214.2	1424.1	1015.6	975.3	1241.8	1138.1	1077.3	1100.4
B4galnt4	587.4	727.6	719.5	580.5	682.8	618.7	636.9	683.1	682.8	671.2	751.7	861.5	937.3	801.6	726.1	742
B4galt1	31.7	55.9	59.6	50.5	45.6	41.3	44.6	45.8	41.1	61.3	75.7	33.6	48.4	50.8	74.5	56.3
B4galt2	506.9	714.4	624.1	857.7	672.1	778.7	826.7	1028.8	842.2	957	732.4	1534.1	674.5	1035.8	1303.3	695.3
B4galt3	272.1	369.9	381.5	378.1	385.8	293.5	362.2	411.1	353.5	528.3	346.1	667.4	525.5	443	504.4	271.1
B4galt4	126.9	124	131.1	152.5	150.3	110.2	172.3	86.9	149	132.7	177.1	90.5	167.3	135.9	165.9	150.6
B4galt5	350.2	282.5	361.1	272.7	324.8	357	202.1	264.4	234.3	186.3	357.3	59.5	325.5	247.3	257.3	327.4
B4galt6	891.3	1055.8	778.4	828.7	829.5	884.6	791.7	710.1	873.6	1255.6	890.1	921	899.3	748.4	919.9	1008.4
B4galt7	180.8	127	160.6	227.9	173.4	146.2	203	216.8	179.5	99.5	170.6	248.4	210.5	286.6	313.1	225.1
B4gat1	696.5	646.3	643	804.9	686.3	754.3	832.8	948.4	826.9	1245.4	888.5	1694.5	814.4	1039.1	1204.2	654.8
B630019K06Rik	369.8	326.2	319.1	366.8	329.5	440.7	445.3	483.1	502.4	410.9	450.7	522.6	440.5	619	688	467.7
B930025P03Rik	2.5	7.1	0.7	3.4	10.1	0	7	0.9	8.1	0	16.1	0	6.5	3.3	0	5.5
B9d1	74.9	85.4	74.3	124.7	101.8	75.2	149.6	122.4	101.4	165.9	74	0	92.8	115.5	144.7	84
B9d2	79.9	99.6	106.6	227.9	105.9	153.6	192.5	148.6	198.1	321.6	172.2	121.6	190.8	252.2	256.4	88.8
BB031773	7	18.3	0	7.9	3	6.4	1.7	1.9	4	2.6	0	0	5.2	8.2	17.8	1.6
BB218582	8.9	9.1	12.6	13.6	3.5	10.6	9.6	15	4.8	20.4	1.6	0	9.2	22.9	7.6	16.6
BB557941	0.6	6.1	2.8	2.3	5.9	0	4.4	0	1.6	0	0	15.5	0	7.4	5.9	3.2
BC002059	33	44.7	35.8	42.5	38.5	50.9	26.2	31.8	29.8	17.9	27.4	12.9	26.1	40.9	32.2	30.9
BC003965	185.9	251	202	289.7	188.1	246.8	301.8	303.7	257.6	301.1	249.5	150	209.1	279.2	348.7	218
BC004004	353.3	405.5	374.5	469.4	395.8	436.5	445.3	485.9	508.1	712	384.7	380.3	550.3	509.3	598.3	463.8
BC005537	1362.6	1634.1	1350.6	1465.9	1291	1433.4	1496.8	1624.9	1452.5	1235.2	1513	1697.1	1328.1	1407.5	1494.5	1698.9
BC005561	59.6	77.2	48.4	19.8	60.3	33.9	11.4	37.4	23.3	28.1	24.1	0	26.1	12.3	17.8	37.3
BC005624	299.4	243.9	343.6	285.7	267.4	385.6	291.3	348.5	314.8	339.4	334.8	139.7	305.9	275.1	363.9	249.7
BC006965	18.4	8.1	19.6	28.9	19.5	23.3	15.7	8.4	27.4	38.3	4.8	69.8	14.4	17.2	24.5	11.9
BC017158	185.9	221.5	220.2	144	193.5	147.3	208.2	199	173.1	260.3	191.5	119	226.1	169.5	169.3	185.5
BC024139	14	15.2	24.5	11.3	9.5	0	23.6	11.2	16.1	0	0	49.2	6.5	18	10.2	19.8
BC024978	114.2	102.6	133.9	108.8	127.8	94.3	75.2	72.9	124.8	132.7	103	108.7	137.3	103.2	104.1	105.4
BC025920	31.1	39.6	49.1	21.5	23.1	17	18.4	26.2	25.8	5.1	12.9	144.9	23.5	31.1	26.2	37.3
BC028528	17.8	16.3	23.1	43.1	10.1	35	29.7	48.6	18.5	25.5	11.3	113.8	15.7	41.8	69.4	15.9
BC029722	412.3	549.8	539.3	609.4	498.2	564.7	760.2	641	721.4	717.1	748.5	799.4	555.6	905.6	1069.7	626.3
BC030500	57.7	51.8	31.6	41.9	56.2	108.1	60.4	43.9	47.5	99.5	70.8	46.6	88.9	78.6	34.7	65.8
BC030867	15.9	13.2	7.7	12.5	10.6	0	6.1	8.4	14.5	0	25.8	0	3.9	14.7	17.8	14.3
BC031181	546.2	749	622.7	796.4	708.8	863.4	915.9	860.6	1094.2	1314.3	935.2	939.1	1037.9	1093.1	1161.1	883.2
BC034090	63.4	44.7	84.9	60.7	62.7	61.4	54.2	56.1	56.4	74	88.5	168.2	43.1	68	49.9	72.1
BC035044	2.5	4.1	3.5	14.7	3.5	1.1	7	14	3.2	10.2	14.5	31	11.8	13.9	0	12.7
BC046251	10.8	12.2	8.4	1.1	4.1	0	3.5	0.9	1.6	0	0	0	0	5.7	0	3.2
BC048403	74.9	55.9	41.4	48.2	63.3	44.5	40.2	33.6	49.9	40.8	40.2	0	53.6	27.8	20.3	54.7
BC049352	5.1	17.3	4.9	5.7	7.1	5.3	10.5	6.5	3.2	0	0	0	5.2	9	1.7	15.9
BC049715	3.2	6.1	2.1	2.8	5.9	4.2	2.6	4.7	3.2	0	6.4	0	3.9	9	0	4
BC051142	5.1	19.3	9.8	10.2	10.1	7.4	7.9	0.9	8.1	0	4.8	0	10.5	18.8	3.4	22.2
BC051226	22.8	36.6	21.7	54.4	35.5	38.1	63.9	81.3	66	163.3	30.6	67.3	48.4	74.5	93.1	55.5
BC052040	42.5	58.9	56.1	56.1	65.7	71	54.2	32.7	74.1	53.6	25.8	46.6	60.1	41.8	45.7	48.4
BC055324	9.5	9.1	16.1	7.4	4.1	2.1	7	3.7	4.8	0	0	10.3	1.3	13.9	13.5	11.9
BC065397	19	8.1	18.2	5.7	7.1	38.1	2.6	21.5	5.6	0	12.9	0	2.6	4.1	10.2	8.7
BC067074	29.2	9.1	35.8	14.2	21.3	9.5	8.7	7.5	12.9	0	6.4	0	7.8	10.6	10.2	25.4
Babam1	464.4	487.8	471.9	505.1	494.6	410	510	508.3	600.6	602.3	639	450.1	525.5	646	649.1	512.9
Babam2	211.2	275.4	257.4	240.9	243.8	298.8	262.4	221.5	321.3	487.5	347.7	199.2	381.7	296.4	306.4	233.1
Bace1	799.3	647.3	678.8	583.3	569.2	571	558.1	673.7	582.9	584.4	529.6	429.4	665.4	546.1	453.6	514.5
Bace2	25.4	32.5	34.4	45.9	15.4	28.6	31.5	29	44.3	43.4	46.7	67.3	69.3	46.7	63.5	16.6
Bach1	78	72.2	59.6	70.3	59.2	74.2	57.7	57.9	52.3	76.6	61.2	10.3	37.9	38.5	19.5	49.2
Bach2	59.6	31.5	61.7	32.3	42.6	33.9	29.7	29	34.6	51	49.9	0	43.1	32.8	15.2	34.9
Bad	203.6	174.8	171.8	287.4	207.7	194.9	351.7	316.8	268.9	308.8	172.2	217.3	189.5	397.9	459.5	195.8
Bag1	628.7	770.3	797.3	927.4	959.1	1061.5	1224.7	1156.8	1288.2	1929.4	1439	1547	1487.6	1363.3	1619.8	1005.2
Bag2	53.9	52.8	77.1	68	82.8	47.7	54.2	93.4	54.8	102.1	82.1	100.9	107.2	77	49.1	69.8
Bag3	53.9	37.6	55.4	60.7	50.3	71	65.6	119.6	70.9	114.8	86.9	289.7	62.7	59.8	98.2	59.5
Bag4	468.8	359.7	331.7	306.7	357.9	357	255.4	339.2	277.8	306.3	270.4	201.8	292.8	226.8	193.8	348.8
Bag5	303.9	290.6	319.1	352	310.6	370.8	404.2	348.5	407.4	362.4	387.9	282	343.8	440.5	369.8	343.3
Bag6	1368.4	1370.9	1684.4	1394.5	1537.1	1381.5	1479.3	1520.3	1486.3	1434.3	1543.6	1681.5	1460.1	1500.9	1546.1	1339.8
Bahcc1	176.4	173.8	192.1	110	126.6	77.3	93.6	105.6	72.5	45.9	120.7	139.7	111.1	58.1	28.8	107
Bahd1	292.4	331.3	323.3	261.9	306.5	206.6	250.2	275.7	223.8	405.8	228.6	77.6	224.8	191.6	200.6	208.5
Baiap2	1509.2	1336.3	1859.7	1399	1740.6	1095.4	1319.2	1401.6	1095.8	1865.6	1220.1	1115	1307.2	1470.6	1069.7	1117.8
Baiap2l1	2.5	17.3	0	11.9	7.7	7.4	12.2	17.8	7.2	0	3.2	0	18.3	4.1	5.1	15.9
Baiap2l2	16.5	17.3	16.8	21.5	20.7	33.9	16.6	14	21.7	7.7	11.3	0	53.6	32.8	26.2	14.3
Baiap3	680.7	601.6	570.8	324.2	581.6	431.2	573.9	414.9	544.3	255.2	713	789	598.7	556	554.3	408.3
Bak1	57.1	85.4	83.4	71.4	78.1	63.6	94.5	57.9	71.7	99.5	85.3	90.5	107.2	64.7	73.6	78.5
Bambi	23.5	31.5	29.5	43.1	33.7	35	61.2	40.2	29.8	23	46.7	0	31.4	43.4	27.9	33.3
Banf1	220.8	300.8	259.5	407.6	283.4	363.4	370.9	318.6	384.9	645.7	383.1	282	381.7	439.7	485.8	344.1
Bank1	7.6	13.2	10.5	9.1	1.2	11.7	4.4	18.7	6.4	0	8	18.1	5.2	7.4	9.3	6.3
Banp	163.7	163.6	333.8	184.2	255.6	178	265.1	218.7	198.1	262.9	247.9	93.1	194.8	167.9	137.1	168.1
Bap1	882.4	1008.1	976.1	1058.9	946.6	998	1090.9	931.6	954.1	992.8	1052.7	1241.8	996.1	939.2	1183.9	904.6
Bard1	4.4	0	11.9	3.4	4.1	5.3	7.9	4.7	6.4	0	0	0	3.9	3.3	6.8	1.6
Barhl1	12.1	3	25.2	14.7	13.6	14.8	4.4	27.1	27.4	40.8	19.3	33.6	20.9	13.1	18.6	17.4
Barhl2	4.4	10.2	13.3	2.8	7.7	4.2	8.7	2.8	8.1	10.2	20.9	0	15.7	7.4	4.2	7.9
Barx2	26	42.7	32.3	31.7	29.6	72	36.7	38.3	26.6	10.2	49.9	0	49.7	47.5	46.5	38.1
Basp1	1962.8	1682.9	1808.5	1675.1	1763.1	1694	1504.7	1607.2	1605.5	2230.5	1543.6	1743.6	1752.9	1500.1	1538.5	1793.3
Batf2	5.7	0	0	1.1	1.8	5.3	3.5	0	4	30.6	0	0	0	8.2	2.5	0
Batf3	6.3	9.1	8.4	11.3	11.8	1.1	7	8.4	3.2	0	0	0	13.1	5.7	1.7	6.3
Bax	130	148.4	171.1	232.4	152.1	145.1	237.9	235.5	220.6	275.6	210.9	357	175.2	294	317.4	191.1
Baz1a	19.7	32.5	33.7	10.2	14.8	7.4	8.7	3.7	7.2	0	6.4	36.2	0	8.2	6.8	5.5
Baz1b	916.7	899.4	1145.1	674.6	825.3	769.1	708.6	801.7	602.3	469.6	666.4	866.6	695.4	713.2	544.2	752.3
Baz2a	545.6	475.6	549.1	321.4	452	405.8	311.4	347.6	281.8	125.1	320.3	336.3	254.9	214.5	201.4	371.8
Baz2b	215.1	200.2	209	128.7	155	129.2	132.1	141.1	120.8	137.8	64.4	111.2	125.5	101.5	117.6	164.1
Bbc3	23.5	47.8	53.3	31.7	42	29.7	35.9	24.3	53.1	28.1	32.2	54.3	27.5	32.8	28.8	58.7
Bbip1	210.6	208.3	213.2	321.4	218.9	345.4	348.2	439.2	361.5	724.8	259.1	274.2	264.1	363.5	461.2	292.5
Bbof1	46.3	28.5	70.8	33.4	57.4	31.8	45.5	60.7	35.4	23	41.8	54.3	28.8	31.9	72.8	51.5
Bbox1	14	13.2	18.9	32.3	20.7	13.8	30.6	11.2	49.1	5.1	48.3	5.2	18.3	44.2	14.4	23
Bbs1	348.3	322.1	366.8	252.8	314.8	301.9	272.9	250.4	232.7	178.6	280.1	235.4	279.7	224.4	216.6	228.3
Bbs10	26	39.6	23.8	38	36.7	24.4	24.5	7.5	45.9	10.2	11.3	0	47.1	25.4	27.1	47.6
Bbs12	23.5	29.5	7.7	26.6	19.5	42.4	29.7	30.8	24.2	28.1	17.7	0	31.4	23.7	27.9	26.2
Bbs2	222.7	243.9	274.9	155.9	217.1	155.7	159.2	141.1	163.4	140.4	117.5	49.2	192.2	181	161.6	191.9
Bbs4	392.7	419.7	375.2	342.9	327.2	329.5	321.9	376.6	396.9	354.7	299.4	315.6	376.5	388.9	409.6	338.5
Bbs5	115.5	99.6	131.1	53.9	81.6	58.3	67.4	67.3	64.4	68.9	83.7	28.5	82.4	65.5	35.5	87.2
Bbs7	136.4	100.6	108.7	107.1	82.2	92.2	112	114.9	90.2	48.5	70.8	80.2	88.9	82.7	85.5	94.3
Bbs9	126.2	74.2	114.3	117.3	114.8	94.3	91.9	52.3	86.2	35.7	88.5	98.3	145.1	99.1	89.7	95.1
Bbx	198.6	165.6	159.9	107.1	127.2	174.8	105.9	92.5	134.5	53.6	101.4	20.7	108.5	127.7	104.9	109.4
Bcam	93.9	96.5	79.2	96.4	104.1	54	163.6	114	161	61.3	88.5	243.2	113.7	99.9	134.6	123.7
Bcan	1719.2	1921.7	2423.5	2094.5	2170.7	1450.4	2278.9	1910.9	2243.2	1857.9	2329.1	1971.3	2156.9	2330.3	2213	2042.2
Bcap29	265.2	280.5	194.2	394	214.8	371.9	349	344.8	317.2	298.6	286.5	38.8	268	404.5	380	310.8
Bcap31	414.3	370.9	316.3	478.4	373.3	432.2	500.4	470.9	475	472.1	508.6	302.7	481	425.8	445.1	414.6
Bcar1	360.3	277.4	369.6	361.1	368.6	357	379.7	315.8	330.9	298.6	482.9	359.6	347.7	360.3	438.4	301.3
Bcar3	108.5	114.8	72.9	80.5	78.1	96.4	60.4	74.8	67.6	45.9	95	25.9	56.2	45	28.8	53.1
Bcas1	1357.6	1407.5	953.7	3390.4	1113.5	2665.5	4486	4531.9	2194.8	3289.7	2147.2	5939.7	1248.4	3562.6	6220.9	1474.6
Bcas1os2	5.1	1	2.1	5.7	4.1	0	7	13.1	4	0	3.2	0	0	5.7	6.8	8.7
Bcas2	328	388.2	329.6	523.8	381	505.3	629	514.9	477.5	673.8	437.8	354.4	401.3	623.9	813.3	441.6
Bcas3	390.8	362.8	438.3	363.9	334.3	286	381.4	411.1	483.1	436.4	453.9	413.9	502	397.1	459.5	444.7
Bcat1	750.5	615.8	666.2	638.8	704.1	704.5	695.5	730.7	786.6	1212.2	774.2	977.9	1058.8	637.8	804	775.3
Bcat2	82.5	127	184.4	125.8	127.2	148.3	134.7	89.7	115.9	158.2	96.6	54.3	160.8	131	157.4	125.3
Bccip	228.4	315	288.9	328.8	281	387.7	426	348.5	323.7	553.8	341.2	333.7	375.2	416.8	395.2	302.8
Bcdin3d	34.9	29.5	18.2	28.9	37.3	43.4	31.5	30.8	38.6	25.5	30.6	0	44.4	30.3	13.5	28.5
Bche	47.6	76.2	22.4	60.1	24.8	24.4	35	29	51.5	17.9	62.8	0	39.2	36.8	52.5	67.4
Bckdha	263.9	294.7	309.2	452.9	342	328.4	510.9	477.5	445.2	490	589.1	551	445.7	587.9	589	379.7
Bckdhb	163	130.1	154.3	189.3	165.1	189.6	178.5	228.9	210.1	239.9	138.4	388	185.6	214.5	209.9	156.2
Bckdk	262.6	274.4	304.3	328.8	335.5	232	328.9	383.1	348.6	285.8	312.3	447.5	379.1	361.9	429.9	359.9
Bcl10	72.3	64	54	80.5	87.6	100.6	91.9	59.8	78.9	51	62.8	25.9	91.5	76.1	97.3	84
Bcl11a	402.2	362.8	483.9	376.4	369.8	363.4	320.2	427	348.6	206.7	344.5	362.2	444.4	323.4	280.1	413.8
Bcl11b	533.5	473.6	363.9	328.8	317.1	332.7	288.7	225.2	209.3	257.8	302.6	126.8	282.4	290.7	261.5	416.2
Bcl2	125	140.2	110.1	128.7	97.6	140.9	99.7	157	103.1	97	109.5	64.7	104.6	77	78.7	121.3
Bcl2l1	734	563	716.7	853.1	778.6	731	790	725.1	834.9	719.7	870.8	807.1	907.2	924.4	933.4	803.1
Bcl2l11	44.4	25.4	45.6	23.2	30.8	37.1	25.4	67.3	30.6	10.2	45.1	31	34	51.6	26.2	27.7
Bcl2l12	10.8	19.3	14	10.2	18.3	2.1	24.5	15	7.2	12.8	9.7	23.3	17	11.5	6.8	7.9
Bcl2l13	345.1	355.7	348.5	284.6	309.4	188.6	244.1	222.4	291.5	298.6	225.3	77.6	287.6	238.3	207.3	263.2
Bcl2l2	847.5	799.8	800.1	862.2	829.5	1049.9	806.6	928.8	776.2	375.2	803.2	631.2	674.5	741.8	743.9	818.9
Bcl3	1.3	3	0	1.1	1.8	0	7	3.7	0.8	0	12.9	0	3.9	0	0	7.9
Bcl6	132	153.4	154.3	164.4	141.4	102.8	137.3	104.7	134.5	119.9	66	152.6	104.6	131.8	86.3	130.8
Bcl6b	10.2	6.1	1.4	8.5	6.5	0	13.1	16.8	5.6	40.8	8	0	5.2	5.7	8.5	5.5
Bcl7a	530.3	513.2	509.1	456.3	440.8	410	343.8	443.8	362.3	298.6	355.7	168.2	466.7	342.3	342.7	448.7
Bcl7b	223.9	365.8	359	317.4	310	252.1	269.4	257	345.4	326.7	437.8	253.5	334.6	312.8	330	298.9
Bcl7c	86.9	130.1	123.4	121.3	114.2	129.2	126.8	145.8	141.7	38.3	157.7	357	126.8	136.7	138.8	136.4
Bcl9	302	284.5	313.5	176.9	277.5	238.4	181.1	201.8	172.3	112.3	209.2	90.5	177.8	122.8	118.5	178.4
Bcl9l	278.5	324.2	379.4	263	256.8	172.7	210.8	259.8	203.7	206.7	225.3	245.8	176.5	183.4	109.2	223.6
Bclaf1	807.6	812	643.7	532.3	669.7	713	468	554.1	643.3	525.7	494.1	375.1	619.6	574	447.7	774.5
Bclaf3	40	71.1	41.4	37.4	44.4	56.1	50.7	21.5	25.8	68.9	43.5	0	23.5	27.8	18.6	42
Bco2	14.6	30.5	24.5	41.4	26.6	45.6	50.7	55.1	21.7	61.3	48.3	59.5	36.6	38.5	28.8	23
Bcor	180.2	148.4	246.8	159.9	173.4	143	128.6	147.6	143.3	89.3	207.6	0	158.2	122.8	136.2	125.3
Bcorl1	164.3	123	179.5	130.4	143.8	108.1	127.7	133.6	118.4	122.5	132	36.2	167.3	122	89.7	120.5
Bcr	966.8	861.8	1059.6	812.9	976.8	686.5	790	723.2	839	773.3	957.7	918.4	831.4	779.5	737.9	784.1
Bcs1l	149.7	113.8	101.7	158.2	152.6	175.9	136.5	138.3	158.6	206.7	194.8	170.7	138.6	152.3	131.2	129.2
Bdh1	342.6	346.5	338.7	392.3	327.2	338	368.3	363.5	402.6	377.7	307.4	294.9	392.2	348.8	358	430.5
Bdh2	19.7	18.3	16.1	24.9	12.4	39.2	28	31.8	40.3	56.1	35.4	0	14.4	14.7	34.7	17.4
Bdkrb2	3.8	15.2	3.5	9.1	9.5	8.5	6.1	15	12.1	0	1.6	0	6.5	19.7	5.9	15.1
Bdnf	142.1	179.9	143.1	121.9	116.6	111.2	95.4	118.7	113.5	25.5	106.2	31	102	67.1	69.4	113.4
Bdp1	203	160.6	174.6	129.8	171	184.3	169.7	116.8	148.1	153.1	159.3	80.2	121.6	88.4	81.2	167.3
Bean1	96.4	118.9	126.2	104.3	102.4	79.5	112.9	181.3	129.6	109.7	109.5	318.2	126.8	138.4	184.5	132.4
Becn1	803.1	743.9	686.5	823.6	686.3	822.1	929	968	834.1	763.1	764.6	1040	851	953.1	967.3	701.6
Begain	912.2	964.4	1153.6	1228.4	1267.9	1007.5	1253.6	1463.3	1173.9	974.9	1403.6	1547	1075.8	1338.7	1404.8	1183.6
Bend3	41.2	42.7	45.6	43.1	51.5	86.9	30.6	21.5	20.9	56.1	41.8	77.6	45.8	30.3	57.5	38.8
Bend4	70.4	77.2	66.6	45.9	63.9	69.9	32.4	46.7	48.3	2.6	54.7	155.2	49.7	34.4	17.8	55.5
Bend5	46.9	75.2	54	55.6	85.8	60.4	69.1	48.6	88.6	68.9	49.9	33.6	75.8	81.9	55.9	56.3
Bend6	1111.4	1115.8	885	1302.1	976.2	1383.6	1440.8	1529.6	1297.1	1610.4	1258.7	1922.1	1166	1151.2	1385.3	1216.9
Bend7	22.2	19.3	20.3	14.2	23.1	21.2	32.4	26.2	19.3	0	22.5	0	7.8	18	16.9	13.5
Best1	7	5.1	8.4	6.8	8.3	14.8	9.6	4.7	3.2	28.1	9.7	0	7.8	8.2	11	9.5
Bet1	107.2	126	91.2	127	111.8	169.5	155.7	110.3	142.5	79.1	112.7	18.1	98	108.1	144.7	114.2
Bet1l	135.8	199.2	140.2	220.5	176.9	181.2	231.8	239.2	186.8	89.3	247.9	25.9	202.6	179.3	252.2	168.9
Bex1	308.3	397.3	349.9	370.2	379.2	437.5	432.2	464.4	522.5	505.3	537.6	395.8	555.6	684.5	701.6	451.1
Bex2	1294.8	1505	1525.2	1674.5	1676.7	1991.7	2194.9	2353.8	2390.5	3733.7	2263.1	3171.6	2219.6	2953.4	3206.5	1960.5
Bex3	893.2	1006.1	965.6	1220.4	1082.7	1246.9	1453.1	1519.3	1437.2	2901.7	1521.1	1702.2	1634	1744.1	1799.2	1334.2
Bex4	74.2	85.4	74.3	133.8	78.7	139.8	144.3	109.3	134.5	362.4	104.6	51.7	105.9	128.6	154.9	133.2
Bfar	262	277.4	262.3	271.5	317.1	336.9	338.6	404.6	366.3	620.2	392.7	657.1	351.6	335.7	339.4	334.6
Bfsp1	3.2	2	5.6	6.8	5.3	12.7	10.5	0.9	7.2	23	12.9	23.3	1.3	8.2	9.3	2.4
Bfsp2	52.7	60	61.7	71.4	63.9	41.3	92.7	74.8	68.4	43.4	88.5	0	65.4	63	106.6	74.5
Bglap3	0	3	27.3	3.4	9.5	1.1	2.6	0	8.1	10.2	0	0	7.8	0.8	0	3.2
Bgn	99	114.8	116.4	110	151.5	117.6	166.2	145.8	149.8	296	115.9	196.6	173.9	132.6	156.6	174.4
Bhlha9	8.9	14.2	4.9	13	5.9	10.6	12.2	2.8	20.1	0	14.5	0	13.1	17.2	24.5	9.5
Bhlhb9	472	470.5	439.7	369	460.9	423.8	445.3	371	405.8	444.1	405.6	385.5	355.6	382.4	411.3	387.7
Bhlhe22	189	225.6	158.5	235.2	234.3	294.5	258.1	214.9	234.3	206.7	220.5	77.6	173.9	207.2	179.4	245
Bhlhe40	605.8	648.3	1092.5	650.2	788.1	566.8	446.2	649.4	725.4	347.1	653.5	607.9	551.6	502.7	406.2	547
Bhlhe41	300.1	293.7	293.1	277.2	259.1	250	242.3	279.4	277	188.9	333.2	512.2	278.4	227.6	232.7	276.7
Bicc1	49.5	43.7	72.9	34.6	51.5	21.2	39.4	35.5	51.5	33.2	90.1	25.9	73.2	31.9	28.8	56.3
Bicd1	208.1	225.6	186.5	145.7	166.3	295.6	144.3	134.6	132.9	140.4	165.8	150	197.4	131.8	83.8	237.8
Bicd2	486.6	494.9	564.5	391.7	466.2	504.3	481.1	603.6	434	686.5	383.1	620.9	420.9	434.8	575.5	454.3
Bicdl1	363.5	302.8	440.4	381.5	414.7	269.1	376.2	485	361.5	285.8	320.3	59.5	381.7	375	373.2	325
Bicra	137.7	105.7	165.5	100.3	118.3	98.5	91.9	100	59.6	71.5	149.7	77.6	73.2	77	64.3	88.8
Bicral	436.5	388.2	433.4	222.2	373.3	221.4	194.2	214	179.5	176.1	181.9	289.7	249.7	157.2	166.7	322.7
Bid	75.5	69.1	54	70.9	69.2	80.5	43.7	64.5	74.9	107.2	62.8	72.4	95.4	64.7	77.9	61
Bin1	1656.4	2088.3	2246.1	2098.5	2455.9	2144.3	2676.9	2501.4	3202.1	2646.5	2966.5	2998.3	2832.7	3141.8	3151.5	2633.6
Bin2	27.9	32.5	31.6	41.9	26.6	30.7	30.6	19.6	29	51	46.7	0	27.5	30.3	23.7	30.9
Bin3	79.9	71.1	96.8	91.8	80.5	125	105.9	100	95.8	127.6	86.9	300.1	95.4	131	133.7	130
Birc2	277.9	260.2	310.7	236.4	257.4	279.7	202.1	298.1	204.5	176.1	214.1	225.1	185.6	230.9	215	271.9
Birc3	8.2	8.1	9.8	2.3	7.1	6.4	14	0	10.5	28.1	6.4	0	19.6	5.7	11	8.7
Birc5	10.2	10.2	9.1	6.8	4.7	19.1	10.5	11.2	5.6	17.9	14.5	0	3.9	6.6	13.5	7.1
Birc6	839.9	545.7	752.4	386	617.7	559.4	299.2	325.2	260.1	262.9	223.7	282	337.3	214.5	168.4	424.1
Birc7	3.2	0	0	5.7	1.8	9.5	4.4	4.7	8.9	0	9.7	0	1.3	10.6	5.1	10.3
Bivm	156.1	165.6	150.1	286.8	179.3	207.6	241.4	213	193.2	183.8	109.5	95.7	163.4	246.5	340.2	214.1
Blcap	763.2	768.3	655.7	857.7	790.4	999	931.7	1055.9	908.2	1189.3	857.9	1469.4	841.8	1075.1	1241.5	778.5
Blm	36.2	35.6	21	22.1	18.3	10.6	22.7	8.4	12.9	0	11.3	0	27.5	20.5	21.2	31.7
Blmh	421.9	556.9	573.6	569.7	512.4	634.6	538.9	579.3	712.6	686.5	648.7	869.2	737.3	685.3	766.7	608.9
Blnk	41.2	12.2	47	44.8	33.7	20.1	53.4	56.1	24.2	20.4	33.8	147.5	34	50.8	38.9	34.9
Bloc1s1	3.2	2	2.1	1.7	2.4	9.5	3.5	0	3.2	0	0	2.6	5.2	6.6	10.2	8.7
Bloc1s2	75.5	99.6	102.4	330.5	159.2	183.3	314.9	395.3	243.2	852.4	201.2	540.7	262.7	469.2	583.1	198.2
Bloc1s3	78.7	67.1	66.6	77.1	90.5	66.7	55.1	69.1	68.4	97	77.3	147.5	54.9	71.2	59.2	74.5
Bloc1s4	76.8	86.4	87	73.1	62.7	71	97.1	98.1	83.7	150.6	43.5	144.9	66.7	133.5	96.5	66.6
Bloc1s5	135.8	102.6	95.4	172.9	101.8	125	188.1	157.9	167.5	372.6	189.9	269	155.6	212.1	274.2	143.5
Bloc1s6	187.8	165.6	178.1	222.8	215.4	208.7	172.3	175.7	237.5	199.1	173.8	163	237.9	201.4	232.7	200.6
Blvra	112.9	135.2	109.4	278.9	126.6	157.9	208.2	294.3	227.9	219.5	173.8	307.9	206.5	260.4	480.7	187.9
Blvrb	42.5	54.9	60.3	92.4	72.2	42.4	109.4	84.1	97.4	227.1	67.6	302.7	77.1	131.8	124.4	84
Blzf1	141.5	113.8	160.6	107.7	121.3	154.7	145.2	133.6	144.9	150.6	111.1	54.3	109.8	102.4	152.3	160.9
Bmf	27.3	25.4	30.9	40.2	23.1	29.7	35	23.4	40.3	28.1	11.3	0	22.2	27.8	37.2	45.2
Bmi1	229	250	199.2	257.4	202.3	297.7	328.1	240.1	260.9	270.5	262.4	289.7	186.9	281.7	297	306
Bmp1	444.7	464.4	644.4	394	540.2	341.1	493.4	375.6	365.5	523.2	284.9	256.1	377.8	450.3	350.4	426.5
Bmp2	36.8	14.2	18.2	31.2	14.2	25.4	18.4	15	34.6	38.3	41.8	25.9	24.8	22.9	53.3	28.5
Bmp2k	107.8	89.4	54.7	101.5	70.4	150.4	79.6	116.8	91.8	58.7	70.8	217.3	66.7	80.2	66	80.9
Bmp3	130.7	111.8	91.9	66.9	79.3	53	65.6	114	45.9	79.1	46.7	0	64.1	54	44.9	99.9
Bmp4	26	18.3	29.5	32.9	25.4	38.1	15.7	16.8	33.8	38.3	38.6	0	70.6	27	20.3	34.1
Bmp5	8.2	15.2	11.9	19.8	13.6	3.2	13.1	16.8	22.5	12.8	11.3	0	23.5	4.9	17.8	12.7
Bmp6	57.1	52.8	72.2	76	81.1	89	100.6	107.5	108.7	114.8	123.9	75	100.7	66.3	38.1	126.1
Bmp7	79.9	82.3	89.8	120.7	109.5	51.9	143.5	96.2	101.4	211.8	98.2	67.3	158.2	78.6	99	153
Bmp8b	1.9	0	0	2.3	1.8	11.7	0	0	1.6	0	1.6	0	2.6	0	6.8	7.1
Bmper	68.5	65	60.3	91.8	62.1	73.1	64.7	52.3	53.1	48.5	104.6	0	68	59.8	59.2	69.8
Bmpr1a	385.1	345.5	263.7	286.8	275.7	379.3	296.6	292.5	265.7	125.1	255.9	470.8	256.2	217.8	195.5	382.9
Bmpr1b	112.3	168.7	108	131.5	98.8	96.4	108.5	171.9	101.4	91.9	103	69.8	92.8	107.3	122.7	117.3
Bmpr2	883.7	1048.7	741.2	545.9	747.2	732.1	514.4	598	635.3	247.6	531.2	476	543.8	435.6	410.4	776.9
Bms1	267.7	321.1	282.6	227.3	233.1	185.4	229.2	268.2	164.3	183.8	154.5	131.9	249.7	229.3	229.3	224.4
Bmt2	133.9	202.2	135.3	155.3	150.9	317.8	122.5	133.6	191.6	188.9	194.8	46.6	126.8	137.6	121.9	240.2
Bmx	11.4	26.4	7	9.1	4.1	12.7	7	5.6	1.6	20.4	0	0	15.7	9.8	14.4	6.3
Bmyc	277.2	265.2	252.4	262.5	270.4	240.5	212.6	292.5	262.5	283.3	273.6	212.1	227.5	271	269.1	264.8
Bnip1	144	200.2	155.7	158.2	149.7	196	157.5	128.9	165.9	186.3	120.7	67.3	180.4	192.4	158.3	142.7
Bnip2	158	168.7	188.6	245.4	192.9	157.9	245.8	214.9	200.5	122.5	178.7	77.6	122.9	235	357.1	210.9
Bnip3	421.9	452.2	345.7	791.9	412.4	635.7	604.5	508.3	686	714.6	631	408.7	538.6	652.6	739.6	500.2
Bnip3l	630.6	653.4	648	1227.2	681	1096.5	1167	1154	1066.8	1133.1	859.5	1091.7	713.7	1308.5	1497.1	921.2
Bnip3l-ps	174.5	107.7	111.5	165	123.1	147.3	123.3	189.7	125.6	43.4	162.6	108.7	61.4	77.8	107.5	111.8
Boc	103.4	101.6	159.9	144	105.9	77.3	133.8	128	108.7	183.8	186.7	191.4	112.4	120.4	187	93.5
Bod1	492.9	523.4	486.7	772.6	568.6	762.8	787.3	707.3	636.9	658.4	634.2	866.6	698	779.5	840.3	581.9
Bod1l	465.6	368.9	347.1	242	391.1	264.9	245.8	246.7	198.1	168.4	278.5	33.6	257.5	221.9	196.3	237.8
Bok	376.8	410.6	349.2	583.9	397.6	543.5	665.7	695.2	495.2	535.9	610	478.6	490.2	654.2	909.7	484.4
Bola1	59.6	33.5	36.5	83.9	56.8	79.5	105.9	104.7	111.9	168.4	61.2	90.5	91.5	159.7	165.9	86.4
Bola2	162.4	200.2	152.9	416.6	226.6	315.7	488.1	440.1	436.4	569.1	470	543.3	403.9	627.2	811.6	278.3
Bola3	111.7	98.6	84.1	173.5	129	185.4	194.2	210.2	179.5	296	156.1	212.1	173.9	216.2	214.1	138.7
Bop1	376.8	360.8	398.3	500	468.6	419.5	474.1	526.1	503.2	747.8	458.7	424.3	524.2	575.6	682.1	410.7
Bora	24.1	19.3	14.7	16.4	25.4	19.1	10.5	17.8	5.6	0	16.1	20.7	31.4	12.3	4.2	19.8
Borcs5	249.3	248	275.6	271.5	257.4	270.2	280.8	384	330.1	398.1	315.5	473.4	385.6	358.6	424	267.2
Borcs6	149.7	208.3	209	205.2	226.6	194.9	255.4	157.9	252	214.4	315.5	160.4	253.6	262.8	231.9	217.2
Borcs7	134.5	121.9	119.2	146.2	160.9	183.3	147.8	171.9	123.2	222	144.9	106.1	184.3	124.5	217.5	134
Borcs8	152.3	220.5	184.4	259.6	215.9	261.7	353.4	286.9	311.6	426.2	236.6	561.4	252.3	445.4	503.5	197.4
Bpgm	438.4	526.4	454.4	608.8	491.1	589	623.7	622.3	656.2	627.8	597.2	889.9	584.3	594.5	669.4	541.5
Bphl	138.9	142.3	134.6	233	199.4	165.3	280.8	309.3	239.9	421.1	132	150	239.2	273.5	327.5	214.8
Bpifa1	2.5	0	2.1	39.7	0	0	7	0	0	0	12.9	0	0	0.8	0	4
Bpifb9b	3.2	0	6.3	81.1	8.9	0	0.9	0	0	0	32.2	0	2.6	1.6	0	6.3
Bpnt1	310.2	353.6	339.4	340.7	284	368.7	356.9	354.1	341.4	421.1	286.5	362.2	359.5	367.6	379.1	314.7
Bptf	714.3	569.1	579.9	420.6	601.7	456.6	420.8	513.9	418.7	607.4	439.4	344.1	444.4	392.2	333.4	463.8
Braf	815.2	745.9	665.5	414.4	621.8	585.9	319.3	302.7	438.8	382.8	482.9	556.2	517.6	267.7	274.2	639.8
Brap	416.8	347.5	366.8	351.5	379.8	315.7	324.6	369.1	406.6	490	330	341.5	405.2	375.8	312.3	338.5
Brat1	128.1	132.1	144.5	80.5	133.1	114.4	70.9	95.3	111.9	112.3	132	124.2	154.2	120.4	70.2	80.9
Brca1	16.5	23.4	8.4	25.5	14.8	17	14	5.6	18.5	0	37	12.9	14.4	33.6	26.2	19
Brca2	33.6	43.7	18.2	37.4	19.5	26.5	15.7	18.7	12.1	51	4.8	25.9	40.5	24.6	33	30.9
Brcc3	189.7	226.6	181.6	235.8	197	330.5	268.6	333.6	231.9	413.4	235	207	146.4	243.2	304.7	212.5
Brd1	318.5	263.2	244.7	193.9	282.8	282.9	152.2	138.3	178.7	74	180.3	77.6	189.5	126.1	89.7	195.8
Brd2	1108.9	1076.2	1103.8	1127.5	1104	971.5	966.7	963.4	996.8	599.7	1146	952	1103.3	922	799.7	1116.2
Brd3	296.3	297.8	299.4	212.6	310	313.6	228.3	249.5	195.7	204.2	331.6	232.8	270.6	167.9	176.9	305.2
Brd3os	220.8	224.6	206.9	240.3	239.6	240.5	264.2	356	285.8	535.9	220.5	310.4	372.5	335.7	459.5	252.1
Brd4	545.6	519.3	481.1	282.3	478.6	455.6	340.3	318.6	343	237.3	333.2	263.9	376.5	339	231.9	431.3
Brd7	319.1	331.3	332.4	291.9	307.1	269.1	290.4	277.5	260.9	196.5	286.5	175.9	320.3	271	338.5	302.8
Brd8	399.7	428.8	313.5	279.5	363.9	225.7	265.9	303.7	310	250.1	262.4	121.6	347.7	284.9	252.2	361.5
Brd9	531	537.6	592.6	438.7	670.3	545.6	490.8	549.4	443.6	500.2	399.2	395.8	448.4	438.1	400.3	540.7
Brdt	78.7	103.7	110.1	138.9	82.8	89	131.2	101.9	105.5	112.3	74	44	75.8	110.5	129.5	163.3
Brf1	211.9	232.7	279.8	233	240.2	162.1	206.5	219.6	259.3	125.1	276.8	165.6	253.6	282.5	349.5	210.1
Brf2	90.1	82.3	112.9	128.7	105.9	92.2	133.8	121.5	120	145.5	82.1	106.1	147.7	119.5	143.9	84
Bri3	122.4	156.5	131.8	273.2	140.2	144.1	258.1	262.6	227.9	418.5	218.9	442.4	180.4	318.5	276.7	209.3
Bri3bp	782.8	618.9	679.5	622.4	662.6	725.7	461.9	656	579.7	418.5	721.1	714	576.5	522.4	466.3	691.3
Bricd5	2.5	2	4.2	5.1	6.5	8.5	3.5	2.8	4	0	1.6	28.5	20.9	12.3	13.5	10.3
Brinp1	1355	1405.4	1174.6	1314.5	1263.8	1342.3	1121.5	969.9	1198.9	1000.4	1195.9	807.1	1332	1021.9	818.3	1152.7
Brinp2	678.2	583.3	679.5	664.4	765	540.3	486.4	678.4	620.8	569.1	688.9	432	682.4	520.8	496.8	574
Brinp3	232.2	162.6	135.3	128.7	163.3	175.9	119	165.4	157	171	101.4	28.5	132	102.4	106.6	160.9
Brip1os	76.8	55.9	75	75.4	85.2	51.9	80.5	28	101.4	122.5	101.4	54.3	111.1	68.8	89.7	88
Brix1	121.8	151.4	156.4	202.4	137.9	221.4	167.1	156	216.6	171	236.6	108.7	138.6	154.8	187	183.1
Brk1	915.4	1222.5	1110.1	1923.3	1260.2	1666.5	1961.3	2156.6	1994.4	2763.9	1598.3	3818.4	1878.4	2368	2816.4	1519
Brms1	153.5	171.7	210.4	295.3	240.8	212.9	328.1	265.4	272.9	428.8	259.1	346.7	275.8	311.1	388.4	196.6
Brms1l	397.1	416.6	399.7	327.1	378.7	382.5	321.1	340.1	303.5	224.6	418.5	261.3	290.2	285.8	297.9	332.2
Brox	293.1	341.4	280.5	382.1	278.1	449.2	327.2	330.8	324.5	359.8	278.5	274.2	243.1	418.4	521.3	333.8
Brpf1	192.9	185	199.9	134.3	194.1	166.3	135.6	125.2	155.4	76.6	151.3	98.3	173.9	137.6	69.4	144.3
Brpf3	230.3	220.5	258.8	140.6	231.3	147.3	116.3	118.7	140.1	204.2	199.6	100.9	102	108.9	93.1	187.9
Brsk1	1919	1988.7	1991.5	2198.8	2006.3	1668.6	1972.7	2358.4	1770.5	1347.5	2411.2	1549.6	1631.4	1821	1724.7	1982.7
Brsk2	1131.7	954.2	1034.3	869.6	1076.8	909	778.6	690.5	942	1286.3	981.8	708.8	967.3	795.9	646.6	1000.5
Brwd1	855.8	851.6	832.4	638.8	771.5	757.5	697.2	706.4	682.8	510.4	932	807.1	685	628.8	711.7	789.6
Brwd3	76.8	47.8	66.6	35.7	53.2	71	35	31.8	29	53.6	22.5	0	36.6	28.7	36.4	65
Bscl2	499.3	602.6	605.9	623	614.7	628.2	661.4	558.8	698.9	1069.3	833.8	525.2	728.1	699.3	753.2	543.8
Bsdc1	404.1	365.8	392.7	354.9	382.2	277.6	281.7	323.3	363.1	247.6	325.1	258.7	376.5	288.2	309.7	409.9
Bsg	2109.3	2248.9	2193.5	2711.8	2134.7	2485.4	2869.4	2841.5	2724.6	3912.4	2541.5	2711.2	2720.3	3131.1	3389.3	2337.1
Bsn	2252	2041.6	2633.9	1764.6	2329.3	1870.9	1397.9	1796.9	1579.7	1620.6	1904.1	1104.6	1943.8	1306	1106.9	1835.3
Bspry	7	7.1	2.1	3.4	5.9	10.6	7	0	5.6	20.4	0	0	2.6	4.9	11	3.2
Bst2	19	29.5	16.8	34.6	24.3	66.7	44.6	16.8	33.8	48.5	38.6	183.7	19.6	41.8	54.2	37.3
Bsx	2.5	6.1	0.7	3.4	0.6	2.1	1.7	4.7	3.2	0	17.7	0	0	7.4	11	2.4
Btaf1	191.6	271.3	233.5	115.1	214.8	190.7	130.3	130.8	111.1	102.1	62.8	160.4	143.8	95	51.6	112.6
Btbd1	583.6	624	598.9	865.6	632.5	903.7	892.3	928.8	917.9	974.9	785.5	895.1	828.8	1002.2	1217.8	826.9
Btbd10	529.7	481.7	535.8	514.1	521.8	649.4	478.5	360.7	569.2	357.3	462	276.8	555.6	515	476.5	527.2
Btbd11	249.9	154.5	242.6	180.8	234.9	245.8	178.5	199	296.3	382.8	281.7	279.4	243.1	173.6	226	245.8
Btbd16	14	12.2	8.4	26.1	9.5	5.3	21	37.4	24.2	15.3	4.8	121.6	20.9	18	16.9	15.1
Btbd17	117.4	143.3	149.4	204.6	186.4	163.2	190.7	182.2	200.5	262.9	235	150	166	199	219.2	148.2
Btbd2	502.4	638.2	678.8	696.7	729.5	583.7	691.1	784.9	832.5	1191.8	909.4	615.7	777.8	922	847.1	749.2
Btbd3	1095.6	1066	1050.5	1434.1	1074.4	1316.9	1006.9	1031.6	1066.8	834.5	1109	1086.5	1028.8	984.2	969.8	1285.9
Btbd6	400.3	459.3	491.6	598.6	578.6	531.8	557.3	660.6	724.6	684	455.5	623.5	866.7	800	910.6	601.7
Btbd7	180.2	155.5	154.3	110	136.7	114.4	130.3	134.6	82.9	86.8	96.6	0	108.5	94.2	82.9	165.7
Btbd9	558.9	494.9	650.8	553.8	630.1	544.5	573.9	521.4	620.8	209.3	490.9	369.9	618.3	593.6	666	566.8
Btc	3.2	11.2	2.8	6.2	0	0	8.7	1.9	1.6	0	4.8	0	2.6	0.8	0.8	0
Btd	67.2	80.3	56.1	111.1	60.3	64.6	80.5	144.8	66	173.5	53.1	261.3	52.3	69.6	156.6	62.6
Btf3	81.8	58.9	87	134.9	58	100.6	180.2	124.3	117.6	252.7	66	134.5	95.4	191.6	176.9	127.6
Btf3l4	191.6	263.2	167.6	199.5	164.5	162.1	204.7	159.8	212.6	227.1	204.4	232.8	181.7	266.1	245.4	189.5
Btg1	127.5	140.2	152.2	187.1	163.3	200.2	205.6	157	153	199.1	177.1	209.5	197.4	147.4	236.1	217.2
Btg2	60.3	199.2	159.2	98.1	87	90.1	78.7	91.6	126.4	66.4	80.5	217.3	120.3	50.8	115.9	98.3
Btg3	12.1	21.3	16.8	21.5	15.4	39.2	11.4	15.9	9.7	25.5	3.2	33.6	11.8	32.8	43.2	15.1
Btk	7.6	10.2	15.4	6.8	5.3	10.6	0.9	6.5	3.2	28.1	0	0	13.1	11.5	14.4	4.8
Btla	4.4	2	9.8	1.1	5.3	0	1.7	0	2.4	0	6.4	0	6.5	2.5	0	7.1
Btn2a2	6.3	0	0	7.4	4.7	0	5.2	14	2.4	0	3.2	0	0	0	0	2.4
Btrc	533.5	407.5	485.3	384.3	450.8	354.9	321.1	285	381.6	176.1	447.5	194	451	295.6	308.9	385.3
Bub1	3.8	6.1	1.4	0	1.8	8.5	14	2.8	4.8	7.7	0	0	3.9	1.6	0	0
Bub1b	15.9	5.1	6.3	11.3	17.7	22.2	7	13.1	15.3	0	9.7	0	10.5	30.3	0.8	11.9
Bub3	472	449.2	468.4	426.8	462.7	449.2	467.1	419.5	516.9	423.6	375	512.2	529.4	418.4	546.7	501
Bud13	55.8	60	56.8	68.6	82.8	49.8	106.7	97.2	76.5	63.8	69.2	49.2	75.8	81.1	105.8	53.9
Bud23	165.6	181.9	188.6	183.1	192.9	145.1	196.8	165.4	142.5	290.9	120.7	93.1	166	212.9	170.9	201.4
Bud31	244.9	266.2	263.7	503.9	316.5	419.5	580	642.9	496.8	1084.6	363.8	675.2	505.9	595.3	752.3	421.8
Bves	15.9	11.2	10.5	9.1	12.4	38.1	20.1	16.8	11.3	0	16.1	0	5.2	18	7.6	5.5
Bvht	3.2	5.1	1.4	10.2	7.7	9.5	13.1	26.2	9.7	0	0	0	6.5	13.9	15.2	6.3
Bysl	184.6	186	171.1	182	204.1	150.4	196	177.5	233.5	216.9	172.2	225.1	217	216.2	210.7	214.1
Bzw1	999.8	1017.2	806.4	1067.4	828.3	1355	928.2	656	987.1	507.9	1015.6	569.1	892.8	897.4	767.6	1155.9
Bzw2	203	212.4	233.5	235.2	246.7	278.6	223.1	235.5	265.7	316.5	196.4	173.3	286.3	290.7	248.8	255.3
C030013C21Rik	1.9	2	7.7	0	7.1	0	0	8.4	0	0	0	0	0	0.8	2.5	0
C030018K13Rik	7	2	0.7	7.4	10.6	7.4	7.9	9.3	0.8	0	0	0	1.3	6.6	0	4
C030029H02Rik	25.4	33.5	28.8	45.9	30.8	58.3	70.9	74.8	50.7	163.3	49.9	0	26.1	66.3	66.9	44.4
C130026L21Rik	26	47.8	33	57.8	49.7	32.8	49	87.8	46.7	58.7	17.7	0	73.2	57.3	39.8	53.1
C130036L24Rik	19	14.2	11.2	24.4	18.3	19.1	17.5	15.9	21.7	15.3	9.7	0	20.9	27.8	45.7	10.3
C130060K24Rik	10.2	7.1	5.6	4	5.3	0	2.6	2.8	0.8	7.7	0	0	3.9	4.9	7.6	3.2
C130071C03Rik	258.2	299.8	206.9	207.5	224.8	251.1	191.6	186.9	190.8	160.8	161	69.8	311.1	176.9	123.6	237
C130074G19Rik	275.3	427.8	394.8	382.6	397.6	347.5	339.4	279.4	423.5	336.9	297.8	279.4	413.1	388.9	296.2	359.1
C1d	229.6	294.7	193.5	446.7	222.5	405.8	473.3	548.5	413	390.5	389.5	302.7	279.7	535.5	675.3	334.6
C1galt1	95.8	116.9	77.8	132.6	110	115.5	115.5	155.1	93.4	63.8	144.9	56.9	75.8	82.7	70.2	128.4
C1galt1c1	138.9	176.8	126.2	135.5	157.4	214	131.2	187.8	95	81.7	165.8	51.7	109.8	119.5	96.5	130
C1qa	210	251	263.7	405.3	375.1	378.2	493.4	432.6	456.5	592.1	613.3	729.5	473.2	500.3	579.7	376.6
C1qb	324.8	339.4	378.7	626.9	517.7	486.3	578.2	599.9	672.3	1222.5	674.4	794.2	639.2	597.7	870	530.4
C1qbp	365.4	411.6	362.5	384.3	344.3	417.4	449.7	329.8	456.5	742.7	354.1	157.8	465.4	502.7	471.4	361.5
C1qc	206.8	260.2	244	333.3	298.2	274.4	308.8	266.3	334.9	801.4	288.1	181.1	316.3	280	391	257.7
C1ql1	67.9	70.1	74.3	62.4	85.2	66.7	100.6	41.1	84.5	58.7	88.5	88	60.1	116.3	98.2	79.3
C1ql2	104	47.8	83.4	76	75.1	83.7	128.6	99	77.3	89.3	101.4	80.2	83.7	92.5	97.3	107.8
C1ql3	350.2	257.1	267.9	248.8	241.4	227.8	189.8	168.2	201.3	165.9	241.4	56.9	261.4	114.6	112.6	187.9
C1ql4	3.8	0	0.7	2.8	4.1	13.8	4.4	7.5	9.7	51	14.5	0	5.2	1.6	5.1	5.5
C1qtnf1	20.3	14.2	8.4	12.5	20.7	24.4	16.6	11.2	25	17.9	16.1	59.5	26.1	14.7	14.4	23.8
C1qtnf12	78.7	112.8	112.2	123	115.4	133.5	133.8	108.4	137.7	232.2	114.3	18.1	129.4	124.5	104.9	97.5
C1qtnf2	4.4	17.3	11.2	15.9	11.8	10.6	12.2	5.6	9.7	0	16.1	0	10.5	11.5	14.4	21.4
C1qtnf6	14	8.1	16.1	30.6	28.4	26.5	31.5	12.1	22.5	43.4	6.4	41.4	20.9	31.9	18.6	15.9
C1qtnf7	6.3	6.1	6.3	8.5	5.3	18	6.1	1.9	6.4	5.1	6.4	0	1.3	3.3	0	26.2
C1qtnf9	0.6	0	5.6	2.3	2.4	11.7	1.7	0.9	0.8	0	0	0	11.8	4.1	2.5	0
C1ra	3.2	10.2	5.6	11.3	11.8	6.4	11.4	16.8	12.1	23	6.4	0	14.4	6.6	11.8	8.7
C1s1	7.6	11.2	9.1	9.6	11.8	5.3	5.2	13.1	6.4	5.1	6.4	0	26.1	9.8	14.4	9.5
C2	3.8	1	1.4	6.2	5.9	11.7	8.7	4.7	14.5	17.9	4.8	49.2	5.2	3.3	0	11.1
C230004F18Rik	62.2	88.4	56.8	46.5	84	51.9	39.4	31.8	39.5	0	17.7	44	66.7	22.1	68.5	71.4
C230014O12Rik	7.6	0	2.8	4.5	5.9	9.5	7.9	5.6	5.6	0	4.8	0	0	0.8	4.2	0.8
C230035I16Rik	8.2	4.1	2.8	4	2.4	2.1	12.2	18.7	4.8	12.8	0	31	3.9	24.6	15.2	10.3
C2cd2	105.9	151.4	86.3	70.3	108.3	63.6	93.6	97.2	106.3	79.1	112.7	36.2	90.2	77.8	57.5	61.8
C2cd2l	1218	1165.6	1324	1283.9	1175.6	1005.4	1180.1	1295.1	1213.4	1079.5	1150.9	1474.6	1269.3	1388.7	1355.7	1021.9
C2cd3	220.1	151.4	213.9	153.6	201.2	133.5	142.6	137.4	121.6	30.6	165.8	56.9	109.8	104	104.1	107
C2cd4b	1.3	6.1	7	4.5	8.3	11.7	1.7	5.6	10.5	30.6	1.6	0	18.3	6.6	1.7	2.4
C2cd4c	113.6	90.4	140.2	127.5	173.9	108.1	103.2	139.2	85.3	56.1	175.4	147.5	171.2	111.4	115.9	134
C2cd5	524.6	494.9	591.9	347.5	480.4	419.5	391.9	356.9	360.7	183.8	281.7	305.3	288.9	385.7	381.7	381.3
C3	14	2	5.6	14.2	7.1	0	8.7	17.8	8.1	5.1	12.9	69.8	11.8	10.6	12.7	23
C330007P06Rik	219.5	212.4	170.4	155.3	185.2	240.5	119	130.8	149.8	102.1	181.9	0	147.7	111.4	138.8	215.6
C330013E15Rik	3.2	4.1	11.2	13	4.7	7.4	6.1	3.7	10.5	0	3.2	49.2	1.3	4.1	2.5	5.5
C330018D20Rik	69.8	87.4	70.1	106	79.3	90.1	105.9	164.5	109.5	104.6	85.3	152.6	154.2	116.3	137.9	67.4
C3ar1	13.3	14.2	17.5	17	18.9	4.2	10.5	8.4	8.1	48.5	11.3	0	30.1	4.9	16.1	20.6
C4a	11.4	15.2	37.9	17	30.8	17	22.7	16.8	17.7	15.3	14.5	67.3	31.4	23.7	12.7	18.2
C4b	79.3	85.4	127.6	88.4	129.6	113.4	162.7	111.2	128.8	89.3	91.7	163	139.9	95	88	106.2
C530005A16Rik	51.4	50.8	39.3	47	40.8	47.7	42	43	29.8	17.9	38.6	0	77.1	61.4	5.1	38.8
C530008M17Rik	374.3	311	290.3	177.4	279.3	306.2	192.5	254.2	188.4	81.7	304.2	199.2	215.7	139.2	120.2	241
C530044C16Rik	6.3	7.1	4.2	4	1.8	0	7	1.9	0.8	0	24.1	0	2.6	2.5	3.4	0.8
C5ar1	4.4	0	9.1	2.8	5.9	1.1	0	0	2.4	35.7	1.6	0	0	1.6	4.2	3.2
C7	2.5	16.3	7	2.3	4.1	11.7	0	2.8	6.4	12.8	0	0	2.6	1.6	4.2	4.8
C77080	116.7	140.2	141	136.6	153.2	74.2	96.2	145.8	136.1	160.8	164.2	119	121.6	117.9	81.2	98.3
C87436	125	155.5	115	120.2	153.8	112.3	146.1	124.3	171.5	224.6	114.3	175.9	217	174.4	175.2	156.2
C8g	5.7	11.2	11.9	6.8	9.5	4.2	16.6	14	18.5	20.4	0	0	17	25.4	31.3	15.1
C920006O11Rik	22.8	16.3	9.8	21.5	30.8	15.9	21	54.2	12.9	20.4	19.3	64.7	30.1	22.1	21.2	18.2
C920021L13Rik	12.7	17.3	16.8	18.7	6.5	24.4	14.9	10.3	8.9	51	14.5	0	14.4	15.6	18.6	11.9
[truncated: 13,061 more rows]

## Sheet: CBL
	0 hours	0 hours	0 hours	2 hours	2 hours	2 hours	8 hours	8 hours	8 hours	12 hours	12 hours	12 hours	18 hours	18 hours	18 hours	22 hours	22 hours	22 hours
[truncated: 15,013 more rows]

[truncated: 7 more sheets: BST, STM, LIV, iBAT, pgWAT, psWAT, Quality Metrics]
