# Supplementary material for: Differential regulation of the immune system in a brain-liver-fats organ network during short-term fasting
Source: Mol Metab. 2020 Jun 8;40:101038. doi: 10.1016/j.molmet.2020.101038 (PMC7339127; doi:10.1016/j.molmet.2020.101038)
Supplement: Multimedia component 3 [file mmc3.xlsx]

## Sheet: Additional File 4_Table S2
				Clusters [Bootstrap (K=3)]
Tissue	Samples Excluded	Number of HVGs	Number of filtered genes kept	Cluster 1/ Phase I		Cluster 2/ Phase II		Cluster 3/ Phase III
LIV		1143	13520	Animal_1	0h	Animal_7	8h	Animal_10	12h
				Animal_2	0h	Animal_8	8h	Animal_14	18h
				Animal_3	0h	Animal_11	12h	Animal_15	18h
				Animal_4	2h	Animal_12	12h	Animal_16	22h
				Animal_5	2h	Animal_13	18h	Animal_17	22h
				Animal_6	2h			Animal_18	22h
				Animal_9	8h
			Boostrap value	0.671397		0.831073		0.720247
OB		1190	14773	Animal_1	0h	Animal_3	0h	Animal_13	18h
				Animal_2	0h	Animal_4	2h
				Animal_5	2h	Animal_6	2h
				Animal_7	8h	Animal_14	18h
				Animal_8	8h	Animal_15	18h
				Animal_9	8h	Animal_16	22h
				Animal_10	12h	Animal_17	22h
				Animal_11	12h	Animal_18	22h
				Animal_12	12h
			Boostrap value	0.889603		0.90376		0.622307			< bootsrap threshold
STM	Animal_12	1133	14319	Animal_1	0h	Animal_3	0h	Animal_9	8h
			1133	Animal_2	0h	Animal_7	8h	Animal_11	12h
				Animal_4	2h	Animal_10	12h	Animal_13	18h
				Animal_5	2h	Animal_16	22h	Animal_14	18h
				Animal_6	2h			Animal_15	18h
				Animal_8	8h			Animal_17	22h
								Animal_18	22h
			Boostrap value	0.730324		0.669829		0.771813
BRN	Animal_9	846	15019	Animal_1	0h	Animal_4	2h	Animal_11	12h
	Animal_13		846	Animal_2	0h	Animal_6	2h	Animal_14	18h
				Animal_3	0h	Animal_7	8h	Animal_16	22h
				Animal_5	2h	Animal_8	8h	Animal_17	22h
						Animal_10	12h
						Animal_12	12h
						Animal_15	18h
						Animal_18	22h
			Boostrap value	0.911897		0.783563		0.748928
BST		829	14197	Animal_1	0h	Animal_3	0h	Animal_10	12h
			829	Animal_2	0h	Animal_6	2h	Animal_11	12h
				Animal_4	2h	Animal_7	8h	Animal_13	18h
				Animal_5	2h	Animal_8	8h	Animal_15	18h
						Animal_9	8h	Animal_16	22h
						Animal_12	12h	Animal_17	22h
						Animal_14	18h	Animal_18	22h
			Boostrap value	0.774341		0.982591		0.910189
iBAT	Animal_16	824	13129	Animal_1	0h	Animal_3	0h	Animal_12	12h
			824	Animal_2	0h	Animal_6	2h	Animal_17	22h
				Animal_4	2h	Animal_8	8h	Animal_18	22h
				Animal_5	2h	Animal_9	8h
				Animal_7	8h
				Animal_10	12h
				Animal_11	12h
				Animal_13	18h
				Animal_14	18h
				Animal_15	18h
			Boostrap value	0.980966		0.972042		0.952033
CBL		1074	15012	Animal_1	0h	Animal_6	2h	Animal_15	18h
			1074	Animal_2	0h	Animal_7	8h	Animal_16	22h
				Animal_3	0h	Animal_9	8h	Animal_17	22h
				Animal_4	2h	Animal_10	12h	Animal_18	22h
				Animal_5	2h	Animal_11	12h
				Animal_8	8h	Animal_12	12h
				Animal_13	18h
				Animal_14	18h
			Boostrap value	0.846093		0.798044		0.710695
pgWAT		1153	14473	Animal_1	0h	Animal_15	18h	Animal_17	22h
			1153	Animal_2	0h
				Animal_3	0h
				Animal_4	2h
				Animal_5	2h
				Animal_6	2h
				Animal_7	8h
				Animal_8	8h
				Animal_9	8h
				Animal_10	12h
				Animal_11	12h
				Animal_12	12h
				Animal_13	18h
				Animal_14	18h
				Animal_16	22h
				Animal_18	22h
			Boostrap value	0.839033		0.6398		0.6466
psWAT	Animal_17	971	14172	Animal_1	0h	Animal_3	0h	Animal_12	12h
			971	Animal_2	0h	Animal_4	2h
				Animal_7	8h	Animal_5	2h
				Animal_8	8h	Animal_6	2h
				Animal_9	8h	Animal_10	12h
				Animal_15	18h	Animal_11	12h
				Animal_18	22h	Animal_13	18h
						Animal_14	18h
						Animal_16	22h
			Boostrap value	0.876965		0.933108		0.54868
