# Supplementary material for: Differential regulation of the immune system in a brain-liver-fats organ network during short-term fasting
Source: Mol Metab. 2020 Jun 8;40:101038. doi: 10.1016/j.molmet.2020.101038 (PMC7339127; doi:10.1016/j.molmet.2020.101038)
Supplement: Multimedia component 4 [file mmc4.xlsx]

## Sheet: Summary DEGs number
	Unfiltered DEGs
Phase comparison:	II vs I	III vs I	III vs II	Total unique
OB	38	NA	NA	38
BRN	303	1971	491	2431
CBL	19	113	22	148
BST	76	23	78	122
STM	26	982	533	1252
LIV	141	108	176	359
iBAT	416	2849	2892	3822
psWAT	3851	NA	NA	3851
pgWAT	NA	NA	NA	NA
	Filtered DEGs
Phase comparison:	II vs I	III vs I	III vs II	Total unique
OB	38	NA	NA	38
BRN	303	493	491	608
CBL	19	113	22	148
BST	76	23	78	122
STM	26	245	134	312
LIV	141	108	176	359
iBAT	416	713	723	956
psWAT	962	NA	NA	962
pgWAT	NA	NA	NA	NA

## Sheet: BRN_degsI_II
	baseMean	log2FoldChange	lfcSE	stat	pvalue	padj
Prss2	13.9347	3.20155	0.623183	5.13742	2.78534e-07	8.32591e-06
Sycn	17.3628	2.79903	0.596537	4.69213	2.70374e-06	5.30829e-05
Cela3b	26.59	2.7448	0.522366	5.25455	1.48389e-07	4.92356e-06
Cpa1	27.4644	2.70382	0.489079	5.52839	3.23191e-08	1.44159e-06
Pnliprp1	16.9209	2.54592	0.637744	3.99207	6.5498e-05	0.000734818
Clps	26.7149	2.5437	0.524194	4.85259	1.21859e-06	2.71362e-05
2210010C04Rik	36.6173	2.52752	0.435448	5.80442	6.45885e-09	3.84403e-07
Try5	14.2732	2.45964	0.577165	4.2616	2.02971e-05	0.000281486
Ctrb1	89.854	2.43195	0.502306	4.84158	1.2881e-06	2.84929e-05
Try4	13.7162	2.31594	0.620365	3.7332	0.000189064	0.00172814
Gm17750	55.8326	2.16706	0.587298	3.68989	0.000224352	0.00199373
Ccl17	12.6483	2.15024	0.60157	3.57438	0.000351058	0.00280339
Nr1i3	17.0781	2.11461	0.625028	3.38323	0.000716397	0.00503603
Atp5e	3418.75	2.06153	0.409168	5.03833	4.69612e-07	1.25659e-05
Rnase1	16.1969	1.95487	0.468622	4.17153	3.02555e-05	0.000391107
Rpl41	4971.9	1.88174	0.374019	5.03113	4.87595e-07	1.29323e-05
Hbb-bs	963.734	1.85772	0.424977	4.37134	1.23486e-05	0.000188834
Gm11478	1853.64	1.84114	0.287816	6.39691	1.58551e-10	1.96662e-08
Efcab10	32.8248	1.79998	0.426044	4.22487	2.39084e-05	0.000320881
Gng13	481.433	1.77482	0.332851	5.33219	9.70377e-08	3.50518e-06
Cpb1	13.8243	1.72276	0.544638	3.16313	0.00156084	0.00939905
Rpl34-ps1	1661.11	1.71097	0.398758	4.29075	1.78068e-05	0.000252761
Pnp2	15.3995	1.70653	0.604178	2.82455	0.00473475	0.0223867
Spc24	17.1742	1.70518	0.518707	3.28736	0.00101131	0.00663149
Pnlip	49.5001	1.69214	0.369835	4.57539	4.75338e-06	8.57158e-05
Cops9	1137.98	1.6911	0.330963	5.10964	3.22772e-07	9.332e-06
Xlr3b	32.3975	1.6759	0.457237	3.66528	0.000247064	0.00214316
Pfdn5	2137.81	1.66963	0.322764	5.1729	2.30484e-07	7.18072e-06
Rps12	43.0264	1.66934	0.404896	4.12288	3.74157e-05	0.000464529
Rpl17-ps8	144.139	1.66712	0.255209	6.53238	6.47335e-11	9.87521e-09
Gm5451	176.448	1.65372	0.40275	4.10606	4.02457e-05	0.000491843
Tmem256	801.04	1.60917	0.351173	4.58228	4.59944e-06	8.36216e-05
P2ry6	20.4004	1.59655	0.417718	3.82208	0.000132333	0.00128951
Cox8b	13.9191	1.58804	0.476466	3.33297	0.000859252	0.0058542
Nmi	27.4567	1.54672	0.347049	4.45679	8.31964e-06	0.000135151
2410006H16Rik	263.254	1.54298	0.205694	7.50134	6.31697e-14	4.8021e-11
Inmt	22.3177	1.54078	0.438683	3.51229	0.000444268	0.00340983
Psmg4	72.8614	1.54001	0.29061	5.29924	1.16287e-07	4.01916e-06
Uqcr10	1819.25	1.51972	0.263589	5.76548	8.14241e-09	4.76062e-07
Rpl17-ps10	1879.6	1.50815	0.344565	4.37697	1.20341e-05	0.000184857
Ccdc152	28.0169	1.50105	0.385942	3.88931	0.000100529	0.00104645
Rps14	2626.16	1.49692	0.29128	5.1391	2.76055e-07	8.28423e-06
Cela1	74.3732	1.49046	0.31645	4.70994	2.47794e-06	4.95289e-05
Fcor	39.4919	1.47414	0.352742	4.17907	2.92703e-05	0.000381232
Asgr1	17.1359	1.47119	0.445366	3.30332	0.000955483	0.00636286
Uqcrh	3358.71	1.45213	0.319896	4.53938	5.64192e-06	9.85258e-05
Klk8	38.8853	1.44711	0.323467	4.47374	7.68619e-06	0.000126169
Gm5617	49.0084	1.4387	0.290877	4.94607	7.57253e-07	1.87815e-05
Rpl39	194.52	1.42856	0.347606	4.10972	3.96145e-05	0.000485775
Eya2	32.6323	1.41753	0.35343	4.01079	6.05164e-05	0.000688829
Mobp	16385.5	1.39746	0.328384	4.25557	2.08519e-05	0.00028738
Zfas1	390.571	1.38975	0.318025	4.36992	1.2429e-05	0.000189388
Zfp524	36.1393	1.38903	0.36365	3.81968	0.000133624	0.00129828
Tmem208	389.806	1.38517	0.317033	4.36916	1.24726e-05	0.000189835
Chchd1	490.876	1.38346	0.294921	4.69097	2.71916e-06	5.33068e-05
Ms4a6b	14.7112	1.36527	0.538813	2.53386	0.0112815	0.0439602
Chtf18	26.1564	1.36072	0.392602	3.4659	0.000528465	0.0039271
Snord104	19.4555	1.36033	0.457835	2.97121	0.00296627	0.0155127
Zfp958	75.4983	1.35997	0.355461	3.82592	0.000130284	0.001278
Epb41l4aos	77.2205	1.35976	0.306604	4.43491	9.21093e-06	0.000147999
2700046A07Rik	12.5335	1.35869	0.513003	2.64851	0.00808468	0.0340095
Clec2d	87.9097	1.35597	0.331506	4.09033	4.30754e-05	0.000521146
Rps21	2766.43	1.35584	0.245263	5.52812	3.23685e-08	1.44159e-06
Uqcr11	670.321	1.3495	0.193056	6.9902	2.74494e-12	9.58708e-10
Rpl32l	214.988	1.34774	0.247005	5.45632	4.86112e-08	1.97904e-06
Gm10421	17.8572	1.3438	0.43084	3.11902	0.00181454	0.0105827
Itm2a	615.865	1.34171	0.311356	4.30924	1.63818e-05	0.000236841
Ptpn18	32.719	1.34008	0.33577	3.99108	6.57741e-05	0.000736669
Ctla2a	20.9188	1.33759	0.422789	3.16373	0.00155762	0.00939038
Uqcc2	1161.13	1.33524	0.270425	4.93755	7.91108e-07	1.94077e-05
Ifi27l2a	16.0085	1.33493	0.539339	2.47511	0.0133194	0.0498519
Fmc1	320.695	1.33413	0.354367	3.76483	0.00016666	0.00155988
Abhd11os	42.0599	1.33051	0.318896	4.17224	3.01614e-05	0.000390543
Apoc1	15.5108	1.32863	0.410161	3.23929	0.00119828	0.00759849
Tph2	89.1131	1.32838	0.504671	2.63217	0.0084842	0.0353207
Zg16	18.51	1.31652	0.427086	3.08258	0.00205218	0.0116197
Ndufa7	1027.29	1.31129	0.396263	3.30915	0.000935806	0.00625693
Srarp	20.5897	1.3084	0.434903	3.00849	0.00262548	0.0140789
Fopnl	753.287	1.30325	0.295935	4.40383	1.06358e-05	0.000165873
Otx2	30.0628	1.3002	0.381374	3.40924	0.000651431	0.00464578
Rps15a-ps5	147.33	1.29982	0.257581	5.04624	4.50591e-07	1.21797e-05
Smim26	168.874	1.29965	0.248894	5.22168	1.77306e-07	5.73953e-06
Bloc1s2	245.4	1.29618	0.213645	6.06699	1.3033e-09	1.06774e-07
Gm8069	51.6122	1.29416	0.355218	3.64328	0.000269184	0.00227991
Cebpzos	220.913	1.29215	0.316796	4.07881	4.52673e-05	0.000543207
Phtf1os	20.4912	1.27884	0.432556	2.95648	0.0031117	0.0161448
Rpl17	47.9356	1.27806	0.359281	3.55728	0.000374717	0.00295499
Amn	88.9617	1.27686	0.227672	5.60834	2.04282e-08	1.01165e-06
Etfb	28.03	1.27357	0.44872	2.83823	0.00453646	0.0216809
Rpl36	114.38	1.26906	0.247341	5.1308	2.88509e-07	8.54709e-06
Tmem140	18.7284	1.26849	0.413473	3.06789	0.00215577	0.0120705
Supt4a	343.445	1.26604	0.346154	3.65745	0.000254739	0.00218545
Rps3	5362.63	1.26529	0.354656	3.56766	0.000360189	0.00286409
Tomm5	329.286	1.25273	0.320137	3.91312	9.1112e-05	0.000963536
Snrnp25	211.774	1.24981	0.227145	5.50226	3.74961e-08	1.60647e-06
Anxa1	25.5128	1.2476	0.391181	3.18932	0.00142609	0.00873425
Cox7a1	25.5069	1.24738	0.333201	3.74364	0.000181374	0.00167399
Cnih1	1008.59	1.23177	0.28862	4.26779	1.97418e-05	0.000275513
Sncg	99.6562	1.22405	0.241871	5.06076	4.17599e-07	1.14749e-05
Prcd	41.6156	1.2226	0.312575	3.91137	9.17751e-05	0.000969777
Rps25	194.005	1.21904	0.229041	5.32234	1.0244e-07	3.64683e-06
Wfdc2	20.8991	1.21805	0.392357	3.10445	0.00190635	0.0109528
0610040B10Rik	30.7606	1.21651	0.312357	3.89463	9.83498e-05	0.00102941
Copz2	56.3924	1.20839	0.262123	4.61	4.02669e-06	7.4432e-05
Spink8	46.6227	1.20718	0.364211	3.31451	0.000918053	0.00617244
Bcas1	2578.4	1.20691	0.349874	3.44955	0.000561519	0.00412651
Mrps16	442.164	1.20618	0.200315	6.0214	1.72915e-09	1.33426e-07
Rps27l	172.376	1.20127	0.245863	4.88593	1.02942e-06	2.37196e-05
Cox4i1	7668.86	1.19743	0.21729	5.51075	3.57302e-08	1.54971e-06
Mrpl20	653.651	1.19623	0.182066	6.57032	5.0206e-11	8.02812e-09
Commd2	212.257	1.19253	0.406096	2.93657	0.00331866	0.0169798
Rpl22l1	259.431	1.18898	0.215203	5.52492	3.29635e-08	1.45694e-06
Gm31166	35.3463	1.18412	0.396435	2.98692	0.00281801	0.0148592
Rps19	275.622	1.18156	0.219975	5.37132	7.81633e-08	2.93046e-06
Ndufb9	709.468	1.18075	0.185222	6.37477	1.83239e-10	2.11473e-08
Rps27rt	1682.89	1.18075	0.285529	4.1353	3.54498e-05	0.000443858
Ctsk	37.2272	1.17893	0.290379	4.05996	4.90812e-05	0.000579543
Rpl32	616.382	1.17435	0.184206	6.37523	1.82693e-10	2.11473e-08
Ubald2	107.206	1.17384	0.249213	4.71017	2.4751e-06	4.95289e-05
Atp5k	1125.42	1.16921	0.144927	8.06758	7.17026e-16	1.18955e-12
Uqcrq	1431.73	1.16831	0.160916	7.26039	3.85986e-13	1.73076e-10
2310010J17Rik	16.5528	1.16814	0.382979	3.05015	0.0022873	0.012654
Sdsl	56.0312	1.16728	0.269338	4.33389	1.465e-05	0.000216761
Calml4	47.9938	1.16495	0.376211	3.09654	0.00195793	0.011193
Ndufs6	747.914	1.15933	0.154632	7.49734	6.5128e-14	4.8021e-11
Tmsb4x	9021.76	1.15322	0.233174	4.94572	7.58613e-07	1.87815e-05
Zfp984	26.0866	1.15278	0.321963	3.58048	0.000342969	0.00275997
Omd	16.0264	1.15098	0.448196	2.56803	0.0102277	0.0407757
A230009B12Rik	21.5136	1.13964	0.417275	2.73116	0.00631114	0.0279578
Rpl31-ps12	59.2449	1.13943	0.299002	3.81078	0.000138529	0.00133422
Bola2	381.433	1.13943	0.156852	7.26433	3.74901e-13	1.73076e-10
Rps15	2515.64	1.13816	0.154053	7.38809	1.48954e-13	8.5953e-11
Ctrl	24.2907	1.13795	0.399629	2.84751	0.00440626	0.0211347
Lgals1	172.144	1.13299	0.183526	6.17344	6.68197e-10	6.38008e-08
Mrpl13	385.038	1.13205	0.191925	5.8984	3.6705e-09	2.43574e-07
Hbb-bt	49.142	1.13058	0.347333	3.25504	0.00113377	0.00727402
Mien1	755.593	1.12944	0.179945	6.27655	3.46157e-10	3.61748e-08
Fgl2	34.7389	1.12791	0.346917	3.25125	0.00114897	0.00734547
1500015O10Rik	100.97	1.12459	0.446781	2.51709	0.0118328	0.0455072
Zfp931	94.4552	1.12423	0.253279	4.43872	9.04975e-06	0.000145763
Acads	112.439	1.12419	0.212615	5.28746	1.24027e-07	4.23157e-06
Ttpa	56.0635	1.1197	0.323918	3.45674	0.000546755	0.00403589
Itpa	506.391	1.1173	0.308592	3.62063	0.000293888	0.00245005
Riiad1	35.6495	1.11426	0.333123	3.34487	0.000823202	0.00566677
Coa4	34.9867	1.11358	0.358004	3.11052	0.00186758	0.0107674
Psma6	1551.38	1.10969	0.286545	3.87265	0.000107657	0.00110336
Pxmp2	50.7194	1.10746	0.26759	4.13865	3.49357e-05	0.000439495
Pdlim2	332.315	1.10645	0.196736	5.624	1.86584e-08	9.41578e-07
Mrto4	247.403	1.10623	0.170959	6.47075	9.75145e-11	1.30728e-08
Chrac1	175.79	1.1044	0.202265	5.46013	4.75779e-08	1.94293e-06
Trf	100.759	1.10391	0.180411	6.11883	9.42647e-10	8.23079e-08
Rpl38	71.5797	1.10387	0.235453	4.68827	2.75527e-06	5.39349e-05
Apool	33.6762	1.103	0.36195	3.04739	0.00230841	0.0127337
H2afz	116.094	1.10136	0.244475	4.50501	6.63713e-06	0.000111626
Naa38	348.946	1.10017	0.17851	6.16309	7.13407e-10	6.71513e-08
Ndufa2	1026.36	1.09929	0.148128	7.42117	1.16087e-13	7.3367e-11
Churc1	123.186	1.0985	0.427914	2.56709	0.0102555	0.0408147
2010001A14Rik	55.3921	1.09835	0.264606	4.15088	3.31202e-05	0.000421286
Zfp652os	23.7346	1.09566	0.372769	2.93925	0.0032901	0.0168725
Serpinb6a	427.703	1.09554	0.180815	6.05892	1.3704e-09	1.11583e-07
Trp53rkb	39.2532	1.09209	0.33428	3.267	0.00108692	0.00705408
S100a6	183.665	1.09185	0.214655	5.08654	3.64661e-07	1.02756e-05
Immp1l	88.1486	1.08843	0.303154	3.59034	0.000330245	0.00268165
S100a13	277.357	1.08401	0.170574	6.35506	2.08341e-10	2.3095e-08
Ndufa4	2820.96	1.07716	0.149009	7.22879	4.8731e-13	2.02112e-10
Mbp	39790.6	1.07577	0.345348	3.11504	0.00183922	0.0106897
Gm1673	266.768	1.07393	0.16301	6.58812	4.45428e-11	7.48318e-09
Mpc2	1018.38	1.07313	0.176498	6.08014	1.20077e-09	9.96038e-08
Sugct	35.1341	1.07175	0.415002	2.58251	0.00980837	0.0395313
Nudt14	93.837	1.07101	0.223001	4.80273	1.56521e-06	3.36685e-05
Avpi1	317.32	1.06874	0.311847	3.42714	0.000609976	0.00439024
Timm8b	821.716	1.06647	0.298333	3.57478	0.000350526	0.00280083
Dnph1	32.2135	1.06636	0.358973	2.97058	0.00297235	0.0155231
Gstp2	41.3089	1.06456	0.326138	3.26415	0.00109791	0.00709766
Oxld1	66.9758	1.06144	0.259219	4.09477	4.22581e-05	0.000512659
Klc3	27.3541	1.05554	0.343798	3.07024	0.00213885	0.012008
Plpp2	46.5643	1.05473	0.298014	3.53918	0.000401368	0.00312615
Mrpl33	127.52	1.05465	0.231084	4.56393	5.02058e-06	8.96811e-05
Timm13	882.291	1.05149	0.158605	6.6296	3.36609e-11	6.66787e-09
Gm15772	2953.15	1.05053	0.247853	4.23853	2.2499e-05	0.00030595
Tspo	45.21	1.04821	0.340566	3.07784	0.00208509	0.0117709
Rbp1	207.435	1.04609	0.167377	6.24994	4.10623e-10	4.22464e-08
Rplp1	2130.13	1.04458	0.150483	6.9415	3.8796e-12	1.19744e-09
Fxn	56.0969	1.04427	0.283211	3.68727	0.000226676	0.00201066
Wdr89	1701.8	1.04177	0.14979	6.95488	3.52856e-12	1.17078e-09
Gm20604	93.6184	1.04071	0.220777	4.71386	2.43063e-06	4.88778e-05
Ssna1	546.437	1.04033	0.162933	6.38501	1.7139e-10	2.04927e-08
Mrpl46	441.19	1.03895	0.172539	6.02152	1.72787e-09	1.33426e-07
Rarres2	115.215	1.03744	0.26546	3.90808	9.3031e-05	0.000980705
D630023F18Rik	24.1082	1.03257	0.347535	2.97112	0.00296711	0.0155127
Gm19935	58.7007	1.0325	0.335733	3.07536	0.00210251	0.011844
Sptssa	260.936	1.0291	0.211236	4.87181	1.10582e-06	2.49599e-05
1110065P20Rik	600.323	1.02767	0.182529	5.63014	1.80065e-08	9.15643e-07
Plekhb1	4689.72	1.02727	0.279077	3.68095	0.000232367	0.0020482
Mrpl14	176.704	1.02655	0.222267	4.61853	3.86462e-06	7.20382e-05
Hddc2	170.304	1.02632	0.219263	4.68079	2.85769e-06	5.57037e-05
Rps9	1973.96	1.02555	0.216898	4.72827	2.26445e-06	4.59538e-05
Gzmm	20.837	1.0235	0.408781	2.50378	0.0122874	0.0468481
Snrpd2	307.136	1.02117	0.161403	6.32684	2.50234e-10	2.72222e-08
Eef2kmt	41.5975	1.01972	0.345747	2.94932	0.00318471	0.0164227
Gstp1	39.4065	1.01934	0.307829	3.31137	0.000928412	0.00622317
2310039H08Rik	34.8409	1.01849	0.31268	3.25729	0.0011248	0.00722919
Mrps6	268.847	1.01396	0.224574	4.51502	6.33107e-06	0.000107726
Gm16062	25.0686	1.01355	0.39123	2.59068	0.00957859	0.0388293
Romo1	317.149	1.01328	0.1538	6.58832	4.4482e-11	7.48318e-09
2310009B15Rik	66.6412	1.01328	0.21969	4.61234	3.9816e-06	7.38042e-05
Chchd6	766.32	1.01265	0.252914	4.00393	6.22977e-05	0.000706679
S100a10	251.167	1.0053	0.170303	5.90302	3.56909e-09	2.38035e-07
Klk6	104.582	1.00241	0.246081	4.07347	4.63175e-05	0.000553808
Vstm4	44.6659	1.00235	0.384003	2.61025	0.00904753	0.0371646
Kmt2a	763.929	-1.00177	0.147369	-6.79768	1.06315e-11	2.82203e-09
Leng8	1471.9	-1.00237	0.106751	-9.38985	6.00871e-21	7.97476e-17
Myo19	69.6664	-1.00354	0.217555	-4.6128	3.97285e-06	7.3745e-05
Csmd1	292.219	-1.00563	0.17625	-5.70567	1.15886e-08	6.2692e-07
Gm35339	38.9362	-1.00745	0.27624	-3.64702	0.000265298	0.00225745
D130040H23Rik	17.4348	-1.01119	0.395685	-2.55554	0.0106023	0.0418907
Eml5	481.682	-1.01209	0.176474	-5.73508	9.74686e-09	5.43531e-07
Alms1	42.0775	-1.02414	0.331402	-3.09033	0.00199934	0.0113739
Adam8	33.9858	-1.0295	0.336386	-3.06046	0.00220997	0.0123276
Pcdhga8	28.1136	-1.03014	0.336656	-3.05992	0.00221397	0.0123409
Pcdha12	18.5504	-1.03353	0.392369	-2.63406	0.00843697	0.0352013
Lrp1b	178.613	-1.03867	0.208509	-4.98141	6.31224e-07	1.60799e-05
Adgrd1	20.8624	-1.03899	0.384092	-2.70506	0.00682913	0.0297265
Csmd2	251.687	-1.04085	0.184	-5.65683	1.54196e-08	7.99409e-07
Tet2	179.421	-1.04395	0.194961	-5.35465	8.57234e-08	3.16868e-06
Ftx	185.839	-1.04665	0.18437	-5.67693	1.3713e-08	7.25096e-07
Greb1l	55.7308	-1.05575	0.356236	-2.96362	0.00304039	0.0158244
Ankfn1	18.3994	-1.05931	0.41452	-2.55552	0.0106029	0.0418907
Pcdhga12	40.4821	-1.06281	0.329287	-3.22762	0.00124826	0.0078552
Pik3c2b	132.689	-1.06829	0.195162	-5.47386	4.40347e-08	1.82065e-06
Aff2	30.7895	-1.06967	0.330879	-3.23281	0.00122581	0.00773605
Zfp871	102.242	-1.06987	0.235099	-4.55071	5.34662e-06	9.42369e-05
Zkscan16	133.215	-1.07361	0.266494	-4.02865	5.60976e-05	0.000647415
Pcdhga5	31.8284	-1.07515	0.345136	-3.11515	0.00183852	0.0106897
Gpatch8	449.611	-1.07825	0.129996	-8.29448	1.09059e-16	2.89487e-13
Ssc5d	25.7996	-1.07997	0.359505	-3.00404	0.00266417	0.0142232
Prkg1	27.1911	-1.09012	0.422693	-2.57898	0.0099092	0.0398651
Eml6	178.578	-1.092	0.188809	-5.78362	7.31119e-09	4.33188e-07
Zbtb37	115.889	-1.09567	0.181195	-6.04693	1.47633e-09	1.18826e-07
Igsf9b	490.094	-1.09985	0.136701	-8.04565	8.57897e-16	1.26511e-12
Nbeal1	112.071	-1.1039	0.241198	-4.57675	4.72253e-06	8.54931e-05
Pcdhga10	25.9005	-1.10455	0.390223	-2.83057	0.00464654	0.0220798
Col11a1	100.465	-1.10544	0.276634	-3.99604	6.44118e-05	0.000725083
Kmt2d	559.274	-1.11287	0.137479	-8.09483	5.7346e-16	1.08728e-12
Adam1a	21.3338	-1.11921	0.430288	-2.60108	0.00929314	0.0379971
Mak	19.275	-1.12435	0.427624	-2.62929	0.00855641	0.0355222
Itgb3	26.4819	-1.12966	0.338698	-3.33531	0.000852054	0.00581412
Cyb561a3	37.1499	-1.13276	0.321611	-3.52212	0.000428102	0.0033072
Adamts6	29.5406	-1.13415	0.343762	-3.29924	0.000969475	0.00643344
Rxfp1	75.6504	-1.1348	0.237535	-4.77739	1.77584e-06	3.73516e-05
Oprd1	38.5714	-1.14007	0.419436	-2.7181	0.00656583	0.028843
Nav2	321.731	-1.14795	0.155315	-7.39112	1.45594e-13	8.5953e-11
Sdk2	102.006	-1.14934	0.219573	-5.23444	1.65483e-07	5.42296e-06
A330076H08Rik	33.4698	-1.15799	0.321024	-3.60716	0.000309572	0.00254405
Alk	28.7283	-1.17013	0.398238	-2.93827	0.00330047	0.0169192
Mdn1	303.648	-1.17245	0.128348	-9.13496	6.54338e-20	4.34219e-16
Dnhd1	44.1058	-1.17264	0.304398	-3.85232	0.000117003	0.0011782
Pde10a	761.794	-1.17518	0.26935	-4.36302	1.28278e-05	0.000194128
Ptar1	14.8094	-1.18455	0.47183	-2.51054	0.0120548	0.0461203
Gprin3	62.5776	-1.19138	0.327785	-3.63464	0.000278367	0.00234571
BC005561	43.7411	-1.19319	0.28374	-4.20525	2.60799e-05	0.000346147
Ptchd1	18.8482	-1.19638	0.413072	-2.8963	0.00377587	0.018748
Rbm41	27.03	-1.19896	0.337297	-3.55461	0.000378538	0.00298129
Zmym6	150.947	-1.20789	0.228263	-5.29165	1.21217e-07	4.1571e-06
Zgrf1	31.809	-1.20809	0.326343	-3.70189	0.000213999	0.00191388
Pcdh15	97.993	-1.21044	0.211273	-5.72927	1.00866e-08	5.57786e-07
She	13.4416	-1.21721	0.469078	-2.5949	0.00946178	0.0385205
Fam228a	15.2565	-1.22029	0.480752	-2.53829	0.0111394	0.0435472
Rreb1	189.566	-1.22102	0.249288	-4.89802	9.68088e-07	2.25412e-05
Adam33	55.4399	-1.22273	0.257485	-4.74875	2.04678e-06	4.25781e-05
Nos1ap	223.793	-1.22279	0.160532	-7.6171	2.59433e-14	2.29546e-11
Dnd1	16.9503	-1.23111	0.406328	-3.02984	0.00244687	0.0133148
Dhtkd1	39.6104	-1.2341	0.314906	-3.91895	8.8937e-05	0.000945811
Ppargc1b	24.8143	-1.24706	0.326176	-3.82328	0.000131687	0.00128701
Lama3	23.7302	-1.25313	0.487541	-2.5703	0.0101611	0.0405934
Atm	64.5135	-1.2563	0.249231	-5.04072	4.63796e-07	1.24605e-05
Rfx2	23.3331	-1.26376	0.413224	-3.05829	0.00222604	0.0123822
Col19a1	35.7307	-1.27281	0.347336	-3.66448	0.000247839	0.00214708
E130102H24Rik	13.3983	-1.28255	0.514346	-2.49356	0.0126468	0.0477928
Cox17	29.5246	-1.28916	0.39374	-3.27413	0.00105987	0.00689875
Gucy1a2	32.1701	-1.30255	0.30757	-4.23498	2.2857e-05	0.000309233
Kcnq1ot1	168.464	-1.32222	0.238029	-5.55488	2.7781e-08	1.28024e-06
Helz2	29.569	-1.33535	0.300726	-4.44041	8.97894e-06	0.000144798
Hdx	49.658	-1.34112	0.252703	-5.3071	1.11384e-07	3.88004e-06
Nphp3	52.1005	-1.35893	0.272371	-4.98927	6.06072e-07	1.5619e-05
Cep152	23.874	-1.36233	0.411965	-3.30691	0.000943304	0.00629755
Mid1	30.112	-1.37811	0.369881	-3.72582	0.000194678	0.00177213
Dcc	24.0356	-1.38795	0.435533	-3.18679	0.0014386	0.00879866
Sstr4	21.0962	-1.42261	0.397894	-3.57535	0.000349759	0.00279639
2610005L07Rik	26.238	-1.4299	0.331612	-4.31196	1.61813e-05	0.000234452
Onecut2	22.0836	-1.44361	0.392044	-3.68228	0.00023116	0.00204269
Adamts3	47.8309	-1.45222	0.339055	-4.28314	1.84273e-05	0.000259383
Dchs2	14.164	-1.46014	0.46052	-3.17063	0.00152108	0.00920977
Frem1	19.7847	-1.46724	0.506446	-2.89714	0.0037658	0.018719
Sec14l5	51.9272	-1.53194	0.337083	-4.5447	5.50148e-06	9.67095e-05
Fbn2	16.1802	-1.63239	0.39793	-4.10221	4.09222e-05	0.000498733
Malat1	5250.68	-1.63639	0.374356	-4.37122	1.23552e-05	0.000188834
Col24a1	25.5594	-1.67276	0.394602	-4.2391	2.24416e-05	0.000305482
Plcxd3	19.9455	-1.74956	0.419123	-4.17433	2.98871e-05	0.000387743
Srcap	16.8932	-1.77247	0.389141	-4.55482	5.24309e-06	9.31544e-05
Trpc5	22.6603	-1.77269	0.422038	-4.20031	2.66555e-05	0.000351662
Baz1a	14.289	-1.96466	0.467621	-4.2014	2.65269e-05	0.000351012
Gm15328	15.4412	-2.30549	0.558353	-4.12908	3.64213e-05	0.000455163

## Sheet: BRN_degsI_III
	baseMean	log2FoldChange	lfcSE	stat	pvalue	padj
1700015F17Rik	8.50252	7.04257	1.83023	3.84792	0.000119123	0.000787176
Pax8	9.89037	5.81647	1.82149	3.19324	0.00140685	0.00671523
Amy2a5	3.4154	5.79025	2.0777	2.78686	0.00532216	0.0207615
Pth2	5.69229	4.50998	1.57401	2.86529	0.00416634	0.0168501
Epcam	3.72248	4.34246	1.77702	2.44368	0.0145383	0.0473473
Tff2	3.84916	4.05501	1.47588	2.74752	0.00600472	0.0188762
2200002D01Rik	7.84309	3.95654	1.54287	2.5644	0.0103354	0.0359037
Dmbt1	6.76875	3.69904	1.31503	2.8129	0.00490968	0.019369
Akr1c13	9.84771	3.69852	1.32373	2.79401	0.00520585	0.0203608
Tspan2os	7.29534	3.65473	1.41586	2.58128	0.00984352	0.0345225
Atp5e	6255.21	3.64658	0.242185	15.057	3.10683e-51	3.88535e-48
Itgae	11.6321	3.5512	1.39745	2.5412	0.0110474	0.0379377
Rnu3b1	10.7955	3.53709	0.91421	3.86901	0.000109279	0.000725961
Gm17750	85.8591	3.44507	0.408286	8.4379	3.23086e-17	2.26568e-15
Rpl41	8261.16	3.32172	0.215809	15.392	1.8529e-53	2.78064e-50
Prss2	9.50057	3.31889	0.97509	3.40368	0.000664847	0.00352308
Sycn	15.5623	3.3095	0.876485	3.77588	0.000159443	0.00101487
Gm20522	4.67038	3.27746	1.35089	2.42616	0.0152596	0.0492793
Cox8b	26.506	3.2497	0.801509	4.05447	5.02471e-05	0.000367117
Ctla2a	45.3123	3.22453	0.663886	4.85706	1.19141e-06	1.27166e-05
4933405L10Rik	7.84827	3.146	1.26402	2.48889	0.0128142	0.042772
Ccdc152	52.8793	3.12521	0.477746	6.54157	6.08749e-11	1.6112e-09
Gm11478	2782.87	3.11959	0.15959	19.5476	4.32736e-85	6.49407e-81
Eef1akmt4	21.3595	3.11165	0.740588	4.2016	2.6504e-05	0.000209119
1700003F12Rik	12.3793	3.1018	0.962214	3.22361	0.00126587	0.00612606
Cela3b	22.212	3.09356	0.863033	3.58452	0.000337694	0.00195743
Gm32122	17.7304	3.05823	1.05101	2.9098	0.00361656	0.0149762
Snord104	38.2205	3.05019	0.652335	4.6758	2.92805e-06	2.86823e-05
Efcab10	48.6713	3.04549	0.442324	6.88519	5.77094e-12	1.83096e-10
Ckap2l	13.4111	3.04061	1.23464	2.46276	0.0137874	0.0453546
Zfp524	66.013	2.99319	0.450204	6.64851	2.9608e-11	8.22829e-10
Rn7sk	515.284	2.98408	0.592426	5.03706	4.72747e-07	5.47839e-06
Rnu3b2	12.0045	2.92546	1.06905	2.73649	0.00620982	0.0236165
Cops9	1657.86	2.92454	0.185341	15.7792	4.32429e-56	8.11183e-53
Cuzd1	6.96399	2.89439	1.15631	2.50313	0.0123102	0.0414564
Rpl34-ps1	2323.68	2.879	0.204969	14.046	8.1459e-45	5.82122e-42
Reg1	5.40347	2.86107	1.0507	2.72302	0.00646873	0.0201197
Cpa1	20.1968	2.85796	0.990218	2.88619	0.00389936	0.0159623
Gng13	641.955	2.85636	0.188567	15.1477	7.84185e-52	1.06984e-48
Rpl17-ps8	205.163	2.84702	0.23721	12.0021	3.46371e-33	1.2995e-30
Rnu3b4	11.1826	2.84621	0.847859	3.35693	0.000788118	0.00407136
Pnliprp1	14.1125	2.8441	1.15627	2.45973	0.0139043	0.0456692
Clec2d	145.612	2.8007	0.46657	6.00275	1.94005e-09	3.74703e-08
Clps	20.9653	2.79961	0.901571	3.10526	0.0019011	0.00870075
Tmem256	1127.06	2.78637	0.174287	15.9873	1.56699e-57	3.3594e-54
Pfdn5	2898.58	2.78451	0.154931	17.9725	3.19884e-72	1.20013e-68
2210010C04Rik	28.4046	2.76278	0.819014	3.3733	0.000742742	0.00387429
Rpl39	298.173	2.74355	0.270641	10.1372	3.77654e-24	5.84273e-22
Fcor	58.1046	2.71188	0.445204	6.09132	1.11982e-09	2.28331e-08
Ctrb1	71.9958	2.70761	0.71396	3.79239	0.000149206	0.000958531
1700024G13Rik	16.335	2.70196	0.998031	2.70729	0.00678353	0.025431
Hbb-bs	1100.41	2.69086	0.448215	6.00349	1.93115e-09	3.73464e-08
Apoc3	9.02655	2.66858	0.996438	2.67812	0.0074037	0.0272758
Ifi27l2a	24.6741	2.65128	0.845549	3.13558	0.00171517	0.00799612
Ms4a6b	22.2641	2.63839	0.578004	4.56465	5.00317e-06	4.66931e-05
Hspb2	10.771	2.58502	0.927959	2.78571	0.00534111	0.0208192
Gpat2	21.1971	2.57783	0.948963	2.71646	0.00659834	0.0248173
Supt4a	521.011	2.57226	0.241156	10.6664	1.46177e-26	2.925e-24
Tnfaip2	12.2095	2.57041	0.967824	2.65587	0.00791044	0.0287996
Gzmm	35.6388	2.56422	0.703032	3.64737	0.000264938	0.00159483
Uqcr11	959.796	2.56143	0.231472	11.0658	1.83741e-28	4.75415e-26
Chchd1	688.446	2.55401	0.173328	14.7351	3.83525e-49	3.59723e-46
Gm31166	54.4249	2.50658	0.598568	4.18763	2.81881e-05	0.000219979
Smagp	24.4815	2.4858	0.74882	3.31962	0.000901393	0.00458366
Bloc1s2	344.937	2.47435	0.267034	9.26607	1.93134e-20	2.02683e-18
0610040B10Rik	44.858	2.47128	0.572172	4.31912	1.56649e-05	0.000130674
Marveld3	11.116	2.45672	0.830416	2.95842	0.00309219	0.0131868
Cox7a1	36.71	2.44304	0.510415	4.78638	1.69812e-06	1.74188e-05
Fam92b	9.19841	2.44254	0.979329	2.4941	0.0126277	0.0422907
Mobp	21228.8	2.44002	0.223508	10.9169	9.5664e-28	2.20866e-25
Gm5617	61.7208	2.42755	0.348646	6.96278	3.33618e-12	1.10614e-10
Rpl17-ps10	2261.84	2.42361	0.129163	18.7641	1.48609e-78	1.11509e-74
Pgam2	79.357	2.41672	0.45381	5.32539	1.00736e-07	1.36562e-06
Mettl24	15.0369	2.40788	0.801568	3.00396	0.0026649	0.0115819
Rps14	3136.64	2.40059	0.17333	13.8498	1.2756e-43	8.32303e-41
Fopnl	1007.76	2.3969	0.149486	16.0343	7.35869e-58	1.84053e-54
Zfas1	496.276	2.39598	0.16476	14.5422	6.54184e-48	5.45408e-45
5430402O13Rik	5.74287	2.38654	0.924998	2.58005	0.00987859	0.034597
Crybb3	31.617	2.3759	0.613668	3.87165	0.000108102	0.0007191
Try5	9.18786	2.37427	0.961212	2.47008	0.0135084	0.0446424
Itpa	739.222	2.36655	0.228405	10.3612	3.72334e-25	6.57366e-23
Uqcr10	2091.09	2.35663	0.157192	14.992	8.277e-51	8.87235e-48
Tomm5	440.529	2.33883	0.161894	14.4467	2.62861e-47	2.07618e-44
Rnu3b3	13.6145	2.32731	0.843141	2.76028	0.00577519	0.0222454
Ly6g6d	7.23558	2.32623	0.902252	2.57824	0.00993037	0.0347459
Pnlip	50.4585	2.32352	0.614219	3.78288	0.000155022	0.000989124
Mxd3	22.7824	2.31233	0.690555	3.34852	0.000812452	0.0041841
Fmc1	400.706	2.30455	0.227019	10.1514	3.26786e-24	5.16218e-22
Klk8	45.1499	2.30315	0.385424	5.97563	2.29208e-09	4.3376e-08
Psmg4	80.5123	2.30135	0.292021	7.88079	3.25326e-15	1.75617e-13
Rps27l	231.318	2.29914	0.233679	9.83892	7.65267e-23	1.0074e-20
Sebox	23.8584	2.2856	0.690461	3.31026	0.000932094	0.00470704
Etfb	35.6275	2.28391	0.469748	4.862	1.16205e-06	1.24297e-05
Rps21	3345.99	2.28049	0.175906	12.9642	1.95178e-38	1.04608e-35
Mrps6	396.547	2.27823	0.249737	9.12252	7.33981e-20	7.10635e-18
Pet100	404.53	2.27756	0.3453	6.59588	4.2275e-11	1.13695e-09
Ndufa7	1269.77	2.27133	0.191324	11.8716	1.66257e-32	5.80235e-30
P2ry6	21.4875	2.2661	0.588963	3.84762	0.000119271	0.000787464
Naa38	485.348	2.26058	0.203604	11.1028	1.21552e-28	3.37801e-26
Plscr1	14.7309	2.25766	0.899086	2.51105	0.0120371	0.0406482
Apoc1	18.7507	2.25635	0.54128	4.16854	3.06559e-05	0.000236167
2410006H16Rik	281.911	2.25536	0.247051	9.12912	6.90589e-20	6.72966e-18
Gpr50	17.1587	2.25193	0.830107	2.71282	0.00667133	0.0250668
Dnaaf2	22.1589	2.25133	0.568233	3.96198	7.43313e-05	0.000519316
C230035I16Rik	12.1003	2.23967	0.722901	3.09817	0.00194721	0.0088739
Psma6	2109.73	2.23805	0.181005	12.3646	4.06253e-35	1.64774e-32
Epb41l4aos	92.0635	2.23769	0.384466	5.82025	5.87607e-09	1.03866e-07
Gstp2	58.2171	2.23252	0.427049	5.22778	1.71553e-07	2.20042e-06
Tmem208	451.037	2.22608	0.217136	10.252	1.15952e-24	1.93343e-22
Rpl17	58.9565	2.22253	0.421942	5.26738	1.38385e-07	1.81216e-06
Tmco5	17.2298	2.21898	0.840865	2.63893	0.00831683	0.030017
Smim26	204.048	2.21348	0.273416	8.09563	5.69702e-16	3.40618e-14
Slc7a7	25.3814	2.21103	0.524659	4.21422	2.50648e-05	0.00019902
Mrps16	558.95	2.20247	0.228077	9.65672	4.60388e-22	5.61711e-20
Uqcrh	3656.79	2.19378	0.139827	15.6893	1.7913e-55	2.98689e-52
Immp1l	119.718	2.19372	0.312856	7.01191	2.35091e-12	8.16668e-11
Xlr3b	30.8722	2.18908	0.515006	4.25058	2.13219e-05	0.000172437
Pdlim2	440.244	2.18873	0.170447	12.8411	9.64752e-38	4.67034e-35
Hectd2os	13.4932	2.18136	0.895593	2.43566	0.0148648	0.0482255
Rnase1	12.6937	2.17973	0.736523	2.95949	0.00308148	0.013156
Uqcc2	1340.31	2.17834	0.219753	9.9127	3.66605e-23	5.00149e-21
Eva1c	30.4529	2.17747	0.677085	3.21595	0.00130015	0.00626368
Ppic	30.7099	2.17728	0.644038	3.38067	0.000723085	0.00378623
Churc1	164.132	2.17583	0.263438	8.25936	1.46461e-16	9.76859e-15
Rps25	240.276	2.17579	0.195997	11.1011	1.23852e-28	3.37935e-26
Rps27rt	2110.87	2.16669	0.198009	10.9424	7.22653e-28	1.69451e-25
Ndufs6	945.851	2.16007	0.184182	11.7279	9.16802e-32	3.05743e-29
Rpl32	765.608	2.14522	0.14266	15.0373	4.17956e-51	4.82482e-48
Zg16	21.0495	2.14231	0.527162	4.06385	4.82697e-05	0.000355438
Sco2	70.2759	2.13963	0.3531	6.05956	1.36493e-09	2.72749e-08
Rpl22l1	320.154	2.13866	0.297872	7.17977	6.98281e-13	2.67324e-11
Calml4	59.5114	2.1297	0.409052	5.20643	1.92511e-07	2.45039e-06
Cebpzos	256.247	2.12607	0.218297	9.73936	2.04847e-22	2.6052e-20
Omp	29.7532	2.11953	0.868835	2.43951	0.0147073	0.0477938
Prcd	49.6034	2.10561	0.411655	5.11498	3.13776e-07	3.80359e-06
Lgals3	14.7676	2.09359	0.755792	2.77007	0.00560447	0.0216937
Rpl13	204.401	2.09027	0.32557	6.42034	1.35971e-10	3.37277e-09
Cnih1	1174.86	2.09025	0.126056	16.5818	9.42992e-62	2.8303e-58
Pnp2	13.6207	2.08427	0.805806	2.58657	0.00969359	0.0340683
1110065P20Rik	783.687	2.0835	0.195333	10.6664	1.46182e-26	2.925e-24
Tmsb4x	10959.4	2.08333	0.111524	18.6806	7.12084e-78	3.56208e-74
Emp3	22.654	2.07732	0.764689	2.71656	0.00659647	0.0248165
Itm2a	667.287	2.07152	0.238707	8.67806	4.02593e-18	3.13042e-16
Sftpc	15.6911	2.06944	0.750438	2.75764	0.00582195	0.0223853
Avpi1	399.924	2.06707	0.181748	11.3733	5.68247e-30	1.70554e-27
Rps12	37.9214	2.05982	0.584688	3.52293	0.000426802	0.00238904
Ubald2	127.055	2.05513	0.315092	6.52232	6.92263e-11	1.82114e-09
Mpc2	1273.05	2.05073	0.143649	14.276	3.08813e-46	2.31718e-43
Trf	124.784	2.05036	0.342355	5.98898	2.11164e-09	4.04366e-08
Snhg18	39.4642	2.04493	0.469181	4.35852	1.30948e-05	0.000111465
Timm13	1110.96	2.04203	0.15856	12.8786	5.94104e-38	3.07439e-35
Rps15a-ps5	160.784	2.03253	0.29804	6.81965	9.12651e-12	2.7725e-10
Fgl2	41.9804	2.02592	0.566991	3.57311	0.000352765	0.00203432
2010001A14Rik	67.0414	2.02143	0.346861	5.8278	5.61623e-09	9.97429e-08
Serpinb6a	518.93	2.02038	0.245672	8.22392	1.96964e-16	1.29076e-14
Rpl32l	225.107	2.01583	0.206657	9.75448	1.76502e-22	2.2639e-20
Cela1	71.2669	2.01355	0.438023	4.59692	4.28791e-06	4.06755e-05
Oxld1	83.2231	2.00601	0.389047	5.15622	2.51984e-07	3.13559e-06
S100a13	335.82	2.00435	0.263393	7.60971	2.74706e-14	1.27632e-12
Gstp1	50.1911	1.99213	0.445646	4.47021	7.81433e-06	6.9845e-05
Ddt	67.8083	1.98917	0.414919	4.79411	1.63401e-06	1.68187e-05
2210011C24Rik	11.8106	1.98696	0.730588	2.71967	0.00653468	0.0246645
Trub2	517.211	1.98633	0.198186	10.0225	1.21334e-23	1.82085e-21
Nat8f1	166.749	1.98465	0.345819	5.73898	9.52484e-09	1.60069e-07
Ndufa2	1216.98	1.98374	0.155848	12.7287	4.09618e-37	1.86277e-34
Commd2	239.961	1.98341	0.288196	6.88217	5.89491e-12	1.86242e-10
Cutc	94.7058	1.98211	0.510514	3.88258	0.000103353	0.000692725
Bcas1	2853.67	1.97011	0.222809	8.84215	9.38961e-19	7.82833e-17
Ido1	39.2226	1.96996	0.598345	3.29236	0.00099351	0.00497318
Xlr3a	16.9756	1.96855	0.633593	3.10696	0.0018902	0.00867181
Pmch	703.42	1.96769	0.253638	7.75784	8.63857e-15	4.3797e-13
Wdr89	2062.8	1.96763	0.144652	13.6026	3.86638e-42	2.41762e-39
Gm5451	149.852	1.96701	0.387054	5.08199	3.73506e-07	4.424e-06
Uchl4	28.8114	1.96656	0.653216	3.01058	0.00260752	0.0113853
Atp5k	1267.32	1.9626	0.166059	11.8187	3.12584e-32	1.06612e-29
Rps10	110.428	1.96209	0.32017	6.12828	8.88369e-10	1.84395e-08
Snrnp25	228.079	1.95865	0.196959	9.94445	2.66639e-23	3.77495e-21
Thoc7	689.371	1.95518	0.153046	12.7751	2.25873e-37	1.05927e-34
Gpnmb	19.2364	1.95329	0.601714	3.24622	0.0011695	0.00572614
Mrto4	287.328	1.94954	0.228817	8.52007	1.59452e-17	1.15599e-15
Fcf1	136.691	1.94715	0.360085	5.40747	6.3921e-08	9.09254e-07
Rps18	245.904	1.94301	0.247543	7.84919	4.18744e-15	2.23633e-13
Endog	265.317	1.9378	0.212613	9.11425	7.92133e-20	7.62021e-18
Snrpd2	371.54	1.93505	0.201946	9.582	9.51834e-22	1.12474e-19
Rps19	302.604	1.93386	0.216457	8.93419	4.1018e-19	3.55813e-17
Mrpl33	151.716	1.93173	0.247194	7.81463	5.5123e-15	2.86239e-13
Gata3	15.9078	1.92845	0.772851	2.49524	0.0125872	0.0421832
Ptges3l	18.6452	1.92552	0.786685	2.44763	0.0143798	0.0469227
Spa17	38.0356	1.92467	0.60461	3.18333	0.0014559	0.00690977
Sptssa	313.102	1.92428	0.202853	9.48607	2.39898e-21	2.70688e-19
Selenop	3515.44	1.92419	0.174268	11.0416	2.408e-28	6.1249e-26
Btbd16	25.8238	1.92379	0.746423	2.57735	0.0099561	0.0348278
Elof1	803.608	1.92366	0.200643	9.58748	9.02624e-22	1.07505e-19
Fhit	30.3085	1.92226	0.507441	3.78815	0.000151771	0.000971682
Gm15417	53.7346	1.92173	0.359423	5.34671	8.95695e-08	1.22755e-06
Rps15	2810.62	1.91909	0.147555	13.0059	1.13191e-38	6.29132e-36
Mthfs	27.0892	1.91804	0.619975	3.09374	0.00197648	0.00898003
Nudt22	98.8678	1.9145	0.260689	7.34401	2.07294e-13	8.52289e-12
Ssna1	644.796	1.91353	0.169284	11.3036	1.2588e-29	3.70407e-27
Pglyrp1	45.6935	1.91102	0.488399	3.91282	9.12229e-05	0.000619449
Ccdc22	23.4693	1.90872	0.481996	3.96003	7.49407e-05	0.000523086
Tmem232	40.82	1.90698	0.574889	3.31713	0.000909468	0.00461562
Mrpl20	701.268	1.90594	0.206179	9.2441	2.37222e-20	2.42176e-18
Olfml2b	107.757	1.90561	0.440534	4.32569	1.52052e-05	0.000127335
Ndufb9	768.183	1.9023	0.21467	8.86151	7.89392e-19	6.69288e-17
Fas	26.6002	1.90063	0.567183	3.351	0.000805192	0.00415099
Trappc6a	137.158	1.89961	0.350447	5.42054	5.94197e-08	8.5413e-07
Alkbh7	204.663	1.89652	0.277743	6.82834	8.59038e-12	2.62024e-10
Cox4i1	8173.4	1.89284	0.130101	14.5491	5.92183e-48	5.22758e-45
Uqcrq	1549.22	1.89052	0.1488	12.7051	5.53893e-37	2.44478e-34
Bfsp1	9.56132	1.8851	0.778004	2.423	0.015393	0.0495821
BC028528	38.013	1.88454	0.527733	3.57101	0.000355614	0.00204864
Selenom	1484.84	1.88061	0.239718	7.84508	4.32683e-15	2.30258e-13
Rps3	5460.8	1.87977	0.161593	11.6328	2.80732e-31	9.15858e-29
Fxn	64.7773	1.8794	0.361976	5.19204	2.07999e-07	2.63191e-06
Mycbpap	35.0208	1.87761	0.535328	3.50741	0.000452496	0.00251318
Dapk2	30.0606	1.86911	0.7382	2.53199	0.0113418	0.038736
Rpl14	1198.74	1.86538	0.205213	9.09001	9.90298e-20	9.40596e-18
Ndufa4	3169.15	1.86482	0.126453	14.7471	3.20965e-49	3.21115e-46
Atp5o	3025.88	1.85685	0.16758	11.0804	1.56176e-28	4.18524e-26
Rpa3	70.9725	1.85575	0.349642	5.30758	1.1109e-07	1.48984e-06
Fth1	28727.2	1.85561	0.161903	11.4612	2.0659e-30	6.59636e-28
Prima1	40.7694	1.85327	0.717023	2.58467	0.0097471	0.0342341
Crls1	350.179	1.85188	0.174069	10.6388	1.9663e-26	3.84704e-24
Bst2	49.9726	1.84704	0.532542	3.46835	0.00052366	0.00285559
Tufm	211.379	1.84188	0.258315	7.13035	1.00117e-12	3.72818e-11
Itgad	15.4477	1.84031	0.633286	2.90597	0.00366114	0.0151108
Ndufaf2	223.38	1.83864	0.245966	7.47516	7.71078e-14	3.37364e-12
Anapc13	298.104	1.83419	0.243986	7.51762	5.57839e-14	2.51396e-12
Ormdl1	94.8835	1.8337	0.268199	6.83707	8.08272e-12	2.4856e-10
Fahd2a	328.534	1.82935	0.204246	8.95661	3.34801e-19	2.93822e-17
Pgf	62.5327	1.82629	0.42002	4.3481	1.3732e-05	0.000116427
Rps9	2235.33	1.82572	0.141821	12.8734	6.35129e-38	3.17713e-35
S100a6	201.401	1.82429	0.266284	6.85092	7.3377e-12	2.27985e-10
Rpl38	77.9766	1.81847	0.332828	5.4637	4.66321e-08	6.83406e-07
Ndufb4	76.0278	1.8175	0.331339	5.48533	4.12705e-08	6.13836e-07
Mrpl52	301.724	1.81529	0.291495	6.2275	4.73933e-10	1.05021e-08
Snrpe	170.855	1.81469	0.299054	6.06811	1.29423e-09	2.61759e-08
Mrpl13	408.786	1.81331	0.186904	9.70184	2.96101e-22	3.70299e-20
1600002K03Rik	67.9042	1.81175	0.48368	3.74577	0.000179842	0.00113256
Mt3	2722.03	1.81006	0.163513	11.0698	1.75755e-28	4.6273e-26
Plekhb1	5258.92	1.80932	0.170985	10.5817	3.62285e-26	6.88203e-24
Retn	14.045	1.80828	0.645204	2.80264	0.00506858	0.0198913
Selenoo	452.197	1.80088	0.208164	8.65126	5.09352e-18	3.91992e-16
Rplp1	2353.19	1.80056	0.157874	11.405	3.94696e-30	1.234e-27
Mbp	43126.5	1.79586	0.244018	7.35955	1.8453e-13	7.67105e-12
Jsrp1	109.639	1.79464	0.388254	4.62232	3.79469e-06	3.63414e-05
Dcun1d5	633.031	1.79238	0.19529	9.17802	4.39077e-20	4.36373e-18
Shisa2	39.758	1.79227	0.490382	3.65485	0.000257335	0.00155343
Eif4a1	948.942	1.79177	0.222863	8.03974	9.00271e-16	5.21636e-14
Chchd6	855.788	1.79028	0.207331	8.6349	5.87801e-18	4.50058e-16
Hbb-bt	52.238	1.79004	0.605836	2.95467	0.00313006	0.0133181
Atp5j2	1827.95	1.78763	0.190215	9.39793	5.56471e-21	6.14042e-19
Tmem14c	543.581	1.78616	0.162607	10.9845	4.53862e-28	1.11658e-25
Coq4	363.873	1.78378	0.28594	6.23829	4.42394e-10	9.86479e-09
Bola2	394.218	1.78323	0.1989	8.96545	3.09023e-19	2.74409e-17
Amn	85.6923	1.7789	0.337672	5.26813	1.37823e-07	1.80638e-06
Cd300c2	59.444	1.77739	0.485936	3.65766	0.000254532	0.00153946
Malsu1	158.027	1.77556	0.249296	7.1223	1.0614e-12	3.92092e-11
Mien1	786.27	1.77443	0.142031	12.4933	8.12453e-36	3.48357e-33
Prorsd1	37.3694	1.77427	0.427079	4.15442	3.26109e-05	0.000249181
Evi2a	303.591	1.76896	0.276013	6.40899	1.46487e-10	3.60975e-09
Oaf	175.06	1.76859	0.287864	6.14383	8.05545e-10	1.68368e-08
Cldn14	20.2465	1.76695	0.707442	2.49766	0.0125018	0.0419249
Cdh15	31.1854	1.76601	0.563928	3.13162	0.00173842	0.00809346
Nat8	25.7042	1.76501	0.655819	2.69131	0.00711721	0.0263927
Ttpa	58.3473	1.76426	0.445725	3.9582	7.55182e-05	0.000526627
Selenoh	215.123	1.76264	0.242832	7.25866	3.90944e-13	1.54297e-11
Cox7a2	2452.69	1.75858	0.147895	11.8907	1.32214e-32	4.72415e-30
BC051226	61.6525	1.75813	0.39319	4.47146	7.76883e-06	6.94796e-05
Hist1h4i	22.1795	1.75691	0.701904	2.50306	0.0123123	0.0414564
2310011J03Rik	626.735	1.75445	0.223658	7.84436	4.35176e-15	2.30766e-13
Atox1	493.683	1.75208	0.253089	6.92279	4.42845e-12	1.43848e-10
Flywch2	150.796	1.7496	0.228527	7.656	1.91818e-14	9.2263e-13
Blvrb	121.596	1.74742	0.345354	5.05977	4.19752e-07	4.90976e-06
Chrac1	181.302	1.74661	0.273424	6.38791	1.68168e-10	4.08365e-09
Gm15772	3156.64	1.74618	0.141199	12.3668	3.95498e-35	1.64774e-32
S100a1	854.873	1.74512	0.176567	9.88361	4.90317e-23	6.629e-21
Parpbp	18.0854	1.74413	0.672382	2.59396	0.00948776	0.0335334
Psmd7	1483.67	1.7431	0.164091	10.6228	2.33484e-26	4.49217e-24
Gm11425	10.9431	1.73852	0.681273	2.55188	0.0107145	0.0369722
Hint2	256.265	1.73842	0.223577	7.77551	7.51416e-15	3.84864e-13
Rbp1	222.802	1.7374	0.288671	6.01864	1.7589e-09	3.43248e-08
Ramp1	1055.43	1.73342	0.189707	9.13737	6.39876e-20	6.27623e-18
Psmb5	423.451	1.73184	0.211038	8.20628	2.28146e-16	1.47577e-14
Gm32834	16.6667	1.73061	0.705265	2.45385	0.0141336	0.0462704
Mrpl28	681.645	1.72362	0.129459	13.314	1.91811e-40	1.10712e-37
Lgals1	173.039	1.72314	0.427376	4.03192	5.5323e-05	0.00039915
Rps24	541.857	1.72202	0.180627	9.53353	1.52017e-21	1.76846e-19
2700046G09Rik	46.975	1.72197	0.584354	2.94678	0.00321097	0.0135762
Cyba	84.7327	1.72125	0.288136	5.97373	2.31896e-09	4.38296e-08
Rps16	23.7476	1.72095	0.638401	2.69573	0.00702351	0.0261025
Amigo3	13.2938	1.7188	0.695226	2.47229	0.0134249	0.0444153
Rpl31	116.989	1.71778	0.295129	5.82044	5.86933e-09	1.03866e-07
Ndufb6	732.556	1.71101	0.156914	10.9041	1.10204e-27	2.50579e-25
Hddc2	182.248	1.71097	0.268048	6.38307	1.73569e-10	4.20801e-09
Nradd	30.9502	1.70974	0.530467	3.22308	0.00126822	0.00613321
Mrpl54	275.057	1.70788	0.232263	7.35321	1.93504e-13	7.99977e-12
Rpl37rt	2690.72	1.70751	0.179987	9.48684	2.38134e-21	2.70688e-19
Atp5d	3483.14	1.70745	0.169475	10.0749	7.13283e-24	1.09227e-21
Prdx4	253.935	1.70694	0.219883	7.76294	8.29836e-15	4.23583e-13
Ppp1r14b	148.755	1.7066	0.320374	5.32691	9.98974e-08	1.35671e-06
Use1	879.056	1.70507	0.160274	10.6384	1.97389e-26	3.84704e-24
Rpl26	123.814	1.70168	0.286719	5.93499	2.93858e-09	5.45108e-08
Gm8069	47.2159	1.69849	0.327148	5.19182	2.08244e-07	2.63278e-06
Sumo1	1022.97	1.69709	0.154198	11.0059	3.57884e-28	8.95127e-26
Sdsl	55.4274	1.69556	0.373309	4.54197	5.57322e-06	5.14059e-05
1110012L19Rik	152.888	1.69264	0.254043	6.66284	2.68592e-11	7.52007e-10
AI413582	426.151	1.69039	0.189671	8.91225	5.00058e-19	4.28821e-17
Ndufa11	1171.57	1.68932	0.126363	13.3688	9.19854e-41	5.5217e-38
Nenf	789.246	1.68885	0.173675	9.72421	2.37749e-22	2.99823e-20
Mapk8ip1	5414.16	1.68094	0.162729	10.3297	5.17187e-25	9.02491e-23
Sec22a	279.148	1.6795	0.214887	7.81572	5.46513e-15	2.84775e-13
1700112J16Rik	22.7966	1.67754	0.65019	2.58009	0.00987759	0.034597
Tyrobp	225.507	1.67514	0.263476	6.35787	2.04567e-10	4.91191e-09
Sncg	92.987	1.66736	0.281299	5.92736	3.07844e-09	5.68943e-08
Gm19935	60.9604	1.66571	0.481924	3.45638	0.000547486	0.00296077
Smim27	31.9011	1.66315	0.402637	4.13064	3.61758e-05	0.000272892
Mettl23	216.965	1.66205	0.189652	8.7637	1.88939e-18	1.53265e-16
Saysd1	118.681	1.66193	0.269893	6.15774	7.37921e-10	1.55533e-08
Timm8a1	74.0415	1.66192	0.46129	3.60278	0.000314837	0.00184849
Ggt5	46.7638	1.66109	0.562713	2.95194	0.00315786	0.0134022
Hhatl	154.868	1.66044	0.324296	5.12013	3.05327e-07	3.71389e-06
Plpp2	47.6618	1.65965	0.398352	4.16629	3.096e-05	0.000238004
Mrpl46	453.854	1.65777	0.219496	7.55265	4.265e-14	1.93368e-12
Mrpl14	183.411	1.65766	0.193697	8.55802	1.14826e-17	8.53064e-16
Prr18	830.827	1.65524	0.229654	7.20757	5.6961e-13	2.20313e-11
Lyplal1	63.5982	1.65484	0.439206	3.7678	0.000164693	0.00104417
Nsmce1	193.394	1.65437	0.286957	5.76522	8.1553e-09	1.39551e-07
9330179D12Rik	30.4766	1.65433	0.400996	4.12555	3.69848e-05	0.000278351
Snhg6	112.648	1.65275	0.265402	6.22732	4.74476e-10	1.05021e-08
2310039H08Rik	36.4539	1.65201	0.508071	3.25154	0.00114783	0.00563291
Pvalb	972.184	1.65124	0.158737	10.4024	2.41883e-25	4.37342e-23
Tmem160	402.758	1.65107	0.189457	8.71475	2.91408e-18	2.30166e-16
Nat9	287.385	1.6476	0.267338	6.163	7.13801e-10	1.51086e-08
Mrpl41	568.899	1.64703	0.166698	9.88032	5.06689e-23	6.78918e-21
Fbxo25	835.621	1.64631	0.164042	10.0359	1.06031e-23	1.60728e-21
Tbca	364.191	1.64482	0.165832	9.91858	3.45633e-23	4.8027e-21
Bola1	92.3214	1.64362	0.322894	5.09028	3.5753e-07	4.25155e-06
Galk1	151.219	1.64359	0.244149	6.7319	1.67466e-11	4.84231e-10
Ndufs4	997.722	1.64108	0.191892	8.5521	1.20869e-17	8.93539e-16
Cenpx	148.472	1.64042	0.348907	4.70159	2.58138e-06	2.56548e-05
Sp7	22.1364	1.63898	0.578457	2.83337	0.00460606	0.018335
Snapc5	200.078	1.63803	0.298355	5.49021	4.01448e-08	5.9886e-07
Timm8b	821.603	1.63551	0.199096	8.21469	2.1272e-16	1.38795e-14
Snhg10	27.0103	1.63003	0.488264	3.33842	0.000842556	0.00432422
Ppia	798.376	1.62995	0.155711	10.4678	1.21412e-25	2.27753e-23
Gm1673	263.61	1.6284	0.190454	8.55009	1.2299e-17	9.04761e-16
Gm16062	26.0522	1.62572	0.461424	3.52326	0.000426276	0.00238788
Rpl36	100.272	1.62487	0.34943	4.65007	3.31827e-06	3.21895e-05
Smim20	307.212	1.62452	0.183377	8.85893	8.07842e-19	6.81084e-17
Selenow	8978.82	1.62261	0.151143	10.7356	6.92815e-27	1.44404e-24
Ctsd	2841.84	1.61841	0.163054	9.9256	3.22174e-23	4.51857e-21
Smim1	189.336	1.61675	0.25877	6.24785	4.16137e-10	9.37683e-09
Tnfaip8l2	29.6466	1.61399	0.546518	2.95322	0.00314479	0.0133694
1700086O06Rik	52.4366	1.61227	0.401311	4.01751	5.88169e-05	0.000421119
Gm14586	1502.36	1.61106	0.201621	7.99053	1.34355e-15	7.66642e-14
Tmem192	255.115	1.60317	0.19582	8.18693	2.67981e-16	1.71131e-14
Rgs19	210.918	1.60215	0.332822	4.81383	1.48068e-06	1.53882e-05
Adora2b	52.5807	1.59954	0.466193	3.43106	0.000601229	0.00322237
Serhl	101.879	1.5958	0.407338	3.91762	8.94275e-05	0.000609464
Mfap1b	336.415	1.59505	0.223409	7.13963	9.35847e-13	3.4936e-11
Mrps24	304.574	1.59324	0.208255	7.6504	2.00361e-14	9.60646e-13
Hint1	1781.12	1.59288	0.167537	9.50759	1.95133e-21	2.23539e-19
Ywhaq	2051.18	1.59103	0.132539	12.0042	3.37684e-33	1.2995e-30
Pgk1	626.282	1.58987	0.152111	10.4521	1.43373e-25	2.6239e-23
Ndufa3	951.366	1.58791	0.158755	10.0023	1.48925e-23	2.16983e-21
Rgcc	145.706	1.58723	0.237398	6.68595	2.29434e-11	6.47202e-10
Spink8	41.9766	1.58723	0.401366	3.95456	7.66749e-05	0.000533701
Dpm3	160.411	1.58722	0.261932	6.05968	1.36396e-09	2.72749e-08
Nnmt	18.3811	1.5866	0.648487	2.44662	0.0144204	0.0470346
Nudt14	91.3309	1.58646	0.305056	5.20054	1.98706e-07	2.52496e-06
Tpi1	8239.67	1.58356	0.156139	10.142	3.59696e-24	5.62288e-22
Naa10	201.636	1.5826	0.330637	4.78653	1.69689e-06	1.74181e-05
Paxx	492.335	1.58079	0.194936	8.10927	5.09232e-16	3.0691e-14
Tnfrsf12a	42.3489	1.58059	0.531358	2.97463	0.00293347	0.0125923
Fastkd2	284.491	1.5794	0.304927	5.17961	2.2235e-07	2.79231e-06
Rpl37a	51.8886	1.57806	0.507531	3.1093	0.00187534	0.00861584
Ndufs3	73.5703	1.57753	0.364665	4.32596	1.51868e-05	0.000127323
Rps4x	389.794	1.57701	0.246378	6.40076	1.54605e-10	3.80353e-09
Prdx2	2604.26	1.57595	0.113471	13.8886	7.4244e-44	5.06445e-41
Ap4s1	453.259	1.57426	0.178083	8.84003	9.56962e-19	7.93433e-17
Fastkd5	66.4771	1.57008	0.404306	3.88341	0.000103003	0.00069069
Pop5	774.636	1.56882	0.23332	6.72393	1.76893e-11	5.10507e-10
Ufc1	999.129	1.56811	0.144219	10.8731	1.54806e-27	3.46742e-25
Rarres2	114.146	1.56742	0.351852	4.45478	8.39798e-06	7.44849e-05
Rps6	142.536	1.56632	0.220383	7.10726	1.18369e-12	4.31158e-11
Ppih	42.3915	1.56607	0.355775	4.40185	1.07332e-05	9.32675e-05
Rpl31-ps12	54.8038	1.56587	0.401821	3.89693	9.74187e-05	0.000658497
Skap1	19.2229	1.56574	0.622008	2.51723	0.0118282	0.0401235
Med31	128.356	1.56457	0.427144	3.66285	0.00024942	0.00151295
Cox6c	2219.23	1.56363	0.175925	8.88804	6.21936e-19	5.30306e-17
Acads	104.612	1.56261	0.388797	4.01909	5.84234e-05	0.000419301
Cox7b	1551.6	1.55953	0.15948	9.77885	1.38779e-22	1.79539e-20
Isoc2b	63.1729	1.55871	0.389943	3.99729	6.40726e-05	0.000454198
Hspe1	414.406	1.5572	0.148879	10.4595	1.32572e-25	2.45618e-23
Erh	204.618	1.5484	0.209301	7.39796	1.38289e-13	5.84591e-12
Lamtor1	819.157	1.54711	0.150611	10.2723	9.3961e-25	1.60235e-22
Gas5	882.712	1.54232	0.164897	9.35324	8.49991e-21	9.24334e-19
Atp5h	410.529	1.54215	0.266264	5.7918	6.96357e-09	1.20952e-07
Tmsb10	253.59	1.54145	0.21027	7.33082	2.28748e-13	9.35372e-12
Tm2d2	859.197	1.53976	0.191179	8.05404	8.01019e-16	4.69566e-14
Romo1	310.185	1.53809	0.169419	9.07861	1.0997e-19	1.03794e-17
Cisd3	254.424	1.53796	0.289291	5.3163	1.059e-07	1.42661e-06
Zfp764	37.7476	1.53737	0.527189	2.91616	0.0035437	0.0147192
Tmem219	180.36	1.53505	0.20212	7.59477	3.08331e-14	1.42373e-12
Snf8	563.328	1.53402	0.165691	9.25834	2.07638e-20	2.1639e-18
Emg1	418.347	1.5328	0.186706	8.2097	2.21745e-16	1.44058e-14
Atp5g3	3713.84	1.53117	0.148443	10.3149	6.03654e-25	1.04127e-22
Ung	21.3334	1.52942	0.53276	2.87075	0.00409496	0.0166089
Rex1bd	442.492	1.52934	0.200186	7.63962	2.17859e-14	1.03462e-12
Gm11627	46.4958	1.52872	0.444215	3.4414	0.000578709	0.00311614
Ndufa5	865.286	1.52832	0.203905	7.49524	6.61774e-14	2.92957e-12
Mrpl24	588.593	1.52811	0.186962	8.17338	2.99876e-16	1.89809e-14
Qdpr	3623.31	1.52402	0.169744	8.97837	2.74809e-19	2.4548e-17
Rpl13-ps6	334.155	1.52273	0.191124	7.9672	1.62313e-15	9.12296e-14
Chchd2	954.638	1.52196	0.180327	8.44	3.17334e-17	2.23801e-15
Ndufb7	860.014	1.52194	0.19494	7.80723	5.84584e-15	3.02512e-13
Mrps18a	490.721	1.52137	0.149231	10.1948	2.09226e-24	3.34028e-22
Pemt	24.0475	1.52022	0.470854	3.22864	0.00124381	0.00603472
Ddb1	3332.28	1.52015	0.224287	6.7777	1.22106e-11	3.58598e-10
Prdx1	1033.19	1.51805	0.148254	10.2395	1.31868e-24	2.17466e-22
1700001L19Rik	124.282	1.51678	0.217189	6.98369	2.87532e-12	9.68245e-11
Emd	395.799	1.51631	0.216303	7.01011	2.38139e-12	8.25348e-11
Mrm2	131.881	1.51628	0.349317	4.3407	1.42028e-05	0.000120012
Cetn4	55.7902	1.51603	0.419188	3.61659	0.000298504	0.00176687
Pdcd10	170.39	1.5133	0.268236	5.64168	1.68394e-08	2.70566e-07
Sqor	56.1398	1.51047	0.384029	3.93321	8.38179e-05	0.000575941
Haus1	108.733	1.51038	0.418319	3.6106	0.000305487	0.00180277
Tmem147	859.781	1.51036	0.185349	8.1487	3.67862e-16	2.27181e-14
Dnajc19-ps	105.725	1.50954	0.281233	5.36757	7.98046e-08	1.11097e-06
Sertad1	127.078	1.50942	0.36341	4.15349	3.27447e-05	0.000249949
Acot13	599.551	1.50935	0.160217	9.42066	4.48257e-21	4.98296e-19
Angptl6	111.964	1.5091	0.400425	3.76876	0.000164063	0.00104061
Snhg12	200.507	1.50814	0.21106	7.14554	8.96458e-13	3.37172e-11
Unc119	418.033	1.50772	0.197678	7.62716	2.39988e-14	1.129e-12
1600020E01Rik	105.273	1.50724	0.342886	4.39576	1.10385e-05	9.55886e-05
Bud31	502.763	1.4988	0.203867	7.35187	1.95459e-13	8.05838e-12
Gngt2	39.4469	1.49546	0.51043	2.92981	0.00339165	0.0142095
1810037I17Rik	357.433	1.495	0.166909	8.95699	3.33652e-19	2.93822e-17
Dbi	1450.66	1.49419	0.143903	10.3833	2.9534e-25	5.27639e-23
Gpx1	1045.66	1.49378	0.164594	9.07549	1.13164e-19	1.06141e-17
1500015O10Rik	91.3322	1.49324	0.418648	3.5668	0.000361362	0.00207538
Mif	251.972	1.49077	0.245868	6.06328	1.3337e-09	2.68824e-08
Tmem199	533.972	1.48833	0.18695	7.9611	1.70514e-15	9.54813e-14
Rps23	26.1214	1.48786	0.474627	3.13479	0.00171975	0.008015
Abhd11os	32.8037	1.4866	0.575021	2.5853	0.00972935	0.034186
Hist3h2ba	146.926	1.48655	0.250445	5.93563	2.92726e-09	5.43681e-08
Rplp2	146.321	1.4859	0.24277	6.12063	9.32072e-10	1.92933e-08
Arhgdig	782.777	1.48359	0.137462	10.7927	3.72674e-27	8.22458e-25
Pabpc1	922.145	1.48305	0.223974	6.62153	3.5549e-11	9.66457e-10
Ndn	3992.17	1.48269	0.168811	8.78317	1.58937e-18	1.29628e-16
Bag3	90.923	1.48248	0.453815	3.26671	0.00108804	0.00538175
Mrps28	107.018	1.4821	0.257183	5.76282	8.272e-09	1.41066e-07
Dph3	406.923	1.48004	0.181329	8.16219	3.29005e-16	2.04871e-14
H3f3a	374.492	1.47896	0.227839	6.49126	8.51206e-11	2.21004e-09
Timm10b	123.314	1.47805	0.275772	5.35968	8.33693e-08	1.15385e-06
Pmp22	297.252	1.47725	0.218739	6.75346	1.44356e-11	4.2065e-10
Hnrnpa1	524.12	1.47723	0.191058	7.73184	1.06007e-14	5.32054e-13
Lrrc51	39.8077	1.47589	0.383568	3.8478	0.000119184	0.000787234
Rps20	674.05	1.47108	0.155475	9.46181	3.02654e-21	3.3895e-19
Mrps34	439.809	1.4706	0.180444	8.14989	3.64261e-16	2.25887e-14
Krt10	99.0984	1.47022	0.330231	4.4521	8.50365e-06	7.53776e-05
Cd164l2	56.8361	1.46858	0.367843	3.99241	6.54039e-05	0.00046263
Nhp2	349.502	1.46671	0.204708	7.1649	7.78432e-13	2.95745e-11
Ptpn18	25.209	1.4651	0.57396	2.55261	0.0106918	0.0369279
Nbdy	310.388	1.46376	0.25516	5.73665	9.6565e-09	1.62097e-07
Gm10045	29.7203	1.46308	0.397763	3.67826	0.000234833	0.00143491
2810025M15Rik	199.824	1.46172	0.284381	5.14	2.74741e-07	3.38231e-06
Copz2	48.0851	1.46142	0.460061	3.17657	0.00149025	0.00705496
Lamtor4	431.859	1.46119	0.202006	7.23336	4.71198e-13	1.83669e-11
Fam131c	66.8119	1.46022	0.498827	2.92731	0.00341909	0.0143125
Mrps12	409.949	1.45707	0.179107	8.13519	4.11292e-16	2.51929e-14
Eef1g	357.898	1.45472	0.307701	4.7277	2.27079e-06	2.27641e-05
Snhg1	100.726	1.45455	0.302941	4.80142	1.57544e-06	1.62715e-05
Chmp2a	1080.86	1.45166	0.135542	10.7101	9.12807e-27	1.87651e-24
Ninj1	202.98	1.45153	0.19816	7.32501	2.38872e-13	9.71478e-12
D8Ertd738e	679.621	1.4506	0.19314	7.51062	5.88458e-14	2.62827e-12
Psmb3	170.489	1.44902	0.251405	5.76369	8.22942e-09	1.40499e-07
Tma7	253.698	1.44897	0.168478	8.60037	7.94618e-18	5.99238e-16
Znhit3	295.555	1.44809	0.274379	5.27768	1.30828e-07	1.72374e-06
Npm1	446.292	1.4478	0.238581	6.06838	1.2921e-09	2.61681e-08
Rpl7	292.094	1.44775	0.195143	7.41893	1.18069e-13	5.04803e-12
Itgb3bp	41.6174	1.44732	0.596754	2.42532	0.0152949	0.0493401
Rpl23	111.758	1.44722	0.282429	5.12417	2.98848e-07	3.64323e-06
Pfn4	101.851	1.44589	0.367478	3.93463	8.33237e-05	0.00057307
L3hypdh	20.2994	1.44538	0.541305	2.67017	0.00758124	0.027817
1700037C18Rik	71.3558	1.44338	0.368362	3.91837	8.91508e-05	0.00060813
Ctsk	31.2824	1.44302	0.448445	3.21783	0.00129165	0.00623286
Tprgl	1810.59	1.44215	0.148725	9.69676	3.11237e-22	3.86012e-20
Cybrd1	30.8801	1.44162	0.572552	2.51788	0.0118064	0.0400674
Il18	245.321	1.44099	0.276048	5.22005	1.78876e-07	2.28653e-06
Nt5c	432.632	1.43965	0.222183	6.47956	9.19909e-11	2.37201e-09
Dnaic1	50.6921	1.43915	0.45119	3.18968	0.0014243	0.00678122
Ptges2	532.853	1.43888	0.186348	7.72148	1.14985e-14	5.75193e-13
Atp6v0b	3049.15	1.43715	0.131286	10.9467	6.89291e-28	1.64193e-25
Tomm7	535.452	1.4355	0.180169	7.96753	1.61881e-15	9.12296e-14
Itgb1bp1	321.211	1.43304	0.188264	7.61185	2.70197e-14	1.26319e-12
Lamtor5	397.148	1.43293	0.187709	7.63377	2.27979e-14	1.07927e-12
Ccl9	32.8097	1.43256	0.577354	2.48124	0.0130925	0.0435252
Gm10051	102.639	1.4317	0.251869	5.68429	1.31359e-08	2.16389e-07
Ptgr2	478.864	1.42884	0.20109	7.10546	1.19923e-12	4.35758e-11
S100a10	232.804	1.4284	0.220968	6.46429	1.01778e-10	2.58003e-09
Cox6b1	2313.92	1.42337	0.17097	8.32525	8.41484e-17	5.68836e-15
Ppcs	89.3417	1.42184	0.3126	4.54844	5.40441e-06	5.0126e-05
Aimp2	311.893	1.42175	0.193348	7.35334	1.93314e-13	7.99977e-12
Rps5	2196.65	1.42131	0.169802	8.37043	5.74066e-17	3.93379e-15
Pars2	108.579	1.42084	0.46529	3.05367	0.00226059	0.0100428
Rpl8	3532.67	1.41908	0.15152	9.36567	7.55708e-21	8.27804e-19
Agt	646.127	1.41896	0.208555	6.80376	1.01921e-11	3.07136e-10
Glrx3	230.154	1.41802	0.235489	6.02157	1.72736e-09	3.37532e-08
Cox6a2	78.1254	1.41774	0.347653	4.07804	4.54176e-05	0.000336502
Pradc1	195.114	1.41764	0.204101	6.94578	3.76369e-12	1.23054e-10
1110046J04Rik	51.5167	1.41743	0.442039	3.20658	0.00134324	0.00644439
Ggt1	20.69	1.41573	0.570225	2.48276	0.0130369	0.0433801
Spryd4	72.1595	1.41512	0.402871	3.5126	0.000443747	0.00247152
Lgals4	37.8825	1.41509	0.448971	3.15186	0.00162235	0.0076085
Hba-a1	305.877	1.41361	0.408332	3.46192	0.000536333	0.00291305
Mrpl11	595.073	1.41211	0.21034	6.71346	1.90064e-11	5.45371e-10
Mrpl15	364.791	1.4104	0.212624	6.63333	3.28189e-11	9.00389e-10
Pfdn1	559.117	1.40869	0.188216	7.48443	7.1861e-14	3.17182e-12
Guk1	1143.34	1.40606	0.161599	8.70089	3.29296e-18	2.5873e-16
Klk6	96.3583	1.40396	0.343882	4.08267	4.45219e-05	0.000330435
Serp2	828.868	1.40292	0.143308	9.78953	1.24878e-22	1.6296e-20
Tnnc1	99.077	1.40181	0.237053	5.91348	3.34963e-09	6.16784e-08
Serping1	88.4657	1.40141	0.483126	2.90072	0.00372309	0.0153117
Dbndd2	743.233	1.39979	0.234338	5.97338	2.3239e-09	4.38677e-08
Mgst3	969.763	1.39897	0.19958	7.00959	2.39024e-12	8.26505e-11
Glo1	650.88	1.39837	0.223293	6.26248	3.78908e-10	8.62863e-09
H2afz	99.9892	1.39696	0.379308	3.68292	0.000230575	0.00141177
Atpif1	1378.65	1.39626	0.154016	9.06567	1.23841e-19	1.14017e-17
Blvra	209.786	1.39497	0.26431	5.27777	1.30767e-07	1.72374e-06
Opalin	419.781	1.39399	0.209943	6.63984	3.14031e-11	8.64708e-10
Ssr4	536.17	1.39373	0.204891	6.80231	1.02952e-11	3.08383e-10
Btf3	124.722	1.39314	0.273614	5.09163	3.54993e-07	4.23144e-06
Cdpf1	110.595	1.39277	0.40968	3.39964	0.000674743	0.00356674
Ndufaf8	141.001	1.39139	0.253815	5.48189	4.208e-08	6.25192e-07
Mrpl12	906.334	1.39122	0.159271	8.73493	2.43809e-18	1.94619e-16
Eef1akmt1	267.673	1.38744	0.250219	5.54491	2.94109e-08	4.53617e-07
Bri3	240.335	1.38445	0.208894	6.62752	3.41379e-11	9.33165e-10
Gm3362	151.181	1.38401	0.312841	4.42401	9.68834e-06	8.49257e-05
Gadd45gip1	350.443	1.38275	0.226743	6.09832	1.07192e-09	2.19758e-08
Rps8	21.0135	1.38192	0.506774	2.72689	0.00639338	0.0242305
Ak6	90.6976	1.38192	0.253012	5.46186	4.71163e-08	6.89828e-07
Psmb6	1211.59	1.38154	0.149877	9.21781	3.03216e-20	3.07457e-18
Mt1	2112.81	1.3781	0.20155	6.83751	8.0579e-12	2.48306e-10
Brk1	1948.35	1.37716	0.167451	8.22425	1.96417e-16	1.29076e-14
Perp	58.7049	1.37709	0.432558	3.1836	0.00145458	0.00690568
Ndufv3	644.806	1.37695	0.191533	7.1891	6.52176e-13	2.50312e-11
Fgf22	31.4242	1.37655	0.563799	2.44156	0.014624	0.0475541
Ndufaf6	66.9736	1.37596	0.300438	4.57986	4.65292e-06	4.37509e-05
Drap1	1151.67	1.37535	0.198812	6.91785	4.58537e-12	1.4735e-10
H2afj	381.254	1.37357	0.215955	6.36044	2.01179e-10	4.8383e-09
Rpl27a	563.483	1.37119	0.188884	7.25943	3.88724e-13	1.5392e-11
Dhrs13	97.9422	1.37074	0.267463	5.12496	2.97603e-07	3.631e-06
Stmn1	1927.08	1.36961	0.206344	6.63754	3.18952e-11	8.76651e-10
Gstm1	1120.27	1.3684	0.297402	4.60117	4.20122e-06	3.99289e-05
Serpinb1a	127.461	1.3678	0.30083	4.54674	5.44823e-06	5.0439e-05
Lrrc24	521.449	1.36703	0.168102	8.13213	4.21825e-16	2.56288e-14
Uap1l1	200.775	1.36667	0.221376	6.17355	6.67744e-10	1.42139e-08
Nme1	744.883	1.36655	0.184449	7.4088	1.27448e-13	5.41816e-12
Cenpb	2156.17	1.36654	0.152706	8.94886	3.59186e-19	3.1339e-17
Coa3	832.429	1.36484	0.18641	7.3217	2.44841e-13	9.90387e-12
Ccdc107	244.773	1.36433	0.211968	6.43648	1.22279e-10	3.05841e-09
Gpank1	136.206	1.3634	0.252121	5.40774	6.38257e-08	9.08759e-07
Rac1	3588.54	1.36304	0.181325	7.51712	5.5995e-14	2.51592e-12
Mrpl30	554.841	1.36254	0.217462	6.26566	3.71251e-10	8.47999e-09
Mrps18c	79.1365	1.36212	0.381807	3.56756	0.000360325	0.0020718
Mcrip1	1032.63	1.36191	0.172454	7.89725	2.85133e-15	1.55599e-13
Dleu7	60.7304	1.36135	0.299477	4.54576	5.47376e-06	5.06441e-05
Tmem120a	147.918	1.36135	0.21559	6.31455	2.70951e-10	6.37329e-09
Rps26	91.4905	1.36108	0.339147	4.01326	5.98866e-05	0.000428369
Plin3	173.684	1.36034	0.205359	6.62422	3.49097e-11	9.50799e-10
Txnl4a	158.028	1.36005	0.285442	4.7647	1.89137e-06	1.92563e-05
Pantr1	370.58	1.3592	0.209847	6.47709	9.35076e-11	2.39875e-09
Lsm3	95.9563	1.35861	0.242414	5.60448	2.08876e-08	3.29265e-07
Polr2j	322.677	1.35754	0.232861	5.82982	5.54865e-09	9.86975e-08
1700113A16Rik	23.6925	1.35538	0.509396	2.66077	0.00779625	0.0284322
Rpl29	1175.94	1.35521	0.21762	6.22742	4.74166e-10	1.05021e-08
Snhg8	185.23	1.35503	0.276168	4.90654	9.26986e-07	1.0189e-05
Fuom	275.218	1.35411	0.258823	5.2318	1.67863e-07	2.15863e-06
Bloc1s5	187.241	1.35385	0.236411	5.72667	1.02422e-08	1.71354e-07
Lage3	146.22	1.35335	0.224742	6.0218	1.72484e-09	3.3748e-08
March11	65.7682	1.35317	0.427881	3.16249	0.00156427	0.00735891
Ndufa6	827.957	1.35239	0.191812	7.05057	1.78188e-12	6.27716e-11
Snrpg	28.511	1.35211	0.42697	3.16674	0.00154156	0.00726805
Rplp0	615.431	1.35182	0.139591	9.68414	3.5217e-22	4.33198e-20
Rps19-ps3	25.734	1.35115	0.473643	2.85267	0.0043354	0.0173976
Mrpl57	254.368	1.3496	0.20999	6.42695	1.30186e-10	3.24534e-09
Dcxr	82.1601	1.34865	0.468985	2.87567	0.00403169	0.0164011
Rpsa	706.32	1.34669	0.16148	8.33967	7.44973e-17	5.05874e-15
Fabp5	585.317	1.34644	0.208998	6.44233	1.17651e-10	2.94755e-09
Phgdh	209.476	1.34529	0.271806	4.94943	7.44309e-07	8.35196e-06
Gcat	121.206	1.34497	0.297659	4.51849	6.22826e-06	5.67846e-05
Pak7	447.846	1.34409	0.269343	4.99026	6.02987e-07	6.87616e-06
Sat2	111.809	1.34234	0.292401	4.59076	4.41634e-06	4.17882e-05
Smdt1	811.388	1.34157	0.122525	10.9494	6.69051e-28	1.61943e-25
Mt2	619.578	1.34133	0.164119	8.17292	3.01022e-16	1.89809e-14
Ndufb10	1432.08	1.34078	0.148176	9.04858	1.44844e-19	1.31738e-17
Exosc4	213.393	1.34058	0.231461	5.79183	6.96218e-09	1.20952e-07
Plvap	100.051	1.33984	0.383441	3.49425	0.000475398	0.00261999
Smim7	1261.1	1.33913	0.14603	9.17021	4.72102e-20	4.66108e-18
Rnf113a1	52.24	1.3384	0.499887	2.67739	0.00741971	0.0273179
Smim11	97.5372	1.33803	0.276751	4.83479	1.33289e-06	1.40666e-05
Eif2s2	278.443	1.33709	0.216919	6.16402	7.09193e-10	1.50323e-08
Gemin7	263.268	1.33552	0.267725	4.9884	6.08799e-07	6.93716e-06
Cox5b	310.464	1.33477	0.198247	6.7329	1.6632e-11	4.81846e-10
Cdc34	435.83	1.33341	0.156527	8.5187	1.61349e-17	1.16412e-15
Cldn5	225.305	1.33289	0.372991	3.57353	0.000352202	0.0020321
Pcp4	280.244	1.3312	0.393529	3.38271	0.000717731	0.00376082
Crip1	43.3963	1.33047	0.444721	2.99169	0.00277434	0.011988
Ttc9b	1295.26	1.32971	0.215352	6.1746	6.63296e-10	1.41594e-08
Dmac1	231.64	1.3293	0.184712	7.19662	6.17231e-13	2.37507e-11
Tmem216	72.6958	1.32912	0.44751	2.97003	0.00297771	0.012753
B230311B06Rik	22.7267	1.32867	0.522243	2.54417	0.0109538	0.037668
Fkbp3	1508.4	1.32844	0.123496	10.757	5.49451e-27	1.17794e-24
2510039O18Rik	354.349	1.32789	0.193823	6.85105	7.33087e-12	2.27985e-10
Prr5	84.8791	1.3272	0.539542	2.45987	0.0138987	0.0456605
Ift27	263.415	1.32627	0.216555	6.12441	9.10214e-10	1.88668e-08
Edf1	772.816	1.32626	0.200024	6.6305	3.34562e-11	9.16199e-10
Dcaf13	132.838	1.32584	0.317774	4.17229	3.01558e-05	0.000232912
Gabarap	1712.44	1.32445	0.220157	6.0159	1.78886e-09	3.47739e-08
Ap2s1	1777.26	1.32259	0.153915	8.59302	8.47146e-18	6.35656e-16
Gpx4	134.788	1.32257	0.318509	4.15238	3.29033e-05	0.000250835
Gng11	208.671	1.32234	0.227503	5.81243	6.1572e-09	1.08452e-07
Dnajc15	767.43	1.32212	0.173544	7.61834	2.56954e-14	1.20503e-12
Borcs8	324.41	1.32022	0.180395	7.3185	2.50755e-13	1.01158e-11
Cdh22	448.334	1.3191	0.280792	4.69779	2.62997e-06	2.61031e-05
Pgls	282.882	1.31763	0.23507	5.60529	2.07911e-08	3.28088e-07
Ccdc167	114.132	1.31745	0.309281	4.25972	2.04681e-05	0.000166215
Coq10a	486.804	1.31518	0.150854	8.7182	2.8266e-18	2.24438e-16
Cst3	12693	1.3149	0.167737	7.83908	4.53847e-15	2.38143e-13
Coprs	366.937	1.31454	0.161343	8.1475	3.71524e-16	2.28502e-14
Pih1d1	348.698	1.31423	0.179353	7.32763	2.34262e-13	9.55317e-12
Gm15501	958.914	1.31416	0.157455	8.34622	7.04827e-17	4.80788e-15
Rpain	173.476	1.31357	0.460511	2.85242	0.00433876	0.0174002
Gm9794	1835.01	1.31228	0.115321	11.3794	5.29665e-30	1.62218e-27
Lyrm1	121.129	1.31213	0.242391	5.41327	6.18853e-08	8.84488e-07
Atp5g1	478.672	1.31184	0.259536	5.05456	4.31387e-07	5.03799e-06
Kxd1	355.907	1.31155	0.206925	6.33828	2.32349e-10	5.50848e-09
Sult1a1	127.101	1.31031	0.365102	3.58889	0.000332092	0.00193126
Morn2	82.7217	1.30999	0.333985	3.9223	8.77094e-05	0.000599388
Cst6	51.0077	1.30873	0.427704	3.05989	0.0022142	0.00987181
Wfdc1	49.7584	1.30792	0.380917	3.43362	0.000595584	0.00320012
Tmem141	222.115	1.30654	0.254484	5.13408	2.8353e-07	3.47625e-06
Gpx7	37.8745	1.30584	0.487932	2.67628	0.00744437	0.0273885
Hspbap1	44.3593	1.30558	0.536905	2.43168	0.0150291	0.0486608
Atp6v1f	1060.44	1.30533	0.187639	6.95661	3.48563e-12	1.14535e-10
Gstt2	37.1772	1.30496	0.42378	3.07933	0.00207464	0.00934677
Commd9	345.681	1.30493	0.18667	6.99056	2.73785e-12	9.2957e-11
Btd	110.735	1.30271	0.375962	3.46501	0.000530221	0.00288403
Otulin	207.243	1.3022	0.191511	6.79959	1.0492e-11	3.13028e-10
Adgrl4	86.3397	1.30082	0.343159	3.79071	0.000150218	0.000963385
Sf3b6	484.342	1.30028	0.168087	7.73576	1.02789e-14	5.17637e-13
Sap30	64.1369	1.29965	0.456115	2.84939	0.00438031	0.0175294
Pigyl	269.301	1.29961	0.182006	7.14047	9.30143e-13	3.48966e-11
Tomm22	574.793	1.29891	0.143247	9.06765	1.21614e-19	1.12658e-17
Jkamp	465.497	1.29816	0.179553	7.22993	4.83227e-13	1.8787e-11
Arl6ip4	436.523	1.29804	0.187544	6.92126	4.47632e-12	1.44776e-10
Llph	131.573	1.29686	0.360155	3.60083	0.000317201	0.00185946
Phb	328.166	1.29553	0.243686	5.31637	1.05857e-07	1.42661e-06
Enho	829.924	1.29346	0.177539	7.28551	3.20457e-13	1.27901e-11
Vegfb	701.087	1.29232	0.22953	5.6303	1.79899e-08	2.8782e-07
Cmbl	121.978	1.29227	0.23079	5.59935	2.15157e-08	3.38455e-07
Ccs	239.766	1.29169	0.250186	5.16293	2.43109e-07	3.03018e-06
Eif3f	1506.47	1.29113	0.157423	8.20164	2.37127e-16	1.52728e-14
Nudt8	97.6886	1.2897	0.329483	3.9143	9.06656e-05	0.000616501
Metrn	791.268	1.28951	0.181767	7.09427	1.30038e-12	4.6686e-11
Commd3	546.336	1.28919	0.168077	7.6702	1.71723e-14	8.28634e-13
Taf13	239.438	1.28829	0.213462	6.03523	1.58741e-09	3.12219e-08
Kcnj8	44.5728	1.28809	0.369319	3.48775	0.000487105	0.00267962
Cox5a	1801.66	1.28795	0.119813	10.7497	5.94693e-27	1.25698e-24
Dnlz	535.724	1.28561	0.186704	6.88583	5.7451e-12	1.82663e-10
Cdk5rap3	376.426	1.28538	0.313713	4.09733	4.17946e-05	0.00031189
Sem1	494.193	1.2853	0.16935	7.58961	3.20864e-14	1.47706e-12
Spryd7	544.73	1.28496	0.159225	8.07006	7.02614e-16	4.16764e-14
Grpel1	488.298	1.28472	0.19673	6.53037	6.56088e-11	1.73344e-09
Ndufc1	389.202	1.28416	0.197089	6.51562	7.23881e-11	1.88927e-09
Tmem126a	188.971	1.28374	0.266467	4.81764	1.4527e-06	1.51604e-05
Rsl24d1	242.839	1.28311	0.310742	4.12919	3.64047e-05	0.000274259
Sdhaf4	167.831	1.28299	0.212332	6.04239	1.5185e-09	3.0024e-08
Ttc34	41.4939	1.28171	0.417597	3.06925	0.00214598	0.00962485
B9d2	160.939	1.28025	0.290135	4.41258	1.02146e-05	8.92258e-05
4930432K21Rik	34.3967	1.27825	0.525665	2.43168	0.0150292	0.0486608
Trp53inp2	2271.68	1.27701	0.249938	5.10932	3.23315e-07	3.90346e-06
Tmed3	436.304	1.27659	0.223697	5.70679	1.15125e-08	1.91115e-07
Cstb	212.19	1.27614	0.230626	5.53338	3.14119e-08	4.80528e-07
Ndufa12	403.014	1.27613	0.277705	4.59526	4.32219e-06	4.09231e-05
Tpbgl	59.8194	1.27545	0.453162	2.81456	0.00488439	0.0192798
Thoc6	77.3412	1.27503	0.332018	3.84025	0.00012291	0.00080829
Fkbp2	707.018	1.27347	0.185755	6.85563	7.09988e-12	2.22438e-10
Sh3bgrl3	1004.67	1.27284	0.208144	6.11519	9.64408e-10	1.99077e-08
Lsm2	66.6921	1.27267	0.332934	3.82259	0.000132055	0.000860881
1700048O20Rik	59.9791	1.272	0.503565	2.526	0.0115371	0.0392697
Chchd2-ps	48.983	1.27138	0.524693	2.42309	0.0153891	0.0495802
Ppp1r35	133.214	1.27109	0.23004	5.52553	3.28501e-08	5.00998e-07
2900079G21Rik	72.6921	1.27038	0.335401	3.78766	0.000152075	0.000972387
Tbcc	206.789	1.2699	0.191125	6.64435	3.04552e-11	8.41696e-10
Gadd45g	152.13	1.26773	0.407153	3.11365	0.00184787	0.00852212
Atp5f1	1058.15	1.26622	0.105487	12.0036	3.40202e-33	1.2995e-30
Hsd17b11	431.197	1.26538	0.215189	5.88031	4.09492e-09	7.44879e-08
Hcfc1r1	781.91	1.26255	0.274032	4.6073	4.07929e-06	3.88439e-05
Tnni1	71.7094	1.26035	0.346921	3.63296	0.000280186	0.0016712
Trnt1	361.037	1.26021	0.194346	6.48435	8.91153e-11	2.30578e-09
Sssca1	245.465	1.26009	0.228982	5.50298	3.73416e-08	5.6093e-07
Fbxl15	261.92	1.25983	0.203764	6.18278	6.29835e-10	1.35414e-08
Psmd10	157.349	1.25942	0.279173	4.51124	6.44505e-06	5.85832e-05
Tmem125	144.587	1.25939	0.311127	4.04784	5.16928e-05	0.000376214
Eif3i	1007.44	1.25928	0.164067	7.6754	1.64907e-14	7.98308e-13
Hspb11	73.5988	1.25883	0.470722	2.67426	0.00748948	0.0275073
Rrp8	131.987	1.25869	0.431882	2.91444	0.0035633	0.0147883
Smim4	80.0321	1.25867	0.357477	3.52098	0.000429957	0.00240133
Psmb10	403.839	1.25746	0.199059	6.31702	2.66662e-10	6.28225e-09
Cartpt	226.338	1.25702	0.30405	4.13425	3.56115e-05	0.000269366
Cyc1	1981.39	1.25673	0.116576	10.7804	4.26064e-27	9.26659e-25
Gatad1	720.557	1.25554	0.185094	6.78328	1.17477e-11	3.47043e-10
Psma5	92.2913	1.25463	0.354409	3.54007	0.000400019	0.00226361
S100b	1572.31	1.25435	0.171678	7.3064	2.74399e-13	1.10104e-11
Map1lc3a	2138.93	1.25365	0.152048	8.24508	1.65046e-16	1.09112e-14
Akr1b3	60.9536	1.25353	0.470229	2.66578	0.00768105	0.0280824
B3gat3	1635.94	1.25347	0.171196	7.32189	2.44511e-13	9.90387e-12
Dancr	41.6315	1.25304	0.375054	3.34096	0.000834905	0.00428649
Cd81	2494.53	1.25121	0.130912	9.55763	1.20483e-21	1.41256e-19
Cox14	683.214	1.25096	0.192931	6.48401	8.93145e-11	2.30696e-09
Mcrip2	115.416	1.24887	0.384192	3.25065	0.00115142	0.00564867
6330403K07Rik	3324.92	1.24877	0.12231	10.2099	1.79093e-24	2.88994e-22
Rabac1	1434.07	1.24867	0.153527	8.13322	4.18028e-16	2.55014e-14
Polr2i	151.901	1.24815	0.359718	3.4698	0.000520843	0.00284229
Chchd4	424.419	1.24665	0.206334	6.04191	1.52296e-09	3.00725e-08
Arpc5l	1060.18	1.24649	0.148228	8.40929	4.12499e-17	2.85271e-15
Fibin	59.9178	1.24535	0.373991	3.3299	0.000868775	0.00444366
Wipf1	148.322	1.24175	0.300094	4.13786	3.50562e-05	0.000265433
Atg4d	391.962	1.23879	0.210687	5.87976	4.10862e-09	7.46465e-08
Fam71e1	36.2632	1.23718	0.495474	2.49696	0.0125265	0.0419889
Myl4	200.981	1.23651	0.238472	5.18513	2.15866e-07	2.71543e-06
Rom1	68.3716	1.2358	0.338997	3.64545	0.000266923	0.00160357
Ndufa13	1265.46	1.23409	0.13826	8.92586	4.42236e-19	3.81416e-17
Crybb1	57.5575	1.23338	0.394465	3.12671	0.00176771	0.00820033
Rnaseh2c	136.521	1.23225	0.363053	3.39412	0.000688489	0.00362532
Zfp931	75.0391	1.23215	0.255085	4.83033	1.36308e-06	1.43549e-05
Nop10	351.25	1.23195	0.274821	4.48273	7.36928e-06	6.61428e-05
Ss18l2	264.569	1.23037	0.204517	6.01597	1.78809e-09	3.47739e-08
Cenps	32.9963	1.22997	0.467448	2.63125	0.00850713	0.0305935
Grb14	305.985	1.2297	0.221754	5.54533	2.93402e-08	4.53487e-07
Psma7	987.171	1.22902	0.152521	8.05807	7.75102e-16	4.56155e-14
Elob	594.437	1.22891	0.177543	6.92174	4.46121e-12	1.44599e-10
Nxt1	98.2383	1.22883	0.416415	2.95097	0.00316779	0.0134405
Mrps21	306.799	1.22814	0.199228	6.1645	7.07077e-10	1.50086e-08
Sdf2	637.346	1.22742	0.159455	7.69755	1.38696e-14	6.82429e-13
Mrpl55	235.998	1.2272	0.184178	6.6631	2.68106e-11	7.52007e-10
Hras	1375.25	1.22479	0.147802	8.28673	1.16407e-16	7.83375e-15
Rps3a1	232.76	1.22477	0.339442	3.60818	0.000308353	0.0018168
Ccdc115	141.907	1.22359	0.267225	4.57887	4.67491e-06	4.38752e-05
Gamt	179.984	1.22295	0.305043	4.00911	6.09468e-05	0.000434503
Nts	81.3608	1.22292	0.318585	3.83861	0.000123735	0.000811934
Sdc4	672.224	1.22183	0.193538	6.3131	2.73502e-10	6.41319e-09
Med21	212.302	1.22107	0.237034	5.15146	2.5846e-07	3.20289e-06
Iah1	138.651	1.22094	0.26862	4.54522	5.48783e-06	5.07429e-05
Stat1	97.1193	1.22017	0.285126	4.2794	1.87401e-05	0.000153763
Dctpp1	106.3	1.22013	0.432025	2.82421	0.00473972	0.0187824
Efna1	40.8195	1.21925	0.503514	2.42147	0.0154577	0.0497266
Tuba1b	3666.23	1.21587	0.131418	9.25194	2.20463e-20	2.26609e-18
Sephs2	387.743	1.21544	0.247701	4.90689	9.25301e-07	1.01803e-05
Mea1	583.795	1.21458	0.186968	6.4962	8.23714e-11	2.14237e-09
Polr2e	574.498	1.21118	0.1652	7.33161	2.27404e-13	9.32419e-12
1810058I24Rik	229.431	1.21112	0.195349	6.19977	5.65454e-10	1.22627e-08
Adprhl2	290.16	1.21095	0.196546	6.16114	7.22209e-10	1.5265e-08
Trem2	197.499	1.21005	0.353843	3.41975	0.000626782	0.00334499
Uqcrb	167.517	1.20966	0.270073	4.47903	7.49843e-06	6.72618e-05
Cox19	436.478	1.20916	0.193372	6.25301	4.02604e-10	9.08552e-09
Tspo	36.958	1.2086	0.378527	3.19291	0.00140845	0.00672072
Ccdc153	61.9869	1.20843	0.389462	3.10282	0.00191687	0.00875959
Dlx6	129.796	1.20819	0.28177	4.28786	1.80399e-05	0.000148854
Katnbl1	103.248	1.20807	0.278416	4.33908	1.4308e-05	0.000120765
Abt1	159.76	1.20724	0.272745	4.42628	9.58728e-06	8.41382e-05
Prmt1	975.659	1.2066	0.134331	8.9823	2.65176e-19	2.38293e-17
Egfl7	196.69	1.20605	0.282674	4.26656	1.98509e-05	0.00016164
Cd83	305.26	1.20563	0.275259	4.38	1.18679e-05	0.000102006
Macrod1	106.577	1.20549	0.287821	4.18833	2.81021e-05	0.000219421
Nkain4	344.052	1.20507	0.188647	6.38794	1.68133e-10	4.08365e-09
Tppp3	593.527	1.20484	0.161171	7.47554	7.68899e-14	3.37364e-12
Fra10ac1	141.378	1.20479	0.336525	3.5801	0.000343462	0.00198779
Glrx5	418.746	1.20366	0.22261	5.40705	6.40705e-08	9.10517e-07
Fam162a	271.832	1.20135	0.304244	3.94865	7.85935e-05	0.000544969
Hexim2	126.529	1.20018	0.30135	3.98268	6.81424e-05	0.000479649
Hmgb3	124.369	1.19998	0.235615	5.09296	3.52525e-07	4.20536e-06
Tac2	107.297	1.19748	0.341015	3.5115	0.000445581	0.00247936
Cd320	176.176	1.19668	0.254185	4.7079	2.50287e-06	2.4924e-05
Fxyd1	261.146	1.19666	0.408806	2.92721	0.00342016	0.014313
Spcs1	780.084	1.19631	0.162037	7.3829	1.54877e-13	6.49851e-12
Mydgf	389.758	1.19607	0.168065	7.11672	1.10528e-12	4.05549e-11
Fam110a	69.559	1.19556	0.476477	2.50916	0.0121018	0.0408392
Adsl	281.431	1.19546	0.221679	5.39275	6.93864e-08	9.77729e-07
Lyz2	119.241	1.19538	0.392403	3.0463	0.00231676	0.010259
Ndufv1	2274.58	1.19522	0.149708	7.9837	1.42014e-15	8.04226e-14
Adra2c	299.327	1.19491	0.189716	6.29841	3.00717e-10	6.98584e-09
Mecr	217.143	1.19303	0.247125	4.82765	1.38151e-06	1.45082e-05
Rnaseh2a	224.465	1.19219	0.22063	5.40359	6.53211e-08	9.2566e-07
Tmx2	1302.37	1.19212	0.116082	10.2696	9.65884e-25	1.62865e-22
Mrps26	572.581	1.19201	0.14152	8.42295	3.67132e-17	2.56258e-15
Igfbp2	436.683	1.19198	0.206411	5.7748	7.70433e-09	1.32591e-07
Hddc3	187.994	1.19155	0.276207	4.31397	1.60352e-05	0.000133466
Polr2h	175.777	1.19124	0.277689	4.28983	1.78808e-05	0.000147762
Timm44	810.031	1.19097	0.170933	6.96748	3.2268e-12	1.0761e-10
Acot2	50.1754	1.18954	0.480901	2.47358	0.0133769	0.0443247
Dtymk	270.458	1.18887	0.254057	4.67955	2.87507e-06	2.82185e-05
Rnd2	1485.87	1.188	0.118581	10.0185	1.26411e-23	1.87827e-21
0610009L18Rik	30.3463	1.1877	0.462444	2.5683	0.0102198	0.035642
Pvt1	60.9986	1.18655	0.412503	2.87645	0.00402173	0.0163778
Znhit1	380.199	1.18227	0.204517	5.78078	7.4357e-09	1.28261e-07
Dhrs7b	235.732	1.18221	0.333527	3.54458	0.000393246	0.00223285
Pebp1	2622.35	1.18194	0.150567	7.8499	4.16372e-15	2.2316e-13
Cmc2	114.53	1.18191	0.278985	4.23648	2.27053e-05	0.000182311
1700021F05Rik	187.089	1.1818	0.238778	4.94934	7.44647e-07	8.35196e-06
Fis1	1579.55	1.1812	0.165912	7.11944	1.08366e-12	3.9859e-11
Zfp809	110.517	1.18059	0.35335	3.34113	0.000834371	0.00428601
Txndc17	344.221	1.18023	0.294382	4.00918	6.09303e-05	0.000434503
Rps11	268.964	1.17905	0.214029	5.50885	3.61191e-08	5.44763e-07
Apip	111.927	1.17867	0.360314	3.27122	0.00107084	0.00530892
Nudt7	59.4658	1.17858	0.372255	3.16606	0.00154517	0.0072828
Slc25a33	405.008	1.17846	0.15937	7.39445	1.41993e-13	5.98564e-12
Ccdc88b	49.1056	1.17622	0.349407	3.36634	0.00076172	0.00395678
Gabarapl2	429.431	1.17565	0.168932	6.9593	3.41976e-12	1.13041e-10
Ankrd35	165.537	1.17563	0.243568	4.8267	1.38814e-06	1.45677e-05
Psme1	351.47	1.17466	0.208897	5.62317	1.87483e-08	2.98996e-07
Akr7a5	268.943	1.17424	0.236068	4.97415	6.55336e-07	7.44483e-06
Slc2a6	317.396	1.17344	0.224214	5.23356	1.66277e-07	2.1419e-06
Nrip2	166.14	1.17305	0.260446	4.504	6.66865e-06	6.03962e-05
Pcdhb3	50.9266	1.17219	0.398796	2.93933	0.00328921	0.0138499
4933407L21Rik	42.5408	1.17216	0.443022	2.64582	0.0081494	0.0295405
Acbd4	376.234	1.17187	0.268014	4.37243	1.22872e-05	0.000105248
Gstm4	77.9742	1.17171	0.361871	3.23793	0.00120399	0.00586441
Ufsp1	112.177	1.17111	0.24892	4.70475	2.54175e-06	2.52777e-05
Lag3	100.538	1.171	0.326203	3.58978	0.000330959	0.00192657
Phlda3	410.534	1.17074	0.186877	6.26478	3.7336e-10	8.51523e-09
Polr1d	411.834	1.17062	0.209621	5.58447	2.34413e-08	3.66442e-07
Abhd11	292.557	1.17035	0.222752	5.25406	1.48782e-07	1.93985e-06
Dctn3	805.345	1.17017	0.183151	6.38912	1.66846e-10	4.06471e-09
2810001G20Rik	97.2322	1.17004	0.306659	3.81544	0.000135938	0.000883892
Tmem42	83.7136	1.16943	0.253247	4.61775	3.87921e-06	3.70798e-05
Arl2	699.339	1.1692	0.177136	6.60057	4.09591e-11	1.10553e-09
Ntmt1	324.509	1.16917	0.212289	5.50745	3.64059e-08	5.47988e-07
Tra2b	452.222	1.16873	0.249708	4.6804	2.86321e-06	2.81205e-05
Cox8a	3940.27	1.16822	0.122619	9.52726	1.61492e-21	1.86424e-19
Mcrs1	274.679	1.16804	0.23277	5.018	5.22127e-07	6.0181e-06
Eif3j1	258.595	1.1661	0.253631	4.59763	4.27314e-06	4.05611e-05
Polr2f	250.116	1.1656	0.182346	6.39223	1.63481e-10	3.98921e-09
Snhg4	45.9792	1.16334	0.447979	2.59685	0.00940827	0.0332838
Il3ra	33.6172	1.16266	0.480022	2.4221	0.0154313	0.0496522
Hsd17b10	295.493	1.16236	0.186426	6.23499	4.51812e-10	1.00599e-08
Comtd1	130.015	1.16207	0.225359	5.15652	2.51586e-07	3.13323e-06
Cbr3	133.758	1.15963	0.264956	4.37667	1.20504e-05	0.000103397
Rack1	2227.26	1.15948	0.127273	9.11022	8.22144e-20	7.85855e-18
Sys1	272.07	1.15801	0.146766	7.89015	3.01816e-15	1.63514e-13
Sil1	200.781	1.1574	0.263882	4.38604	1.15435e-05	9.9445e-05
Eif2b2	362.477	1.1571	0.234622	4.93177	8.14868e-07	9.06503e-06
Atf5	189.394	1.15694	0.210916	5.48532	4.12714e-08	6.13836e-07
Hspb8	215.786	1.15545	0.267199	4.3243	1.53015e-05	0.000127999
Nmral1	175.184	1.15538	0.214841	5.37781	7.53986e-08	1.05551e-06
Myadml2	56.5031	1.15501	0.339754	3.39953	0.000675016	0.00356689
Ndufb11	686.206	1.15445	0.141271	8.17186	3.03662e-16	1.90672e-14
Ndufb8	461.769	1.15433	0.184873	6.24394	4.2669e-10	9.58582e-09
Chchd5	87.8108	1.15248	0.369021	3.12308	0.00178966	0.00828422
Aspa	247.834	1.15206	0.311142	3.70268	0.000213333	0.00131911
Ppdpf	457.98	1.15137	0.195891	5.87763	4.16182e-09	7.55217e-08
Zswim7	113.995	1.14903	0.268747	4.2755	1.90707e-05	0.000156134
Nupr1	78.2859	1.14895	0.350494	3.2781	0.0010451	0.00520194
Rbm14	190.123	1.14887	0.236425	4.85933	1.17783e-06	1.25806e-05
C1qb	604.121	1.14875	0.234898	4.89043	1.00615e-06	1.09336e-05
Ndufa8	872.065	1.14803	0.161929	7.08971	1.34398e-12	4.81103e-11
Bex4	121.032	1.14777	0.456835	2.51243	0.0119903	0.0405358
Rtraf	306.952	1.14745	0.235509	4.87222	1.10349e-06	1.1871e-05
Nelfe	232.524	1.14692	0.279968	4.09661	4.1925e-05	0.000312242
Rpl6	111.225	1.14666	0.256537	4.46977	7.83039e-06	6.99468e-05
Tmem230	258.589	1.14657	0.249977	4.58673	4.50252e-06	4.24995e-05
Med19	326.052	1.14646	0.189717	6.04298	1.51295e-09	2.99536e-08
Rps4l	164.227	1.145	0.2731	4.19261	2.75762e-05	0.00021599
Zfp939	60.0459	1.14449	0.371172	3.08344	0.00204621	0.00923254
Ndufs7	1021.42	1.14398	0.193724	5.90519	3.5223e-09	6.462e-08
Nup35	81.4521	1.14346	0.282386	4.04927	5.13766e-05	0.000374276
Stk25	3054.46	1.14309	0.167665	6.81769	9.25153e-12	2.8048e-10
Kdelr2	231.227	1.14241	0.193974	5.88948	3.87414e-09	7.08151e-08
Rara	72.0398	1.14235	0.320999	3.55873	0.000372648	0.00212879
Mrps7	509.04	1.14181	0.159565	7.15576	8.32116e-13	3.14548e-11
Idh1	429.572	1.14026	0.163232	6.98551	2.83816e-12	9.59912e-11
Exosc5	189.008	1.1383	0.234121	4.86202	1.16192e-06	1.24297e-05
Rdm1	65.1506	1.13791	0.427315	2.66293	0.00774633	0.0282845
Vti1b	1608.35	1.13751	0.134778	8.43989	3.17648e-17	2.23801e-15
Wdr77	449.107	1.13608	0.126067	9.01177	2.02762e-19	1.83304e-17
Vstm5	128.638	1.13543	0.257349	4.41202	1.0241e-05	8.94048e-05
Magoh	137.848	1.13355	0.280406	4.04254	5.28743e-05	0.000383511
Ndufa1	226.998	1.13326	0.212076	5.34367	9.10835e-08	1.24376e-06
Sod1	1243.17	1.133	0.140922	8.0399	8.99134e-16	5.21636e-14
Parl	255.721	1.13288	0.200598	5.64748	1.62818e-08	2.62732e-07
Plpp4	60.6479	1.13245	0.34598	3.27316	0.00106351	0.00527954
Gcsh	541.338	1.13089	0.17837	6.34014	2.29559e-10	5.46302e-09
Bola3	163.103	1.13084	0.225509	5.01461	5.31418e-07	6.10643e-06
Fxyd7	638.963	1.13004	0.28583	3.95355	7.69998e-05	0.000535714
Degs1	844.024	1.12819	0.152814	7.38277	1.55025e-13	6.49851e-12
Fam241b	241.636	1.12734	0.263401	4.27994	1.86947e-05	0.000153643
Timm50	407.251	1.12731	0.249331	4.52134	6.14483e-06	5.61946e-05
Apopt1	188.413	1.12699	0.168061	6.70587	2.00211e-11	5.72299e-10
1110008P14Rik	1260.06	1.12653	0.204021	5.52162	3.35898e-08	5.10721e-07
Trpm4	190.451	1.12613	0.202727	5.55493	2.7772e-08	4.31444e-07
Tpm3	1241.4	1.12479	0.184105	6.10949	9.9948e-10	2.05468e-08
Ppp1r1a	1038.81	1.12357	0.18531	6.06318	1.33454e-09	2.68824e-08
Ccdc124	678.681	1.12331	0.266093	4.2215	2.4268e-05	0.000193512
Hmgn2	404.484	1.12304	0.186101	6.03458	1.59375e-09	3.13055e-08
Ubl5	634.629	1.1229	0.218829	5.13138	2.87627e-07	3.51786e-06
A430005L14Rik	199.812	1.12263	0.210835	5.32467	1.01135e-07	1.36979e-06
Pstk	241.648	1.12154	0.193486	5.79647	6.7724e-09	1.18178e-07
Slirp	238.695	1.12092	0.211036	5.31151	1.08723e-07	1.46201e-06
Fam229b	143.699	1.12048	0.209559	5.34682	8.95106e-08	1.22755e-06
Ifitm10	187.76	1.12013	0.311636	3.59437	0.000325175	0.00189879
Pcolce2	73.5332	1.11924	0.398371	2.80956	0.00496099	0.0195303
Med29	115.286	1.11906	0.415156	2.69552	0.00702796	0.0261126
Clybl	178.072	1.11797	0.252139	4.43394	9.25259e-06	8.15555e-05
Gm12174	953.092	1.11734	0.14054	7.95033	1.86016e-15	1.03775e-13
Pcbd2	79.0511	1.11689	0.294573	3.79156	0.000149706	0.000960922
Bex2	2283.32	1.11569	0.120032	9.29498	1.47229e-20	1.56699e-18
Abracl	68.7134	1.11542	0.358306	3.11303	0.00185179	0.00853757
C1qa	419.206	1.11533	0.210449	5.29978	1.15941e-07	1.54522e-06
Clpp	509.369	1.11433	0.229456	4.85639	1.19548e-06	1.27328e-05
Eif3m	280.712	1.11425	0.15645	7.12209	1.06306e-12	3.92092e-11
Eif2b4	401.53	1.11414	0.17373	6.41305	1.42639e-10	3.52069e-09
Lamtor2	358.118	1.11404	0.209177	5.32582	1.005e-07	1.36365e-06
Aprt	300.913	1.11373	0.188624	5.90449	3.53739e-09	6.48176e-08
Sec61b	87.8945	1.11335	0.294203	3.7843	0.000154142	0.000984343
Hes6	150.884	1.11226	0.235676	4.71944	2.36498e-06	2.36451e-05
Etfrf1	190.623	1.11158	0.264368	4.20467	2.61462e-05	0.00020684
Tmem205	249.939	1.11107	0.266678	4.16634	3.09526e-05	0.000238004
D630003M21Rik	84.4788	1.10987	0.415002	2.67438	0.0074868	0.0275041
Ptges3	574.059	1.10914	0.218731	5.07079	3.96163e-07	4.66658e-06
Pigx	120.9	1.1085	0.37334	2.96913	0.00298645	0.0127868
Ap2m1	1098.83	1.10839	0.196826	5.63129	1.78865e-08	2.86471e-07
Pi4kb	589.047	1.10668	0.196613	5.62875	1.81525e-08	2.90111e-07
Ndufb5	1261.45	1.10637	0.177213	6.24315	4.28847e-10	9.6199e-09
Tsen15	133.542	1.10553	0.2334	4.73662	2.17311e-06	2.18285e-05
Med30	122.393	1.10543	0.319164	3.4635	0.000533194	0.0028981
Polr3h	536.223	1.10497	0.161163	6.85622	7.0707e-12	2.21987e-10
Drg1	860.964	1.10449	0.157954	6.99245	2.70126e-12	9.21313e-11
Ccdc28a	207.857	1.10373	0.306643	3.59941	0.000318943	0.00186676
St6galnac2	33.1775	1.10206	0.405292	2.71916	0.00654477	0.0246963
Eif3k	920.937	1.10095	0.16708	6.58935	4.41768e-11	1.18598e-09
Slc26a11	64.3822	1.10062	0.444079	2.47844	0.0131957	0.0438404
Maf1	817.53	1.10021	0.135877	8.09713	5.62689e-16	3.37771e-14
1110059E24Rik	208.596	1.10014	0.224082	4.90954	9.12882e-07	1.00659e-05
Exoc7	725.118	1.09986	0.137659	7.98977	1.35196e-15	7.68515e-14
Tbcb	718.269	1.09974	0.137221	8.01434	1.10731e-15	6.39129e-14
Scand1	310.358	1.09962	0.216913	5.06942	3.99023e-07	4.68922e-06
Tsen2	148.681	1.09949	0.24451	4.4967	6.90174e-06	6.22443e-05
Slc25a14	575.657	1.09909	0.151612	7.24933	4.18831e-13	1.64539e-11
Ier5	704.395	1.09761	0.205006	5.35405	8.60077e-08	1.18627e-06
Fau	35.279	1.09545	0.387378	2.82785	0.00468623	0.0186048
Spry3	83.9786	1.09534	0.38192	2.86799	0.00413088	0.016741
Rpl5	300.685	1.09463	0.197733	5.53593	3.09578e-08	4.75035e-07
Swi5	1151.18	1.09451	0.130327	8.39817	4.53489e-17	3.1218e-15
Fkbpl	76.614	1.09293	0.386817	2.82544	0.00472156	0.0187302
Ccdc12	210.649	1.09265	0.222888	4.90223	9.47528e-07	1.03795e-05
Ran	1086.88	1.09213	0.109097	10.0107	1.36788e-23	2.01253e-21
Bbip1	320.405	1.0909	0.268478	4.06328	4.83882e-05	0.000355961
Usf1	515.678	1.0907	0.183419	5.94647	2.73991e-09	5.12692e-08
B230118H07Rik	301.558	1.0862	0.28802	3.77127	0.000162416	0.00103191
Nifk	281.117	1.08574	0.16518	6.57307	4.92884e-11	1.31849e-09
Rhbdd3	233.242	1.08527	0.22736	4.77336	1.8118e-06	1.84838e-05
Hyi	75.567	1.08199	0.27847	3.88549	0.000102123	0.000686007
Zfp593	107.586	1.08188	0.271259	3.98837	6.65276e-05	0.000469604
Hs1bp3	184.343	1.08156	0.286571	3.77413	0.000160565	0.00102102
Cyb561d2	138.651	1.08133	0.369951	2.92292	0.0034677	0.0144676
Gusb	159.963	1.08071	0.270885	3.98956	6.61966e-05	0.000467488
Rxrb	817.976	1.08064	0.152966	7.06456	1.61131e-12	5.70306e-11
Nit2	104.422	1.08046	0.274856	3.931	8.45945e-05	0.000580824
Gss	194.789	1.08044	0.257557	4.19497	2.72909e-05	0.000214314
As3mt	126.835	1.07919	0.258368	4.17694	2.95461e-05	0.000229028
Nfkbil1	115.347	1.07719	0.299	3.60265	0.000314994	0.0018487
Srp14	658.751	1.076	0.154539	6.96266	3.33898e-12	1.10614e-10
Trh	139.206	1.07589	0.358489	3.00118	0.00268932	0.0116745
Znhit2	252.392	1.07561	0.213379	5.04088	4.63406e-07	5.38262e-06
Eif3h	1066.5	1.0754	0.135815	7.91814	2.41099e-15	1.33021e-13
A330009N23Rik	131.691	1.07336	0.379683	2.82699	0.00469883	0.0186499
Ctxn2	135.427	1.07334	0.270811	3.96342	7.38837e-05	0.00051691
Phf7	63.3801	1.07308	0.40741	2.63391	0.0084407	0.030391
Ssu72	721.123	1.07203	0.154907	6.92048	4.50109e-12	1.45237e-10
Avp	198.913	1.07089	0.371391	2.88345	0.00393348	0.0160855
Haghl	1168.5	1.07079	0.179993	5.94905	2.69707e-09	5.05936e-08
Eif1	1971.1	1.06883	0.146805	7.28057	3.32417e-13	1.32323e-11
Cd59a	75.3247	1.06858	0.422215	2.53089	0.0113774	0.0388046
Cnpy2	350.251	1.06852	0.144939	7.3722	1.67829e-13	7.01564e-12
Eif6	536.627	1.06793	0.195629	5.45896	4.7892e-08	6.9982e-07
Sar1b	458.135	1.06782	0.214766	4.97201	6.62618e-07	7.51441e-06
Cct5	1742.52	1.06776	0.152513	7.00108	2.53994e-12	8.7424e-11
Ptgds	8937.26	1.06466	0.255889	4.16063	3.17368e-05	0.000243369
Tesc	516.292	1.06403	0.183681	5.79286	6.91993e-09	1.20473e-07
Mrps11	247.557	1.06382	0.207092	5.13694	2.7925e-07	3.43501e-06
Pdgfc	71.9946	1.06345	0.40195	2.64574	0.00815134	0.0295405
Abhd17a	1370.77	1.06022	0.126006	8.41404	3.96142e-17	2.75227e-15
Sec61g	44.3488	1.06006	0.395085	2.68312	0.00729394	0.0269341
Tomm40l	836.186	1.05981	0.158292	6.6953	2.15222e-11	6.10556e-10
Eef1b2	1228.88	1.05947	0.158516	6.68366	2.33053e-11	6.56179e-10
Pcsk1n	5760.86	1.05893	0.165092	6.41415	1.4161e-10	3.50105e-09
Rpl21	88.0582	1.05886	0.358839	2.95081	0.00316945	0.0134414
Pusl1	229.228	1.05811	0.243902	4.33826	1.43615e-05	0.000121149
Cox7a2l	1425.23	1.05775	0.162178	6.52218	6.92926e-11	1.82114e-09
Fam129b	348.201	1.05755	0.19179	5.51412	3.50531e-08	5.30284e-07
Nedd8	803.996	1.05608	0.150889	6.99908	2.57655e-12	8.84812e-11
Zfp787	139.694	1.05568	0.217547	4.85265	1.21822e-06	1.29566e-05
Mettl26	246.624	1.05498	0.22743	4.6387	3.506e-06	3.38575e-05
Rnf170	277.929	1.05496	0.184629	5.71397	1.10371e-08	1.84242e-07
Gapdh	389.978	1.0541	0.256245	4.11364	3.8947e-05	0.000292239
Smim12	342.136	1.05365	0.153773	6.852	7.28265e-12	2.27216e-10
Nqo1	51.507	1.05294	0.410909	2.56246	0.0103933	0.0360881
Ppp1r14a	170.437	1.05237	0.295088	3.56629	0.000362077	0.00207789
Coq3	175.464	1.05221	0.288671	3.64501	0.000267384	0.00160569
Bin3	122.2	1.05221	0.326377	3.22389	0.00126461	0.00612415
Tbrg1	534.421	1.052	0.16444	6.39751	1.5793e-10	3.87264e-09
Pcx	831.619	1.05144	0.122434	8.58782	8.86353e-18	6.61766e-16
R74862	80.2916	1.05134	0.342324	3.07118	0.00213217	0.00956576
Clec2l	525.854	1.05112	0.286385	3.67029	0.000242273	0.00147437
Hsp90aa1	3158.37	1.04928	0.126914	8.26763	1.36644e-16	9.15454e-15
Arxes1	182.435	1.04917	0.21402	4.90223	9.47554e-07	1.03795e-05
Chmp5	675.844	1.04646	0.169926	6.1583	7.35294e-10	1.55198e-08
Rpp21	148.933	1.04421	0.2958	3.5301	0.000415401	0.00233831
Cavin3	181.459	1.04399	0.285432	3.65758	0.000254611	0.00153946
Atp6ap1l	93.8269	1.04386	0.295042	3.53802	0.000403138	0.00227897
Dhps	371.601	1.04231	0.167513	6.22225	4.90079e-10	1.08315e-08
Igfbp6	331.045	1.04189	0.253355	4.11237	3.91624e-05	0.000293561
Bax	220.984	1.04072	0.174978	5.94772	2.71899e-09	5.09411e-08
Sparc	3631.14	1.04041	0.133758	7.77829	7.35106e-15	3.77799e-13
Bace2	39.3272	1.03975	0.405855	2.56187	0.0104109	0.0361157
Chadl	175.102	1.03852	0.273212	3.80117	0.000144017	0.000929037
Bex3	1448.68	1.03807	0.183037	5.67139	1.41647e-08	2.31558e-07
Rdh13	243.109	1.03652	0.22707	4.56475	5.00078e-06	4.66931e-05
Ift20	465.935	1.03535	0.188148	5.50281	3.73779e-08	5.6093e-07
Lpar1	394.169	1.03471	0.20713	4.99548	5.86889e-07	6.70787e-06
Uqcc3	159.776	1.03424	0.191007	5.41467	6.14021e-08	8.79117e-07
Snu13	628.446	1.03419	0.142482	7.25839	3.91731e-13	1.54297e-11
Gtf3a	251.714	1.03162	0.169353	6.09155	1.11825e-09	2.2832e-08
Sec11c	620.585	1.03142	0.166605	6.19082	5.98527e-10	1.29053e-08
Ebpl	135.579	1.03142	0.312808	3.2973	0.000976192	0.00489957
Zfp688	102.962	1.03101	0.269519	3.82536	0.00013058	0.000852376
Ube2j2	255.473	1.03064	0.205951	5.00429	5.60689e-07	6.4231e-06
Fbxo6	176.205	1.03039	0.263002	3.91781	8.93572e-05	0.000609261
Lpcat1	407.785	1.02962	0.168887	6.09652	1.08403e-09	2.21636e-08
Anapc11	419.089	1.02954	0.208811	4.93049	8.2025e-07	9.10465e-06
Mrpl48	488.007	1.02807	0.158989	6.46633	1.0041e-10	2.55399e-09
Tsc22d3	967.985	1.02772	0.195057	5.26881	1.37312e-07	1.80127e-06
Grhpr	342.152	1.02621	0.296725	3.45844	0.000543305	0.00294558
Bag1	1151.4	1.0262	0.162441	6.31735	2.66088e-10	6.27859e-09
Rcn3	53.8252	1.02602	0.377655	2.7168	0.00659155	0.0248105
Vps4b	463.534	1.0256	0.214108	4.79013	1.66676e-06	1.71322e-05
C1d	340.666	1.02503	0.258458	3.96595	7.31028e-05	0.000512163
Kif1c	1070.79	1.02392	0.258843	3.95578	7.62866e-05	0.000531492
Hdhd3	58.6566	1.02158	0.353576	2.88927	0.00386132	0.0158195
Tsg101	402.201	1.02083	0.14672	6.95767	3.4595e-12	1.14103e-10
Ppil3	155.525	1.01911	0.26534	3.84078	0.000122642	0.000807378
Selenok	385.973	1.0191	0.207602	4.90891	9.15833e-07	1.0091e-05
Ccdc189	61.8839	1.01905	0.38613	2.63914	0.00831168	0.0300056
Cox6a1	2220.95	1.01846	0.144806	7.03327	2.01744e-12	7.07376e-11
Mpst	261.445	1.01835	0.21817	4.66767	3.04638e-06	2.97637e-05
Ndufaf5	290.238	1.01732	0.179231	5.67603	1.37857e-08	2.26596e-07
Gnb2	2800.47	1.01713	0.128864	7.89305	2.94885e-15	1.60339e-13
Cntn6	222.507	1.01693	0.243582	4.17491	2.98101e-05	0.000230717
Rnf121	318.343	1.01495	0.202723	5.00659	5.54014e-07	6.35148e-06
Cradd	65.1763	1.01382	0.412685	2.45664	0.0140243	0.0459689
Ube2d-ps	235.242	1.01361	0.246534	4.11143	3.93219e-05	0.000294463
Nudt19	671.639	1.01224	0.180415	5.61065	2.0157e-08	3.19089e-07
Aurkaip1	540.678	1.0098	0.142526	7.08502	1.39022e-12	4.95559e-11
Sdhaf1	164.235	1.00879	0.202898	4.97191	6.62963e-07	7.51441e-06
Arhgdib	100.065	1.00782	0.306148	3.29192	0.000995051	0.0049787
Atp5j	1508.88	1.00749	0.238044	4.23235	2.31258e-05	0.000185489
Slc46a1	104.917	1.00635	0.331281	3.03776	0.00238343	0.0105138
Tmem258	219.826	1.00612	0.232488	4.32764	1.50718e-05	0.000126551
Mdk	138.29	1.00535	0.247084	4.06885	4.72458e-05	0.000349098
Ube2d2a	634.501	1.0053	0.165691	6.06731	1.30068e-09	2.6271e-08
Ubxn1	669.09	1.00472	0.208116	4.82768	1.38131e-06	1.45082e-05
Oaz1	292.809	1.00398	0.176086	5.70162	1.18673e-08	1.96571e-07
Acyp1	116.727	1.00369	0.360753	2.7822	0.00539915	0.0210182
Dad1	635.101	1.00331	0.236134	4.24888	2.14839e-05	0.000173456
Timm17b	180.887	1.00272	0.243249	4.12219	3.75295e-05	0.000282025
Gtf2f2	100.257	1.00245	0.318974	3.14275	0.00167371	0.00782431
Mlh1	126.548	1.00232	0.297596	3.36806	0.000756979	0.0039349
B3galt6	130.925	1.00138	0.26321	3.80451	0.000142088	0.000918309
Pmvk	411.584	1.00082	0.18048	5.54532	2.9342e-08	4.53487e-07
Ttc27	155.407	1.0007	0.200634	4.98767	6.11132e-07	6.95847e-06
Gstk1	102.731	1.00002	0.278564	3.58991	0.000330798	0.00192638
Ercc6l2	97.5549	-1.00001	0.263477	-3.79544	0.000147383	0.000948445
Ldlrad3	48.7633	-1.00027	0.335501	-2.98141	0.00286929	0.0123521
Ncor1	736.365	-1.00029	0.166013	-6.02538	1.68709e-09	3.30957e-08
Sort1	1901.61	-1.00032	0.185055	-5.40554	6.46127e-08	9.17353e-07
Kdm5c	274.443	-1.00105	0.254858	-3.92788	8.56986e-05	0.000587251
Zbtb20	337.667	-1.00132	0.315146	-3.17732	0.00148643	0.00703907
Usf3	259.601	-1.00184	0.242681	-4.12824	3.65555e-05	0.000275257
Dhx35	91.2525	-1.0036	0.400589	-2.5053	0.0122347	0.0412413
Lin7a	58.4388	-1.00421	0.34925	-2.87533	0.00403601	0.0164097
Cacna2d1	796.407	-1.00522	0.146677	-6.8533	7.21658e-12	2.25623e-10
Brpf1	138.332	-1.00559	0.26393	-3.81006	0.000138933	0.000899083
Afap1	100.356	-1.00589	0.374027	-2.68935	0.0071592	0.0265149
Dmxl2	847.802	-1.00596	0.308168	-3.26432	0.00109727	0.00541848
Nvl	300.159	-1.00608	0.321694	-3.12745	0.0017633	0.00818493
Dock3	1180.32	-1.00619	0.16042	-6.27225	3.55872e-10	8.16601e-09
Fnbp4	230.127	-1.00628	0.21673	-4.64301	3.43371e-06	3.32021e-05
Asap2	164.658	-1.00693	0.25159	-4.00227	6.27365e-05	0.000445568
Mapk1ip1l	137.814	-1.00712	0.294203	-3.42322	0.00061885	0.00330737
Mtmr12	181.153	-1.00716	0.399781	-2.51927	0.0117597	0.0399543
Peli3	113.344	-1.00728	0.2551	-3.94857	7.86205e-05	0.000544969
Rbfox2	1120.89	-1.00935	0.123548	-8.16968	3.09211e-16	1.93347e-14
Frmd4b	96.9573	-1.00964	0.377271	-2.67617	0.00744679	0.0273907
Fbxl20	285.161	-1.01011	0.20483	-4.93146	8.16171e-07	9.07219e-06
Actn1	385.638	-1.01015	0.188357	-5.36295	8.18718e-08	1.13596e-06
Atic	133.322	-1.01039	0.235893	-4.28324	1.84192e-05	0.000151614
Tjap1	137.443	-1.01056	0.290063	-3.48394	0.000494099	0.00271113
Magi3	245.315	-1.01158	0.400049	-2.52865	0.0114502	0.0390175
Slc4a8	485.162	-1.01168	0.174989	-5.7814	7.40804e-09	1.27931e-07
D3Ertd751e	72.8968	-1.01187	0.266977	-3.79009	0.000150592	0.000965374
Unc5d	215.963	-1.01293	0.186252	-5.4385	5.37311e-08	7.77572e-07
Rnf38	204.781	-1.0135	0.244351	-4.14772	3.35797e-05	0.000255026
Runx1t1	74.0549	-1.01406	0.380669	-2.66389	0.00772422	0.0282243
Cul4a	307.678	-1.01556	0.298898	-3.39767	0.000679622	0.0035887
Gpr176	67.3197	-1.0166	0.363945	-2.79328	0.00521772	0.0204018
Cdh20	103.752	-1.01665	0.253582	-4.00916	6.09349e-05	0.000434503
Zmynd8	563.773	-1.01806	0.239606	-4.2489	2.14819e-05	0.000173456
Ttll4	146.3	-1.01843	0.355212	-2.86711	0.00414241	0.0167768
Phf2	220.195	-1.01868	0.19976	-5.0995	3.40552e-07	4.08853e-06
Gspt1	278.41	-1.01907	0.218878	-4.65588	3.22595e-06	3.13523e-05
Suz12	169.385	-1.02104	0.308369	-3.31109	0.000929342	0.004699
Zfp266	144.83	-1.02185	0.232433	-4.39631	1.10108e-05	9.54037e-05
Zc3h4	236.701	-1.02232	0.324283	-3.15256	0.00161846	0.00759718
Ktn1	421.643	-1.02276	0.236456	-4.32536	1.52283e-05	0.000127457
Gria2	1871.54	-1.02386	0.14442	-7.08945	1.34646e-12	4.81103e-11
Car12	93.9736	-1.02389	0.405895	-2.52254	0.011651	0.0396117
Trank1	2173.13	-1.02447	0.2863	-3.57831	0.000345827	0.00199993
Szt2	331.363	-1.02499	0.397239	-2.58028	0.00987202	0.034597
Per2	229.999	-1.02513	0.295735	-3.46637	0.000527528	0.00287248
Lmtk2	726.557	-1.02518	0.180673	-5.67423	1.39316e-08	2.27995e-07
Ric1	183.993	-1.02522	0.296178	-3.46149	0.000537192	0.00291644
Ptpre	141.988	-1.02578	0.246574	-4.16012	3.18086e-05	0.000243661
Vegfa	288.307	-1.02664	0.253063	-4.05687	4.97355e-05	0.000364088
Socs7	490.99	-1.02729	0.23397	-4.39069	1.12993e-05	9.76217e-05
Serinc1	3351	-1.028	0.187611	-5.47941	4.26745e-08	6.32198e-07
Akap9	385.827	-1.02946	0.218334	-4.71507	2.41631e-06	2.41247e-05
Opcml	732.057	-1.02966	0.147623	-6.97494	3.0601e-12	1.02278e-10
Utp15	105.545	-1.02987	0.280704	-3.6689	0.000243599	0.00148124
Slc9a2	46.6668	-1.02993	0.351934	-2.92648	0.00342824	0.0143388
Epb41l3	934.107	-1.03148	0.15633	-6.59811	4.16422e-11	1.12195e-09
Thsd7a	152.248	-1.03219	0.254795	-4.05104	5.09904e-05	0.000372186
Tjp1	322.308	-1.03248	0.19637	-5.25781	1.45777e-07	1.90399e-06
Lemd3	140.852	-1.03292	0.202153	-5.10962	3.22807e-07	3.90046e-06
Eogt	114.625	-1.03322	0.237901	-4.34307	1.40504e-05	0.000118858
Nav1	582.233	-1.03322	0.190917	-5.41189	6.23641e-08	8.89637e-07
Zfp846	110.921	-1.03463	0.321761	-3.21553	0.00130202	0.00627066
Casc4	375.725	-1.03498	0.195092	-5.30509	1.12616e-07	1.50896e-06
Kit	193.021	-1.03538	0.329331	-3.1439	0.00166712	0.00780119
Cyfip2	3775.51	-1.03658	0.111315	-9.31212	1.25303e-20	1.35283e-18
Ptprj	478.114	-1.03707	0.398893	-2.59987	0.00932588	0.0330313
Adgra2	72.6588	-1.03746	0.392284	-2.64467	0.00817716	0.0296126
Sbno2	109.219	-1.03893	0.30141	-3.44689	0.000567084	0.00305683
Ptcd3	198.785	-1.03921	0.362694	-2.86525	0.00416677	0.0168501
Atp11a	324.739	-1.03928	0.222397	-4.67309	2.96704e-06	2.90263e-05
Tspyl4	2554.38	-1.04036	0.155076	-6.70872	1.96338e-11	5.62298e-10
Shisa9	274.89	-1.04044	0.227706	-4.56922	4.8955e-06	4.58022e-05
Nos1	292.442	-1.04364	0.186475	-5.59665	2.18528e-08	3.43398e-07
Pgm2l1	1169.9	-1.04389	0.166861	-6.25605	3.9486e-10	8.9647e-09
Nf1	446.914	-1.04452	0.211027	-4.94967	7.43408e-07	8.35054e-06
Ipo8	220.753	-1.04481	0.285538	-3.65908	0.000253125	0.00153233
Igfn1	192.597	-1.04523	0.305919	-3.41668	0.000633888	0.00337212
Atp11b	365.229	-1.04571	0.238712	-4.38061	1.18349e-05	0.00010178
Arfgef2	335.918	-1.04578	0.252231	-4.1461	3.38182e-05	0.000256447
Plxna3	180.63	-1.046	0.295234	-3.54295	0.000395677	0.00224157
Appl1	431.277	-1.04728	0.276991	-3.78091	0.000156253	0.000996554
Aqp4	473.555	-1.04875	0.217164	-4.82932	1.37003e-06	1.4418e-05
Ryr3	330.55	-1.05088	0.265987	-3.95087	7.78665e-05	0.000540742
Nrip1	135.055	-1.0512	0.221001	-4.75654	1.96944e-06	1.99698e-05
Fmn2	306.884	-1.05246	0.258943	-4.06447	4.81424e-05	0.000354675
Zmym4	259.2	-1.0525	0.182604	-5.76387	8.22088e-09	1.40499e-07
Pias1	214.787	-1.05329	0.198368	-5.30981	1.09742e-07	1.47439e-06
Nop58	182.708	-1.05526	0.368419	-2.86429	0.00417942	0.0168785
Ubap2l	427.254	-1.05581	0.234212	-4.50791	6.54704e-06	5.94023e-05
Pxdn	325.254	-1.0562	0.149236	-7.07739	1.46889e-12	5.22363e-11
Rps6ka3	223.571	-1.05641	0.331295	-3.18872	0.00142902	0.00680156
Ralgapa1	535.74	-1.05647	0.201769	-5.23607	1.6403e-07	2.11842e-06
Fads2	380.5	-1.05659	0.306669	-3.44536	0.00057029	0.00307301
Nfkb1	83.0955	-1.058	0.340686	-3.10551	0.0018995	0.00869609
Iqgap2	103.113	-1.05847	0.271452	-3.89927	9.64841e-05	0.000653106
Ints2	90.9213	-1.05919	0.335467	-3.15737	0.00159201	0.0074777
Abl1	270.459	-1.05936	0.284276	-3.72651	0.000194146	0.00121196
Stard9	123.176	-1.05959	0.270299	-3.92009	8.85169e-05	0.000604356
Ankrd45	226.073	-1.06074	0.206679	-5.13233	2.86179e-07	3.50301e-06
Palmd	58.7957	-1.06079	0.305013	-3.47786	0.000505439	0.0027693
Zfp608	88.5375	-1.06112	0.298201	-3.55842	0.000373095	0.00213053
Lrrc7	211.621	-1.06134	0.356699	-2.97546	0.00292549	0.0125652
Mylip	72.5982	-1.06143	0.288193	-3.68304	0.000230465	0.00141167
Gan	142.468	-1.06167	0.228948	-4.63714	3.53259e-06	3.40923e-05
Nedd4	1953.75	-1.06215	0.148548	-7.15023	8.66326e-13	3.26657e-11
Dgkh	389.843	-1.06272	0.208185	-5.10469	3.31331e-07	3.9874e-06
Man2a1	88.8864	-1.06282	0.28675	-3.70641	0.000210214	0.00130413
Stox2	477.397	-1.06472	0.142696	-7.46146	8.55704e-14	3.72219e-12
Npas2	154.122	-1.06512	0.29859	-3.56716	0.000360869	0.00207334
Adamts20	55.106	-1.06745	0.411155	-2.59623	0.00942523	0.0333223
Abcc5	929.969	-1.06758	0.178084	-5.99485	2.03677e-09	3.91367e-08
Esyt2	164.082	-1.06807	0.322675	-3.31004	0.000932813	0.00470704
Mettl17	117.961	-1.06822	0.406719	-2.62644	0.00862827	0.0309401
Ehbp1	232.309	-1.06886	0.242021	-4.4164	1.00357e-05	8.77655e-05
Herc2	1028.89	-1.06912	0.157681	-6.78026	1.19958e-11	3.52982e-10
Nufip2	112.863	-1.07083	0.269423	-3.97453	7.05189e-05	0.000495448
Exd2	492.09	-1.07119	0.136012	-7.87565	3.38982e-15	1.82333e-13
Atp2b1	2047.74	-1.0722	0.163794	-6.54602	5.90917e-11	1.56677e-09
Dbr1	49.9803	-1.0734	0.410098	-2.61743	0.00885958	0.031611
Evi5	302.554	-1.07464	0.199417	-5.3889	7.08913e-08	9.96715e-07
Rnf44	483.769	-1.07475	0.186019	-5.77763	7.57586e-09	1.30529e-07
Nxph1	135.162	-1.07541	0.37734	-2.84997	0.00437229	0.0175113
Tmem67	50.922	-1.07632	0.412288	-2.61061	0.00903821	0.0321566
Bicral	290.327	-1.07684	0.216847	-4.96591	6.83812e-07	7.73321e-06
Pdp2	42.4027	-1.0769	0.396074	-2.71894	0.00654909	0.0247065
Dock9	561.177	-1.07737	0.187392	-5.74926	8.96351e-09	1.51823e-07
Ubr3	685.867	-1.07742	0.231415	-4.6558	3.2272e-06	3.13523e-05
Dapk1	477.182	-1.07812	0.139981	-7.70192	1.34033e-14	6.61662e-13
Creg2	526.97	-1.0791	0.158613	-6.80334	1.02224e-11	3.07429e-10
Dclk3	205.224	-1.07971	0.314671	-3.43125	0.00060081	0.00322237
Dcaf10	104.822	-1.08043	0.428156	-2.52345	0.011621	0.0395187
Rad54l2	144.798	-1.0807	0.214367	-5.04134	4.62282e-07	5.37372e-06
Rps6kb1	201.249	-1.08087	0.260305	-4.15233	3.29109e-05	0.000250835
Atg2b	201.887	-1.08179	0.209833	-5.15547	2.52999e-07	3.14301e-06
Naa25	209.245	-1.08207	0.20644	-5.24155	1.5923e-07	2.06352e-06
Col4a1	180.484	-1.08209	0.315365	-3.43121	0.00060089	0.00322237
Man1a2	537.354	-1.08212	0.126603	-8.54737	1.25926e-17	9.21838e-16
Tnks1bp1	362.596	-1.0836	0.247903	-4.37108	1.23631e-05	0.000105777
Shisa6	122.925	-1.08442	0.328962	-3.29649	0.000979015	0.00491046
Slf2	255.083	-1.08537	0.184384	-5.88646	3.94555e-09	7.20327e-08
Rimbp2	567.611	-1.08547	0.144342	-7.52014	5.47179e-14	2.47335e-12
Kcnq3	826.124	-1.08566	0.172004	-6.31185	2.75727e-10	6.45527e-09
Sned1	129.799	-1.08568	0.373982	-2.90303	0.00369574	0.0152278
Pou3f3	381.816	-1.08606	0.179921	-6.03632	1.57672e-09	3.10522e-08
Pag1	124.967	-1.08665	0.321746	-3.37737	0.000731833	0.00382536
Abi2	788.086	-1.08769	0.282194	-3.85442	0.000116005	0.000767251
Herc3	656.811	-1.08878	0.209388	-5.19982	1.99484e-07	2.53057e-06
Arhgef1	356.15	-1.08941	0.208738	-5.21902	1.79868e-07	2.29726e-06
Zbtb49	44.8429	-1.09031	0.381234	-2.85996	0.00423699	0.0170479
Scaf4	140.734	-1.09165	0.361705	-3.01807	0.00254394	0.0111466
Zcchc14	379.655	-1.09196	0.171584	-6.364	1.9657e-10	4.73504e-09
Per3	311.795	-1.09325	0.194315	-5.6262	1.84223e-08	2.9411e-07
9330182L06Rik	148.097	-1.09366	0.23333	-4.68719	2.76981e-06	2.73444e-05
Rbbp5	205.669	-1.09406	0.249959	-4.37695	1.20354e-05	0.000103386
Adgrl2	284.073	-1.09416	0.188295	-5.81086	6.21535e-09	1.09092e-07
Ano4	106.729	-1.09447	0.387485	-2.82455	0.00473471	0.0187675
Plekha7	108.337	-1.09582	0.374004	-2.92998	0.00338983	0.0142059
Fry	633.496	-1.09627	0.167445	-6.54709	5.86691e-11	1.55831e-09
Lnpk	124.648	-1.09721	0.368951	-2.97387	0.00294071	0.0126161
Ipo7	483.625	-1.09772	0.205358	-5.34538	9.02291e-08	1.23434e-06
Ppat	70.5723	-1.09801	0.337533	-3.25304	0.00114176	0.00560497
Mblac2	104.779	-1.09812	0.303081	-3.62317	0.000291011	0.00172754
Unc5c	154.195	-1.09825	0.26361	-4.16619	3.09737e-05	0.000238004
Ocrl	370.079	-1.09918	0.238657	-4.6057	4.11086e-06	3.91197e-05
Rock2	799.631	-1.10101	0.145442	-7.57006	3.73056e-14	1.70166e-12
Inpp4b	41.0751	-1.10102	0.447963	-2.45784	0.0139775	0.0458592
Zgpat	237.54	-1.10474	0.245049	-4.50826	6.53622e-06	5.934e-05
Txlng	70.7429	-1.10515	0.311927	-3.54298	0.000395636	0.00224157
Atp8a1	952.602	-1.10585	0.127296	-8.68724	3.71341e-18	2.90245e-16
Dagla	453.569	-1.10586	0.161519	-6.84664	7.56063e-12	2.33943e-10
Trip11	211.957	-1.10666	0.226737	-4.8808	1.05655e-06	1.14234e-05
Sgpl1	172.884	-1.10709	0.293256	-3.77515	0.000159909	0.00101728
Dido1	291.147	-1.10763	0.205224	-5.39718	6.76973e-08	9.55723e-07
Zfp280d	157.24	-1.10831	0.390937	-2.83501	0.00458239	0.0182602
Ptpn12	121.388	-1.10839	0.396069	-2.79847	0.00513451	0.0201234
Bbs5	75.1172	-1.10891	0.357486	-3.10196	0.00192242	0.00878228
Zik1	73.2173	-1.10908	0.316401	-3.50529	0.000456107	0.00252982
Sh3bgrl2	160.54	-1.10959	0.329478	-3.36771	0.000757956	0.00393859
Nrg1	51.9457	-1.11032	0.418121	-2.6555	0.0079192	0.0288245
Map1b	3042.52	-1.11293	0.155446	-7.15959	8.09202e-13	3.06659e-11
Myo9a	498.014	-1.11407	0.180717	-6.16472	7.06084e-10	1.50086e-08
Htr2c	238.305	-1.11418	0.353515	-3.15172	0.00162309	0.00760942
Nav3	341.744	-1.11691	0.208654	-5.35292	8.65453e-08	1.19155e-06
Sipa1l2	221.258	-1.11745	0.172902	-6.46289	1.02721e-10	2.59955e-09
Cpsf6	353.511	-1.12026	0.303202	-3.69476	0.000220092	0.001357
Arid4b	209.521	-1.12081	0.340095	-3.29558	0.000982187	0.00492472
Acvr2a	216.22	-1.12124	0.189393	-5.92015	3.21645e-09	5.93717e-08
B3glct	81.119	-1.12127	0.412272	-2.71973	0.00653349	0.0246645
Phf8	124.167	-1.1216	0.275083	-4.07733	4.55551e-05	0.000337268
Pkd2	197.784	-1.12202	0.288159	-3.89375	9.87063e-05	0.00066616
Pcmtd2	257.612	-1.12207	0.24597	-4.56182	5.07122e-06	4.72694e-05
Plekhg1	123.604	-1.12313	0.343117	-3.2733	0.00106299	0.0052787
Xylt1	207.813	-1.1234	0.336514	-3.33833	0.00084283	0.00432422
Bmpr2	598.555	-1.12375	0.210228	-5.34541	9.02118e-08	1.23434e-06
Phf20l1	222.953	-1.12483	0.249786	-4.50317	6.6946e-06	6.05581e-05
Tiam1	375.82	-1.12535	0.160444	-7.01399	2.31619e-12	8.06474e-11
Celsr2	865.264	-1.12597	0.174591	-6.4492	1.12445e-10	2.83132e-09
Ahctf1	242.748	-1.12774	0.292187	-3.85965	0.000113549	0.000752666
Sgsm1	575.234	-1.1282	0.222519	-5.07014	3.97517e-07	4.67885e-06
Hecw2	217.644	-1.12938	0.263119	-4.29228	1.76845e-05	0.000146221
Ncstn	280.066	-1.13042	0.263743	-4.28606	1.81873e-05	0.0001498
Cdh2	255.262	-1.13297	0.296988	-3.81485	0.000136263	0.000885624
Trerf1	244.902	-1.13307	0.216534	-5.23278	1.66981e-07	2.14913e-06
Hivep1	243.741	-1.13361	0.235511	-4.8134	1.48384e-06	1.53997e-05
Amotl2	98.4897	-1.13418	0.350007	-3.24043	0.00119348	0.00582458
Zfp40	102.489	-1.13495	0.388412	-2.92204	0.00347749	0.0145044
Epha7	232.446	-1.1353	0.274541	-4.13526	3.54556e-05	0.000268322
Tbc1d23	159.661	-1.1364	0.326193	-3.48384	0.00049428	0.00271113
Mast4	244.77	-1.13661	0.301444	-3.77057	0.000162875	0.00103439
Mon2	382.722	-1.13663	0.160019	-7.1031	1.2199e-12	4.422e-11
Ppp1r12b	529.276	-1.13691	0.270714	-4.19966	2.67316e-05	0.000210694
Tmem63c	188.436	-1.13917	0.262771	-4.33521	1.4562e-05	0.000122595
Exoc2	209.134	-1.13969	0.261118	-4.36467	1.27313e-05	0.000108618
Crim1	207.206	-1.14034	0.310159	-3.67663	0.000236336	0.00144213
Arnt	191.59	-1.14047	0.280922	-4.05974	4.91278e-05	0.000360518
Rab5a	348.126	-1.14129	0.225229	-5.06725	4.03597e-07	4.73185e-06
Atp11c	49.628	-1.14184	0.41578	-2.74625	0.00602803	0.0230772
Mtmr1	194.219	-1.14267	0.288699	-3.95799	7.55834e-05	0.000526837
Tcf20	401.513	-1.143	0.190596	-5.99701	2.00987e-09	3.87191e-08
Tmem245	409.279	-1.1431	0.235964	-4.84436	1.27022e-06	1.34525e-05
Miat	2039.33	-1.14314	0.224936	-5.08208	3.7333e-07	4.424e-06
Rock1	107.595	-1.1446	0.389561	-2.93818	0.00330148	0.0138938
Ahdc1	223.748	-1.14736	0.306444	-3.7441	0.00018104	0.00113867
Caln1	900.413	-1.15113	0.203708	-5.65087	1.59642e-08	2.58542e-07
Ppfia2	404.24	-1.15156	0.208627	-5.51973	3.39521e-08	5.15187e-07
Acap2	363.792	-1.15179	0.19232	-5.98891	2.1125e-09	4.04366e-08
U2surp	308.81	-1.15182	0.213149	-5.40384	6.52292e-08	9.25231e-07
Prkcd	201.513	-1.15409	0.346622	-3.32952	0.000869943	0.00444812
Med13	247.98	-1.15416	0.293927	-3.92669	8.61243e-05	0.000589629
Slitrk3	229.95	-1.15449	0.244858	-4.71494	2.41777e-06	2.41247e-05
Gpatch8	425.558	-1.15483	0.258607	-4.46557	7.98562e-06	7.1164e-05
Zkscan8	94.6515	-1.15582	0.323417	-3.57377	0.000351876	0.002031
Golga1	174.614	-1.1561	0.284786	-4.05952	4.91729e-05	0.000360673
Reps2	816.921	-1.15699	0.22505	-5.14105	2.73207e-07	3.36895e-06
Esrrg	98.3791	-1.15747	0.344483	-3.36001	0.000779386	0.0040318
Syngap1	1073	-1.15783	0.227269	-5.09452	3.49628e-07	4.1841e-06
Slc7a1	152.322	-1.15898	0.203266	-5.7018	1.1855e-08	1.96571e-07
Exoc6	103.06	-1.15904	0.277304	-4.17967	2.91927e-05	0.00022664
Tnrc18	359.183	-1.16036	0.167677	-6.9202	4.50992e-12	1.45237e-10
Etl4	312.987	-1.16275	0.192113	-6.05245	1.42662e-09	2.83942e-08
Snrk	277.631	-1.16303	0.249645	-4.65875	3.1813e-06	3.09811e-05
Prr14l	232.166	-1.16324	0.234309	-4.96454	6.88637e-07	7.78191e-06
Foxk1	182.676	-1.16454	0.372056	-3.13001	0.001748	0.00812897
Zfp536	83.3355	-1.16467	0.431804	-2.69722	0.0069921	0.0260249
Ice1	567.363	-1.16475	0.264827	-4.39817	1.09169e-05	9.47538e-05
Sgtb	517.583	-1.16606	0.191901	-6.07636	1.2294e-09	2.49996e-08
Wipi1	75.2262	-1.16633	0.32506	-3.58805	0.00033316	0.00193388
Acvr1b	523.405	-1.1664	0.180293	-6.46947	9.8349e-11	2.50581e-09
Abca1	138.772	-1.16698	0.300483	-3.88368	0.000102887	0.000690219
Ptpn3	269.261	-1.16754	0.217066	-5.3787	7.50251e-08	1.05224e-06
Lrch3	181.35	-1.16899	0.322191	-3.62824	0.000285357	0.00169868
Golga4	413.178	-1.16972	0.203769	-5.74042	9.44441e-09	1.59071e-07
Dnajc13	283.341	-1.17077	0.200826	-5.82976	5.55079e-09	9.86975e-08
Trrap	728.779	-1.17097	0.16336	-7.16805	7.60728e-13	2.9049e-11
Atp2b4	914.027	-1.17168	0.158951	-7.37136	1.68891e-13	7.0404e-12
Sbf2	245.122	-1.17222	0.190541	-6.15207	7.64762e-10	1.60965e-08
4931406P16Rik	169.814	-1.1723	0.374074	-3.13388	0.00172512	0.00803505
Sgms1	116.984	-1.17345	0.388784	-3.01825	0.00254242	0.0111431
Phlpp2	274.769	-1.17352	0.172881	-6.78803	1.13673e-11	3.37134e-10
Pgap1	178.173	-1.17473	0.250897	-4.68213	2.83913e-06	2.79206e-05
Zfp385b	107.119	-1.17563	0.309812	-3.79465	0.000147852	0.000950652
Myo1b	182.296	-1.1767	0.29201	-4.02964	5.58618e-05	0.000402071
Crnkl1	79.783	-1.17705	0.33159	-3.54971	0.00038565	0.00219554
Snhg14	203.487	-1.17797	0.194577	-6.05403	1.41268e-09	2.81916e-08
Alms1	38.2935	-1.17816	0.409391	-2.87784	0.00400404	0.016324
Usp32	548.038	-1.17873	0.156922	-7.51159	5.84137e-14	2.61676e-12
Cacna1e	1218.43	-1.17883	0.173784	-6.78333	1.1744e-11	3.47043e-10
Cbfa2t2	243.377	-1.1797	0.313329	-3.76504	0.000166521	0.00105442
Tmem108	94.6647	-1.17989	0.298545	-3.95214	7.7456e-05	0.000538389
Ssh3	265.816	-1.18022	0.244837	-4.82043	1.43248e-06	1.49806e-05
Ccnl1	181.965	-1.18041	0.228496	-5.16602	2.39129e-07	2.98553e-06
Dmtf1	270.305	-1.18223	0.248721	-4.75325	2.00169e-06	2.02695e-05
Egr3	362.781	-1.18776	0.30655	-3.87461	0.000106796	0.00071136
Irs2	262.926	-1.18782	0.227061	-5.23128	1.68337e-07	2.16287e-06
AI504432	122.743	-1.18827	0.367245	-3.23564	0.00121372	0.00590414
Edem1	102.336	-1.18834	0.320824	-3.70404	0.000212194	0.00131315
Mdn1	294.085	-1.18956	0.163438	-7.27832	3.38001e-13	1.3419e-11
Prdm10	92.1022	-1.18999	0.29745	-4.00064	6.31718e-05	0.000448024
D430042O09Rik	123.317	-1.19137	0.306263	-3.89003	0.000100234	0.000675075
Btaf1	158.321	-1.19367	0.318717	-3.74522	0.000180237	0.0011341
Adam22	927.851	-1.19393	0.152287	-7.84003	4.50422e-15	2.37657e-13
Intu	43.0225	-1.19555	0.483456	-2.47293	0.013401	0.0443559
Qtrt2	72.1788	-1.19661	0.361501	-3.31012	0.000932564	0.00470704
Dip2a	413.906	-1.19737	0.18251	-6.56057	5.36024e-11	1.42626e-09
Ago2	390.214	-1.19755	0.283181	-4.22893	2.34805e-05	0.000187631
9930021J03Rik	218.597	-1.19906	0.236009	-5.08058	3.76285e-07	4.4534e-06
Grin2a	667.002	-1.20062	0.249243	-4.81708	1.45674e-06	1.5192e-05
Cdh18	64.8401	-1.2014	0.479791	-2.50401	0.0122794	0.0413733
Zfp831	113.555	-1.20145	0.252993	-4.74892	2.04503e-06	2.06804e-05
Zbtb18	1035.27	-1.20153	0.194616	-6.17384	6.66501e-10	1.42076e-08
Chd6	379.96	-1.20251	0.285801	-4.20752	2.58189e-05	0.000204575
Plcxd2	348.767	-1.20311	0.199227	-6.03889	1.5518e-09	3.06017e-08
Herc1	1106.21	-1.20547	0.213154	-5.65541	1.55477e-08	2.52243e-07
Ttc14	497.459	-1.20585	0.211991	-5.68823	1.28366e-08	2.1169e-07
Tshz1	107.252	-1.20715	0.390495	-3.09134	0.00199255	0.00903938
Atxn2	380.607	-1.20776	0.190186	-6.35044	2.14698e-10	5.1387e-09
Ankrd33b	329.393	-1.20805	0.228837	-5.27907	1.29841e-07	1.71375e-06
Hipk3	314.691	-1.20908	0.315913	-3.82726	0.000129579	0.00084621
Kcnn3	114.656	-1.2091	0.302853	-3.99237	6.54161e-05	0.00046263
Cep135	47.9682	-1.20961	0.393281	-3.0757	0.0021001	0.00944515
Tnfrsf25	73.4513	-1.21133	0.437149	-2.77097	0.00558901	0.0216562
Phf3	317.339	-1.21294	0.233401	-5.1968	2.02746e-07	2.5676e-06
Rab11fip2	208.558	-1.21305	0.458245	-2.64717	0.00811692	0.0294371
Mical2	1006.45	-1.21361	0.163099	-7.44095	9.99649e-14	4.31084e-12
Rfx1	165.516	-1.21399	0.350129	-3.46727	0.00052578	0.00286506
Plxna4	406.058	-1.21432	0.191643	-6.33641	2.35185e-10	5.56692e-09
Baz2a	347.72	-1.21594	0.250619	-4.85176	1.22371e-06	1.30059e-05
Tti1	92.1704	-1.21603	0.341304	-3.56289	0.00036679	0.00210012
Edem3	168.448	-1.2164	0.323328	-3.76214	0.000168463	0.00106537
Grhl1	56.7742	-1.21772	0.368731	-3.30246	0.000958416	0.00482002
Foxj3	303.835	-1.21804	0.248253	-4.90644	9.27446e-07	1.0189e-05
Pds5a	240.877	-1.21849	0.345477	-3.52698	0.000420331	0.00235915
Cttnbp2	499.957	-1.22197	0.149373	-8.18064	2.82329e-16	1.7953e-14
Arl13b	36.1548	-1.22504	0.467475	-2.62055	0.00877884	0.0313676
Zfp62	127.523	-1.22717	0.263263	-4.6614	3.1407e-06	3.06254e-05
Trhde	89.6449	-1.22752	0.345523	-3.55264	0.000381388	0.00217458
C530008M17Rik	215.311	-1.22795	0.254496	-4.82502	1.39986e-06	1.46702e-05
Nipbl	187.646	-1.22801	0.468148	-2.62313	0.0087126	0.0311727
Strn3	257.861	-1.22851	0.304808	-4.03046	5.56682e-05	0.000401255
Tbc1d30	450.686	-1.22852	0.160626	-7.64835	2.03572e-14	9.72933e-13
Ntrk3	776.438	-1.22867	0.177802	-6.91035	4.83458e-12	1.54696e-10
Zfp111	38.6466	-1.2298	0.455945	-2.69724	0.00699159	0.0260249
Ankfy1	245.967	-1.2304	0.276179	-4.45507	8.38665e-06	7.44284e-05
Prox1	108.598	-1.23047	0.418043	-2.94342	0.00324612	0.0137031
Smc2	37.5929	-1.23553	0.413105	-2.99083	0.00278218	0.0120116
4932438A13Rik	530.944	-1.2363	0.30208	-4.09264	4.26498e-05	0.000317405
Atxn2l	667.293	-1.23677	0.184215	-6.71374	1.89699e-11	5.45366e-10
Rbm25	481.099	-1.23711	0.234158	-5.28325	1.26913e-07	1.67804e-06
Ubr5	657.868	-1.23946	0.234406	-5.28765	1.23898e-07	1.64543e-06
Kmt2d	523.803	-1.24202	0.278524	-4.45928	8.2237e-06	7.31554e-05
Dlgap2	169.119	-1.24211	0.230174	-5.39639	6.79937e-08	9.59005e-07
Heatr5b	169.701	-1.24257	0.277105	-4.48413	7.32136e-06	6.57914e-05
Serinc5	404.13	-1.24265	0.24798	-5.01108	5.41245e-07	6.21459e-06
Rorb	131.889	-1.2431	0.30935	-4.01843	5.85867e-05	0.000420273
Mapkbp1	331.915	-1.24354	0.174764	-7.11555	1.11471e-12	4.08012e-11
Cdk13	205.197	-1.24492	0.19136	-6.50564	7.73658e-11	2.01567e-09
Tmem178b	617.238	-1.24497	0.170388	-7.3067	2.73786e-13	1.10104e-11
Dzip3	298.676	-1.24516	0.220351	-5.6508	1.59704e-08	2.58542e-07
Cramp1l	190.926	-1.24563	0.182762	-6.81558	9.38865e-12	2.83492e-10
Nfat5	426.829	-1.24572	0.298296	-4.17611	2.96541e-05	0.000229747
Snx13	262.723	-1.24596	0.256346	-4.86046	1.17111e-06	1.25177e-05
Lrp6	210.316	-1.24684	0.282632	-4.41154	1.02636e-05	8.94976e-05
Kansl2	56.2604	-1.24704	0.358716	-3.4764	0.000508192	0.0027822
Slc24a4	96.7712	-1.24738	0.30733	-4.05875	4.93358e-05	0.000361691
Lrrk2	202.79	-1.24784	0.216174	-5.77238	7.81579e-09	1.34048e-07
Mbd5	265.196	-1.2483	0.222583	-5.60824	2.0439e-08	3.22871e-07
Ago3	251.247	-1.24862	0.164525	-7.58921	3.21861e-14	1.47711e-12
Hook3	344.443	-1.24995	0.178984	-6.98358	2.87757e-12	9.68245e-11
Mysm1	98.6534	-1.25054	0.29	-4.31221	1.61629e-05	0.00013438
Stag1	202.372	-1.25102	0.206975	-6.04431	1.50054e-09	2.97473e-08
Smad3	300.283	-1.25199	0.300866	-4.16127	3.1648e-05	0.000242813
Wdfy1	86.6091	-1.25301	0.301203	-4.16001	3.18235e-05	0.000243661
Dmd	204.48	-1.25314	0.231276	-5.41838	6.01416e-08	8.62029e-07
Fryl	312.337	-1.25378	0.230003	-5.45114	5.00478e-08	7.29192e-07
Fat3	347.195	-1.25508	0.297549	-4.21806	2.46415e-05	0.00019611
Hdac9	149.331	-1.25587	0.277241	-4.5299	5.90124e-06	5.4132e-05
Zfhx2	265.364	-1.2582	0.272844	-4.61141	3.99939e-06	3.81397e-05
Gm10698	107.851	-1.25968	0.231683	-5.4371	5.41552e-08	7.82955e-07
Cpeb4	303.722	-1.25984	0.275028	-4.58076	4.63294e-06	4.35903e-05
Mga	231.631	-1.26059	0.200665	-6.28206	3.34109e-10	7.67837e-09
Akap5	400.439	-1.26083	0.1594	-7.90984	2.57726e-15	1.41157e-13
Adcy1	2318.39	-1.26084	0.105133	-11.9929	3.8727e-33	1.4175e-30
Cacna1a	577.945	-1.2611	0.167984	-7.50726	6.03778e-14	2.68869e-12
Map9	490.512	-1.26199	0.166025	-7.60121	2.93369e-14	1.35882e-12
Gpr26	856.272	-1.26527	0.128404	-9.85384	6.59748e-23	8.7618e-21
Abcc1	117.236	-1.2682	0.293393	-4.32254	1.54243e-05	0.000128882
Setd2	292.458	-1.26835	0.185212	-6.84807	7.48527e-12	2.3209e-10
Flvcr1	68.7491	-1.26838	0.415932	-3.04949	0.00229232	0.010159
Utp20	105.63	-1.26904	0.304177	-4.17203	3.01893e-05	0.000233051
Plekhm3	180.954	-1.27006	0.285874	-4.44272	8.88274e-06	7.85061e-05
Pfas	131.021	-1.27008	0.257903	-4.92464	8.45143e-07	9.35662e-06
Kcnq1ot1	168.037	-1.27114	0.423531	-3.00128	0.00268847	0.0116741
Cdkl5	612.642	-1.27272	0.211349	-6.02189	1.72389e-09	3.3748e-08
5330417C22Rik	204.09	-1.27313	0.310254	-4.1035	4.06954e-05	0.000304141
Dst	1454.52	-1.2735	0.147925	-8.6091	7.36384e-18	5.6096e-16
Meg3	79.4838	-1.27434	0.49178	-2.59127	0.0095622	0.0337274
Aff4	761.307	-1.27474	0.191517	-6.65602	2.81339e-11	7.84767e-10
Unc79	291.27	-1.27496	0.260436	-4.89549	9.80623e-07	1.06883e-05
Epha4	583.082	-1.27599	0.223897	-5.69901	1.20505e-08	1.99384e-07
Rasal2	364.926	-1.28044	0.21836	-5.86389	4.52156e-09	8.17531e-08
Gria3	847.833	-1.2814	0.199526	-6.4222	1.34322e-10	3.33737e-09
Pum1	257.831	-1.28162	0.381641	-3.35819	0.000784554	0.00405573
Fut9	332.555	-1.28217	0.203712	-6.29406	3.09272e-10	7.16241e-09
Pdpk1	533.566	-1.28261	0.190761	-6.72363	1.77252e-11	5.1056e-10
Tnks	389.253	-1.28266	0.214614	-5.9766	2.27836e-09	4.3171e-08
Wnk3	128.682	-1.28287	0.273745	-4.68636	2.78109e-06	2.74217e-05
Kdm4a	199.465	-1.28322	0.339653	-3.77805	0.000158063	0.00100724
Osbpl3	122.001	-1.28331	0.296855	-4.32304	1.53894e-05	0.000128662
Als2	162.333	-1.28333	0.279196	-4.59652	4.29605e-06	4.07042e-05
Dusp11	322.035	-1.28794	0.160113	-8.04395	8.6988e-16	5.07949e-14
Rasa2	100.14	-1.28946	0.291285	-4.4268	9.564e-06	8.3983e-05
Kcnh1	307.549	-1.28959	0.310806	-4.14918	3.33671e-05	0.000253539
Setd5	463.641	-1.2896	0.164826	-7.824	5.11697e-15	2.67562e-13
Il1rapl1	71.1155	-1.28987	0.379761	-3.39653	0.000682451	0.00359768
Dpyd	23.989	-1.29071	0.533181	-2.42078	0.0154874	0.0498112
Sema6d	272.236	-1.2926	0.32679	-3.95544	7.63928e-05	0.000531985
Arhgef11	377.813	-1.29504	0.194681	-6.65212	2.88908e-11	8.04387e-10
Luc7l2	610.392	-1.29602	0.246242	-5.26321	1.41563e-07	1.85055e-06
Leng8	1310.61	-1.29728	0.193677	-6.69813	2.11102e-11	6.00003e-10
Slc6a6	532.233	-1.29815	0.191811	-6.76786	1.30704e-11	3.82353e-10
Slc23a2	659.168	-1.29866	0.211121	-6.15127	7.68639e-10	1.61554e-08
Smg1	681.331	-1.29904	0.230191	-5.64332	1.66799e-08	2.68291e-07
Pcnt	139.737	-1.30006	0.222875	-5.83314	5.43935e-09	9.7061e-08
Glg1	801.544	-1.30073	0.243263	-5.34703	8.94087e-08	1.22755e-06
Akap13	160.301	-1.30166	0.350604	-3.71262	0.000205123	0.00127465
Usp12	201.956	-1.30191	0.268921	-4.84121	1.2905e-06	1.36384e-05
Ttbk2	306.222	-1.30318	0.201153	-6.47856	9.2604e-11	2.37964e-09
Afdn	342.711	-1.30695	0.302132	-4.32575	1.52011e-05	0.000127335
Kdm7a	226.803	-1.30781	0.227052	-5.75996	8.41356e-09	1.43317e-07
Dennd4a	279.275	-1.30996	0.175409	-7.46801	8.14168e-14	3.55181e-12
Vps13d	477.414	-1.31034	0.201042	-6.51774	7.13731e-11	1.87255e-09
Vps13a	256.708	-1.31047	0.190369	-6.88383	5.82639e-12	1.84465e-10
Trp53bp2	138.426	-1.31233	0.367122	-3.57465	0.000350699	0.00202499
Rprd1a	277.344	-1.31404	0.365612	-3.59408	0.000325535	0.00189975
C1ql3	187.958	-1.31526	0.284824	-4.61778	3.87871e-06	3.70798e-05
Togaram1	182.638	-1.31922	0.2696	-4.89325	9.91818e-07	1.08013e-05
Crkl	150.722	-1.31997	0.39171	-3.36977	0.000752322	0.00391745
Macf1	1497.92	-1.32135	0.172104	-7.67761	1.62081e-14	7.89724e-13
Dgki	103.372	-1.32172	0.247596	-5.33822	9.38616e-08	1.27937e-06
Scn1a	528.806	-1.32193	0.213367	-6.19558	5.80707e-10	1.25572e-08
Nktr	615.764	-1.32541	0.178553	-7.42308	1.1443e-13	4.9205e-12
Tub	1009.57	-1.32563	0.118146	-11.2202	3.24356e-29	9.18416e-27
Hmgxb4	62.2723	-1.32697	0.407418	-3.25703	0.00112585	0.00554137
Yeats2	188.74	-1.32699	0.236125	-5.61985	1.91124e-08	3.03835e-07
Dr1	113.565	-1.32794	0.536667	-2.47443	0.013345	0.0442288
Bod1l	263.109	-1.32938	0.392886	-3.38362	0.000715375	0.00375109
Fosl2	125.456	-1.3302	0.358186	-3.71371	0.000204246	0.00126973
Nol4	305.332	-1.33143	0.287402	-4.63262	3.6106e-06	3.48004e-05
Chd2	253.15	-1.33212	0.211298	-6.30446	2.89204e-10	6.73925e-09
Flrt2	224.449	-1.33247	0.197725	-6.73903	1.59442e-11	4.62815e-10
Golim4	57.6605	-1.33671	0.45848	-2.91552	0.00355094	0.0147411
Itga4	63.275	-1.33831	0.526749	-2.54069	0.0110632	0.0379669
Bahcc1	112.907	-1.33856	0.426124	-3.14124	0.00168237	0.00785541
Ulk3	119.416	-1.33963	0.341108	-3.92728	8.5912e-05	0.000588444
Ppp1r26	119.019	-1.33968	0.253866	-5.27713	1.31223e-07	1.72743e-06
Nin	201.466	-1.34003	0.228963	-5.85259	4.83978e-09	8.69827e-08
Mycbp2	1333.62	-1.34089	0.200676	-6.68185	2.35942e-11	6.63069e-10
Pank3	214.156	-1.34218	0.271621	-4.94136	7.758e-07	8.68838e-06
Pfkfb2	125.737	-1.34239	0.28192	-4.76161	1.92056e-06	1.9527e-05
Plekha5	332.15	-1.3425	0.225891	-5.94313	2.79626e-09	5.22584e-08
Dcaf1	127.205	-1.34269	0.325135	-4.12964	3.63324e-05	0.000273853
Sntb2	77.3001	-1.34371	0.315398	-4.26035	2.04105e-05	0.000165837
Msi2	252.4	-1.3484	0.310902	-4.33706	1.444e-05	0.000121742
Psmd1	375.775	-1.35081	0.25748	-5.24627	1.55212e-07	2.01842e-06
Fam214a	178.346	-1.35161	0.406574	-3.3244	0.0008861	0.00451382
Xpo5	189.736	-1.35199	0.519142	-2.60427	0.00920692	0.0326562
Zdhhc17	469.714	-1.35232	0.156146	-8.66058	4.69359e-18	3.63076e-16
Dnmt3a	418.72	-1.35406	0.268001	-5.05246	4.36157e-07	5.08578e-06
Csmd1	259.172	-1.35473	0.268541	-5.04477	4.54077e-07	5.28243e-06
Chd1l	50.5392	-1.3551	0.529587	-2.55878	0.0105039	0.0363645
Scn2a	973.218	-1.35524	0.1549	-8.74909	2.15078e-18	1.72603e-16
Serac1	73.4531	-1.35648	0.503712	-2.69297	0.00708188	0.0262934
Arfgef3	526.947	-1.35733	0.176232	-7.70192	1.34034e-14	6.61662e-13
Tbc1d32	47.5921	-1.35918	0.435962	-3.11766	0.00182295	0.00842013
Bcar3	62.393	-1.36042	0.349552	-3.89189	9.94648e-05	0.000670259
Ncam2	102.603	-1.36092	0.5043	-2.69864	0.00696231	0.0259715
Kat6b	177.109	-1.36117	0.221452	-6.14655	7.91844e-10	1.65735e-08
Thbd	53.6197	-1.36374	0.374193	-3.6445	0.000267916	0.00160825
Usp45	149.298	-1.36436	0.222522	-6.13135	8.71384e-10	1.81371e-08
Pnisr	718.858	-1.36636	0.193963	-7.04442	1.86229e-12	6.54506e-11
C2cd3	129.795	-1.36801	0.351869	-3.88785	0.000101137	0.000680004
Sdk2	94.5087	-1.37111	0.33393	-4.10599	4.02593e-05	0.000301032
Ash1l	481.997	-1.37119	0.21878	-6.26744	3.67044e-10	8.4095e-09
Atrn	784.298	-1.37352	0.193536	-7.09695	1.27536e-12	4.61188e-11
Adarb2	83.8831	-1.37758	0.523261	-2.63267	0.00847156	0.0304853
Gabpb2	108.947	-1.37774	0.237529	-5.8003	6.61983e-09	1.1565e-07
Uty	57.1065	-1.37932	0.363088	-3.79886	0.000145366	0.000936672
Fam199x	50.3872	-1.38188	0.35312	-3.91335	9.10244e-05	0.000618381
Atl3	157.774	-1.38413	0.314437	-4.40194	1.07286e-05	9.32675e-05
Akap11	872.557	-1.38465	0.242614	-5.7072	1.14849e-08	1.90868e-07
Sema3d	31.4681	-1.38643	0.50847	-2.72666	0.00639781	0.0242332
Bcl9	194.503	-1.38731	0.181396	-7.64794	2.04223e-14	9.72944e-13
Uggt2	110.539	-1.38784	0.310332	-4.47212	7.74478e-06	6.93472e-05
Setbp1	113.087	-1.38795	0.327688	-4.23558	2.27966e-05	0.000182945
Zfp711	44.4473	-1.38845	0.519018	-2.67514	0.00746977	0.027455
Lats1	137.247	-1.38959	0.271475	-5.11866	3.07719e-07	3.73922e-06
Ncoa2	292.089	-1.39192	0.406151	-3.4271	0.000610064	0.00326506
Pdzd2	304.465	-1.39318	0.150523	-9.25557	2.13091e-20	2.20542e-18
Mtf2	151.941	-1.39574	0.368202	-3.79071	0.000150218	0.000963385
Xxylt1	102.747	-1.39618	0.34411	-4.05735	4.9633e-05	0.000363515
Grik3	314.251	-1.39759	0.240352	-5.81476	6.07216e-09	1.0708e-07
Pcgf5	102.349	-1.39812	0.266228	-5.25159	1.50789e-07	1.96431e-06
Phc3	271.895	-1.39985	0.197304	-7.0949	1.29449e-12	4.65861e-11
Arid2	157.326	-1.40109	0.241512	-5.80135	6.57812e-09	1.15056e-07
Ddr2	50.3771	-1.4039	0.451081	-3.1123	0.00185635	0.00855335
Rrp1b	76.8261	-1.40454	0.366557	-3.83169	0.000127265	0.000832183
Arhgef12	779.413	-1.40471	0.145866	-9.63012	5.96571e-22	7.21238e-20
Usp28	143.378	-1.40513	0.226443	-6.20521	5.46232e-10	1.18802e-08
Spred2	276.224	-1.40731	0.2218	-6.34496	2.22488e-10	5.30824e-09
Kdm4c	94.3433	-1.40964	0.263292	-5.35389	8.60833e-08	1.18627e-06
Kmt2e	351.255	-1.41057	0.226925	-6.216	5.09977e-10	1.11726e-08
Faxc	126.809	-1.4113	0.358073	-3.94139	8.10114e-05	0.00055896
Atxn1l	154.482	-1.41164	0.308565	-4.57486	4.76542e-06	4.46409e-05
Kif21a	705.897	-1.41302	0.227765	-6.20382	5.51083e-10	1.19683e-08
Zfp146	127.982	-1.41989	0.545498	-2.60292	0.00924337	0.0327622
Myo19	59.4587	-1.42528	0.387356	-3.67951	0.000233683	0.00142846
Eml5	417.861	-1.42566	0.204091	-6.98542	2.84001e-12	9.59912e-11
Acvr1c	82.2497	-1.42571	0.344978	-4.13277	3.5842e-05	0.000270837
Cacna1c	380.741	-1.42572	0.185541	-7.6841	1.54075e-14	7.55623e-13
Lcor	22.5809	-1.42735	0.518078	-2.75508	0.00586773	0.022544
Tmem56	214.146	-1.42759	0.278946	-5.11781	3.09105e-07	3.75302e-06
Ndst3	84.549	-1.43029	0.437917	-3.26613	0.00109028	0.00538927
Trim17	31.7715	-1.43047	0.564388	-2.53455	0.0112592	0.0384999
Eml6	159.528	-1.4323	0.281181	-5.09388	3.50814e-07	4.19162e-06
Med12	129.837	-1.43586	0.354717	-4.04789	5.16812e-05	0.000376214
Pip5k1b	77.8583	-1.43677	0.470949	-3.05079	0.00228241	0.0101248
Adra1d	72.5268	-1.44327	0.529713	-2.72463	0.0064373	0.0243582
Dnhd1	39.5713	-1.44745	0.583318	-2.48141	0.0130865	0.0435163
Setx	346.5	-1.4496	0.203538	-7.12204	1.06338e-12	3.92092e-11
2700049A03Rik	44.8385	-1.45085	0.45162	-3.21255	0.00131561	0.00633001
Mdm1	36.5938	-1.45161	0.566028	-2.56455	0.0103309	0.0359037
Stk24	140.7	-1.45202	0.317974	-4.56648	4.9599e-06	4.6347e-05
Hook1	230.966	-1.45447	0.237975	-6.11187	9.8468e-10	2.02704e-08
Ranbp2	458.074	-1.45616	0.234446	-6.21105	5.26317e-10	1.14803e-08
Ryr2	719.102	-1.45853	0.220125	-6.6259	3.45144e-11	9.4174e-10
Slc4a7	77.3691	-1.45878	0.305462	-4.77566	1.79118e-06	1.82983e-05
Ddx3x	745.779	-1.46264	0.310314	-4.71341	2.4361e-06	2.42914e-05
Igf1r	234.4	-1.46345	0.177369	-8.25089	1.57214e-16	1.04394e-14
Arhgap32	1199	-1.46615	0.14702	-9.97244	2.01224e-23	2.90363e-21
Dync2h1	161.064	-1.46714	0.390695	-3.75519	0.00017321	0.00109263
Grm5	541.404	-1.47122	0.252308	-5.83103	5.50871e-09	9.8182e-08
Tgs1	119.342	-1.47434	0.215895	-6.82895	8.55409e-12	2.61448e-10
Zfp280b	81.9335	-1.47522	0.409164	-3.60544	0.00031162	0.00183319
Cp	63.7138	-1.47661	0.426037	-3.46593	0.000528407	0.0028752
Ankrd12	230.12	-1.47755	0.234044	-6.31312	2.73462e-10	6.41319e-09
Hinfp	108.438	-1.47799	0.60075	-2.46024	0.0138843	0.0456232
Zfp251	176.733	-1.47804	0.388832	-3.80124	0.000143972	0.000929037
Med13l	306.124	-1.47884	0.387858	-3.81283	0.000137387	0.000890996
Map3k13	63.5777	-1.47934	0.409843	-3.60952	0.000306766	0.00180889
Casd1	234.887	-1.4813	0.225341	-6.57359	4.91175e-11	1.31626e-09
Ralgapa2	120.681	-1.48303	0.278353	-5.32787	9.93719e-08	1.35079e-06
Pls1	65.3842	-1.48686	0.403807	-3.68212	0.000231307	0.00141509
E2f3	97.0564	-1.48691	0.317	-4.69056	2.72454e-06	2.70061e-05
Soga3	123.616	-1.48691	0.269528	-5.51672	3.45377e-08	5.23543e-07
Igf2r	144.475	-1.48768	0.35277	-4.21713	2.47433e-05	0.000196779
Stk3	54.1461	-1.48917	0.614805	-2.42218	0.0154275	0.0496522
Ctdspl2	56.2387	-1.48989	0.345347	-4.31418	1.60196e-05	0.000133411
Cntn3	95.8248	-1.49004	0.378185	-3.93997	8.1491e-05	0.000562011
2610021A01Rik	66.4185	-1.49185	0.358801	-4.15788	3.21211e-05	0.000245814
Tnpo1	228.939	-1.49511	0.196471	-7.60979	2.74535e-14	1.27632e-12
Cemip	87.3733	-1.49571	0.596606	-2.50702	0.0121752	0.0410685
Adgrl3	282.265	-1.49678	0.234136	-6.39278	1.62897e-10	3.98144e-09
Fras1	135.682	-1.49743	0.303657	-4.93133	8.16721e-07	9.07219e-06
Zfp462	149.188	-1.49895	0.306804	-4.88568	1.03072e-06	1.11844e-05
Ralgps1	359.37	-1.49939	0.170266	-8.80617	1.29496e-18	1.06194e-16
D130043K22Rik	150.881	-1.50127	0.423026	-3.54889	0.000386852	0.00220071
Sema4c	63.4242	-1.50424	0.4621	-3.25523	0.00113302	0.00557018
Hace1	219.86	-1.50488	0.272409	-5.52431	3.30776e-08	5.03955e-07
Stard8	141.799	-1.50492	0.448331	-3.35671	0.000788765	0.0040733
Slc5a3	123.248	-1.50524	0.273629	-5.50102	3.77605e-08	5.66105e-07
Rfx3	207.509	-1.50835	0.242473	-6.22068	4.9499e-10	1.09079e-08
Helz	201.379	-1.50851	0.236465	-6.37941	1.77776e-10	4.30304e-09
Pde7b	167.61	-1.50884	0.487344	-3.09605	0.00196118	0.00892131
Cdh7	71.2979	-1.50887	0.568277	-2.65517	0.0079269	0.0288455
Syne1	1813.53	-1.51004	0.134559	-11.2222	3.17361e-29	9.15892e-27
Ccdc66	68.3792	-1.51253	0.606416	-2.49421	0.0126236	0.0422863
Ube2i	139.431	-1.52047	0.287727	-5.28444	1.26092e-07	1.66866e-06
Cacna2d2	241.992	-1.52064	0.292418	-5.20024	1.99036e-07	2.52702e-06
Bdnf	92.9373	-1.52294	0.360037	-4.22997	2.33725e-05	0.000186968
Kmt2a	651.991	-1.52441	0.174237	-8.7491	2.15067e-18	1.72603e-16
A830036E02Rik	220.782	-1.52561	0.282497	-5.40045	6.64736e-08	9.41103e-07
Aldh1l2	22.7285	-1.53096	0.623891	-2.4539	0.0141317	0.0462704
Phldb2	39.0026	-1.5315	0.628447	-2.43695	0.0148117	0.0480811
Kcnj2	74.8408	-1.53168	0.361975	-4.23146	2.32175e-05	0.000186025
Atrx	537.537	-1.53245	0.173568	-8.82908	1.05543e-18	8.70265e-17
Slc4a10	713.926	-1.53499	0.165134	-9.29541	1.46639e-20	1.56699e-18
Znrf3	44.9019	-1.53575	0.409131	-3.7537	0.000174244	0.00109869
Ppip5k2	109.239	-1.53936	0.485657	-3.16963	0.00152631	0.00720067
Map3k9	100.227	-1.54045	0.380391	-4.04965	5.12942e-05	0.000374039
Hectd1	438.856	-1.54324	0.166446	-9.27166	1.83269e-20	1.93684e-18
Pcnx	408.423	-1.54344	0.167799	-9.19817	3.64107e-20	3.66721e-18
Ldb2	116.737	-1.54364	0.620001	-2.48974	0.0127838	0.0426991
Sos1	207.521	-1.54595	0.267879	-5.77108	7.87647e-09	1.34934e-07
Tshz2	175.974	-1.54596	0.28827	-5.36287	8.19092e-08	1.13596e-06
A330023F24Rik	216.951	-1.54744	0.356589	-4.33955	1.42776e-05	0.000120576
Nup153	160.761	-1.54744	0.280735	-5.51212	3.54537e-08	5.35266e-07
Uvssa	47.564	-1.54798	0.56404	-2.74446	0.00606113	0.0231862
Fmn1	68.3122	-1.54981	0.418322	-3.70482	0.000211538	0.00131018
Dhx9	454.932	-1.55229	0.596222	-2.60354	0.00922678	0.0327189
Plch1	59.1228	-1.55345	0.413961	-3.75266	0.000174971	0.00110281
Dph1	52.3111	-1.55496	0.551742	-2.81826	0.00482841	0.0190935
Fancm	55.5148	-1.55792	0.389197	-4.00292	6.25661e-05	0.000444569
Invs	59.9749	-1.56038	0.576182	-2.70814	0.00676609	0.0253847
Qser1	72.6133	-1.56086	0.301637	-5.17463	2.28368e-07	2.8626e-06
Brd1	177.16	-1.56265	0.235115	-6.64634	3.0048e-11	8.31974e-10
Pik3r5	15.0926	-1.56489	0.641938	-2.43777	0.0147784	0.0480145
Zfp609	173.436	-1.56621	0.255058	-6.14059	8.22135e-10	1.71596e-08
Slc35f3	86.8301	-1.57377	0.396623	-3.96792	7.25014e-05	0.000508424
Grm7	204.054	-1.57426	0.395232	-3.98311	6.80181e-05	0.000479
Clip4	163.356	-1.57512	0.399223	-3.94547	7.96427e-05	0.000551545
Slit3	102.072	-1.57563	0.278996	-5.6475	1.62798e-08	2.62732e-07
Klhl24	216.601	-1.57873	0.278151	-5.67579	1.38052e-08	2.26668e-07
Map3k1	34.928	-1.58011	0.651452	-2.42552	0.0152863	0.0493294
Ino80d	140.799	-1.58301	0.247564	-6.39437	1.61215e-10	3.94675e-09
Stk35	137.092	-1.58685	0.274827	-5.77398	7.7421e-09	1.32936e-07
Zfp407	61.6102	-1.58724	0.648938	-2.4459	0.0144489	0.0470869
Ern1	44.9578	-1.59018	0.395255	-4.02316	5.74213e-05	0.000412504
Birc6	441.912	-1.59728	0.214183	-7.45754	8.81504e-14	3.82333e-12
Xrn1	130.869	-1.5978	0.267694	-5.96874	2.39092e-09	4.50761e-08
Chm	121.004	-1.60025	0.322442	-4.9629	6.94472e-07	7.84195e-06
Klhl11	46.6779	-1.60055	0.42903	-3.73062	0.00019101	0.00119387
Nr6a1	44.246	-1.6014	0.550896	-2.9069	0.00365025	0.0150741
Pabpn1	169.585	-1.60337	0.484096	-3.31208	0.000926041	0.00468547
Kat6a	190.324	-1.60644	0.302384	-5.31258	1.08083e-07	1.45471e-06
Ing5	73.366	-1.60692	0.619737	-2.5929	0.00951708	0.0336054
D630045J12Rik	272.572	-1.60877	0.217109	-7.40995	1.26349e-13	5.38671e-12
N4bp2	60.4087	-1.60938	0.405589	-3.968	7.24772e-05	0.000508424
Zim1	56.4317	-1.61301	0.475418	-3.39283	0.00069175	0.00363866
Ankhd1	216.845	-1.61892	0.282013	-5.74058	9.43543e-09	1.59071e-07
Prkx	52.466	-1.62112	0.44523	-3.64109	0.000271489	0.00162839
Zfp445	792.715	-1.62417	0.179076	-9.06969	1.19352e-19	1.1125e-17
Csmd3	113.374	-1.62597	0.24954	-6.51585	7.22801e-11	1.88927e-09
Fndc3b	66.9486	-1.62699	0.591486	-2.75067	0.00594727	0.0228087
Samd12	158.921	-1.62791	0.334695	-4.86386	1.15119e-06	1.23487e-05
Alk	25.7014	-1.62845	0.668064	-2.43757	0.0147863	0.0480299
Slc37a1	29.0536	-1.62979	0.643307	-2.53346	0.0112942	0.0385912
Pcm1	288.074	-1.63201	0.284046	-5.74558	9.1605e-09	1.54985e-07
Col5a1	120.24	-1.63473	0.322909	-5.06252	4.13748e-07	4.84331e-06
Zbtb14	70.9919	-1.63503	0.563728	-2.90039	0.00372698	0.0153235
Nyap2	100.964	-1.63687	0.426516	-3.83778	0.000124154	0.000813971
Cyb5d1	50.3513	-1.63816	0.557426	-2.9388	0.00329488	0.0138699
Stard13	41.2689	-1.64034	0.610536	-2.68672	0.00721584	0.0266997
Zbtb8b	23.6208	-1.64101	0.608363	-2.69742	0.00698786	0.0260249
Usp9x	488.595	-1.64144	0.209373	-7.83978	4.51337e-15	2.37657e-13
Cblb	96.475	-1.64163	0.567117	-2.89469	0.00379531	0.0155831
Zscan25	46.9023	-1.64437	0.521715	-3.15185	0.00162239	0.0076085
Cep126	66.2696	-1.64639	0.612343	-2.68867	0.00717363	0.0265617
Pcdhgc3	132.396	-1.65113	0.307891	-5.36272	8.19781e-08	1.13596e-06
Sacs	347.173	-1.65173	0.271681	-6.07969	1.20417e-09	2.45195e-08
Gucy1a2	29.7793	-1.65211	0.650237	-2.54079	0.0110603	0.0379669
Ercc6	119.027	-1.65227	0.240225	-6.878	6.06993e-12	1.91368e-10
Mospd2	50.8445	-1.66091	0.520904	-3.18852	0.00143001	0.00680411
Tet1	51.3538	-1.66193	0.5662	-2.93523	0.00333306	0.0140149
Col7a1	39.5912	-1.66527	0.629511	-2.64534	0.00816078	0.0295675
Pde10a	671.949	-1.66701	0.294517	-5.66015	1.51245e-08	2.4671e-07
Spg11	104.071	-1.68304	0.345612	-4.86975	1.11737e-06	1.20117e-05
Flrt1	87.1133	-1.68337	0.566487	-2.97159	0.00296266	0.0126994
Cep85l	72.8512	-1.69142	0.578568	-2.92345	0.00346175	0.0144502
Trpm3	139.818	-1.69288	0.496871	-3.40708	0.000656609	0.00348435
Tmtc3	53.3489	-1.69364	0.385967	-4.38804	1.14376e-05	9.87028e-05
Celsr1	28.7811	-1.69559	0.609828	-2.78044	0.00542859	0.0211109
Nid1	36.4836	-1.70039	0.551514	-3.08313	0.00204833	0.00923889
Vps13c	303.268	-1.70314	0.200684	-8.48668	2.12627e-17	1.52674e-15
Atxn7	111.644	-1.70609	0.279075	-6.11338	9.75406e-10	2.0107e-08
Eea1	141.873	-1.70633	0.287682	-5.93131	3.00524e-09	5.56786e-08
Atl1	324.175	-1.70767	0.22508	-7.58696	3.27505e-14	1.49843e-12
Gclc	220.747	-1.70855	0.27486	-6.21609	5.0968e-10	1.11726e-08
Rictor	199.959	-1.71034	0.348148	-4.9127	8.98324e-07	9.9199e-06
Magee2	42.3766	-1.71136	0.653423	-2.61906	0.00881716	0.031497
Dock4	345.764	-1.7146	0.392829	-4.36475	1.27268e-05	0.000108618
Ninl	32.4285	-1.71972	0.666356	-2.58078	0.00985784	0.0345566
Pced1b	23.4113	-1.72268	0.622769	-2.76617	0.00567197	0.0219097
Greb1l	46.7282	-1.72487	0.563998	-3.05828	0.00222611	0.00991605
Tab3	83.3425	-1.7255	0.377063	-4.57616	4.73579e-06	4.4391e-05
Ptprn2	714.446	-1.73262	0.630833	-2.74656	0.00602235	0.0230669
Igsf9b	417.368	-1.73281	0.273322	-6.33982	2.30031e-10	5.46302e-09
Atp2b3	292.885	-1.73483	0.213637	-8.12048	4.64354e-16	2.8099e-14
March4	106.798	-1.74238	0.592722	-2.93962	0.00328615	0.0138409
Tet3	210.379	-1.74339	0.385939	-4.51727	6.26433e-06	5.70441e-05
Atad2	36.4703	-1.74669	0.55658	-3.13826	0.00169955	0.00792825
Trappc8	199.244	-1.75437	0.377466	-4.64777	3.3555e-06	3.24877e-05
Mllt10	121.543	-1.75521	0.358197	-4.90013	9.57726e-07	1.04833e-05
Jmjd1c	267.147	-1.7585	0.344818	-5.09979	3.40033e-07	4.08556e-06
Zfp236	171.447	-1.76233	0.454302	-3.87921	0.000104797	0.00070084
Nrg2	28.0841	-1.76934	0.608935	-2.90564	0.00366508	0.015119
Klhl20	79.4439	-1.77072	0.578288	-3.062	0.00219865	0.00981707
Zbtb16	84.8546	-1.77938	0.425248	-4.18433	2.86007e-05	0.000222851
Fam126b	306.861	-1.78795	0.21812	-8.19708	2.46298e-16	1.57957e-14
Tet2	147.554	-1.79494	0.39401	-4.55556	5.22452e-06	4.85777e-05
Osbpl10	97.7432	-1.79702	0.432705	-4.15299	3.28156e-05	0.000250363
Fbn2	16.1688	-1.80013	0.63769	-2.82289	0.0047593	0.018855
Necab1	358.336	-1.80084	0.240114	-7.49991	6.38598e-14	2.83534e-12
Tmem255a	123.776	-1.80463	0.337219	-5.35151	8.72218e-08	1.19976e-06
Zfp383	56.9515	-1.80703	0.530808	-3.4043	0.000663349	0.00351638
Xpo4	60.7458	-1.81058	0.315791	-5.73347	9.83983e-09	1.64806e-07
Dimt1	32.0574	-1.81299	0.573725	-3.16003	0.00157755	0.00741677
Zfp970	31.3136	-1.81459	0.745001	-2.43569	0.0148636	0.0482255
Slc16a6	52.3909	-1.8159	0.492781	-3.68501	0.000228698	0.00140153
Frem1	18.7094	-1.81621	0.6705	-2.70874	0.00675391	0.0253453
Malat1	5179.53	-1.81627	0.473641	-3.83469	0.000125722	0.000822814
Ccdc141	55.9387	-1.81976	0.451215	-4.03301	5.50662e-05	0.000397488
Epha6	54.4521	-1.82012	0.611366	-2.97713	0.00290959	0.0125077
Krit1	179.042	-1.82493	0.424937	-4.29458	1.75022e-05	0.000144953
Rev3l	153.893	-1.82664	0.258667	-7.06175	1.6442e-12	5.80578e-11
Ksr2	203.678	-1.82842	0.2696	-6.78197	1.18548e-11	3.4952e-10
Slc37a2	19.1291	-1.82849	0.713455	-2.56287	0.0103811	0.0360539
Xpnpep3	56.928	-1.83482	0.552597	-3.32036	0.00089901	0.00457344
Zbtb39	35.8828	-1.83823	0.630965	-2.91337	0.00357555	0.014835
Dvl3	111.846	-1.84829	0.408289	-4.52691	5.98514e-06	5.4868e-05
Zswim6	76.7431	-1.85038	0.572627	-3.23138	0.00123192	0.00598685
Cdk12	80.1373	-1.85783	0.529507	-3.5086	0.000450474	0.00250473
Alg10b	72.3531	-1.85854	0.361129	-5.14646	2.65443e-07	3.28401e-06
Prrc2c	552.061	-1.8602	0.210206	-8.84942	8.7972e-19	7.37539e-17
Satb2	110.481	-1.86606	0.266658	-6.99793	2.59769e-12	8.90033e-11
Sik2	85.8221	-1.86645	0.531994	-3.5084	0.000450803	0.00250563
Elfn2	245.453	-1.86746	0.203391	-9.18162	4.24643e-20	4.24841e-18
Sstr1	48.8889	-1.87449	0.571912	-3.27758	0.00104701	0.00520796
Kitl	149.229	-1.87469	0.39997	-4.68707	2.77143e-06	2.73444e-05
Dmxl1	188.854	-1.87473	0.340357	-5.50813	3.6266e-08	5.4643e-07
Cpeb2	213.616	-1.8801	0.299232	-6.28308	3.31922e-10	7.63981e-09
Nhlrc2	22.8074	-1.89069	0.724331	-2.61026	0.00904727	0.0321659
Mpzl3	20.3025	-1.90267	0.689384	-2.75996	0.00578084	0.0222509
Kmt2c	293.71	-1.90977	0.191559	-9.96962	2.07025e-23	2.95888e-21
Nexmif	134.295	-1.9131	0.264457	-7.23407	4.68725e-13	1.83181e-11
Spen	213.398	-1.91345	0.236722	-8.08311	6.31356e-16	3.75983e-14
Zbtb37	97.2453	-1.91953	0.340076	-5.64441	1.65746e-08	2.66883e-07
Dcaf17	51.0453	-1.91976	0.528515	-3.63236	0.000280845	0.00167447
Dusp4	37.6228	-1.92772	0.531469	-3.62716	0.000286554	0.00170377
Otud4	223.825	-1.94565	0.254993	-7.63021	2.34368e-14	1.10603e-12
Map3k3	96.7297	-1.94566	0.394233	-4.93531	8.00234e-07	8.91545e-06
Casp8ap2	47.2116	-1.97601	0.519448	-3.80405	0.00014235	0.000919606
Nav2	268.342	-1.98035	0.199769	-9.91316	3.64918e-23	5.00149e-21
Gcnt4	34.3865	-1.98162	0.580437	-3.41402	0.000640118	0.00340044
Pcdhga2	21.5894	-1.99452	0.77661	-2.56824	0.0102215	0.035642
Svil	41.7803	-2.00034	0.515234	-3.88239	0.000103434	0.000692965
Rreb1	161.042	-2.00568	0.328922	-6.09774	1.07576e-09	2.20244e-08
Cmip	408.887	-2.00632	0.364821	-5.49948	3.80919e-08	5.70504e-07
Tnrc6b	301.354	-2.01124	0.324703	-6.19408	5.86249e-10	1.26588e-08
Dhtkd1	34.0088	-2.01189	0.596184	-3.37461	0.000739209	0.00385988
Atg9a	214.237	-2.02001	0.38924	-5.18963	2.10716e-07	2.65732e-06
Ccr5	12.8006	-2.02377	0.743481	-2.72202	0.00648833	0.0245204
Pcdhga12	32.4092	-2.02806	0.560481	-3.61843	0.000296398	0.00175604
Cdc7	77.5042	-2.04156	0.653471	-3.12418	0.00178303	0.00825864
Tarbp1	40.2646	-2.05497	0.610651	-3.36521	0.000764866	0.00397037
Srcap	16.4207	-2.06424	0.705762	-2.92484	0.00344637	0.0144026
BC005561	36.4516	-2.07254	0.543188	-3.81551	0.000135904	0.000883892
Gm9828	19.0761	-2.07303	0.831291	-2.49375	0.0126402	0.0423231
Lekr1	20.0268	-2.07328	0.660559	-3.13867	0.00169717	0.00791962
Casp8	11.1535	-2.07446	0.843043	-2.46068	0.0138672	0.0455772
Gabrb2	251.487	-2.07924	0.496973	-4.18381	2.86661e-05	0.000223245
Arl10	39.9007	-2.0835	0.642758	-3.2415	0.00118904	0.00580666
Tgfbr3l	15.4808	-2.08682	0.82299	-2.53565	0.0112238	0.0384031
Grin2b	1347.34	-2.09215	0.217266	-9.62941	6.00752e-22	7.21238e-20
Cdh1	10.0805	-2.09597	0.824375	-2.5425	0.0110063	0.0378203
Garem1	75.6292	-2.09668	0.438779	-4.77844	1.76659e-06	1.80717e-05
Lrp5	27.2674	-2.1015	0.662748	-3.17088	0.00151977	0.00717208
Klf12	52.8038	-2.12998	0.532	-4.00373	6.23522e-05	0.000443259
Tenm3	201.205	-2.13454	0.251802	-8.47707	2.30945e-17	1.65037e-15
Gm1043	61.2537	-2.13766	0.51214	-4.17398	2.99324e-05	0.000231425
Kcnh5	35.2794	-2.14592	0.565951	-3.79171	0.000149611	0.000960722
Xkr4	49.2635	-2.15	0.539554	-3.98478	6.75429e-05	0.000476323
Ftx	145.678	-2.15324	0.332019	-6.48529	8.85591e-11	2.29535e-09
Pde4d	113.285	-2.16565	0.35232	-6.14684	7.90439e-10	1.65672e-08
Plagl1	82.8771	-2.17134	0.668982	-3.24574	0.00117146	0.005732
Stc1	12.2777	-2.19004	0.858632	-2.55062	0.0107531	0.0370801
Pcdhga6	27.9454	-2.19766	0.671717	-3.2717	0.00106903	0.0053017
Pcdhgc4	31.4805	-2.21585	0.886951	-2.49828	0.0124799	0.0418798
Gm10651	36.2041	-2.21629	0.601098	-3.68706	0.000226856	0.00139241
Dpf3	14.127	-2.22051	0.897149	-2.47508	0.0133207	0.0441702
Gpam	121.115	-2.22336	0.52953	-4.19875	2.68396e-05	0.000211434
Adam33	45.3094	-2.2412	0.629291	-3.56147	0.000368791	0.00210997
E130102H24Rik	10.8386	-2.2559	0.912142	-2.47319	0.0133912	0.0443428
Pcdh15	80.2815	-2.28286	0.676879	-3.37263	0.000744544	0.00388234
Kcna1	120.619	-2.28724	0.406907	-5.62102	1.89831e-08	3.02099e-07
Tead1	73.4284	-2.29375	0.537125	-4.27043	1.95097e-05	0.000159207
Utp14b	43.557	-2.29768	0.836291	-2.74746	0.00600583	0.0230098
Cdon	56.0562	-2.30763	0.492609	-4.68451	2.80627e-06	2.76311e-05
Gramd1c	11.287	-2.30884	0.890338	-2.59321	0.00950841	0.0335826
L3mbtl1	63.7178	-2.31879	0.405349	-5.72048	1.06222e-08	1.77514e-07
Mtm1	23.3849	-2.32107	0.794491	-2.92146	0.00348395	0.0145232
Pdpr	72.0413	-2.32559	0.35971	-6.46518	1.0118e-10	2.56922e-09
Zfp563	21.78	-2.33855	0.844083	-2.77053	0.0055966	0.0216743
Gpr165	37.4335	-2.36483	0.789444	-2.99556	0.0027394	0.0118542
Chrna7	23.6146	-2.36633	0.764379	-3.09576	0.00196308	0.00892725
Syde2	14.2023	-2.36879	0.863147	-2.74436	0.00606282	0.0231867
Rnpc3	50.2456	-2.37751	0.801224	-2.96734	0.00300385	0.0128503
Shh	10.948	-2.38199	0.907513	-2.62474	0.00867148	0.0310654
Polh	18.5215	-2.3834	0.932548	-2.55579	0.0105946	0.0366428
Pcdhga9	13.988	-2.40647	0.862384	-2.79048	0.00526299	0.0205628
8030462N17Rik	63.9335	-2.40661	0.4846	-4.96619	6.82808e-07	7.73068e-06
Slc9a7	32.7948	-2.40906	0.621389	-3.8769	0.000105798	0.000706276
Kcnj6	40.5805	-2.41442	0.797949	-3.02578	0.00247992	0.0109074
Pcdhga4	16.2663	-2.41877	0.825472	-2.93017	0.00338781	0.0142053
Top2a	9.19743	-2.43192	0.948251	-2.56464	0.0103282	0.0359036
Adam1a	16.269	-2.43264	0.988082	-2.46198	0.0138172	0.0454428
Itga1	31.7989	-2.44025	0.627915	-3.88627	0.000101796	0.000684125
Syt10	12.18	-2.44159	0.898543	-2.71727	0.00658223	0.0247816
Pcdhgc5	160.554	-2.46518	0.353424	-6.97514	3.05566e-12	1.02278e-10
Pcdhga11	39.7095	-2.47041	0.585681	-4.21802	2.46461e-05	0.00019611
Sec14l5	45.6071	-2.47112	0.634747	-3.89309	9.8976e-05	0.000667266
Hpn	9.36703	-2.47851	0.970464	-2.55394	0.0106511	0.0368127
Nfkbiz	18.7658	-2.47992	0.825848	-3.00287	0.00267445	0.01162
Kctd16	30.6954	-2.50168	0.719601	-3.47649	0.000508031	0.0027822
Pkd1l3	8.08034	-2.50939	0.984102	-2.54993	0.0107744	0.0371362
Cdh12	27.5109	-2.51421	0.637528	-3.94368	8.02404e-05	0.000554916
Snx29	19.1528	-2.5157	0.850463	-2.95803	0.00309611	0.0131998
Slc8a1	54.8706	-2.53096	0.46758	-5.4129	6.20117e-08	8.85451e-07
Senp5	85.763	-2.53339	0.583047	-4.34508	1.39223e-05	0.000117841
Trpc5	21.4808	-2.55129	0.623913	-4.08917	4.32912e-05	0.000321619
Zfp955b	20.671	-2.5575	0.730473	-3.50116	0.000463233	0.00256617
Rybp	54.6746	-2.57706	0.643022	-4.00773	6.13057e-05	0.000436647
Zkscan16	101.566	-2.58044	0.480199	-5.37369	7.71423e-08	1.07591e-06
Pcdhga8	20.2178	-2.59255	0.799891	-3.24113	0.00119058	0.00581229
Pcdha11	11.8142	-2.59495	0.916458	-2.8315	0.00463305	0.0184181
1110002E22Rik	10.2402	-2.64764	1.03246	-2.5644	0.0103354	0.0359037
Syne3	7.3129	-2.6581	0.995869	-2.66913	0.00760488	0.0278765
Zmym6	117.753	-2.67094	0.472075	-5.65786	1.5327e-08	2.49471e-07
Glp2r	15.2248	-2.68974	0.819065	-3.28392	0.00102374	0.00510747
Hyal1	6.45504	-2.69315	1.1091	-2.42824	0.0151725	0.0490507
Tmppe	15.6772	-2.70881	0.911009	-2.97342	0.00294504	0.0126275
Nos1ap	173.32	-2.77268	0.374729	-7.39917	1.37043e-13	5.80962e-12
Palb2	7.88226	-2.77513	0.991716	-2.79831	0.00513712	0.0201234
Fam120c	123.309	-2.8074	0.94941	-2.95699	0.00310656	0.0132384
Ncoa4	50.2817	-2.80991	0.452258	-6.21308	5.19573e-10	1.13497e-08
Zfp955a	10.7501	-2.83454	0.974564	-2.90853	0.00363136	0.0150126
Arsj	9.98406	-2.8363	0.97494	-2.90921	0.00362347	0.0149882
Mylk3	9.76936	-2.83763	0.992201	-2.85994	0.00423728	0.0170479
Stxbp5l	79.2229	-2.87373	0.460517	-6.24022	4.36953e-10	9.75797e-09
Ptchd1	14.1884	-2.88785	0.86524	-3.33763	0.000844953	0.00433363
Flt4	9.64925	-2.90014	0.894136	-3.24351	0.00118065	0.00576946
Emp1	6.50441	-2.91031	1.06138	-2.74202	0.00610632	0.0232878
Anxa9	7.6985	-2.94812	1.06022	-2.78065	0.00542494	0.0211022
Map3k19	11.2332	-2.97247	0.843561	-3.52371	0.000425543	0.00238466
Cfap44	14.6717	-2.9833	0.953766	-3.12792	0.0017605	0.00817699
Ranbp3l	7.55215	-3.00253	1.23457	-2.43205	0.0150138	0.048638
Ano5	5.84865	-3.03483	1.18478	-2.5615	0.010422	0.0361374
Gm9833	46.7783	-3.04763	0.526832	-5.78482	7.25896e-09	1.25501e-07
Ap4e1	35.6997	-3.05713	0.623106	-4.90628	9.28216e-07	1.019e-05
Ifi203	5.95183	-3.09142	1.17944	-2.62109	0.00876489	0.0260126
Igf2	6.63971	-3.09601	1.20887	-2.56108	0.0104347	0.0301542
Pard6b	14.7646	-3.15116	0.867742	-3.63144	0.000281842	0.00167908
Pcdhac2	62.925	-3.16354	0.527581	-5.99631	2.01846e-09	3.88346e-08
Rassf9	4.13046	-3.16796	1.28419	-2.46689	0.0136292	0.0449325
Dchs2	11.2116	-3.17261	0.951407	-3.33465	0.000854058	0.00437585
Slc16a14	16.9965	-3.17418	0.863311	-3.67675	0.000236222	0.00144213
Dsc3	5.33264	-3.17639	1.15499	-2.75014	0.00595692	0.0228399
Nbeal1	81.4045	-3.17643	0.568583	-5.58656	2.31608e-08	3.62812e-07
Gpc6	14.926	-3.20253	0.749977	-4.27017	1.95327e-05	0.000159309
Pcdhgb2	13.0225	-3.21059	0.842224	-3.81204	0.000137826	0.000892685
Papln	10.3307	-3.24975	1.07935	-3.01085	0.00260519	0.0113784
Pcdhga3	28.0409	-3.30228	0.578205	-5.71125	1.12147e-08	1.86999e-07
Pcdha3	4.60938	-3.33481	1.31392	-2.53806	0.0111468	0.0381918
Pcdhga10	18.3624	-3.33712	0.964212	-3.46098	0.000538207	0.00292006
Zfp871	71.7446	-3.33885	0.692132	-4.82401	1.40699e-06	1.47244e-05
Tll1	6.75673	-3.35981	1.15024	-2.92097	0.00348943	0.014538
Pcdhgb1	14.5841	-3.36193	1.09072	-3.08229	0.00205413	0.00925994
Fgf18	4.67416	-3.37704	1.35097	-2.49972	0.012429	0.0417557
Adamts3	38.6107	-3.38082	0.588617	-5.74366	9.26532e-09	1.56406e-07
Pcdha5	7.23656	-3.40042	1.24576	-2.72959	0.00634123	0.0240675
Gpr63	6.23492	-3.42048	1.13739	-3.0073	0.00263578	0.0114819
3632454L22Rik	6.20991	-3.4205	1.20855	-2.83026	0.00465105	0.0184847
Hs6st3	19.9838	-3.47231	0.748368	-4.63984	3.48686e-06	3.36943e-05
Gm14322	8.09972	-3.5006	1.07594	-3.25353	0.00113983	0.00559811
Pcdha12	12.7705	-3.51387	0.932185	-3.7695	0.000163573	0.00103795
Ankfn1	12.6485	-3.5164	0.955054	-3.68189	0.000231515	0.00141579
Sec14l3	3.89841	-3.55704	1.43057	-2.48646	0.0129022	0.0429797
Cerkl	3.9818	-3.57674	1.33344	-2.68235	0.00731068	0.0269826
Pcdhga5	21.722	-3.62623	0.791509	-4.58142	4.61833e-06	4.35347e-05
Iqca	4.24098	-3.67337	1.48196	-2.47872	0.0131853	0.0438157
Cdyl2	10.5026	-3.67923	1.10004	-3.34463	0.00082391	0.00423439
Gm10649	7.32103	-3.70109	1.27447	-2.90403	0.00368394	0.0151923
Dcc	18.4838	-3.7187	1.07057	-3.47358	0.00051357	0.0028077
9930111J21Rik2	4.47784	-3.75543	1.43869	-2.61032	0.00904588	0.0321659
Col19a1	25.7631	-3.77499	0.762246	-4.95246	7.3282e-07	8.24395e-06
Vmn2r87	4.64194	-3.81709	1.3936	-2.73901	0.00616241	0.0234765
Zfp551	9.89098	-3.83883	1.12794	-3.40339	0.000665563	0.00352563
Mir344-2	3.1562	-3.84234	1.58607	-2.42255	0.0154119	0.0496215
Cyyr1	4.80346	-3.86716	1.39839	-2.76544	0.00568456	0.0219527
Lnpep	59.3654	-3.97424	0.678484	-5.85754	4.69778e-09	8.46333e-08
Lancl3	10.9635	-3.97622	1.08522	-3.66397	0.000248336	0.0015076
Gm10754	3.81652	-4.13093	1.62706	-2.53889	0.0111204	0.0381268
Col13a1	5.81957	-4.14333	1.29866	-3.19047	0.00142043	0.00676612
Pcdha7	4.22586	-4.29571	1.53509	-2.79835	0.00513651	0.0201234
Gm15328	14.5496	-4.3967	1.0585	-4.1537	3.27149e-05	0.000249848
Prkg1	18.4584	-4.41966	0.8377	-5.27594	1.32077e-07	1.73562e-06
Uprt	12.2478	-4.42914	1.06304	-4.16647	3.09355e-05	0.000238004
Aff2	20.689	-4.43379	0.922594	-4.80578	1.54148e-06	1.59538e-05
Kcnk9	25.8533	-4.4345	0.914808	-4.84746	1.25051e-06	1.32625e-05
Zdhhc23	16.0821	-4.46686	0.873871	-5.11158	3.1948e-07	3.86647e-06
Glp1r	2.97235	-4.53539	1.69915	-2.66921	0.00760303	0.0278765
Vsx1	3.33091	-4.67952	1.81406	-2.57958	0.00989208	0.0346281
Gh	3.30797	-4.68623	1.89235	-2.47641	0.0132709	0.0440613
Morc2b	5.8818	-4.77212	1.36858	-3.48691	0.000488644	0.00268611
Pla2g4b	3.83597	-4.89178	1.56875	-3.11827	0.00181916	0.00840779
Fbxw10	3.84173	-4.89661	1.57411	-3.11073	0.00186628	0.00859119
Cbln3	4.11717	-5.00268	2.04796	-2.44277	0.0145751	0.0474364
Stil	4.55931	-5.13467	1.74292	-2.94601	0.003219	0.0136039
Pcdha2	4.71831	-5.20204	1.55484	-3.34571	0.000820717	0.00422087
Lrriq1	4.92682	-5.26336	1.55371	-3.38761	0.000705054	0.00370215
Sstr4	15.5679	-5.5799	1.06594	-5.23472	1.65236e-07	2.13215e-06
Cntnap5b	22.7872	-5.66633	0.968386	-5.85132	4.87692e-09	8.75454e-08
Gucy2f	6.60716	-5.67699	1.46471	-3.87584	0.000106259	0.000708407
Glcci1	6.64866	-5.68069	1.47771	-3.84425	0.00012092	0.000796945

## Sheet: BRN_degsII_III
	baseMean	log2FoldChange	lfcSE	stat	pvalue	padj
Prss30	7.94241	3.771	0.988804	3.8137	0.000136903	0.00244608
Gnat1	4.00586	3.71387	1.40916	2.63553	0.00840068	0.0483719
Hsd17b1	7.28512	3.43117	1.26178	2.71932	0.00654168	0.0405016
Rec114	6.98477	3.16286	1.03652	3.05142	0.00227759	0.019431
6530411M01Rik	6.71196	3.10115	1.08632	2.85472	0.00430754	0.0299531
Spata19	7.1195	3.04984	1.01802	2.99586	0.00273671	0.021944
1700024G13Rik	11.0664	2.96396	0.785441	3.77362	0.000160895	0.00273884
Gm12500	6.68684	2.9322	1.02103	2.87182	0.0040812	0.02874
Col17a1	8.10963	2.90405	0.945417	3.07171	0.00212836	0.0184641
Gpat2	14.5137	2.83623	0.898669	3.15603	0.00159931	0.0150176
Gm32122	12.8362	2.82729	0.960173	2.94456	0.00323414	0.0247082
Mfap5	7.07688	2.79839	1.01861	2.74726	0.00600954	0.0383188
4933405L10Rik	5.80543	2.64647	0.964419	2.74411	0.00606755	0.0385268
6030443J06Rik	7.69825	2.63563	0.950384	2.77323	0.00555029	0.0362581
Isg20	9.46103	2.57993	0.948099	2.72116	0.0065053	0.0403457
B3gnt4	9.75294	2.50224	0.877388	2.85192	0.00434554	0.0301736
Gm32834	10.9955	2.43426	0.655181	3.71539	0.000202887	0.00326161
Ankef1	8.08858	2.40242	0.907185	2.64822	0.00809171	0.0471013
1700003F12Rik	9.57538	2.33771	0.863284	2.70793	0.00677048	0.0414901
Urah	9.14024	2.31573	0.840622	2.75478	0.00587311	0.0377246
1700013F07Rik	13.8079	2.25031	0.689099	3.26558	0.0010924	0.0113458
Sla2	19.339	2.24639	0.855855	2.62473	0.00867181	0.0493803
Postn	25.1473	2.18717	0.635905	3.43946	0.000582877	0.00712564
Sfrp2	18.7741	2.10906	0.712528	2.95997	0.00307673	0.0237959
Ly6g6d	5.48471	2.09083	0.794041	2.63315	0.00845976	0.0486406
Itgae	9.80668	2.09056	0.793886	2.63333	0.00845532	0.0486406
Exoc3l	12.9664	1.99846	0.687911	2.90511	0.00367122	0.02681
Smagp	19.401	1.99008	0.686584	2.89853	0.00374918	0.0272412
Rn7sk	435.865	1.93721	0.463074	4.18336	2.87226e-05	0.000807879
Ap1s3	22.5575	1.92677	0.700611	2.75013	0.00595709	0.038145
Ctla2a	39.47	1.87973	0.495624	3.79266	0.000149042	0.00259813
Rnu3b3	10.9721	1.825	0.65708	2.77744	0.00547891	0.0359135
Eef1akmt4	18.646	1.82128	0.614628	2.96322	0.00304435	0.0235835
Gpr50	13.9334	1.79243	0.565336	3.17056	0.00152144	0.0144909
Dnali1	20.9049	1.71871	0.589635	2.91486	0.00355845	0.0263337
Foxf2	15.1313	1.70918	0.562362	3.03929	0.00237136	0.0199241
Snord104	34.0742	1.7082	0.478089	3.57296	0.000352965	0.00494459
Mxd3	19.142	1.69708	0.623384	2.72236	0.00648173	0.0402516
Ptges3l	14.9935	1.67466	0.585391	2.86076	0.00422633	0.0295597
Cox8b	24.4652	1.65305	0.564098	2.93043	0.00338497	0.0255487
Eva1c	25.4192	1.64664	0.551899	2.98359	0.0028489	0.0226169
1700112J16Rik	17.8656	1.6385	0.590213	2.77612	0.00550121	0.0360367
Ccdc152	48.3725	1.6363	0.37538	4.35905	1.30628e-05	0.000461071
Rdh5	39.4065	1.61904	0.472876	3.42382	0.000617465	0.00744276
Zfp524	60.6618	1.61198	0.360628	4.46993	7.82439e-06	0.00032379
Hist1h4i	17.6191	1.60652	0.565128	2.84275	0.00447261	0.0307887
Sco2	59.1386	1.60508	0.343999	4.66595	3.07188e-06	0.000166309
Dapk2	24.368	1.60462	0.586511	2.73587	0.00622161	0.0391597
Atp5e	6014.37	1.60339	0.464602	3.45111	0.000558292	0.00688605
Crybb3	27.4955	1.58898	0.551165	2.88295	0.00393969	0.0281286
Mthfs	22.0202	1.58723	0.477535	3.32379	0.000888016	0.00972496
Prima1	33.3677	1.57247	0.471798	3.33294	0.000859348	0.00950085
Fas	21.8566	1.56324	0.5442	2.87255	0.00407173	0.0286991
Gzmm	32.3787	1.52878	0.539706	2.83263	0.00461675	0.0314502
Acot2	37.0636	1.50213	0.431738	3.47927	0.00050278	0.00640728
Cutc	80.3984	1.50061	0.391875	3.82931	0.000128505	0.00232781
Gpnmb	16.2242	1.49443	0.553827	2.69837	0.00696808	0.0423228
Acot5	17.4253	1.4875	0.501048	2.96877	0.00298997	0.0233379
Clec2d	137.446	1.46559	0.494756	2.96225	0.00305398	0.0236327
Rpl41	8125.23	1.45708	0.396373	3.67603	0.000236896	0.00362159
Pgam2	72.3609	1.45332	0.388346	3.74232	0.000182329	0.00302503
Lsp1	43.4495	1.44473	0.357626	4.03979	5.34986e-05	0.00126925
Olfml2b	92.3361	1.4419	0.430263	3.3512	0.00080461	0.00906666
Ppic	27.1113	1.42502	0.50749	2.80798	0.00498538	0.0332536
Cd300c2	50.2431	1.40807	0.413642	3.40407	0.000663895	0.00792109
1600002K03Rik	57.9077	1.39206	0.395146	3.5229	0.000426855	0.00565858
Pet100	369.937	1.39052	0.267922	5.19001	2.10288e-07	2.75305e-05
Dnaaf2	19.9022	1.3892	0.423807	3.2779	0.00104581	0.0109732
Il3ra	25.7039	1.37085	0.457234	2.99813	0.00271644	0.0218179
Ido1	34.4007	1.36992	0.517161	2.64893	0.00807476	0.0470436
Timm8a1	61.9883	1.36762	0.32909	4.15575	3.24225e-05	0.000889697
Tmem232	35.6589	1.36641	0.46116	2.96299	0.00304671	0.0235891
Slc26a11	48.6739	1.36345	0.359535	3.79227	0.000149278	0.00259813
Snhg18	34.9456	1.36036	0.425071	3.20032	0.00137275	0.0134209
Palm3	25.4796	1.3506	0.487577	2.77002	0.00560524	0.0365331
Rps10	97.5041	1.35021	0.287113	4.70272	2.56719e-06	0.000147881
Slc7a7	23.2114	1.33646	0.429765	3.10975	0.00187246	0.0168827
Gm31166	51.7185	1.33542	0.39314	3.3968	0.000681798	0.00805462
Mc4r	25.2586	1.33521	0.484471	2.75602	0.00585085	0.0376584
Arv1	49.6298	1.33427	0.441726	3.02058	0.00252292	0.0208209
Ccdc88b	38.2136	1.33284	0.320589	4.15749	3.21768e-05	0.000886001
Rpl39	290.806	1.33283	0.294392	4.52739	5.9717e-06	0.000269157
Supt4a	501.837	1.32657	0.368983	3.5952	0.000324139	0.00462171
Gm17750	88.6127	1.3115	0.445517	2.94378	0.00324233	0.0247576
Gm11478	2834.86	1.29466	0.285679	4.53188	5.84609e-06	0.000264747
Slc1a5	35.1163	1.28462	0.465594	2.7591	0.00579607	0.0373464
Fam131c	55.9022	1.28409	0.418596	3.06762	0.0021577	0.0186505
Pglyrp1	40.9593	1.28286	0.347181	3.69509	0.000219807	0.00345218
Mrps6	374.608	1.28253	0.263979	4.85846	1.18301e-06	8.7817e-05
Gm15417	48.3224	1.27964	0.357605	3.57837	0.000345748	0.00487837
0610040B10Rik	43.5751	1.279	0.403349	3.17094	0.00151945	0.0144815
Trappc6a	123.335	1.27723	0.276522	4.61892	3.85748e-06	0.000195604
Cox6a2	64.8348	1.27656	0.299675	4.25981	2.04604e-05	0.000628252
Ybey	58.5962	1.27324	0.463373	2.74777	0.00600015	0.0382845
Efcab10	49.697	1.26626	0.415089	3.05057	0.00228406	0.0194594
Itpa	709.839	1.26603	0.250157	5.06096	4.17156e-07	4.11567e-05
Snhg10	23.1304	1.25683	0.414592	3.03148	0.00243359	0.0203048
Fcor	57.8584	1.25641	0.390421	3.21809	0.00129047	0.0128166
2700046G09Rik	41.4203	1.25265	0.472253	2.65249	0.00798994	0.0467546
Cops9	1688.13	1.24989	0.351591	3.55496	0.000378039	0.00519975
Coq4	325.312	1.23814	0.241559	5.12562	2.96566e-07	3.47223e-05
Blvrb	107.911	1.23461	0.27875	4.42909	9.46305e-06	0.000366785
Tufm	191.18	1.23443	0.235451	5.24284	1.58127e-07	2.40654e-05
Uqcr11	952.793	1.22624	0.214459	5.71783	1.07892e-08	4.19933e-06
Uchl4	26.5276	1.22069	0.453339	2.69265	0.00708859	0.0427662
Selenoo	409.045	1.21332	0.247308	4.90612	9.28979e-07	7.23148e-05
Rpl17-ps8	210.165	1.20106	0.273567	4.39038	1.1315e-05	0.000415623
Cox7a1	36.0183	1.19729	0.369297	3.24209	0.00118657	0.0120506
Tmem256	1154.68	1.19458	0.361255	3.30676	0.000943819	0.010166
Bloc1s2	342.523	1.19039	0.215071	5.53487	3.11452e-08	7.8688e-06
Chchd1	690.745	1.18925	0.245226	4.84961	1.23705e-06	9.08913e-05
Rpl34-ps1	2408.15	1.18402	0.415564	2.84919	0.00438309	0.0303466
Ndufs3	64.5768	1.18348	0.301033	3.93141	8.44493e-05	0.00174219
Naa38	473.116	1.17671	0.203798	5.77389	7.74622e-09	3.18724e-06
Gstp2	56.3362	1.17602	0.345135	3.40741	0.000655822	0.00784426
Pemt	20.8789	1.16977	0.442849	2.64146	0.00825491	0.0477042
Mycbpap	32.3195	1.16963	0.445036	2.62817	0.00858461	0.0490828
Cenpx	132.554	1.1647	0.261212	4.45882	8.24134e-06	0.000336214
1700086O06Rik	46.4105	1.16452	0.328973	3.53985	0.000400348	0.00539328
Hspb11	61.4882	1.15277	0.345896	3.3327	0.000860064	0.00950085
Rps8	17.9333	1.15106	0.400713	2.87253	0.00407197	0.0286991
Psma6	2075.2	1.1444	0.303247	3.77383	0.000160758	0.00273884
Bst2	46.4816	1.13998	0.430182	2.65001	0.00804904	0.047005
Rgs19	188.938	1.13742	0.287722	3.95321	7.711e-05	0.00164027
Pabpc1	811.98	1.13483	0.19819	5.72596	1.02852e-08	4.11438e-06
Haus1	96.0328	1.13453	0.341718	3.32006	0.000899982	0.00984103
Pfdn5	3030.22	1.13244	0.329281	3.43914	0.000583562	0.00712798
Immp1l	117.273	1.12752	0.342221	3.2947	0.000985266	0.0104933
Nudt22	93.4071	1.12733	0.26044	4.32857	1.50078e-05	0.000496845
Nat8f1	159.342	1.12415	0.298893	3.76106	0.000169195	0.0028498
Trub2	495.644	1.12193	0.24023	4.67022	3.00879e-06	0.00016538
Dnaic1	44.342	1.11574	0.374547	2.97891	0.00289272	0.0228284
Rps27l	231.055	1.11414	0.271299	4.10668	4.01391e-05	0.00103965
Fopnl	1020.49	1.11246	0.299511	3.71425	0.000203807	0.00326161
Tomm5	443.418	1.10947	0.26308	4.21723	2.47317e-05	0.000720275
Oser1	38.6145	1.10817	0.382696	2.89568	0.00378334	0.0274224
Rpl13	199.239	1.10552	0.241759	4.57284	4.81168e-06	0.000230977
Kcnj8	37.9514	1.10425	0.385875	2.86169	0.00421392	0.0295015
Gng13	681.833	1.10257	0.329191	3.34933	0.000810063	0.00910304
Cfp	120.347	1.10256	0.283604	3.88767	0.000101211	0.00198305
Churc1	162.278	1.09984	0.356782	3.08268	0.00205147	0.0179629
Rpl37a	46.852	1.09928	0.374747	2.93339	0.00335281	0.0253858
Tnnc1	86.9386	1.09728	0.304966	3.59802	0.000320644	0.00458549
Pdlim2	436.867	1.09592	0.215363	5.08869	3.60539e-07	3.87472e-05
Prr5	73.5485	1.0956	0.41447	2.64338	0.00820826	0.0475109
Ddt	65.4859	1.08739	0.329393	3.3012	0.000962722	0.0103209
Fcf1	131.577	1.08731	0.337661	3.22012	0.00128137	0.0127438
Fbxo25	770.071	1.08298	0.186008	5.82226	5.80588e-09	2.61283e-06
Mrm2	118.816	1.07639	0.310082	3.4713	0.000517937	0.00653708
Cetn4	50.1487	1.07479	0.322249	3.33529	0.000852105	0.0094539
Tigd5	49.2325	1.07398	0.360343	2.98043	0.00287844	0.0227635
1110065P20Rik	774.288	1.07142	0.204708	5.2339	1.65971e-07	2.43893e-05
Jsrp1	104.016	1.06735	0.294811	3.62044	0.000294101	0.00427813
Hhatl	143.595	1.0647	0.277673	3.83436	0.00012589	0.00229196
Rps18	238.885	1.0603	0.297402	3.5652	0.000363576	0.00506467
1700029J07Rik	40.1252	1.05947	0.399184	2.65409	0.00795216	0.0465946
Mobp	22004.4	1.05812	0.360631	2.93409	0.00334531	0.0253557
Dcun1d5	602.753	1.05621	0.191001	5.52987	3.20473e-08	7.95712e-06
Fam183b	31.1071	1.05612	0.349213	3.02429	0.00249221	0.0206384
Thoc7	675.535	1.04381	0.219323	4.75925	1.94311e-06	0.000121824
Mrps28	97.3137	1.04081	0.25752	4.04167	5.3073e-05	0.00126331
Emd	361.512	1.04012	0.205211	5.06855	4.0086e-07	4.0338e-05
Ccpg1os	35.4626	1.03926	0.39277	2.64597	0.00814564	0.0473006
Ttc34	36.2622	1.03699	0.362747	2.85871	0.00425368	0.0297077
Ndor1	51.3173	1.03591	0.317525	3.26244	0.00110458	0.0114357
Xrcc3	98.8688	1.0352	0.37429	2.76577	0.00567888	0.0368386
Btd	97.0934	1.03297	0.334748	3.08581	0.00202999	0.0178801
Ppp1r14b	140.536	1.03189	0.271436	3.80159	0.000143772	0.00253422
Eif4a1	910.743	1.02943	0.170183	6.04895	1.4579e-09	1.49966e-06
Selenom	1446.72	1.02749	0.192375	5.34108	9.23961e-08	1.6061e-05
Ndufaf2	215.9	1.02299	0.20026	5.10829	3.25087e-07	3.71554e-05
Zfas1	517.717	1.02212	0.255908	3.9941	6.49403e-05	0.00145218
Fra10ac1	122.608	1.01795	0.256188	3.97345	7.08384e-05	0.0015455
Vwa3a	57.593	1.01582	0.37324	2.72163	0.00649611	0.0403235
Ndufs6	962.432	1.01339	0.164211	6.17124	6.77556e-10	8.87044e-07
Mrps16	571.901	1.01263	0.224435	4.5119	6.42497e-06	0.000282954
Avpi1	402.22	1.00763	0.25728	3.91646	8.98585e-05	0.00181494
Timm13	1116.33	1.00534	0.171233	5.87121	4.32626e-09	2.55414e-06
Mapk8ip1	5159.53	1.00433	0.1907	5.26652	1.39032e-07	2.22466e-05
Rps27rt	2159.73	1.00128	0.296428	3.37783	0.000730615	0.00840382
Gm5617	64.9638	1.00088	0.264114	3.78957	0.000150911	0.00261525
Tgs1	99.149	-1.00572	0.233325	-4.31038	1.62972e-05	0.000528596
Igf2r	120.553	-1.00634	0.25933	-3.88054	0.000104225	0.00202831
Nol8	98.2342	-1.00748	0.310656	-3.24307	0.00118248	0.012029
Sacs	262.812	-1.00797	0.273174	-3.68984	0.000224392	0.00349348
Brd1	140.728	-1.00856	0.224294	-4.4966	6.90501e-06	0.000295949
Zbtb18	988.621	-1.01255	0.171564	-5.90189	3.59352e-09	2.55414e-06
Cdh18	63.3557	-1.01316	0.321822	-3.1482	0.0016428	0.0153523
Pcnx	329.348	-1.01345	0.151717	-6.67985	2.39189e-11	5.87602e-08
Snx13	247.863	-1.01626	0.195059	-5.21	1.88838e-07	2.64025e-05
Sh3bgrl2	161.209	-1.01633	0.28338	-3.58645	0.00033521	0.00475602
Prrc2c	376.319	-1.01714	0.178428	-5.70056	1.19415e-08	4.40947e-06
Casd1	195.307	-1.01745	0.225219	-4.51759	6.25469e-06	0.000278005
Txlng	71.4052	-1.01797	0.293681	-3.46625	0.000527775	0.00658548
Usp9x	374.674	-1.01925	0.17383	-5.86347	4.53281e-09	2.55414e-06
Tnpo1	189.533	-1.02009	0.23362	-4.36647	1.26273e-05	0.000454034
Kmt2c	196.141	-1.02057	0.200145	-5.09915	3.41185e-07	3.77954e-05
D3Ertd751e	76.6904	-1.02152	0.232677	-4.39032	1.13185e-05	0.000415623
Slc4a10	579.614	-1.02264	0.163035	-6.27255	3.5519e-10	5.68344e-07
Hectd1	356.138	-1.02457	0.175318	-5.84406	5.09447e-09	2.55414e-06
Grm5	457.022	-1.02732	0.197937	-5.19013	2.10148e-07	2.75305e-05
Ppp1r26	107.062	-1.02863	0.250793	-4.10152	4.10446e-05	0.00105739
Gm10698	101.561	-1.03012	0.214119	-4.81095	1.50216e-06	0.000104505
Hmgxb4	57.7035	-1.03295	0.299759	-3.44593	0.000569094	0.00699874
Msi2	228.444	-1.0383	0.238739	-4.34908	1.36707e-05	0.000474389
Kcnj2	61.3558	-1.03972	0.316836	-3.28157	0.00103232	0.0108673
Tnrc6b	191.611	-1.04129	0.266998	-3.89999	9.61986e-05	0.00191347
Igfbp3	70.8305	-1.04171	0.341496	-3.05044	0.00228509	0.0194594
Map9	462.3	-1.0418	0.176392	-5.90618	3.50128e-09	2.55414e-06
Ube2i	116.278	-1.04256	0.23052	-4.52265	6.10709e-06	0.000273982
Gm973	33.615	-1.0477	0.39578	-2.64718	0.00811667	0.0471894
Psmd1	341.963	-1.04778	0.198012	-5.2915	1.21317e-07	2.02472e-05
Rprd1a	256.257	-1.04829	0.270179	-3.87999	0.00010446	0.00203014
Trp53bp2	128.199	-1.04966	0.312703	-3.35672	0.000788735	0.00889473
Pcdhb9	47.0914	-1.05105	0.39519	-2.65961	0.00782309	0.0460026
Xxylt1	91.5626	-1.05232	0.267693	-3.93109	8.45629e-05	0.00174219
Zfp280b	70.1219	-1.0542	0.341439	-3.08754	0.00201821	0.017809
Prkx	41.9067	-1.0568	0.358632	-2.94676	0.00321119	0.024585
Trhde	86.9346	-1.05886	0.291646	-3.63062	0.000282742	0.00417618
Arid2	140.335	-1.06039	0.226909	-4.6732	2.96537e-06	0.000163618
Zfp111	37.9171	-1.06267	0.364798	-2.91303	0.00357941	0.0264344
Rnf182	61.0352	-1.06393	0.341983	-3.11106	0.00186415	0.0168365
Dbr1	52.5705	-1.06557	0.340202	-3.13217	0.00173518	0.0159481
Nol4	281.552	-1.06592	0.240214	-4.43737	9.10656e-06	0.000356368
Stk35	111.17	-1.06684	0.247252	-4.31478	1.59762e-05	0.000521708
Tmem56	189.248	-1.06788	0.233325	-4.57678	4.72183e-06	0.000227531
Chd1l	47.1052	-1.06846	0.383441	-2.78651	0.00532786	0.0351634
Grm7	168.412	-1.07017	0.290029	-3.68987	0.00022437	0.00349348
Slc35f3	71.1206	-1.07021	0.334816	-3.1964	0.00139152	0.0135584
Ppip5k2	91.614	-1.07077	0.346042	-3.09433	0.00197258	0.0175264
Fosl2	116.422	-1.07158	0.313678	-3.41617	0.00063508	0.00762149
Pip5k1b	69.4101	-1.07165	0.349688	-3.06459	0.00217969	0.0187574
Grin2b	837.05	-1.07812	0.206739	-5.21489	1.83929e-07	2.62639e-05
Ksr2	146.438	-1.07912	0.232139	-4.64861	3.34179e-06	0.000176282
Cwf19l1	70.0381	-1.07935	0.366715	-2.94329	0.00324743	0.0247834
Gm10033	58.1383	-1.08233	0.370185	-2.92376	0.00345834	0.0258597
Kat6a	154.644	-1.08254	0.228704	-4.73338	2.2081e-06	0.000133609
Zswim6	55.4919	-1.08413	0.412235	-2.62989	0.00854135	0.0488887
Dcaf1	119.487	-1.08732	0.233257	-4.66146	3.13979e-06	0.000168717
Bdnf	80.5341	-1.09335	0.2554	-4.28092	1.8612e-05	0.000590377
Xrn1	107.624	-1.09379	0.28723	-3.80805	0.000140066	0.00249331
Ftx	87.5405	-1.09487	0.315576	-3.46945	0.000521526	0.00655939
Dock4	267.714	-1.09823	0.278649	-3.94128	8.10484e-05	0.00169648
Tmtc3	41.8199	-1.10348	0.348172	-3.16935	0.0015278	0.0145155
E2f3	84.7861	-1.10391	0.272646	-4.04888	5.14635e-05	0.00124559
Gclc	173.024	-1.10683	0.206599	-5.35739	8.44327e-08	1.50113e-05
Pcgf5	93.6447	-1.10699	0.222008	-4.98626	6.15606e-07	5.43886e-05
Nyap2	81.6849	-1.11195	0.369513	-3.00924	0.00261906	0.021332
Pcm1	234.431	-1.11219	0.251426	-4.42354	9.70976e-06	0.000371889
Zbtb33	98.553	-1.1135	0.394757	-2.82072	0.00479162	0.0322449
Zfp609	145.499	-1.11365	0.261784	-4.25409	2.09905e-05	0.000637245
Trappc8	153.213	-1.11498	0.253852	-4.39225	1.12182e-05	0.000415623
Hipk3	318.476	-1.11526	0.240092	-4.64515	3.39837e-06	0.000178613
Rtn4rl2	86.88	-1.12159	0.38897	-2.88348	0.00393312	0.0281195
Zfp383	42.7082	-1.12255	0.356355	-3.15009	0.00163218	0.015263
Pum1	253.319	-1.12284	0.283756	-3.95707	7.58747e-05	0.00162358
Hdac9	148.542	-1.12607	0.240528	-4.68167	2.84548e-06	0.000160697
Isg20l2	56.0011	-1.12726	0.402825	-2.79839	0.0051358	0.0341304
Sos1	177.324	-1.12768	0.250971	-4.49326	7.014e-06	0.000298842
Stard8	125.085	-1.12796	0.324172	-3.4795	0.000502341	0.00640728
Mfap3l	200.003	-1.12879	0.21725	-5.19581	2.03835e-07	2.75305e-05
Rictor	158.355	-1.13359	0.280286	-4.04441	5.24558e-05	0.00126113
Fam126b	232.277	-1.13562	0.222947	-5.0937	3.51147e-07	3.80216e-05
Stk24	128.46	-1.13664	0.223754	-5.07987	3.77702e-07	3.9668e-05
Plce1	63.0334	-1.14131	0.37782	-3.02078	0.00252122	0.0208189
Atl1	259.456	-1.15627	0.185289	-6.24036	4.36562e-10	6.28694e-07
Als2	162.416	-1.15697	0.239386	-4.83307	1.34441e-06	9.58461e-05
Pcdhgc3	109.969	-1.15835	0.235472	-4.91927	8.6867e-07	6.87357e-05
Spen	153.763	-1.16622	0.21391	-5.45193	4.98269e-08	1.06845e-05
Clip4	142.456	-1.16806	0.290489	-4.02103	5.79448e-05	0.00134453
Garem1	49.5108	-1.17323	0.369632	-3.17404	0.00150331	0.0143658
Qser1	62.9613	-1.17722	0.330203	-3.56515	0.000363646	0.00506467
Ddr2	47.2448	-1.17786	0.347273	-3.39175	0.000694472	0.00814863
Ndst3	80.7336	-1.18436	0.316041	-3.74748	0.000178623	0.00297527
Uaca	48.3311	-1.19167	0.411623	-2.89505	0.00379102	0.027462
Ogn	87.9383	-1.19321	0.34041	-3.50523	0.000456212	0.00596722
Flrt1	73.2779	-1.196	0.369058	-3.24067	0.00119248	0.0120936
Otud4	161.1	-1.19677	0.228299	-5.24211	1.58754e-07	2.40654e-05
Tet1	44.2138	-1.1989	0.39118	-3.06483	0.00217792	0.0187574
Ldb2	106.165	-1.20102	0.404319	-2.97046	0.00297352	0.02326
2610021A01Rik	61.1777	-1.20139	0.311075	-3.86207	0.000112431	0.00212484
Elfn2	186.093	-1.20979	0.181203	-6.67644	2.44817e-11	5.87602e-08
Ctdspl2	52.0487	-1.21139	0.305867	-3.96051	7.47892e-05	0.00161475
Cntn3	90.4073	-1.2184	0.29319	-4.15566	3.24346e-05	0.000889697
Ddx3x	704.128	-1.21928	0.240921	-5.06091	4.17254e-07	4.11567e-05
Ptprn2	589.267	-1.22929	0.44605	-2.75594	0.00585234	0.0376584
Nr6a1	39.0879	-1.23616	0.450802	-2.74214	0.00610411	0.0386737
Tenm3	133.422	-1.23841	0.23514	-5.26668	1.38913e-07	2.22466e-05
Cep41	28.8382	-1.23902	0.467167	-2.65219	0.0079971	0.0467775
Zbtb16	68.3465	-1.24017	0.334597	-3.70646	0.000210176	0.0033371
Plch1	54.0583	-1.24445	0.341886	-3.63996	0.000272683	0.00406912
Rev3l	122.068	-1.25122	0.253594	-4.93396	8.05783e-07	6.61999e-05
Zbtb14	63.2731	-1.26031	0.42088	-2.99446	0.00274933	0.0219962
Cast	46.8933	-1.27245	0.479957	-2.65117	0.00802124	0.0468806
Sik2	68.0976	-1.27958	0.394919	-3.24012	0.00119479	0.0120961
Adra1d	72.0681	-1.28146	0.381255	-3.36117	0.000776133	0.00880274
Chm	109.749	-1.28498	0.330174	-3.89183	9.94924e-05	0.00196004
Eea1	123.685	-1.2928	0.246198	-5.25107	1.51222e-07	2.36711e-05
Aplf	21.48	-1.2931	0.492819	-2.62389	0.00869313	0.049443
Golim4	61.3951	-1.29348	0.339762	-3.80703	0.000140647	0.00249749
Map3k3	74.4846	-1.29448	0.31594	-4.09725	4.18095e-05	0.00107326
Alg10b	58.1486	-1.30089	0.33298	-3.90683	9.35154e-05	0.00187304
Eya2	25.6236	-1.30097	0.470605	-2.76446	0.00570166	0.036953
Pced1b	20.6659	-1.30404	0.482838	-2.70079	0.00691747	0.0421042
Satb2	88.6629	-1.30456	0.274783	-4.7476	2.05841e-06	0.000125607
Dmxl1	151.245	-1.30752	0.272797	-4.79302	1.6429e-06	0.000111601
Mrc1	23.5386	-1.31687	0.471204	-2.7947	0.00519476	0.0344269
Cp	63.2995	-1.31854	0.346428	-3.80609	0.000141183	0.00249775
Dcaf17	40.4319	-1.32355	0.452692	-2.92373	0.00345862	0.0258597
Dvl3	92.6815	-1.32373	0.29889	-4.42883	9.47463e-06	0.000366785
Itga5	29.5753	-1.32466	0.474328	-2.79271	0.00522681	0.0345957
Dimt1	26.6418	-1.32534	0.482888	-2.74461	0.00605822	0.0384954
Fam199x	52.3886	-1.326	0.339204	-3.90915	9.26197e-05	0.00185847
Xpnpep3	47.7715	-1.33083	0.412504	-3.22623	0.00125434	0.0125356
Cyb5d1	47.6988	-1.33547	0.363922	-3.66967	0.000242859	0.00370489
Atad2	31.751	-1.33795	0.479819	-2.78845	0.00529613	0.034986
Cmip	309.38	-1.34045	0.272104	-4.92626	8.38178e-07	6.70589e-05
Ppp1r3d	35.3565	-1.34066	0.388483	-3.45101	0.000558497	0.00688605
Cdc7	58.4841	-1.34255	0.47407	-2.83196	0.00462632	0.0314856
Magee2	39.2221	-1.34533	0.441974	-3.04392	0.00233519	0.0197238
Kcnh5	25.3145	-1.35025	0.45517	-2.96648	0.00301226	0.0234439
Ifit2	40.6286	-1.35406	0.455376	-2.97351	0.00294417	0.0231183
Zfp251	181.193	-1.3555	0.280462	-4.8331	1.34423e-06	9.58461e-05
Gabrb2	185.617	-1.35833	0.479231	-2.8344	0.00459123	0.0313505
Eif2s3x	36.517	-1.36589	0.448976	-3.04223	0.00234832	0.0197883
March4	97.2514	-1.37976	0.376327	-3.6664	0.000245987	0.00374072
Gm1043	44.909	-1.39543	0.413954	-3.37098	0.000749015	0.00856757
Klhl20	72.1045	-1.39632	0.383458	-3.64138	0.00027118	0.00405111
Tmem255a	108.629	-1.40427	0.267876	-5.24224	1.58637e-07	2.40654e-05
Pdpr	47.2384	-1.40638	0.34542	-4.0715	4.67114e-05	0.00115981
Cdk12	69.3133	-1.41073	0.382966	-3.68369	0.000229885	0.00355336
Ptgs2	43.9373	-1.41581	0.366787	-3.86004	0.000113368	0.00213805
Necab1	315.551	-1.4168	0.272319	-5.20272	1.96392e-07	2.71946e-05
Osbpl10	88.3757	-1.41822	0.31791	-4.46108	8.15479e-06	0.000333628
Stard13	40.8721	-1.42776	0.455072	-3.13744	0.00170428	0.0157127
Has3	14.5573	-1.42924	0.496989	-2.8758	0.00403008	0.0284775
Arl10	31.5867	-1.435	0.458531	-3.12955	0.00175073	0.0160587
Cpeb2	183.587	-1.43515	0.258596	-5.54977	2.86054e-08	7.78153e-06
8030462N17Rik	40.8186	-1.43919	0.400064	-3.5974	0.000321408	0.00459186
Epha6	48.4506	-1.44186	0.500998	-2.87797	0.0040024	0.0283934
L3mbtl1	42.7715	-1.44195	0.344966	-4.17999	2.91528e-05	0.000816789
Atg9a	173.156	-1.44965	0.290143	-4.99633	5.8431e-07	5.22541e-05
Zmym6	64.4892	-1.45137	0.424154	-3.42181	0.000622059	0.00749019
Nhlrc2	20.3885	-1.45145	0.530784	-2.73454	0.0062467	0.0392558
Svil	33.8859	-1.45302	0.45434	-3.19809	0.00138342	0.013491
Zfp935	24.4322	-1.46534	0.551707	-2.65601	0.00790706	0.0464205
Mospd2	49.5489	-1.47254	0.415942	-3.54025	0.000399746	0.00539021
Casp8ap2	39.2776	-1.47671	0.488005	-3.02601	0.00247804	0.0205558
Cdon	38.7269	-1.4794	0.446237	-3.31527	0.000915553	0.00997343
Xpo4	55.1865	-1.48096	0.347816	-4.25788	2.06375e-05	0.000632341
Mpzl3	17.6753	-1.48108	0.558577	-2.65152	0.00801311	0.0468521
Zkscan16	60.5991	-1.49059	0.438272	-3.40107	0.000671236	0.00794287
Camkmt	26.6909	-1.49979	0.528406	-2.83833	0.004535	0.0311083
Dr1	136.801	-1.50046	0.364138	-4.12059	3.77905e-05	0.00100031
Nos1ap	94.0903	-1.52249	0.300441	-5.06752	4.03033e-07	4.0338e-05
Pcdhgc5	104.67	-1.52437	0.282542	-5.39519	6.84522e-08	1.28787e-05
Slc9a7	22.0145	-1.52836	0.541372	-2.82313	0.00475577	0.0320636
Pcdhga6	21.826	-1.53887	0.536266	-2.86959	0.00411	0.0289145
Itga1	21.0781	-1.53968	0.542044	-2.8405	0.00450426	0.030977
Lysmd3	27.5149	-1.54681	0.534365	-2.89467	0.00379553	0.0274809
Slc35f2	15.9173	-1.54753	0.588879	-2.62793	0.00859058	0.0490828
Tab3	83.5038	-1.55666	0.355787	-4.37526	1.2129e-05	0.000439128
Ccdc141	53.5516	-1.56748	0.340404	-4.60478	4.12907e-06	0.000205753
Kitl	139.828	-1.57091	0.320448	-4.90224	9.47523e-07	7.30962e-05
Nexmif	122.991	-1.58118	0.283298	-5.58132	2.38703e-08	7.01544e-06
Zbtb39	35.1519	-1.60448	0.510095	-3.14546	0.00165825	0.0154626
Nid1	38.2715	-1.6069	0.419947	-3.82643	0.000130013	0.00235216
Pde4d	92.1483	-1.6073	0.285377	-5.63222	1.77908e-08	5.3376e-06
Zfp970	31.7756	-1.61568	0.566844	-2.85032	0.00436756	0.0302827
Slc37a2	19.6882	-1.61738	0.52372	-3.08825	0.00201336	0.0177861
Kcnj6	29.7119	-1.62017	0.563068	-2.87739	0.00400974	0.0284315
Gpr165	26.5507	-1.62043	0.577169	-2.80754	0.0049921	0.033283
Ccnjl	18.0654	-1.63804	0.568129	-2.88321	0.00393646	0.0281195
Slc8a1	36.7918	-1.6417	0.419686	-3.91173	9.16383e-05	0.00184571
Pcdhb11	15.4221	-1.65309	0.592421	-2.79039	0.00526448	0.0347929
Zbtb8b	26.8952	-1.654	0.45353	-3.64696	0.000265366	0.00397249
Klf12	44.978	-1.65562	0.467058	-3.54478	0.000392946	0.00534841
Gm10651	29.8612	-1.66116	0.479197	-3.46655	0.000527179	0.00658548
Utp14b	34.6736	-1.66824	0.618503	-2.69721	0.00699225	0.0424159
Gpam	99.2826	-1.67416	0.362452	-4.61899	3.85611e-06	0.000195604
Itih2	35.6736	-1.67435	0.542192	-3.0881	0.00201439	0.0177861
Kcna1	95.1051	-1.67576	0.366888	-4.56749	4.93595e-06	0.000236155
Zfp354b	16.08	-1.68012	0.628107	-2.67489	0.0074753	0.0446132
Xkr4	42.7455	-1.68207	0.423964	-3.96749	7.2633e-05	0.00157528
Creb5	17.422	-1.68607	0.591749	-2.84929	0.00438165	0.0303466
Zfp563	17.4715	-1.70132	0.637958	-2.66682	0.00765728	0.045361
Thbd	70.9318	-1.71176	0.333501	-5.1327	2.85609e-07	3.4371e-05
Pcdhgc4	27.8736	-1.71254	0.56985	-3.00524	0.00265369	0.0214939
Plagl1	72.9817	-1.71809	0.461546	-3.72248	0.000197278	0.00321108
Mpzl2	22.4199	-1.73217	0.524733	-3.30106	0.000963215	0.0103209
Lrp5	25.3244	-1.73365	0.500257	-3.46551	0.000529223	0.00658715
Gm9828	18.9778	-1.74369	0.546915	-3.18822	0.00143151	0.0138822
Ccr5	12.2109	-1.74885	0.642346	-2.72261	0.00647694	0.0402392
Nfkbiz	14.6228	-1.77007	0.599342	-2.95335	0.00314345	0.024195
Cdh12	20.1597	-1.78612	0.515187	-3.46693	0.000526431	0.00658548
Dusp4	39.0666	-1.78633	0.403537	-4.42667	9.56999e-06	0.000369484
Rnpc3	41.2822	-1.79189	0.574612	-3.11843	0.00181817	0.016494
Tshz2	224.169	-1.79197	0.230163	-7.78564	6.93609e-15	4.99433e-11
Shox2	29.4215	-1.79817	0.643323	-2.79513	0.00518795	0.0344201
Tead1	63.0269	-1.80032	0.402501	-4.47283	7.71912e-06	0.000321281
Pcdhga4	13.4857	-1.82581	0.661038	-2.76203	0.00574431	0.0371459
Pcdhga11	30.6288	-1.83266	0.455482	-4.02357	5.73218e-05	0.00133359
Serpinb6b	13.8219	-1.8736	0.609039	-3.07632	0.0020957	0.0182358
Rybp	42.2959	-1.87397	0.456219	-4.1076	3.99789e-05	0.00103923
Stxbp5l	49.966	-1.87917	0.39086	-4.80777	1.52624e-06	0.00010567
Omd	11.3045	-1.8803	0.691717	-2.71832	0.00656151	0.0406069
Tal1	22.1543	-1.88628	0.574578	-3.28289	0.00102749	0.0108335
Adamts3	17.7115	-1.90118	0.599019	-3.17383	0.00150441	0.0143667
Mtm1	21.4818	-1.90171	0.60579	-3.13922	0.00169397	0.015638
Polh	16.703	-1.93282	0.709783	-2.72312	0.00646689	0.0402114
Gcnt4	39.725	-1.97905	0.424514	-4.66191	3.13288e-06	0.000168717
Fam120c	85.9082	-1.99161	0.444999	-4.47554	7.62202e-06	0.000319083
Fat4	41.1822	-2.00225	0.590528	-3.39062	0.000697352	0.00816011
Myo3b	8.52705	-2.01928	0.754738	-2.67547	0.00746246	0.0445736
F13a1	21.247	-2.02166	0.634951	-3.18396	0.00145274	0.0140033
Senp5	73.9249	-2.04342	0.447876	-4.56246	5.05568e-06	0.000239496
Nbeal1	46.8789	-2.0435	0.479304	-4.26347	2.0128e-05	0.000622025
Ncoa4	36.9417	-2.05736	0.381408	-5.39412	6.88604e-08	1.28787e-05
Snx29	18.1823	-2.06695	0.548853	-3.76595	0.000165919	0.00280445
Prrg1	18.8766	-2.10104	0.661342	-3.17693	0.00148841	0.0142612
Ifit1	12.2114	-2.1147	0.778165	-2.71754	0.00657684	0.0406344
Gm20063	10.3674	-2.12066	0.766512	-2.76664	0.00566371	0.0367899
Ston1	13.5979	-2.12706	0.629875	-3.37696	0.000732924	0.00842366
Pcdhgb7	11.1523	-2.13809	0.752871	-2.83991	0.00451256	0.0310045
Pcdhga10	10.6195	-2.18426	0.802599	-2.72149	0.00649891	0.0403235
Ap4e1	24.2501	-2.19217	0.576091	-3.80525	0.00014166	0.00250312
Cyp1b1	26.0973	-2.2028	0.529562	-4.15967	3.18713e-05	0.000879271
Tfap2b	12.698	-2.2112	0.81961	-2.69787	0.00697844	0.0423678
Zfp871	42.8769	-2.22925	0.538999	-4.13591	3.53557e-05	0.000953479
Glp2r	13.6912	-2.23675	0.697747	-3.20568	0.00134744	0.0132344
Pcdhac2	42.2129	-2.25837	0.418507	-5.39625	6.80499e-08	1.28787e-05
Pcdhgb2	8.5287	-2.29051	0.794403	-2.88331	0.00393523	0.0281195
Zfp955a	9.51544	-2.33708	0.792715	-2.9482	0.00319633	0.0245234
Tmppe	15.92	-2.35164	0.597879	-3.93331	8.37851e-05	0.0017361
Pcdhgb1	9.51397	-2.39437	0.895227	-2.67459	0.00748205	0.0446351
Wnt2b	8.43066	-2.43169	0.883828	-2.75131	0.00593574	0.0380252
Pcdha12	7.6248	-2.43943	0.833941	-2.92519	0.00344249	0.0257936
Cd109	10.1339	-2.43972	0.822797	-2.96515	0.00302531	0.0234991
Ankfn1	7.55274	-2.44982	0.89228	-2.74557	0.00604061	0.0384575
Gbp7	7.88247	-2.47577	0.813246	-3.0443	0.00233222	0.0197102
Alas2	20.9628	-2.47718	0.734147	-3.37423	0.000740214	0.00848712
Osmr	12.0346	-2.52811	0.885053	-2.85645	0.00428405	0.0298481
Rtl9	9.58744	-2.52901	0.914106	-2.76664	0.00566366	0.0367899
1110002E22Rik	11.837	-2.54038	0.787211	-3.22707	0.00125066	0.0125162
Pcdhga3	20.3079	-2.54863	0.647106	-3.93851	8.19882e-05	0.00171288
Col19a1	13.7412	-2.55121	0.761606	-3.34977	0.00080878	0.00910026
Map3k19	10.4115	-2.55293	0.716831	-3.5614	0.000368878	0.0051079
Tyms	10.0039	-2.55759	0.792904	-3.22559	0.00125713	0.0125547
Zfp955b	24.1085	-2.56223	0.527641	-4.85601	1.19772e-06	8.84531e-05
Pcdhga5	13.0803	-2.57583	0.759746	-3.39039	0.00069793	0.00816011
Gm9833	41.9131	-2.59585	0.399447	-6.4986	8.10702e-11	1.45937e-07
Cdh1	16.2247	-2.59849	0.604675	-4.29733	1.72864e-05	0.00055355
Olfr316	8.63205	-2.61427	0.901144	-2.90106	0.00371901	0.0270629
Cfap44	13.8199	-2.61626	0.829114	-3.15549	0.00160226	0.0150321
Hs6st3	14.2388	-2.68333	0.729527	-3.67817	0.000234909	0.00361038
Aspn	5.97806	-2.74029	0.959301	-2.85655	0.00428274	0.0298481
A230072E10Rik	5.96971	-2.77581	1.0166	-2.73048	0.00632418	0.039602
Oip5	6.38357	-2.82951	1.00552	-2.81398	0.00489323	0.0327451
3632454L22Rik	5.32951	-2.89437	1.10345	-2.62303	0.00871524	0.0495101
Gm14322	6.68618	-2.937	0.990077	-2.96644	0.00301274	0.0234439
Pax7	10.4727	-2.94026	0.874499	-3.36222	0.000773194	0.00878829
Gpc6	15.2014	-2.96254	0.675405	-4.38632	1.15284e-05	0.000420342
Pard6b	16.1672	-2.96468	0.703177	-4.21613	2.48533e-05	0.000721599
Cdyl2	8.57384	-3.03529	0.9271	-3.27396	0.00106052	0.0110911
Lnpep	40.0949	-3.05627	0.540038	-5.65935	1.51946e-08	4.7569e-06
Neb	7.4655	-3.09501	0.971958	-3.1843	0.00145103	0.0139962
Mylk3	13.8389	-3.12519	0.807266	-3.87132	0.000108247	0.00207848
Lancl3	7.99162	-3.16357	0.906686	-3.48916	0.000484536	0.00623579
Ranbp3l	10.8425	-3.21267	0.948699	-3.3864	0.000708167	0.00824007
Slc39a4	8.36547	-3.23228	0.930709	-3.47292	0.000514824	0.0065092
Chst5	5.28519	-3.2454	1.22009	-2.65998	0.0078146	0.0460026
Cyyr1	3.95829	-3.29068	1.23434	-2.66594	0.00767727	0.0454211
Zfp551	8.39068	-3.29409	1.04331	-3.15735	0.00159209	0.0149854
Aff2	12.1608	-3.34323	0.853259	-3.91819	8.92148e-05	0.00180955
Prkg1	10.6337	-3.38159	0.954979	-3.54101	0.000398602	0.00537982
Cerkl	4.26353	-3.39516	1.26497	-2.68399	0.00727488	0.0436705
Tbx15	8.2715	-3.44878	0.98661	-3.49559	0.000473021	0.00612348
Iqca	4.469	-3.44951	1.16558	-2.95948	0.00308154	0.0238203
Tmem220	4.44253	-3.45286	1.20143	-2.87397	0.0040535	0.0286149
Zdhhc23	9.29755	-3.46171	1.07801	-3.21122	0.00132173	0.013064
Emp1	13.4216	-3.65693	0.818903	-4.46564	7.98307e-06	0.00032825
Uprt	9.18357	-3.65742	0.917139	-3.98786	6.66725e-05	0.00148171
Kcnk9	19.2834	-3.68219	0.818103	-4.50089	6.76695e-06	0.000290898
Col13a1	5.33154	-3.72416	1.33712	-2.78521	0.00534928	0.0352563
Oprm1	3.9814	-3.86277	1.43344	-2.69477	0.00704377	0.0425722
Mastl	4.12288	-3.89776	1.46459	-2.66133	0.00778325	0.0458619
Ly96	4.79573	-4.12398	1.53039	-2.69472	0.00704478	0.0425722
Sstr4	7.10899	-4.14286	1.17483	-3.52634	0.000421339	0.00561305
Cntnap5b	14.2308	-4.67632	0.990243	-4.7224	2.33078e-06	0.0001387
Lrriq1	5.13998	-4.9979	1.43255	-3.48881	0.000485175	0.00623579
Cbln3	9.04289	-5.80817	1.50707	-3.85396	0.000116222	0.00218074

## Sheet: BST_degsI_II
	baseMean	log2FoldChange	lfcSE	stat	pvalue	padj
1500015O10Rik	104.659	-3.31423	0.536999	-6.17176	6.75338e-10	7.11163e-07
Aqp1	35.704	-3.98287	0.716254	-5.56069	2.6871e-08	1.76836e-05
Arhgef33	48.17	-1.58153	0.415451	-3.80676	0.000140797	0.0112297
Atp2a3	94.825	-1.18608	0.286479	-4.1402	3.46997e-05	0.00428375
Barhl1	43.5907	-1.08977	0.240629	-4.52883	5.93123e-06	0.00127584
Barhl2	10.2246	-1.4977	0.442121	-3.38753	0.000705241	0.0348861
Calml4	34.3626	-1.85265	0.299228	-6.19143	5.96226e-10	7.05385e-07
Car12	62.1017	-3.15988	0.442521	-7.14062	9.29118e-13	2.63814e-09
Car8	491.401	-1.59922	0.452168	-3.53679	0.000405019	0.0238072
Cbln3	346.315	-2.10018	0.572898	-3.66588	0.000246487	0.0169374
Chia1	4.91061	-2.34551	0.61315	-3.82534	0.000130593	0.0106536
Cldn1	46.3873	-1.36196	0.254596	-5.34951	8.81925e-08	4.47168e-05
Cldn2	38.159	-3.71002	0.667421	-5.55873	2.71738e-08	1.76836e-05
Clic6	146.005	-3.22654	0.498618	-6.47096	9.73832e-11	1.38255e-07
Cnpy1	43.6036	-3.21494	0.721053	-4.45868	8.24651e-06	0.00160378
Col14a1	9.42876	-1.26836	0.389653	-3.2551	0.00113352	0.0465105
Col8a1	57.8537	-1.30052	0.251488	-5.17128	2.32496e-07	0.000100023
Col8a2	60.262	-1.54757	0.37345	-4.14399	3.41314e-05	0.00428375
Crhr2	7.89039	-2.05343	0.463865	-4.42677	9.56548e-06	0.001719
Crtam	23.1195	-2.37291	0.547333	-4.33541	1.4549e-05	0.00229502
Ddn	36.472	-1.13287	0.288007	-3.93346	8.37314e-05	0.00797568
Drc7	37.3469	-1.87683	0.487798	-3.84756	0.000119298	0.0100217
En1	24.605	-1.2751	0.326576	-3.90446	9.44373e-05	0.0085944
En2	53.1366	-1.71138	0.485744	-3.52321	0.000426357	0.0244072
Enpp2	8347.32	-1.17016	0.240792	-4.85964	1.17601e-06	0.000379452
F5	51.4102	-3.7544	0.677764	-5.53939	3.03527e-08	1.79549e-05
Fap	8.467	-2.10229	0.476469	-4.41223	1.02311e-05	0.00177135
Fat2	109.439	-2.14052	0.484163	-4.42107	9.82153e-06	0.00174295
Folr1	41.4753	-4.27784	0.693801	-6.1658	7.01295e-10	7.11163e-07
Frrs1	14.6315	-1.05882	0.322798	-3.28013	0.00103759	0.0442706
Gabra6	145.577	-2.25909	0.633861	-3.56401	0.000365234	0.0221165
Gabrd	56.4007	-1.39807	0.365686	-3.82313	0.000131767	0.0106536
Gm853	2.80928	-3.98672	1.11117	-3.58787	0.000333393	0.0210364
Il16	47.4303	-1.57911	0.477421	-3.30758	0.000941062	0.041363
Itpka	30.5833	-1.10365	0.282423	-3.9078	9.31411e-05	0.00856777
Kcne2	51.172	-4.37376	0.770059	-5.67977	1.34873e-08	1.02746e-05
Kcnj13	54.3606	-3.30089	0.594808	-5.5495	2.86486e-08	1.76836e-05
Kcnj4	9.17905	-1.76275	0.4588	-3.84208	0.000121998	0.0101287
Kl	216.811	-2.57222	0.478107	-5.38	7.44869e-08	3.91663e-05
Krt18	12.7766	-2.58667	0.517172	-5.00157	5.68642e-07	0.000212448
Krt8	5.323	-2.91215	0.614617	-4.73815	2.15674e-06	0.000624139
Lamb1	78.9239	-1.08424	0.16745	-6.47501	9.48058e-11	1.38255e-07
Lbp	47.4617	-1.96373	0.421549	-4.65836	3.18736e-06	0.000808053
Lhx9	71.7497	-1.58965	0.372328	-4.2695	1.95912e-05	0.00292775
Mfrp	30.2763	-4.95234	1.04606	-4.7343	2.19814e-06	0.000624139
Mid1	19.4078	-1.03713	0.265471	-3.90676	9.35412e-05	0.00856777
Msx1	44.203	-1.23788	0.305848	-4.04737	5.17953e-05	0.00549061
Myo5c	7.04055	-2.76698	0.550207	-5.02898	4.93087e-07	0.000189199
Nrgn	208.781	-1.64445	0.356027	-4.61888	3.85813e-06	0.000912897
Nrk	12.1905	-1.93617	0.501883	-3.8578	0.000114411	0.00994418
Oca2	6.15721	-3.70449	0.71317	-5.1944	2.05378e-07	9.40566e-05
Otx2	38.1058	-3.02978	0.281711	-10.7549	5.61825e-27	7.97623e-23
Pcp2	54.3858	-2.4005	0.548709	-4.37481	1.21541e-05	0.00200641
Ppp1r17	78.9143	-2.08816	0.533638	-3.91306	9.11353e-05	0.00851216
Prr32	16.1688	-3.95086	0.879488	-4.49223	7.0481e-06	0.0014715
Ptk2b	80.8952	-1.05971	0.141359	-7.4966	6.54942e-14	4.6491e-10
Rab20	9.04989	-1.92571	0.476011	-4.0455	5.22105e-05	0.00549061
Ryr1	19.6532	-1.01266	0.279774	-3.61957	0.000295097	0.0190496
Serinc2	21.4036	-1.00829	0.291407	-3.46007	0.00054004	0.0288231
Six3	11.0401	-6.08875	1.66516	-3.65654	0.000255639	0.0173651
Six3os1	8.38841	-6.53636	1.39121	-4.69831	2.6232e-06	0.000716185
Slc16a8	4.61115	-3.70566	0.90498	-4.09475	4.22632e-05	0.00482088
Slc2a12	78.5892	-1.2635	0.338207	-3.73586	0.000187073	0.0139051
Slc4a5	83.7142	-2.33152	0.520478	-4.47957	7.4793e-06	0.00153889
Sostdc1	37.3475	-3.93968	0.633213	-6.22173	4.91703e-10	6.3461e-07
Steap1	14.2974	-3.6365	0.529948	-6.862	6.79015e-12	1.37714e-08
Tc2n	5.59689	-3.01443	0.658287	-4.57921	4.66745e-06	0.00106877
Tcf7l2	96.8604	-2.22981	0.521329	-4.27718	1.89279e-05	0.00288946
Tfap2d	8.47446	-6.55097	1.83343	-3.57307	0.000352822	0.0217855
Tmem72	56.2365	-2.8397	0.511432	-5.55245	2.81698e-08	1.76836e-05
Trpv4	35.7471	-1.96676	0.450166	-4.36898	1.24829e-05	0.00202566
Ttr	7060.87	-5.09554	0.765113	-6.65985	2.74106e-11	4.86436e-08
Wfdc2	6.34259	-2.69776	0.656959	-4.10644	4.01806e-05	0.00471442
Wfikkn2	23.4892	-1.34495	0.295871	-4.54574	5.47431e-06	0.00119567
Zfp185	17.751	-1.41967	0.401961	-3.53186	0.000412646	0.0239182
Zfp385c	12.986	-1.29596	0.390715	-3.31689	0.000910268	0.040691

## Sheet: BST_degsI_III
	baseMean	log2FoldChange	lfcSE	stat	pvalue	padj
Barhl1	38.8077	-1.12292	0.234079	-4.79719	1.6091e-06	0.00175714
Barhl2	8.82714	-1.59612	0.46568	-3.4275	0.000609163	0.0496993
C1ql4	21.3001	-1.04828	0.300903	-3.48379	0.000494363	0.0448296
Car8	426.515	-1.72728	0.464003	-3.72255	0.000197219	0.026664
Cnpy1	42.3683	-2.60345	0.713732	-3.64766	0.000264642	0.0301885
En2	45.5748	-1.90134	0.411497	-4.62054	3.82751e-06	0.00301863
F13a1	32.4423	-1.01061	0.251001	-4.02633	5.6654e-05	0.0131846
Fat2	102.247	-1.9391	0.449045	-4.31827	1.57256e-05	0.00602593
Gabrd	48.762	-1.5273	0.39367	-3.87965	0.000104609	0.0183336
Lhx9	62.5628	-1.70022	0.369462	-4.60186	4.18725e-06	0.00312854
Mid1	16.9636	-1.14618	0.288252	-3.97631	6.99923e-05	0.0149351
Mrc1	29.5589	-1.05533	0.237314	-4.44699	8.70814e-06	0.0045612
Mybpc1	23.1028	-1.28059	0.332285	-3.85389	0.000116255	0.0185043
Nrgn	195.688	-1.4688	0.380694	-3.85821	0.00011422	0.0185043
Nrk	10.8588	-1.99686	0.515956	-3.8702	0.000108744	0.0183777
Pax5	26.26	-2.1644	0.583327	-3.71043	0.000206906	0.0271966
Pax7	17.0905	-1.58867	0.437868	-3.6282	0.000285401	0.0314074
Pcp2	49.9215	-2.26287	0.569741	-3.97176	7.13448e-05	0.0149351
Ppp1r17	70.3042	-2.12114	0.580054	-3.65681	0.000255376	0.0294741
Six3	9.85466	-6.25165	1.60591	-3.89291	9.90491e-05	0.0180269
Tcf7l2	85.4933	-2.30845	0.547603	-4.21556	2.49161e-05	0.00752571
Tfap2d	7.63144	-6.30149	1.83302	-3.43777	0.000586525	0.0484087
Xlr3b	60.8579	1.1577	0.26269	4.40707	1.04776e-05	0.00495802

## Sheet: BST_degsII_III
	baseMean	log2FoldChange	lfcSE	stat	pvalue	padj
1500015O10Rik	155.43	3.68281	0.242895	15.1622	6.29463e-52	8.93648e-48
4930455G09Rik	6.53321	1.63689	0.43427	3.7693	0.000163704	0.0103755
Abca4	74.4185	1.71599	0.148011	11.5937	4.43759e-31	5.72731e-28
Ackr4	13.3502	1.05108	0.283571	3.7066	0.00021006	0.0123744
Adh1	10.9547	1.36787	0.337031	4.05859	4.93697e-05	0.00427379
Aqp1	55.2246	4.38814	0.399886	10.9735	5.12637e-28	4.54869e-25
Baiap2l1	14.1779	1.46239	0.343383	4.25875	2.0557e-05	0.00204502
Calml4	43.3616	2.13643	0.23025	9.27875	1.71471e-20	9.363e-18
Car12	92.846	3.5599	0.26519	13.4239	4.37816e-41	1.24314e-37
Chia1	6.50871	2.60394	0.524813	4.96165	6.98968e-07	0.000130569
Cldn1	64.0135	1.90525	0.215036	8.86011	7.99341e-19	3.54633e-16
Cldn2	56.8236	4.06899	0.412319	9.86854	5.69859e-23	3.51752e-20
Clec18a	8.92834	1.15621	0.334933	3.45206	0.000556323	0.0248369
Clic6	213.043	3.58046	0.263992	13.5627	6.66135e-42	2.36428e-38
Col8a1	75.0506	1.74916	0.29177	5.99498	2.03514e-09	5.77858e-07
Col8a2	78.6798	1.94945	0.24533	7.94625	1.9224e-15	7.79782e-13
Col9a3	232.991	1.29752	0.106192	12.2186	2.47177e-34	4.38647e-31
Crb3	8.62668	1.68393	0.39602	4.25214	2.11733e-05	0.00208748
Crhr2	10.0761	2.32671	0.374139	6.21883	5.00876e-10	1.48144e-07
Dpep1	4.06758	2.0517	0.592167	3.46474	0.000530754	0.0237928
Drc7	45.1389	2.08077	0.202797	10.2604	1.06302e-24	7.94297e-22
Dsp	9.71565	2.35585	0.419342	5.61797	1.93218e-08	4.7295e-06
Enpp2	9691.49	1.44034	0.149579	9.62932	6.01257e-22	3.55668e-19
Ezr	189.317	1.03439	0.0994976	10.3961	2.58237e-25	2.03677e-22
F5	82.1594	4.1987	0.359092	11.6925	1.39148e-31	1.97549e-28
Fap	12.6003	2.60868	0.415184	6.28319	3.317e-10	1.04648e-07
Folr1	64.5505	4.66644	0.470685	9.91415	3.61327e-23	2.33171e-20
Frrs1	14.534	1.02635	0.261234	3.92884	8.53559e-05	0.00658586
Glb1l2	14.9244	1.20892	0.290046	4.16802	3.0725e-05	0.00292754
Gm853	4.40179	4.4332	0.873373	5.07596	3.85553e-07	7.29826e-05
Gmnc	12.4633	1.19189	0.331626	3.5941	0.000325521	0.0165642
Hspa1b	57.1759	-1.84004	0.55131	-3.33757	0.000845144	0.0321683
Igfn1	6.02765	3.22817	0.582075	5.54596	2.92341e-08	6.80387e-06
Inmt	21.0323	1.12627	0.291991	3.85719	0.000114699	0.00830805
Itpripl1	23.4241	1.07433	0.247328	4.34375	1.40073e-05	0.00151803
Kcne2	84.8651	4.85868	0.394748	12.3083	8.1729e-35	1.93384e-31
Kcnj13	81.7422	3.68636	0.326298	11.2975	1.34976e-29	1.47404e-26
Kl	324.523	3.03651	0.251473	12.0749	1.43333e-33	2.261e-30
Krt18	18.8501	3.02809	0.338641	8.94189	3.8256e-19	1.8104e-16
Krt8	6.80774	3.07744	0.521089	5.90578	3.50989e-09	9.58269e-07
Lamb1	79.237	1.06541	0.145083	7.34346	2.08138e-13	7.77615e-11
Lbp	62.1412	2.2961	0.200316	11.4624	2.03901e-30	2.41232e-27
Lmx1a	18.698	1.13452	0.299299	3.7906	0.000150283	0.00996997
Ltc4s	17.6736	1.33748	0.244693	5.46597	4.60375e-08	1.03745e-05
Mdfic	59.0824	1.07881	0.210724	5.11953	3.06301e-07	5.95692e-05
Mfrp	54.6886	5.52555	0.647433	8.53456	1.40691e-17	5.87467e-15
Msx1	57.6393	1.7084	0.188255	9.07489	1.13792e-19	5.98334e-17
Myo5c	6.18023	2.30886	0.489858	4.71332	2.43715e-06	0.000368088
Oca2	8.43823	3.9064	0.60487	6.45825	1.0592e-10	3.49707e-08
Otx2	46.7202	3.12099	0.347612	8.9784	2.74745e-19	1.34502e-16
Pifo	10.6854	1.10515	0.33589	3.29021	0.00100113	0.0358916
Prr32	26.4874	4.42866	0.508509	8.70911	3.06282e-18	1.31766e-15
Rab20	10.0419	1.97064	0.366358	5.379	7.48987e-08	1.6359e-05
Rbm47	9.38939	2.31657	0.401528	5.76937	7.95661e-09	2.05382e-06
Sema3b	101.174	1.01654	0.223612	4.546	5.46758e-06	0.000732295
Serinc2	22.9235	1.13444	0.233826	4.85167	1.22429e-06	0.000211966
Slc13a4	125.91	1.13068	0.255046	4.43325	9.28212e-06	0.00111676
Slc16a8	11.0585	4.77156	0.630624	7.56642	3.83659e-14	1.47211e-11
Slc24a5	32.0219	1.34313	0.202632	6.62843	3.3927e-11	1.14681e-08
Slc2a12	88.3127	1.44214	0.246145	5.85888	4.65989e-09	1.24823e-06
Slc39a4	6.68549	2.15082	0.528844	4.06703	4.76161e-05	0.00417287
Slc4a5	121.832	2.77902	0.311761	8.91392	4.92587e-19	2.25589e-16
Slfn9	7.08779	-1.33816	0.409662	-3.26651	0.00108882	0.0376298
Sostdc1	49.5138	4.12001	0.29475	13.978	2.12438e-44	1.50799e-40
Spag16	19.8947	1.10778	0.276598	4.00502	6.20122e-05	0.00511853
Spint2	110.231	1.00463	0.0981437	10.2363	1.36333e-24	9.67758e-22
Steap1	20.5661	3.93859	0.396793	9.92603	3.20762e-23	2.16851e-20
Stra6	43.7872	1.08538	0.19217	5.64801	1.62311e-08	4.11488e-06
Tc2n	9.52613	3.6012	0.528449	6.81467	9.44795e-12	3.35332e-09
Tjp3	8.81118	1.85457	0.384026	4.82929	1.37023e-06	0.000231585
Tmem184a	6.06622	2.25838	0.48918	4.61667	3.89952e-06	0.000542759
Tmem72	87.544	3.3373	0.301282	11.077	1.62192e-28	1.53509e-25
Trpv4	44.1862	2.20141	0.203636	10.8105	3.06939e-27	2.5633e-24
Ttr	11914.7	5.56958	0.455355	12.2313	2.11553e-34	4.2906e-31
Wdr86	30.9501	2.66329	0.285055	9.34306	9.35896e-21	5.31476e-18
Wfdc2	10.2722	3.29104	0.528592	6.22605	4.78329e-10	1.44486e-07
Wfikkn2	31.0209	1.81011	0.289173	6.25963	3.85902e-10	1.19101e-07
Zfp185	21.9187	1.73784	0.284969	6.09835	1.07167e-09	3.105e-07

## Sheet: CBL_degsI_II
	baseMean	log2FoldChange	lfcSE	stat	pvalue	padj
Slc18a2	23.1148	1.97402	0.562797	3.50752	0.000452302	0.00587819
Slc6a2	24.7161	1.96818	0.724149	2.71792	0.00656933	0.0416693
Capn11	16.3529	1.96075	0.60405	3.246	0.00117039	0.0121192
Prph	10.2214	1.78427	0.486021	3.67117	0.000241441	0.00363233
Slc5a7	10.9623	1.75488	0.392787	4.46775	7.90452e-06	0.000249757
Ngb	33.9751	1.38534	0.374272	3.70143	0.00021439	0.00331742
Arhgap36	19.8345	1.35414	0.3482	3.88897	0.000100672	0.00182679
Ecel1	10.2774	1.23582	0.355645	3.47488	0.000511086	0.0064806
Calca	27.6412	1.21692	0.287473	4.23317	2.3042e-05	0.000588667
Glra3	43.3904	1.14683	0.362875	3.16041	0.0015755	0.0150288
Gm11837	10.2024	1.12739	0.327711	3.44021	0.000581262	0.00712388
Dgkk	24.166	1.10344	0.29431	3.74923	0.000177378	0.00286916
2900052N01Rik	51.259	1.09344	0.347506	3.14654	0.00165214	0.0155409
A330009N23Rik	11.6863	1.04601	0.30486	3.4311	0.000601139	0.00726242
Srarp	20.9726	1.04218	0.318962	3.26741	0.00108537	0.011426
Sncg	52.8953	1.01759	0.1713	5.94037	2.84377e-09	3.15962e-07
Sbsn	22.3098	-1.22456	0.264953	-4.62178	3.80459e-06	0.000139759
Wfdc18	11.1433	-1.35596	0.510804	-2.65457	0.00794105	0.0477343
Bpifb9b	24.5205	-3.31105	1.14187	-2.89968	0.00373546	0.0280093

## Sheet: CBL_degsI_III
	baseMean	log2FoldChange	lfcSE	stat	pvalue	padj
Atp2a1	14.6809	1.79263	0.494208	3.62728	0.00028642	0.00338296
Tnnt3	8.85286	1.64415	0.502218	3.27377	0.00106124	0.00952624
Ada	10.7362	1.53564	0.481436	3.18971	0.00142414	0.011935
Acta1	23.348	1.38482	0.319511	4.3342	1.46294e-05	0.000285284
Kcna5	11.8169	1.22449	0.393836	3.10914	0.00187635	0.0147541
Pla1a	13.4476	1.17703	0.347274	3.38936	0.000700568	0.00687822
Fmo2	83.5647	1.17592	0.324091	3.62836	0.000285227	0.00337362
Btbd16	8.75519	1.16548	0.411239	2.83406	0.00459601	0.0292038
Angptl4	28.6429	1.09356	0.298347	3.66541	0.000246945	0.00299169
Atp10a	111.709	1.07548	0.269525	3.99029	6.59924e-05	0.00101413
Psmb9	12.0379	1.06529	0.330189	3.2263	0.00125402	0.0108502
A330009N23Rik	11.9211	1.05051	0.34898	3.01022	0.00261055	0.0188884
Kctd16	9.53877	1.042	0.398921	2.61204	0.00900048	0.0487636
Cfap65	49.1689	-1.00122	0.295647	-3.38654	0.000707811	0.00693007
Fhad1	34.516	-1.00218	0.288512	-3.47362	0.000513485	0.00535556
Aspdh	15.827	-1.00551	0.374176	-2.68727	0.00720389	0.0413158
Tbx6	15.9409	-1.00893	0.384479	-2.62415	0.00868652	0.0475087
Rnpc3	369.512	-1.00937	0.100898	-10.0039	1.46565e-23	3.23772e-21
Trank1	1266.8	-1.01062	0.0889463	-11.3621	6.4553e-30	2.60757e-27
Dnah9	18.6812	-1.01703	0.380046	-2.67608	0.00744888	0.0423621
Zfp185	29.0971	-1.01978	0.363604	-2.80464	0.00503735	0.0313047
Cfap53	14.1662	-1.02199	0.380496	-2.68595	0.00723232	0.0414305
A230107N01Rik	27.6674	-1.02775	0.265709	-3.86793	0.000109762	0.00153644
Cfp	193.045	-1.02883	0.154989	-6.63807	3.17819e-11	2.01494e-09
Ubap1l	53.2071	-1.03063	0.212554	-4.84881	1.24204e-06	3.41634e-05
Snrnp70	3636.12	-1.03372	0.0673293	-15.3531	3.37493e-53	1.59049e-49
Col27a1	261.356	-1.03599	0.117518	-8.81563	1.19018e-18	1.8491e-16
Strc	17.8036	-1.04486	0.354402	-2.94823	0.00319597	0.0221819
Gdpd3	15.5154	-1.0651	0.383421	-2.77788	0.00547148	0.0332713
Il18bp	80.5356	-1.06511	0.172574	-6.1719	6.7474e-10	3.43146e-08
Plekhg4	117.587	-1.06901	0.174759	-6.11706	9.53196e-10	4.74517e-08
Flt3l	39.4911	-1.07038	0.217495	-4.92141	8.59222e-07	2.46403e-05
Gm14827	52.1777	-1.07192	0.22829	-4.69542	2.66058e-06	6.73016e-05
Zmynd10	17.2186	-1.07315	0.356316	-3.01179	0.00259708	0.0188295
Zfp57	67.1737	-1.08451	0.17779	-6.09992	1.06119e-09	5.22755e-08
Snrnp48	340.501	-1.09139	0.0876982	-12.4449	1.4908e-35	1.00366e-32
Pnldc1	14.461	-1.09274	0.367914	-2.9701	0.00297703	0.020888
Ovgp1	87.43	-1.09432	0.17532	-6.24185	4.32429e-10	2.24768e-08
Dnase1l2	87.0374	-1.09785	0.221426	-4.9581	7.11847e-07	2.09233e-05
Pabpn1	407.009	-1.10441	0.102519	-10.7727	4.63119e-27	1.42339e-24
Spaca6	456.174	-1.10773	0.081629	-13.5703	6.01067e-42	7.72535e-39
Drc7	70.198	-1.11176	0.369845	-3.00602	0.00264695	0.019064
Dlec1	14.6668	-1.1237	0.403391	-2.78562	0.00534249	0.0326696
Abca4	63.2676	-1.12494	0.410782	-2.73854	0.0061712	0.0366129
Maats1	11.9523	-1.12637	0.416126	-2.70681	0.00679336	0.0395332
Enpp2	9448.39	-1.12741	0.377676	-2.98513	0.00283459	0.0201688
Col8a1	76.2223	-1.1319	0.352662	-3.2096	0.00132921	0.0113755
Snhg11	9453.8	-1.14441	0.0913526	-12.5274	5.28792e-36	3.73803e-33
Lat	11.7518	-1.14909	0.418573	-2.74525	0.00604641	0.036054
Leng8	2974.98	-1.15363	0.0909519	-12.6839	7.25853e-37	5.40111e-34
Spag6l	21.8303	-1.16508	0.307239	-3.7921	0.000149379	0.00200372
Slc24a5	52.6894	-1.17627	0.240919	-4.88244	1.04784e-06	2.93353e-05
Gm35339	88.3073	-1.17819	0.174126	-6.76631	1.32108e-11	8.89402e-10
F5	88.0815	-1.18042	0.412055	-2.86471	0.00417392	0.0271689
Pnisr	2949.92	-1.18105	0.054156	-21.8083	1.93573e-105	2.73674e-101
Ptpn22	295.278	-1.18398	0.116172	-10.1916	2.16249e-24	5.55879e-22
Calml4	63.9996	-1.1872	0.433321	-2.73977	0.00614829	0.0365383
Neat1	1008.49	-1.18759	0.0980416	-12.1131	9.00454e-34	5.30442e-31
Slc2a4rg-ps	114.012	-1.18945	0.152761	-7.78635	6.89716e-15	7.38728e-13
Rpl9	63.3454	-1.18961	0.185119	-6.42617	1.30856e-10	7.34142e-09
Pnpla3	333.764	-1.19437	0.0898053	-13.2995	2.32967e-40	2.53361e-37
Mirg	257.565	-1.19614	0.131975	-9.06341	1.26439e-19	2.0547e-17
Mir124a-1hg	3885.45	-1.19644	0.0809202	-14.7855	1.81718e-49	5.13825e-46
Rreb1	510.035	-1.20359	0.110038	-10.938	7.58917e-28	2.49525e-25
A330023F24Rik	646.935	-1.20652	0.336031	-3.59051	0.000330028	0.00378728
Ccdc146	15.1173	-1.20945	0.395964	-3.05444	0.00225479	0.0168831
Piwil2	15.2829	-1.22868	0.366358	-3.35378	0.00079717	0.00759972
Car12	157.041	-1.23209	0.458555	-2.6869	0.00721187	0.0413301
Acrbp	65.8864	-1.23762	0.205936	-6.00972	1.85848e-09	8.7293e-08
Prr32	50.4985	-1.23939	0.461227	-2.68715	0.00720645	0.0413158
Mir186	29.8479	-1.24068	0.278469	-4.45538	8.3743e-06	0.000177426
Tnfrsf4	12.9019	-1.24081	0.423997	-2.92645	0.00342851	0.0234733
Col5a1	218.129	-1.2488	0.123525	-10.1097	5.00584e-24	1.22022e-21
Rbm47	14.4716	-1.26113	0.417144	-3.02324	0.00250086	0.0182442
Gmnc	20.1561	-1.26893	0.383993	-3.30457	0.000951216	0.00875601
Ccdc171	12.5515	-1.27414	0.426671	-2.98624	0.00282428	0.0201259
Thpo	55.7168	-1.27931	0.201179	-6.35906	2.02999e-10	1.1124e-08
Arhgap4	40.1869	-1.28453	0.264635	-4.85395	1.21024e-06	3.33534e-05
Mir5125	76.8913	-1.28832	0.187599	-6.86742	6.53753e-12	4.64461e-10
Crhr2	16.3317	-1.28973	0.367297	-3.51141	0.00044573	0.00477404
Npc1l1	13.2123	-1.29279	0.414607	-3.1181	0.00182018	0.0144086
2700038G22Rik	14.4799	-1.3018	0.386905	-3.36464	0.000766448	0.00735644
Ftx	350.974	-1.32453	0.100709	-13.152	1.65774e-39	1.56248e-36
Cldn2	100.307	-1.32558	0.426383	-3.1089	0.00187786	0.0147566
Ttr	22138.6	-1.32716	0.448033	-2.96219	0.00305458	0.021379
Trpv4	61.1291	-1.36259	0.444084	-3.06832	0.00215267	0.016345
Cdh3	11.3012	-1.38229	0.508711	-2.71724	0.00658279	0.0386012
Ing4	11.424	-1.40909	0.466695	-3.01928	0.00253372	0.0184472
Slc39a2	109.497	-1.41739	0.194205	-7.29841	2.91185e-13	2.40747e-11
Tmem72	113.028	-1.42718	0.536257	-2.66136	0.00778245	0.043836
Mfrp	96.2727	-1.43069	0.549274	-2.6047	0.00919555	0.0495263
Cfap61	13.7813	-1.48432	0.408873	-3.63027	0.000283129	0.00335249
Gm15328	23.5076	-1.50236	0.330991	-4.53898	5.65281e-06	0.000127871
Kl	413.005	-1.53874	0.461137	-3.33684	0.000847359	0.00798132
Kcne2	157.562	-1.5422	0.493472	-3.12521	0.00177681	0.0141604
Col7a1	100.951	-1.59604	0.165065	-9.66913	4.07822e-22	8.23684e-20
Sbsn	24.9992	-1.60109	0.323213	-4.95367	7.28264e-07	2.13172e-05
Folr1	128.98	-1.61397	0.522231	-3.09053	0.00199801	0.0154529
Mss51	10.8535	-1.633	0.485934	-3.36055	0.000777888	0.00744603
A430110L20Rik	7.30508	-1.65285	0.613422	-2.69447	0.00704997	0.0406329
Mapkapk5	8.69435	-1.67956	0.518326	-3.24035	0.00119383	0.0104348
Kcnj13	153.785	-1.69364	0.493864	-3.42936	0.000605015	0.00610543
Tc2n	14.3195	-1.7162	0.495295	-3.46501	0.00053021	0.00547561
Krt18	34.6013	-1.71972	0.570744	-3.01311	0.00258582	0.0187671
Adam8	12.7274	-1.72076	0.471245	-3.65151	0.0002607	0.00312355
C230072F16Rik	8.06541	-1.74317	0.571194	-3.0518	0.00227473	0.0169621
Chia1	6.59718	-1.81658	0.642962	-2.82533	0.00472312	0.0297706
Ccdc169	6.4642	-1.90635	0.669892	-2.84575	0.0044307	0.0284345
Gm853	7.94814	-1.99455	0.683482	-2.91822	0.00352037	0.0239629
Cubn	6.90616	-2.04387	0.666526	-3.06646	0.00216612	0.0164072
Lilrb4a	6.52134	-2.14733	0.6972	-3.07993	0.00207048	0.0158917
Snora31	7.44955	-2.1528	0.638202	-3.37322	0.000742947	0.00716004
Pla2g4c	7.65958	-2.43687	0.684183	-3.56173	0.00036842	0.00409813

## Sheet: CBL_degsII_III
	baseMean	log2FoldChange	lfcSE	stat	pvalue	padj
5930430L01Rik	15.6702	1.03959	0.321132	3.23727	0.00120679	0.0461014
Steap1	29.6321	-1.01004	0.30567	-3.30434	0.00095199	0.0398013
Calml4	41.6576	-1.01755	0.233331	-4.36097	1.29487e-05	0.00196445
Proser3	23.0209	-1.07033	0.282717	-3.78586	0.000153177	0.0107334
Dgkk	21.693	-1.08307	0.333598	-3.24663	0.00116781	0.0454337
Efcab1	39.856	-1.08538	0.243436	-4.45859	8.2502e-06	0.0013415
Sdf2l1	106.793	-1.08942	0.275803	-3.94998	7.81571e-05	0.00676086
Hspb1	22.3287	-1.10284	0.294279	-3.7476	0.000178534	0.0122397
Prlr	52.3529	-1.12807	0.237404	-4.75169	2.0172e-06	0.000441107
1500015O10Rik	231.998	-1.13369	0.233303	-4.85932	1.17789e-06	0.000322705
Sostdc1	48.4213	-1.19929	0.244454	-4.90598	9.29615e-07	0.000273858
Trpv4	39.6183	-1.21635	0.290069	-4.19333	2.74883e-05	0.00329884
Ttr	15386.4	-1.31712	0.311609	-4.22683	2.37008e-05	0.00307648
Kl	254.781	-1.32295	0.335117	-3.94774	7.88936e-05	0.00676086
Krt18	19.8117	-1.36735	0.378233	-3.6151	0.000300231	0.0180832
Kcnj13	90.049	-1.39254	0.3312	-4.20454	2.61615e-05	0.00327183
Spag6l	17.4609	-1.39724	0.329969	-4.23447	2.29094e-05	0.00307648
Calca	24.663	-1.41116	0.354621	-3.97936	6.91009e-05	0.00621565
Folr1	81.5057	-1.44024	0.325378	-4.42636	9.58355e-06	0.00151935
Kcne2	111.301	-1.56653	0.316933	-4.94278	7.70145e-07	0.000263993
Slc18a2	21.5871	-2.37679	0.612236	-3.88214	0.000103542	0.00815665
Slc6a2	22.7161	-2.56524	0.668487	-3.83739	0.000124351	0.00916941

[truncated: 11 more sheets: iBAT_degsI_II, iBAT_degsI_III, iBAT_degsII_III, LIV_degsI_II, LIV_degsI_III, LIV_degsII_III, OB_degs_I_II, psWAT_degsI_II, STM_degsI_II, STM_degsI_III, STM_degsIII_II]
