# Supplementary material for: Differential regulation of the immune system in a brain-liver-fats organ network during short-term fasting
Source: Mol Metab. 2020 Jun 8;40:101038. doi: 10.1016/j.molmet.2020.101038 (PMC7339127; doi:10.1016/j.molmet.2020.101038)
Supplement: Multimedia component 5 [file mmc5.xlsx]

## Sheet: BST
	Sample_1	Sample_2	Sample_3	Sample_4	Sample_5	Sample_6	Sample_7	Sample_8	Sample_9	Sample_10	Sample_11	Sample_12	Sample_13	Sample_14	Sample_15	Sample_16	Sample_17	Sample_18	Median	Median	Median	Means	Means	Means	SEM	SEM	SEM
Gene name	I	I	II	I	I	II	II	II	II	III	III	II	III	II	III	III	III	III	I	II	III	I	II	III	I	II	III
1500015O10Rik	8.56813	5.31306	4.61553	7.86721	8.04518	3.82307	4.93561	4.35698	4.45298	7.76734	7.88662	5.38981	8.72318	3.77103	8.28712	8.06026	8.48203	8.02528	7.9562	4.45298	8.06026	7.44839	4.47786	8.17597	0.090894	0.011794	0.006932
4930455G09Rik	3.90173	3.59369	1.85306	2.68907	1.42881	2.17235	2.63786	1.47092	1.85309	3.45063	3.01091	0.981452	2.9635	2.87301	2.76748	3.74421	3.57639	4.22457	3.14138	1.85309	3.45063	2.90332	1.97739	3.3911	0.069349	0.013319	0.010451
Abca4	7.15438	4.21194	4.97641	6.38617	6.4619	5.13745	5.55906	5.18744	5.01582	6.72962	6.62888	5.35588	7.39863	4.97106	6.92874	6.74271	6.96943	6.61076	6.42403	5.13745	6.74271	6.0536	5.17188	6.8584	0.079719	0.004472	0.005608
Ackr4	4.63855	3.06727	2.82704	3.45809	4.29386	3.41221	2.63786	3.54002	3.51739	4.06414	4.28794	3.66601	4.81765	3.30105	4.20379	4.24121	3.40092	4.54927	3.87597	3.41221	4.24121	3.86444	3.27165	4.22356	0.045418	0.007939	0.008997
Adh1	4.1647	3.21795	3.2793	2.87914	4.09392	2.83557	2.63786	2.659	2.42076	3.21374	3.42068	2.55392	4.56481	3.30105	4.292	4.34266	4.59837	3.67769	3.65593	2.659	4.292	3.58893	2.81249	4.01571	0.039986	0.007126	0.011592
Aqp1	7.17442	3.97854	2.16464	6.49185	6.37632	3.15251	2.63786	0	1.85309	6.05295	6.07026	3.28837	7.42741	3.30105	6.94243	6.50078	7.18793	6.59324	6.43408	2.63786	6.59324	6.00528	2.3425	6.68214	0.087269	0.024025	0.010831
Arhgef33	5.20407	7.26842	4.76163	6.35449	5.4365	4.67542	5.19762	5.11552	4.7146	4.43922	4.22124	4.5492	5.26306	3.89889	4.59913	4.43745	4.82387	5.6928	5.8955	4.7146	4.59913	6.06587	4.70184	4.7824	0.058943	0.008696	0.010692
Atp2a3	6.29832	7.75487	5.86983	7.12875	6.90035	6.39754	6.24562	5.71115	6.07016	6.01652	6.32972	5.42295	6.44518	5.5793	6.07092	6.23654	6.22439	6.14159	7.01455	5.86983	6.22439	7.02057	5.89951	6.20927	0.037621	0.007277	0.003027
B230216N24Rik	4.45415	5.13509	3.90054	5.07441	4.41325	3.9916	3.81355	3.42572	4.13318	3.65404	3.16081	3.77272	2.73699	4.12494	4.37513	4.52639	4.00246	3.38367	4.76428	3.90054	3.65404	4.76923	3.88032	3.69136	0.024286	0.004994	0.013304
Baiap2l1	4.51827	3.35436	3.81386	3.87011	4.67454	1.46142	3.90023	2.84839	2.99409	3.91378	4.3517	3.28837	5.26306	1.81982	4.45372	4.24121	4.82387	3.8049	4.19419	2.99409	4.3517	4.10432	2.87517	4.40746	0.038082	0.019054	0.010356
Barhl1	5.12391	6.27774	5.44868	5.95063	6.23761	4.57284	4.89397	5.28901	4.76167	5.02036	4.73309	4.5492	5.26306	4.40892	4.37513	5.09034	4.95673	4.47469	6.09412	4.76167	4.95673	5.89747	4.84633	4.84477	0.033493	0.008003	0.00671
Barhl2	2.99516	4.975	3.14371	3.87011	3.86175	1.86024	2.16437	2.44094	3.27934	3.33704	2.65433	2.96738	2.9635	2.87301	1.73278	2.35993	2.35003	2.51567	3.86593	2.87301	2.51567	3.9255	2.67557	2.55904	0.0507	0.010828	0.010359
C1ql4	4.63855	5.41017	4.80722	4.99447	5.12287	4.27908	3.14341	4.35698	3.40327	3.83229	3.16081	4.5492	3.62452	4.22594	4.292	4.96865	4.42571	3.67769	5.05867	4.27908	3.83229	5.04152	4.1093	3.99738	0.019998	0.012402	0.012307
Calml4	6.4208	4.58907	3.72163	6.25507	5.78533	4.14249	4.45262	4.08303	3.51739	5.94078	5.496	4.5492	6.70232	4.12494	6.04577	5.53817	6.78515	6.3226	6.0202	4.12494	6.04577	5.76257	4.08447	6.11868	0.051708	0.007497	0.010499
Car12	7.68798	5.17249	3.40323	7.23694	7.16137	3.9098	4.45262	3.30158	4.13318	6.76299	6.89805	4.05235	8.05024	4.32033	7.81529	7.27906	7.65692	7.30282	7.19915	4.05235	7.30282	6.81469	3.93901	7.39505	0.069951	0.00895	0.009655
Car8	7.95449	10.6736	8.26059	9.86959	8.5733	8.05906	8.51497	8.04031	7.70838	7.37982	7.58225	7.80832	8.22435	7.74696	7.99686	7.96801	7.62732	8.39242	9.22144	8.04031	7.96801	9.26774	8.0198	7.88157	0.076933	0.006015	0.007476
Cbln3	7.66692	10.3435	7.52948	9.73	7.43969	7.27105	7.43065	7.43365	5.55944	6.2541	7.05949	7.15275	7.59746	7.33699	7.49124	7.08775	7.42429	8.15035	8.69846	7.33699	7.42429	8.79503	7.102	7.29495	0.091155	0.014106	0.011959
Chia1	3.69533	3.35436	0.90372	2.68907	3.58491	0	2.63786	1.47092	1.85309	2.93018	3.16081	0.981452	3.33154	1.17963	3.78453	4.61017	3.87393	3.01399	3.46964	1.17963	3.33154	3.33092	1.28953	3.52931	0.028179	0.016844	0.012221
Cldn1	6.47026	4.93204	5.01577	6.25507	6.50285	4.46241	4.50887	4.58711	5.09147	6.05295	5.7299	4.77137	7.12174	5.23613	6.94243	6.58601	7.30473	6.5755	6.36267	4.77137	6.58601	6.04006	4.81045	6.61618	0.046676	0.006267	0.011609
Cldn2	7.16443	3.59369	2.63814	6.4475	6.72682	1.86024	3.51704	2.18395	1.85309	5.86084	5.60466	3.55077	7.43688	3.63072	7.19209	6.68592	7.07553	6.79062	6.58716	2.63814	6.79062	5.98311	2.74771	6.66379	0.101253	0.016526	0.014014
Clec18a	3.57989	0.94316	2.42073	3.45809	3.47942	2.4288	3.279	2.18395	3.14375	3.99092	3.83176	2.55392	4.07613	2.87301	3.78453	3.21209	3.73282	3.53816	3.46875	2.55392	3.78453	2.86514	2.69759	3.73806	0.080151	0.008337	0.005925
Clic6	8.98316	5.74405	4.97641	8.42365	8.50101	4.81679	5.26451	4.73843	4.76167	7.873	8.0103	5.89402	9.2704	4.97106	8.93018	8.44952	8.9998	8.51378	8.46233	4.97106	8.51378	7.91297	5.06041	8.57814	0.091686	0.008348	0.010609
Cnpy1	3.31695	7.74869	4.26967	6.9706	4.89569	2.64647	3.72132	3.64592	3.14375	3.21374	3.64081	2.96738	4.25804	3.30105	3.65746	3.58768	4.75255	4.54927	5.93315	3.30105	3.65746	5.73299	3.38508	3.95136	0.125691	0.011018	0.011642
Col14a1	4.31667	3.47898	3.14371	3.95704	3.77524	3.15251	2.42046	2.84839	2.82708	3.07892	3.16081	1.97209	4.41957	2.5995	3.5181	3.21209	3.73282	2.78624	3.86614	2.82708	3.21209	3.88198	2.70911	3.41551	0.021902	0.008567	0.010974
Col8a1	6.9832	5.31306	5.63719	6.38617	6.65596	5.17295	4.76131	4.58711	5.35973	6.1402	5.80014	5.13364	7.63907	5.32987	7.10954	6.62681	7.40116	6.71163	6.52106	5.17295	6.71163	6.3346	5.14026	6.7755	0.045216	0.007366	0.013511
Col8a2	7.11345	4.69565	5.19795	6.83946	6.80532	5.06372	5.05377	5.15193	4.93597	6.19012	6.08909	5.35588	7.68746	4.78497	7.281	7.18657	7.00055	6.99122	6.82239	5.06372	7.00055	6.36347	5.07774	6.918	0.070025	0.003762	0.011856
Col9a3	8.67396	7.36848	7.15059	8.03645	8.05898	7.31938	6.93103	7.28585	6.91067	8.44567	8.49624	6.99637	8.81317	7.20713	8.48722	7.9359	8.31261	8.21478	8.04771	7.15059	8.44567	8.03447	7.11443	8.38651	0.033329	0.003439	0.005562
Crb3	4.08226	1.91388	2.82704	4.26027	3.3656	2.83557	2.42046	2.84839	1.45513	3.74592	4.07781	1.97209	3.62452	1.17963	3.19107	2.97986	4.82387	3.8049	3.72393	2.42046	3.74592	3.4055	2.21976	3.74971	0.066684	0.014216	0.012315
Crhr2	4.45415	3.59369	1.85306	3.45809	4.02061	2.17235	2.42046	1.47092	2.99409	3.99092	4.15131	1.56018	4.49402	1.81982	4.66668	3.74421	4.22955	3.8049	3.80715	1.85306	4.15131	3.88164	2.04155	4.15451	0.028169	0.010895	0.006973
Crtam	4.08226	6.52905	3.40323	5.81757	3.94336	3.2882	3.51704	2.18395	3.27934	2.76432	3.01091	3.28837	2.9635	3.47528	3.65746	3.8854	4.82387	4.47469	4.94991	3.28837	3.65746	5.09306	3.20506	3.65431	0.080125	0.009395	0.016193
Ddn	4.69512	6.49993	4.33338	5.77034	5.34935	4.7241	4.76131	3.83692	4.85145	4.69112	5.55135	4.96384	5.30503	4.64608	5.11659	4.68934	4.22955	6.01573	5.55985	4.7241	5.11659	5.57869	4.58816	5.08553	0.047306	0.007867	0.012292
Dpep1	3.90173	0.94316	0.90372	2.21184	3.86175	1.46142	0.903563	0.915325	1.85309	2.57689	0.912718	1.97209	3.33154	1.17963	3.65746	2.35993	3.20112	3.21064	3.03679	1.17963	3.20112	2.72962	1.31269	2.75004	0.089232	0.009349	0.01888
Drc7	6.8147	3.47898	4.3944	6.14829	6.10202	3.7308	4.13282	3.92371	4.33342	5.92121	5.63059	4.5492	6.83713	4.32033	6.34282	6.03909	6.46649	6.14159	6.12516	4.32033	6.14159	5.636	4.19781	6.19699	0.092151	0.00585	0.008028
Dsp	4.74956	3.06727	2.63814	2.87914	3.24202	1.86024	0	2.18395	2.63818	3.33704	3.64081	0	4.07613	2.87301	4.79297	3.8854	4.42571	4.31285	3.15465	2.18396	4.07613	3.4845	1.74193	4.06728	0.053518	0.025221	0.01008
En1	3.80222	5.37852	4.61553	5.56426	5.57097	4.06902	3.279	4.15655	4.26971	4.06414	4.73309	3.28837	3.86792	3.89889	3.5181	4.68934	4.51462	4.39603	5.47139	4.06902	4.39604	5.07899	3.93958	4.25475	0.05349	0.010176	0.009254
En2	4.80202	7.33589	5.80389	6.68249	6.06603	4.98601	4.76131	4.2265	4.05973	4.59557	4.6844	4.42381	4.92919	4.64608	4.20379	4.90373	4.42571	4.54927	6.37426	4.64608	4.59557	6.22161	4.70105	4.61309	0.067445	0.011834	0.005246
Enpp2	14.0742	12.4251	12.3566	13.7005	13.5621	12.326	12.3677	12.3295	12.3961	13.3873	13.2659	12.4198	14.2677	12.489	13.9783	13.5715	14.2191	13.7561	13.6313	12.3677	13.7561	13.4405	12.3835	13.778	0.044415	0.001173	0.008045
Ezr	8.16441	7.13271	7.19414	7.66257	7.83137	7.02129	7.17654	7.01646	6.82461	7.71146	7.82056	6.94024	8.35494	6.72806	8.11644	8.06026	8.14866	7.93079	7.74697	7.01646	8.06026	7.69777	6.98591	8.02045	0.02691	0.0035	0.004429
F13a1	5.80192	4.74613	5.44868	5.72151	6.0477	5.30682	5.55906	4.58711	6.01294	4.49324	4.3517	4.82195	4.34107	4.57127	4.85221	5.14753	4.51462	4.93033	5.76172	5.30682	4.51462	5.57932	5.18683	4.66153	0.035783	0.011102	0.006418
F5	7.74269	3.59369	3.81386	7.20177	6.6067	3.52641	3.14341	3.42572	1.85309	6.76299	6.16203	3.77272	7.928	2.2617	7.40486	7.11668	7.86567	7.31356	6.90424	3.42572	7.31356	6.28621	3.11384	7.22197	0.115875	0.015605	0.012635
Fap	4.63855	2.48895	1.85306	4.03903	4.23024	2.4288	2.16437	1.87105	2.63818	3.99092	3.01091	1.97209	4.8745	2.2617	4.85221	4.34266	5.52613	3.8049	4.13464	2.16437	4.34266	3.84919	2.16989	4.34317	0.058792	0.006029	0.016931
Fat2	6.14429	8.48049	6.10704	8.16069	6.54268	5.48686	5.71067	5.82827	4.33342	5.16051	5.7299	5.35588	5.90532	5.37455	5.33994	5.53817	6.11491	6.11728	7.35168	5.48686	5.7299	7.33204	5.45667	5.70086	0.072524	0.0115	0.007619
Fev	3.90173	4.06061	3.98231	4.32707	4.52351	3.63222	3.40292	3.42572	4.05973	3.21374	3.29659	3.13678	3.33154	4.01634	3.65746	1.90906	3.40092	3.01399	4.19384	3.63222	3.29659	4.20323	3.66515	3.11761	0.017274	0.007386	0.011575
Folr1	7.24243	3.79891	1.85306	6.76913	6.90035	1.86024	2.16437	1.87105	2.42076	6.10593	5.7299	3.96503	7.74195	2.5995	7.20351	6.66649	7.67632	6.74375	6.83474	2.16437	6.74375	6.1777	2.39057	6.83826	0.099898	0.015396	0.015488
Frrs1	4.38705	3.69995	3.51735	4.77277	4.57563	3.2882	3.62279	3.42572	2.63818	4.06414	4.52762	3.55077	4.49402	3.77103	4.45372	4.43745	4.59837	4.02994	4.48134	3.51735	4.45372	4.35885	3.40201	4.37218	0.029165	0.007532	0.004662
Gabra6	6.03895	9.30413	6.27869	8.40444	5.91237	5.81363	6.31036	5.99787	4.56338	4.32469	5.93112	5.45536	6.28666	5.94788	6.02017	4.83575	6.05688	6.71163	7.2217	5.94788	6.02017	7.41497	5.76674	5.73813	0.106429	0.012333	0.017235
Gabrd	5.80192	7.28558	4.97641	6.68249	5.19129	4.81679	4.93561	4.95995	5.09147	4.49324	4.99506	5.17314	4.98188	5.54061	4.85221	5.30667	4.42571	5.40218	6.24221	4.97641	4.98188	6.24032	5.07057	4.92242	0.057969	0.004827	0.007556
Glb1l2	4.51827	2.7085	3.40323	4.32707	4.23024	3.7308	2.42046	3.42572	3.51739	4.32469	4.07781	2.77541	5.17529	3.77103	4.292	3.58768	4.67751	4.68778	4.27866	3.42572	4.32469	3.94602	3.29201	4.40325	0.052103	0.010304	0.010345
Gm853	3.69533	0	0	2.4701	3.3656	0	1.45489	0	0	3.55592	3.73944	0	3.97578	1.17963	3.5181	2.35993	2.35003	2.18237	2.91785	0	3.5181	2.38276	0.37636	3.09737	0.10442	0.013217	0.015611
Gmnc	4.85264	3.06727	3.40323	4.19022	3.68321	1.86024	3.62279	1.87105	3.40327	4.20029	4.15131	3.96503	4.75847	2.2617	4.20379	3.41207	4.51462	4.02994	3.93672	3.40323	4.20029	3.94834	2.91247	4.1815	0.047363	0.018081	0.00858
Hspa1b	4.08226	3.79891	7.49507	4.32707	6.43393	5.74452	5.89082	7.26107	7.10573	4.69112	5.9101	5.79622	3.75135	3.10285	3.90131	4.34266	4.42571	4.87341	4.20466	5.89083	4.42571	4.66054	6.05661	4.55652	0.075112	0.030655	0.014648
Igfn1	4.38705	0	1.45511	2.4701	2.60329	0.908346	0.903563	0	1.45513	3.21374	3.53494	1.97209	4.41957	0	2.99477	3.41207	3.20112	3.92181	2.53669	0.908346	3.41207	2.36511	0.956319	3.52829	0.112672	0.01528	0.010044
Il16	4.94884	7.26842	4.61553	6.61726	4.76711	4.86099	4.85109	4.00557	4.66593	4.13382	5.18204	4.91808	4.81765	5.02811	5.21012	4.68934	5.01884	5.72533	5.78305	4.85109	5.01884	5.90041	4.70647	4.96816	0.077183	0.006942	0.010124
Inmt	4.74956	3.97854	2.99405	4.45205	4.41325	3.9916	3.51704	3.16574	4.7146	3.91378	4.3517	3.96503	5.46164	3.89889	5.42042	4.7644	5.24356	4.75235	4.43265	3.89889	4.7644	4.39835	3.74957	4.84398	0.019853	0.011854	0.01177
Itpka	5.08209	6.27774	4.45294	5.38775	4.57563	4.34281	4.50887	4.53293	4.56338	4.54531	4.78019	3.96503	4.41957	4.32033	4.66668	4.24121	4.42571	5.03785	5.23492	4.45294	4.54531	5.3308	4.38375	4.58807	0.044664	0.004215	0.005414
Itpripl1	5.24254	4.3489	3.40323	5.18659	4.46943	4.34281	4.26935	3.64592	3.51739	4.64414	4.58179	4.5492	5.76202	4.12494	5.2547	4.7644	5.29467	4.75235	4.82801	4.12494	4.7644	4.81187	3.97898	5.00772	0.02926	0.009197	0.008936
Kcne2	7.681	3.79891	2.42073	7.10991	7.02742	0.908346	3.279	1.47092	2.42076	6.8587	7.05949	3.96503	8.07471	2.87301	7.48189	6.96583	7.70494	7.23665	7.06867	2.42076	7.23665	6.40431	2.47683	7.34032	0.110067	0.021231	0.008951
Kcnj13	7.66692	4.41279	3.90054	7.09081	6.86936	2.83557	3.81355	3.16574	4.26971	6.71832	6.84366	4.42381	7.97425	2.2617	7.54608	6.84999	7.60725	6.97778	6.98008	3.81354	6.97778	6.50997	3.52438	7.21676	0.089873	0.016214	0.009907
Kcnj4	2.80262	4.7949	2.16464	4.03903	3.86175	1.86024	1.85281	2.18395	2.99409	2.10803	1.86701	2.96738	2.73699	2.87301	3.36383	2.97986	1.90004	2.78624	3.95039	2.18396	2.73699	3.87457	2.41373	2.53457	0.051328	0.010506	0.011843
Kl	9.46412	6.22533	5.91217	8.90569	8.84953	5.81363	6.41711	6.09456	6.19546	8.52561	8.44966	6.82097	9.86865	5.79189	9.28212	8.96114	9.66132	9.15379	8.87761	6.09456	9.15379	8.36117	6.1494	9.1289	0.090667	0.007566	0.010889
Krt18	5.82746	2.89901	2.42073	4.5107	4.23024	1.46142	2.82675	1.47092	3.14375	5.09213	5.43844	2.55392	5.60291	1.81982	4.45372	4.52639	5.60923	4.81415	4.37047	2.42073	5.09213	4.36685	2.24247	5.07671	0.075063	0.013605	0.010038
Krt8	3.90173	3.59369	0.90372	3.19746	3.58491	0.908346	0.903563	0.915325	2.42076	3.45063	3.64081	0	3.97578	1.81982	3.78453	4.13207	3.73282	3.38367	3.5893	0.908346	3.73282	3.56945	1.12451	3.72862	0.018028	0.015844	0.00547
Lamb1	7.07133	6.15234	5.5051	6.93892	6.90035	5.83595	5.71067	5.71115	5.75824	6.33028	6.4217	6.00763	7.30867	5.54061	6.94243	6.83266	6.85492	6.64517	6.91963	5.71115	6.83266	6.76573	5.72419	6.76226	0.025964	0.003496	0.006773
Lbp	7.16443	4.69565	4.85141	6.27213	6.54268	4.14249	4.71423	3.64592	4.66593	6.30029	6.17971	4.28648	7.33929	4.78497	6.96944	6.56517	6.87184	6.59324	6.4074	4.66593	6.59324	6.16872	4.44163	6.68842	0.065669	0.008962	0.008205
Lhx9	5.42086	7.63944	5.711	7.10039	6.48933	4.7241	5.41929	5.41419	5.44872	5.48771	4.91291	5.09303	5.30503	5.13587	5.01657	5.49475	5.24356	4.81415	6.79486	5.41419	5.24356	6.6625	5.27803	5.1821	0.059488	0.006541	0.00556
Lmx1a	4.90154	3.21795	4.33338	5.03499	4.93613	3.2882	3.81355	3.92371	1.85309	3.74592	4.3517	3.55077	5.17529	4.01634	5.33994	4.61017	4.82387	4.81415	4.91884	3.81354	4.81415	4.52265	3.53986	4.69443	0.054478	0.016637	0.010873
Ltc4s	4.69512	3.47898	3.40323	4.03903	4.72157	3.63222	3.90023	3.30158	3.14375	4.43922	4.78019	3.42553	5.12931	3.47528	4.66668	4.83575	4.89183	4.39603	4.36707	3.42553	4.78019	4.23368	3.46883	4.73414	0.037123	0.004948	0.005265
Mdfic	6.56438	5.41017	5.26484	6.14829	6.52952	4.7241	5.68648	5.00044	5.63723	5.3481	5.86711	5.35588	7.012	5.28376	6.78415	6.18283	6.44403	6.40524	6.33891	5.28376	6.40524	6.16309	5.27896	6.29192	0.03351	0.006901	0.011424
Mfrp	6.94871	3.79891	0	6.07244	6.54268	0.908346	2.16437	0	2.42076	5.79784	5.40877	3.13678	7.5194	0	7.2483	6.43338	7.10446	6.8655	6.30756	0.908346	6.8655	5.84069	1.2329	6.62538	0.087968	0.027086	0.015975
Mid1	4.57966	4.7949	4.20302	4.90983	4.89569	3.9098	3.90023	3.42572	3.90058	3.45063	3.16081	3.42553	4.16995	3.77103	3.5181	3.74421	3.87393	4.02994	4.8453	3.90023	3.74421	4.79502	3.79084	3.7068	0.009526	0.005743	0.007204
Mrc1	5.45403	5.64111	4.85141	5.41871	5.64602	5.06372	5.19762	4.47663	5.68686	4.26383	3.83176	4.91808	4.81765	5.08299	5.21012	4.24121	4.59837	4.39603	5.54757	5.06372	4.39604	5.53997	5.03962	4.47985	0.007532	0.007515	0.009097
Msx1	6.80187	4.47398	4.89429	5.69647	6.30091	4.7241	5.41929	4.63934	4.45298	6.26966	5.86711	4.71895	6.79358	4.78497	6.82907	5.97733	6.88857	6.62807	5.99869	4.7241	6.62807	5.81831	4.80485	6.46477	0.062733	0.006185	0.008658
Mybpc1	4.63855	5.93021	3.98231	5.74613	4.23024	5.10106	4.66557	4.58711	4.56338	4.69112	3.73944	4.21258	3.97578	3.30105	4.00934	4.24121	3.73282	3.8049	5.19234	4.56338	3.97578	5.13628	4.34472	4.0278	0.051928	0.01184	0.007013
Myo5c	3.4544	3.97854	0	4.56706	3.47942	0.908346	2.63786	1.87105	1.85309	2.76432	3.42068	1.56018	4.16995	1.17963	3.19107	3.41207	3.40092	3.92181	3.72898	1.56018	3.41207	3.86986	1.43002	3.46869	0.032735	0.017134	0.009428
Neurod1	5.48645	8.08407	5.78122	7.21946	6.02912	5.59551	5.8695	5.71115	5.3288	5.25735	5.6811	5.87018	5.76202	5.79189	5.7356	5.77439	5.24356	6.42518	6.62429	5.78122	5.7356	6.70478	5.70689	5.69703	0.073138	0.003919	0.008083
Nrgn	7.14426	9.36797	6.72118	8.51244	7.70836	6.59367	6.9207	6.90356	6.972	7.04205	6.99107	6.7179	6.79358	6.65749	7.00901	6.94984	6.37447	7.40677	8.1104	6.72118	6.99107	8.18326	6.78379	6.93811	0.060563	0.002991	0.006329
Nrk	3.16501	5.55878	2.82704	4.56706	3.3656	2.4288	3.279	2.659	3.40327	2.10803	2.65433	0.981452	2.73699	2.2617	1.11226	2.70294	2.69253	3.67769	3.96633	2.659	2.69253	4.16411	2.54861	2.5264	0.069815	0.016467	0.015851
Oca2	4.63855	1.91388	1.85306	4.03903	3.86175	0.908346	0.903563	0.915325	0	3.45063	3.42068	0.981452	4.41957	1.17963	4.20379	3.74421	5.13557	3.38367	3.95039	0.915325	3.74421	3.6133	0.963053	3.96545	0.073794	0.011102	0.013386
Otx2	6.68102	5.90821	3.40323	6.35449	6.34663	2.83557	3.90023	2.84839	2.63818	5.86084	5.60466	4.48787	6.92048	2.87301	6.64034	6.23654	7.01586	6.23493	6.35056	2.87301	6.23654	6.32259	3.28378	6.35909	0.019823	0.013991	0.010778
Pax5	2.80262	5.79289	5.66222	6.14829	6.43393	3.7308	3.40292	4.58711	3.40327	3.45063	4.00036	3.55077	3.15922	2.5995	2.99477	4.52639	3.73282	3.53816	5.97059	3.55077	3.53816	5.29443	3.84809	3.62891	0.105111	0.020228	0.010595
Pax7	2.99516	5.81671	4.33338	5.15016	4.81126	3.82307	3.279	3.30158	4.56338	3.21374	4.3517	3.96503	2.46817	2.5995	2.76748	2.97986	4.00246	3.67769	4.98071	3.82307	3.21374	4.69332	3.69499	3.35159	0.075419	0.013889	0.013964
Pcp2	4.57966	7.85026	4.66589	6.87338	5.67019	4.27908	4.50887	3.64592	4.89433	4.54531	4.3517	3.87207	4.25804	4.40892	4.52825	4.61017	3.40092	5.27609	6.27179	4.40892	4.52825	6.24337	4.32501	4.42436	0.088942	0.008933	0.01138
Pifo	4.08226	2.48895	2.16464	3.95704	3.68321	3.41221	2.63786	2.44094	3.40327	3.21374	3.29659	2.77541	3.75135	3.47528	4.45372	4.24121	4.12047	4.39603	3.82013	2.77541	4.12047	3.55286	2.90137	3.92473	0.045537	0.010806	0.010441
Plekha4	2.99516	3.06727	4.20302	3.87011	3.10686	3.63222	3.62279	3.42572	4.26971	3.83229	3.83176	4.13469	5.26306	3.10285	4.96384	4.52639	3.73282	4.22457	3.08707	3.63222	4.22457	3.25985	3.77014	4.33925	0.025591	0.009029	0.012285
Ppp1r17	5.63844	8.26806	5.55939	7.43921	5.51867	4.40385	5.19762	5.07817	5.50514	3.91378	4.52762	5.21159	5.30503	4.40892	5.01657	5.09034	4.89183	6.01573	6.53882	5.19763	5.01657	6.71609	5.0521	4.96584	0.08483	0.009658	0.013278
Prr32	6.24247	2.48895	0.90372	5.38775	4.89569	0.908346	2.42046	1.87105	0	4.78074	4.91291	2.96738	6.28666	1.17963	5.99411	5.30667	6.32616	5.65951	5.14172	1.17963	5.65951	4.75371	1.46437	5.60954	0.10057	0.020725	0.012871
Ptk2b	6.50232	7.03459	5.78122	6.79295	6.92064	5.85793	5.71067	5.85059	5.50514	5.615	5.9101	5.84595	5.49828	5.918	6.04577	6.069	5.86733	6.3226	6.8568	5.84595	5.9101	6.81263	5.78136	5.90401	0.014325	0.002823	0.005724
Rab20	4.85264	3.06727	1.85306	4.03903	3.77524	2.17235	2.99375	2.18395	0.90374	3.45063	4.00036	2.96738	4.25804	2.5995	4.45372	3.58768	4.51462	4.22457	3.90713	2.18396	4.22457	3.93355	2.2391	4.06995	0.046089	0.014833	0.008436
Rbm47	4.1647	0.94316	1.85306	3.04707	3.86175	3.15251	1.85281	1.47092	1.45513	3.83229	3.73944	1.56018	4.49402	2.2617	3.90131	3.58768	4.75255	3.92181	3.45441	1.85281	3.90131	3.00417	1.94376	4.03273	0.0908	0.012324	0.008678
Ryr1	4.51827	5.31306	3.6231	4.72402	4.52351	3.52641	3.98199	4.00557	4.26971	3.83229	4.58179	3.55077	3.86792	3.77103	3.19107	4.13207	4.12047	4.47469	4.62376	3.77103	4.12047	4.76972	3.81837	4.02862	0.023417	0.005668	0.009463
S100a9	2.80262	4.74613	4.26967	3.67876	7.6609	3.9098	2.99375	2.44094	1.85309	3.21374	3.29659	2.29214	4.07613	1.81982	2.76748	3.21209	3.20112	2.78624	4.21244	2.44094	3.21209	4.7221	2.79703	3.22191	0.13214	0.019845	0.008865
Sema3b	7.49435	6.015	5.5325	6.72026	6.87976	5.36936	6.69683	5.87257	6.76809	6.8275	6.8547	6.00763	7.45563	5.97715	7.22608	7.04323	6.98508	7.36608	6.80001	5.97715	7.04323	6.77734	6.03202	7.10833	0.038	0.010868	0.005023
Serinc2	4.99464	4.28205	4.71455	5.22213	5.05105	3.52641	3.90023	3.92371	3.62314	4.64414	4.78019	4.21258	5.56887	3.30105	4.96384	4.96865	5.13557	5.18546	5.02285	3.90023	4.96865	4.88747	3.88595	5.03524	0.02594	0.009628	0.00615
Six3	0	5.90821	0	5.18659	4.09392	0	0	0.915325	1.45513	0	0.912718	0	0	0	0	1.24964	0	0	4.64026	0	0	3.79718	0.338637	0.308909	0.16494	0.012224	0.010948
Six3os1	0.997237	5.55878	0.90372	4.6213	3.94336	0	0	0	0	0	0	0	2.46817	0	0	0	0	0	4.28233	0	0	3.78017	0.129103	0.352596	0.123123	0.006971	0.019038
Slc13a4	7.7292	5.88588	6.37266	7.06168	7.44671	5.24144	6.37232	6.38193	7.10573	6.64862	6.99107	6.28506	7.78706	6.1152	7.7467	7.5147	7.71436	7.57686	7.2542	6.37232	7.57686	7.03087	6.26776	7.42562	0.05068	0.011222	0.008898
Slc16a8	4.31667	0	0.90372	3.67876	3.58491	0	0.903563	0.915325	0	4.20029	4.41275	1.97209	4.56481	0	4.79297	4.014	4.75255	4.68778	3.63184	0.903563	4.56481	2.89509	0.670671	4.48931	0.122328	0.014931	0.006019
Slc24a5	5.667	3.69995	3.98231	5.07441	5.25661	3.9916	3.81355	4.53293	4.61557	5.12672	5.25054	4.35678	6.06036	4.49238	5.38074	5.49475	5.86733	5.6928	5.16551	4.35678	5.49475	4.92449	4.25502	5.55332	0.053322	0.006521	0.006881
Slc2a12	7.33435	5.41017	5.5858	7.08117	7.03675	5.33843	5.66189	5.58369	6.12519	5.96009	6.46559	5.8213	7.57191	5.02811	7.30239	7.14505	7.30473	7.08195	7.05896	5.5858	7.14504	6.71561	5.59206	6.97596	0.055007	0.00709	0.011491
Slc39a4	3.4544	2.89901	2.99405	3.19746	2.60329	1.46142	1.45489	0.915325	1.85309	3.55592	1.46737	0.981452	4.49402	1.81982	4.20379	2.70294	3.40092	3.67769	3.04824	1.46141	3.55592	3.03854	1.64001	3.35752	0.023024	0.014276	0.020666
Slc4a5	7.88324	5.13509	4.93593	7.66257	7.38962	5.17295	5.61139	5.00044	4.93597	7.2208	6.87654	5.35588	8.42797	3.10285	8.07973	7.5147	8.02548	7.69655	7.52609	5.00044	7.69655	7.01763	4.87363	7.69168	0.079448	0.016717	0.010932
Slfn9	3.57989	2.7085	3.90054	2.68907	2.95772	3.52641	2.82675	2.84839	3.51739	2.93018	2.84361	3.66601	1.70784	4.01634	2.76748	1.90906	1.90004	1.1241	2.83311	3.52641	1.90906	2.9838	3.47169	2.1689	0.025987	0.009601	0.014033
Sostdc1	7.27991	4.06061	1.45511	6.41716	6.48933	1.46142	2.99375	2.44094	2.82708	5.99796	6.32972	3.42553	7.25616	3.30105	6.49923	6.09831	6.98508	6.55755	6.45324	2.82708	6.49923	6.06175	2.55784	6.532	0.086885	0.016662	0.009299
Spag16	5.45403	3.47898	4.20302	5.07441	4.72157	4.27908	3.279	2.84839	3.51739	4.38309	4.41275	3.66601	5.70047	4.22594	4.73121	4.34266	5.01884	4.81415	4.89799	3.66601	4.73121	4.68225	3.71698	4.77188	0.053508	0.011178	0.009827
Spint2	7.47023	6.76766	6.35741	7.2456	7.19508	6.04199	6.35708	6.3352	6.29482	7.18841	7.32072	6.00763	7.41788	6.31182	7.16898	7.29181	7.21471	7.08195	7.22034	6.31182	7.21471	7.16964	6.24371	7.24064	0.018342	0.003093	0.002269
Steap1	5.63844	2.89901	0.90372	5.18659	5.25661	2.17235	1.45489	0.915325	1.45513	4.86511	4.47133	2.55392	5.60291	2.5995	5.63799	5.35603	5.86733	5.08875	5.2216	1.45513	5.35603	4.74516	1.72212	5.26992	0.077918	0.014735	0.010016
Stra6	6.08201	3.89152	4.61553	5.61861	6.02912	4.62504	5.0911	4.63934	5.39001	5.19351	5.70571	4.60803	6.22242	5.02811	6.32202	6.20993	5.60923	6.09256	5.82387	4.63934	6.09256	5.40532	4.85674	5.90791	0.064389	0.006398	0.008481
Svep1	4.85264	5.81671	4.20302	5.72151	2.95772	3.15251	3.98199	4.29321	3.8139	3.07892	4.22124	4.05235	4.25804	4.57127	4.20379	3.41207	4.12047	4.31285	5.28708	4.05235	4.2038	4.83715	4.00975	3.94391	0.082869	0.00916	0.010003
Tc2n	4.24269	1.91388	0	4.19022	3.3656	1.46142	1.45489	1.47092	1.85309	3.07892	3.29659	0.981452	4.34107	1.17963	4.66668	4.34266	4.75255	4.47469	3.77791	1.45489	4.34266	3.4281	1.2002	4.13616	0.067904	0.012135	0.013648
Tcf7l2	4.85264	8.40395	5.35968	8.00619	6.67996	5.59551	5.01545	5.47293	5.3288	5.48771	4.63401	5.13364	5.66868	5.13587	5.49665	4.83575	5.24356	4.93033	7.34308	5.3288	5.24356	6.98569	5.2917	5.18524	0.100106	0.004221	0.007976
Tfap2d	0	5.41017	0	5.03499	3.77524	0	0	0	0.90374	0	0	0	0	0	0	0	1.24252	0	4.40512	0	0	3.5551	0.129106	0.177503	0.154442	0.006971	0.009584
Tjp3	4.1647	2.22988	1.85306	3.19746	4.09392	2.4288	2.42046	1.87105	0.90374	3.55592	3.91852	3.13678	4.56481	2.5995	3.90131	3.8854	4.00246	3.21064	3.64569	2.42046	3.90131	3.42149	2.17334	3.86272	0.056765	0.014531	0.008484
Tmem184a	3.4544	1.50867	0.90372	2.21184	0.884497	1.46142	0	1.87105	1.85309	2.76432	3.73944	2.55392	3.97578	1.81982	2.99477	3.21209	3.20112	4.02994	1.86025	1.81982	3.21209	2.01485	1.49472	3.41678	0.068892	0.016834	0.010152
Tmem72	7.57193	4.58907	3.98231	7.15657	6.78332	3.15251	4.13282	4.00557	3.72167	6.69546	6.50818	4.91808	8.03785	4.22594	7.59891	7.11668	7.63726	7.31356	6.96995	4.00557	7.31356	6.52522	4.01984	7.27256	0.083147	0.010879	0.01108
Trpv4	6.66695	4.53267	3.6231	5.99239	6.10202	4.94553	3.14341	4.41804	3.51739	5.94078	6.16203	3.96503	6.48223	4.32033	6.46169	6.1552	6.35051	5.98918	6.0472	3.96502	6.16203	5.82351	3.9904	6.22023	0.056869	0.012582	0.004432
Ttr	14.8485	10.6946	8.68975	14.1645	14.2412	7.96093	9.13146	7.70267	7.9862	14.2166	14.3827	10.6692	15.0638	7.76386	14.4758	14.1312	14.9257	14.3409	14.2029	7.9862	14.3827	13.4872	8.55772	14.5052	0.117919	0.021804	0.007238
Wdr86	5.20407	2.7085	2.63814	5.4787	5.67019	1.86024	3.98199	2.18395	4.05973	5.37712	5.65607	3.42553	6.42629	3.30105	6.11995	5.25555	5.9007	5.4805	5.34139	3.30105	5.65607	4.76537	3.06438	5.74517	0.086533	0.017528	0.008665
Wfdc2	4.24269	1.91388	1.45511	3.7776	4.16369	1.86024	0	0.915325	0.90374	3.33704	3.42068	0.981452	4.98188	3.10285	5.11659	4.34266	4.51462	3.21064	3.97065	0.981452	4.34266	3.52447	1.31696	4.13202	0.068299	0.019861	0.016389
Wfikkn2	5.57955	4.06061	3.6231	5.44902	5.25661	3.9098	3.72132	3.42572	4.39444	4.59557	4.3517	3.96503	6.3681	4.12494	6.25776	5.44997	5.72554	5.72533	5.35281	3.9098	5.72533	5.08645	3.88062	5.49628	0.04354	0.006615	0.015739
Xlr3b	5.42086	5.0967	5.66222	5.18659	5.05105	6.49894	6.47474	6.01773	6.29482	6.91916	6.2977	6.3725	5.46164	5.41789	5.33994	6.09831	6.46649	6.90864	5.14165	6.29482	6.2977	5.1888	6.10555	6.21313	0.01029	0.008639	0.012891
Zfp185	5.57955	3.21795	3.2793	4.90983	4.76711	2.64647	4.33306	2.84839	3.90058	4.78074	4.28794	3.55077	5.73157	3.10285	5.06744	4.83575	5.56828	5.31935	4.83847	3.2793	5.06744	4.61861	3.3802	5.08444	0.062418	0.01212	0.010193
Zfp385c	3.31695	5.20893	2.42073	4.11661	4.09392	3.52641	3.279	3.01577	3.14375	2.57689	3.01091	2.77541	3.33154	3.63072	3.78453	3.58768	4.51462	2.51567	4.10526	3.14375	3.33154	4.1841	3.11311	3.33169	0.048613	0.008619	0.014451

## Sheet: CBL
	Sample_1	Sample_2	Sample_3	Sample_4	Sample_5	Sample_6	Sample_7	Sample_8	Sample_9	Sample_10	Sample_11	Sample_12	Sample_13	Sample_14	Sample_15	Sample_16	Sample_17	Sample_18	Median	Median	Median	Means	Means	Means	SEM	SEM	SEM
Gene name	I	I	I	I	I	II	II	I	II	II	II	II	I	I	III	III	III	III	I	II	III	I	II	III	I	II	III
1500015O10Rik	7.97983	9.41846	8.65761	8.54085	7.38543	8.85295	8.50942	8.6866	8.22849	8.65727	7.87808	8.64915	6.67952	8.67424	7.82533	7.22472	6.88866	7.33954	8.59923	8.57928	7.28213	8.25282	8.46256	7.31956	0.0135619	0.00981091	0.0242295
2700038G22Rik	3.96621	4.11009	4.17979	4.80301	4.17361	4.81812	3.60666	3.82303	3.80704	3.44057	3.2882	3.35781	3.25514	4.00503	2.9823	3.05432	2.66462	2.85418	4.05756	3.52362	2.91824	4.03949	3.71973	2.88885	0.00671858	0.0158212	0.0106795
2900052N01Rik	5.34958	3.56631	6.05523	4.49394	5.73345	6.46833	5.74294	4.37361	6.23041	5.84113	6.2977	6.30341	4.89957	4.76006	4.37304	6.0344	6.02431	6.00782	4.82981	6.26405	6.01606	4.90397	6.14732	5.60989	0.0124881	0.00799502	0.0515401
5930430L01Rik	4.80598	4.55618	4.07376	4.73172	4.17361	3.68149	3.84982	4.12442	3.51066	4.27099	4.00292	3.68876	4.55075	4.81253	5.26568	5.0296	4.08932	4.63722	4.55347	3.76929	4.83341	4.47862	3.83411	4.75545	0.00485682	0.00754257	0.0321375
A230107N01Rik	5.10323	4.76979	4.97243	4.73172	5.44676	4.87739	4.05784	4.77114	4.44594	4.16173	4.39529	4.84576	4.7924	4.76006	4.15081	3.96476	3.70226	3.9578	4.78177	4.42061	3.96128	4.91844	4.46399	3.94391	0.00389872	0.00944457	0.0115149
A330009N23Rik	2.88761	2.4825	3.60054	3.71282	2.88602	4.22847	4.05784	3.28815	3.93515	3.44057	4.55757	3.95778	2.88961	3.0047	3.78856	4.17389	4.39419	3.9578	2.94715	4.00781	4.06585	3.09399	4.02957	4.07861	0.00643359	0.0102449	0.0164329
A330023F24Rik	8.08559	8.47571	9.84566	9.65183	9.67057	9.19041	8.88531	10.0285	9.32295	9.03185	8.9861	9.18949	9.63456	9.39768	8.19899	8.59183	8.20327	8.02005	9.64319	9.11067	8.20113	9.34877	9.10102	8.25353	0.0108033	0.00447195	0.0150718
A430110L20Rik	3.27595	2.85942	2.97259	2.95027	3.78498	2.18558	2.94656	3.58024	3.66645	2.38529	1.17166	2.65231	2.39884	3.46431	0.989911	0	3.37101	1.0275	3.12427	2.5188	1.0087	3.16082	2.50131	1.34711	0.00704257	0.0231064	0.0894182
Abca4	5.80377	6.93534	6.27052	5.84607	4.73168	6.2835	6.34889	6.32044	5.86262	6.07004	5.26982	6.0679	5.26288	6.63467	5.56514	4.73196	4.29955	5.18224	6.0583	6.06897	4.9571	5.97567	5.9838	4.94472	0.0113029	0.0108445	0.0342867
Acrbp	5.91726	6.23367	6.7087	6.03557	6.13442	5.88188	5.51498	6.4527	6.23041	5.6111	5.52661	6.0392	6.02474	5.86326	4.88732	5.08241	4.92474	5.09726	6.085	5.74649	5.00357	6.17129	5.8007	4.99793	0.00446872	0.00824797	0.00671159
Acta1	3.92338	4.03865	3.91905	3.85378	3.78498	4.03381	3.73335	3.44158	4.44594	4.37256	4.55757	3.95778	3.89626	3.81234	4.62442	6.2108	4.85988	4.22143	3.87502	4.20319	4.74215	3.83375	4.1835	4.97914	0.00275891	0.00896264	0.0538995
Ada	2.79561	3.34728	1.19173	2.67427	3.54273	4.03381	2.72048	0	1.20144	4.46744	3.09021	2.31181	2.07223	3.58988	3.98102	4.66428	4.19826	3.63498	2.73494	2.90535	4.08964	2.40172	2.97087	4.11964	0.0197449	0.0328947	0.0269288
Adam8	3.87924	3.80029	4.48571	2.95027	4.17361	4.31676	3.95758	4.71203	4.0528	3.24016	4.00292	4.18443	2.88961	3.9119	2.30575	2.55368	2.66462	2.36568	3.89557	4.02786	2.45968	3.85033	3.95911	2.47243	0.0102136	0.01044	0.0103781
Agmat	2.35461	2.37058	3.1912	3.18185	3.08026	3.92566	3.31404	1.06769	3.33598	3.00734	3.75777	3.15868	2.39884	2.00403	2.9823	3.72008	3.54612	3.85801	2.38471	3.32501	3.6331	2.45613	3.41658	3.52663	0.0112202	0.00983326	0.024042
Angptl4	3.68779	3.8842	3.74573	4.57763	4.84297	5.18947	4.96305	3.58024	4.0528	3.61651	4.39529	4.07555	4.2603	5.09267	5.813	4.9178	5.40564	4.91062	4.07225	4.23542	5.16172	4.20894	4.38211	5.26177	0.00897285	0.0165648	0.0271515
Aqp1	6.1854	7.59474	6.78909	6.74574	5.29843	6.52503	6.36855	6.81762	5.89449	6.69761	6.15282	6.27906	4.99933	7.25326	6.38938	4.9178	4.29955	5.33851	6.76741	6.3238	5.12816	6.46045	6.31959	5.23631	0.0142141	0.00783378	0.0549501
Arhgap36	3.96621	1.80855	3.69894	2.95027	2.39548	5.09275	5.28608	3.28815	5.22464	4.46744	4.8359	4.28567	4.67663	4.32703	2.79002	3.42527	5.35947	4.51148	3.49355	4.96433	3.96838	3.38891	4.86541	4.02156	0.0152347	0.0114735	0.071282
Arhgap4	5.30022	4.72498	5.84568	5.41682	5.51557	5.66356	4.85572	5.65316	5.3216	4.86608	5.06911	3.95778	5.8217	5.4971	4.44011	4.35651	4.48301	3.63498	5.50634	4.9676	4.39831	5.4719	4.95564	4.22865	0.00556474	0.0160135	0.0249531
Aspdh	3.73809	3.7112	4.21347	4.40509	4.84297	3.80873	3.60666	4.29523	4.0528	3.61651	4.11146	3.15868	4.08973	3.58988	2.56811	3.8476	2.94031	3.21845	4.1516	3.71262	3.07938	4.11071	3.72581	3.14362	0.00657004	0.00970476	0.0337295
Atp10a	5.31686	5.89241	5.80207	5.87943	6.59819	6.94078	6.4446	6.6228	6.37297	6.88115	6.69657	6.87416	6.72394	6.25323	7.58719	7.34847	7.11396	6.89951	6.07282	6.78537	7.23121	6.13612	6.70171	7.23728	0.00773999	0.00672768	0.0185438
Atp2a1	3.63568	3.22388	2.80596	2.95027	3.78498	2.78976	2.72048	1.06769	3.93515	1.26793	4.70344	3.82953	1.04855	3.32676	4.88732	5.73786	3.70226	3.04778	3.08707	3.30965	4.29479	2.73047	3.20772	4.34381	0.0168887	0.0336279	0.0750872
Bpifb9b	3.2062	7.36944	5.45315	6.25482	2.88602	3.3874	2.45226	1.06769	1.84776	0	0	2.9276	1.04855	3.1747	4.9346	4.7966	2.3235	4.91062	3.19045	2.15001	4.85361	3.80757	1.76917	4.24133	0.0364599	0.0406227	0.0799981
Btbd16	2.69735	2.24924	2.14558	2.33267	2.6615	3.0176	2.72048	2.10038	1.20144	2.72959	2.86067	3.53275	3.54653	3.32676	3.888	3.25168	3.97147	3.63498	2.49708	2.79513	3.76149	2.6325	2.67709	3.68653	0.00851631	0.0217448	0.020205
C230072F16Rik	3.2062	3.56631	3.32046	3.85378	1.64651	3.0176	2.94656	3.70674	2.29252	3.44057	1.17166	3.15868	2.88961	3.81234	1.98484	1.78058	1.22352	2.36568	3.44339	2.98208	1.88271	3.25024	2.67127	1.83865	0.0113558	0.0229648	0.0297754
Calca	4.89734	3.8842	3.87763	3.55659	2.06906	5.59459	4.7989	4.6504	5.41245	5.3867	5.90393	4.55266	4.17754	4.59011	3.15194	4.7966	4.48301	2.63051	4.03087	5.39958	3.81747	3.96286	5.27487	3.76551	0.0139135	0.0140408	0.0649785
Calml4	5.82719	6.95002	6.37839	5.97513	4.99531	6.09662	6.04121	6.63875	5.61732	6.41768	5.74453	6.0392	4.67663	6.39762	5.62401	4.73196	4.39419	4.91062	6.17676	6.0402	4.82129	5.97988	5.99276	4.9152	0.0123876	0.00784124	0.0324251
Capn11	3.34248	3.08893	2.89168	3.71282	2.39548	2.51907	4.96305	2.42876	2.63199	3.00734	5.26982	6.32735	2.665	3.0047	2.79002	2.21831	2.3235	2.63051	2.94819	3.9852	2.477	2.94123	4.11977	2.49058	0.00704099	0.0446529	0.0165866
Car12	7.00106	8.24523	7.61624	7.35614	6.08999	7.15951	7.23684	7.8391	6.7492	7.47921	6.42935	6.70171	5.9766	7.89409	6.97991	5.44704	5.80067	6.183	7.48619	6.95436	5.99184	7.25231	6.9593	6.10266	0.0131086	0.0109626	0.0410958
Ccdc146	4.36866	4.3939	4.10998	4.65673	3.89239	4.31676	3.84982	4.12442	3.51066	4.55647	3.09021	3.53275	2.665	4.175	3.56641	3.42527	1.8759	2.63051	4.14971	3.69129	3.02789	4.04826	3.80945	2.87452	0.00944128	0.0152154	0.0489316
Ccdc169	2.5919	2.68323	2.51323	3.98219	3.08026	2.51907	1.08283	3.44158	2.29252	2.38529	1.80958	1.86528	2.88961	3.1747	2.30575	1.14914	0	1.62151	2.98494	2.0789	1.38533	3.04459	1.99243	1.2691	0.00769273	0.0146919	0.0606373
Ccdc171	3.63568	3.51459	4.31004	3.98219	4.25637	4.13442	3.31404	3.93064	4.16157	3.44057	3.75777	3.35781	3.54653	3.7054	1.57149	3.72008	2.3235	2.63051	3.81802	3.59917	2.477	3.86018	3.69436	2.5614	0.00483892	0.0106739	0.0557131
Cdh3	3.27595	4.45005	4.48571	2.67427	2.6615	3.0176	4.47544	4.37361	2.9066	2.38529	3.2882	2.31181	2.88961	3.81234	2.9823	2.21831	2.3235	2.63051	3.54414	2.9621	2.477	3.57788	3.06416	2.53865	0.0125197	0.0218574	0.0214746
Cfap53	4.26955	4.14453	3.99847	3.38135	4.33463	3.80873	2.45226	4.51863	2.9066	4.46744	4.00292	3.82953	3.08392	3.81234	3.30372	2.21831	3.37101	3.21845	4.0715	3.81913	3.26109	3.94293	3.57791	3.02787	0.00771274	0.0208101	0.0339568
Cfap61	3.83371	4.17816	3.95931	3.71282	3.89239	3.54192	4.05784	4.12442	3.66645	4.16173	3.88555	3.35781	3.78883	4.7056	2.56811	2.55368	1.8759	3.37105	3.92585	3.776	2.56089	4.02441	3.77855	2.59219	0.00497021	0.0086233	0.0382182
Cfap65	5.33332	5.98083	5.7571	5.27359	4.54677	5.99324	5.01387	6.01285	5.45582	5.6111	4.39529	4.91059	5.45082	6.64917	5.06781	4.66428	4.19826	4.95959	5.60396	5.23485	4.81194	5.62556	5.22999	4.72249	0.0097844	0.0158321	0.0243047
Cfp	7.48622	7.57594	8.15609	7.70218	7.79138	7.51717	7.01782	7.87995	7.42005	7.34819	7.19292	7.68553	7.44368	7.38038	6.83791	6.98226	6.54111	6.26321	7.63906	7.38412	6.68951	7.67698	7.36361	6.65612	0.00406365	0.0065657	0.0199941
Chia1	3.52544	3.80029	2.80596	2.67427	1.64651	2.78976	3.14197	3.58024	2.63199	2.72959	3.46227	2.31181	2.665	3.1747	1.98484	1.78058	1.8759	1.0275	2.99033	2.75968	1.82824	2.98405	2.84456	1.66721	0.0108408	0.0112164	0.0271599
Cldn2	6.46467	7.63465	6.99677	6.59322	5.70427	7.18319	6.53436	7.17579	6.37297	6.88115	6.04746	6.00991	5.45082	7.21479	6.22795	5.08241	4.9868	5.37507	6.795	6.45366	5.22874	6.65437	6.50484	5.41806	0.0118924	0.0128751	0.0352891
Col27a1	8.21108	7.84558	8.25037	8.16142	8.36255	7.7331	7.34001	7.78277	7.80251	7.72945	7.26519	7.21945	8.10639	8.26745	7.20871	7.17695	7.08588	6.93667	8.18625	7.53473	7.13141	8.12345	7.51495	7.10205	0.00321681	0.00741821	0.00762029
Col5a1	7.61628	7.86894	7.9691	7.85256	7.87887	7.31765	7.05469	7.91968	7.23329	7.04395	6.67904	6.89033	7.96549	8.18028	6.30193	6.9542	6.75238	6.63889	7.89928	7.04932	6.69563	7.9064	7.03649	6.66185	0.0024481	0.00642262	0.0170679
Col7a1	6.79674	6.84923	7.03495	6.53159	6.87192	6.56163	5.93974	6.92563	5.65502	5.94371	5.74453	5.47948	6.94021	6.90014	5.37255	5.83339	4.9868	4.80739	6.88603	5.84213	5.17968	6.8563	5.88735	5.25003	0.00232479	0.0104032	0.0284254
Col8a1	6.02247	7.03048	6.51296	6.63288	5.51557	6.81	6.26747	6.54025	6.23041	6.34457	4.8359	5.60231	5.22216	6.74679	5.70806	5.32086	5.26244	4.63722	6.52661	6.24894	5.29165	6.27795	6.01511	5.23214	0.00987736	0.0192905	0.0276986
Crhr2	4.16313	4.60646	4.34085	3.18185	4.17361	4.47862	2.45226	4.37361	3.80704	4.16173	1.80958	4.46904	4.08973	4.64901	3.56641	2.21831	3.17167	3.04778	4.25723	3.98438	3.10973	4.19728	3.52971	3.00104	0.00715437	0.031375	0.0354219
Cubn	3.2062	2.4825	3.83499	2.33267	2.6615	3.0176	2.72048	3.44158	3.13721	3.44057	1.80958	2.65231	3.89626	2.81196	0.989911	1.78058	2.3235	1.0275	3.00908	2.86904	1.40404	3.08345	2.79629	1.53037	0.00942206	0.0156168	0.0401274
Defb11	3.52544	4.17816	3.49494	4.49394	2.6615	3.80873	3.84982	4.44794	3.51066	3.24016	1.80958	3.15868	1.64934	3.58988	3.15194	2.82561	1.8759	1.62151	3.55766	3.37541	2.35075	3.50514	3.2296	2.36874	0.0150369	0.0208635	0.0459756
Dgcr8	3.1329	3.15798	3.60054	3.38135	3.66894	3.21432	3.14197	4.03079	3.51066	2.72959	3.09021	1.86528	3.25514	3.32676	2.30575	3.05432	2.3235	1.62151	3.35406	3.11609	2.31463	3.4443	2.92534	2.32627	0.00476624	0.0160163	0.0365712
Dgkk	4.04823	2.58635	4.69093	4.20908	4.17361	5.09275	4.47544	3.70674	5.89449	5.23313	4.8359	4.63171	3.67276	4.46456	3.56641	3.8476	3.70226	4.75286	4.11092	4.96433	3.77493	3.94403	5.02724	3.96728	0.0101189	0.014144	0.0335099
Dlec1	3.40608	4.17816	4.03661	3.55659	4.25637	4.55322	4.23962	4.71203	3.80704	3.77331	3.61757	3.53275	3.08392	4.64901	3.30372	2.55368	2.94031	3.21845	4.10739	3.79018	3.07938	3.98485	3.92059	3.00404	0.0091752	0.010963	0.021123
Dnah9	3.63568	4.91649	4.34085	4.87093	3.40442	4.39996	4.54619	4.71203	3.93515	4.16173	4.30674	4.28567	3.78883	4.64901	3.888	2.82561	3.84313	2.85418	4.49493	4.2962	3.34866	4.28978	4.27257	3.35273	0.00934356	0.00580786	0.0370357
Dnase1l2	6.12052	6.42091	7.14377	6.39983	6.70518	6.30525	6.13601	7.0261	6.58313	6.09997	6.38678	6.75564	6.04823	6.30908	5.65258	5.77041	4.85988	5.5127	6.41037	6.34601	5.58264	6.5217	6.3778	5.44889	0.00627895	0.00709202	0.0254098
Drc7	5.92813	6.93534	6.40778	6.46722	5.0886	6.61484	6.28826	6.30052	5.3216	6.39372	4.89783	5.47948	5.26288	6.76021	5.73502	4.85847	4.92474	5.00695	6.35415	5.88387	4.96584	6.14383	5.83262	5.13129	0.0104671	0.0192209	0.0254398
Ecel1	3.1329	1.80855	3.60054	2.67427	2.39548	4.31676	3.95758	3.28815	3.80704	4.37256	3.88555	3.35781	3.08392	1.58854	3.56641	4.17389	2.94031	3.63498	2.87909	3.92156	3.6007	2.69654	3.94955	3.5789	0.0112286	0.0103071	0.0315632
Efcab1	5.41288	6.22565	5.67487	5.84607	5.13308	6.14566	5.61712	5.96302	5.79668	6.53186	5.87343	5.60231	4.84698	5.67769	5.15024	5.27622	4.08932	4.75286	5.67628	5.83506	4.95155	5.59753	5.92784	4.81716	0.0070261	0.00989891	0.033377
Enpp2	12.7943	14.1117	13.4821	13.285	12.1234	13.5292	13.2815	13.7502	12.9974	13.2511	12.4855	12.8322	12.067	13.6956	12.7701	11.8664	11.8505	12.1016	13.3835	13.1243	11.984	13.1636	13.0628	12.1471	0.011904	0.0103305	0.0269309
F5	6.42684	7.32133	6.69088	6.25482	5.21812	7.02182	6.32896	7.07384	5.89449	6.55365	5.63968	6.32735	5.45082	7.09279	5.91082	4.7966	5.26244	5.57688	6.55886	6.32816	5.41966	6.44118	6.29433	5.38669	0.0120648	0.0135356	0.029636
Fhad1	5.19612	5.61389	5.17406	5.16954	4.67264	5.79232	5.24413	5.48681	5.27394	5.56893	4.95721	4.07555	4.17754	5.81263	4.22875	3.58019	4.48301	4.63722	5.18509	5.25903	4.35588	5.1629	5.15201	4.23229	0.00823209	0.0166846	0.0291384
Flt3l	5.38158	5.41667	5.49484	5.16954	5.48158	4.75632	4.67807	5.48681	4.94921	5.23313	4.95721	5.03212	5.58532	5.4971	4.56556	4.51859	4.39419	4.1388	5.4842	4.95321	4.45639	5.43918	4.93434	4.40428	0.00194445	0.00551301	0.0119494
Fmo2	5.31686	5.2993	4.80579	6.28002	5.61301	6.34778	5.7125	5.52165	5.41245	6.29369	6.12719	6.12366	5.79418	6.5599	7.4145	6.67355	6.78768	6.51331	5.56733	6.12543	6.73061	5.64884	6.00288	6.84726	0.00877971	0.0101417	0.0246594
Folr1	6.57256	8.08159	7.3509	7.35614	5.81762	7.3494	7.05469	7.65522	6.81729	7.59931	6.6613	6.60708	5.09263	7.68482	6.33755	5.13336	4.92474	5.6681	7.35352	6.93599	5.40073	6.95144	7.01484	5.51594	0.0161928	0.0110093	0.039431
Foxc2	3.467	4.14453	2.80596	4.10009	3.99235	4.13442	2.94656	3.93064	3.51066	3.24016	3.88555	2.9276	3.40818	3.7054	2.9823	2.55368	1.22352	3.21845	3.81802	3.37541	2.76799	3.69427	3.44083	2.49449	0.00707419	0.0137868	0.0556795
Ftx	8.81067	8.64912	8.52306	8.5718	8.61469	8.40662	7.81145	8.64376	8.33103	7.59931	7.81528	8.02996	8.59909	8.44414	7.4393	7.47236	7.32088	6.89951	8.60689	7.92262	7.38009	8.60704	7.99894	7.28301	0.00166553	0.008837	0.0164881
Gdpd3	3.27595	4.14453	4.56613	4.20908	4.08583	3.3874	3.31404	4.6504	3.93515	3.61651	4.00292	4.46904	3.67276	4.09252	2.56811	3.72008	2.94031	3.21845	4.11852	3.77583	3.07938	4.08715	3.78751	3.11174	0.0069743	0.0120837	0.0303279
Glra3	4.98325	2.37058	5.39563	4.73172	5.29843	6.04585	5.58387	4.51863	6.23041	5.80525	6.01988	5.91829	5.30247	4.39743	4.3027	5.63555	5.86818	6.05365	4.85749	5.96908	5.75187	4.62477	5.93393	5.46502	0.0153907	0.00617591	0.049596
Gm11837	3.1329	2.77401	2.97259	3.38135	2.6615	3.21432	4.47544	2.69608	3.80704	4.0435	2.86067	4.46904	2.665	2.81196	3.15194	4.26809	3.54612	3.21845	2.79299	3.92527	3.38229	2.88692	3.81167	3.54615	0.00403649	0.0183742	0.03195
Gm14827	5.65463	5.45833	5.87755	5.37064	5.48158	5.62948	4.67807	6.19655	5.69176	5.33731	5.44599	4.63171	5.9766	6.36286	4.83843	4.59327	5.10345	4.57572	5.76609	5.39165	4.71585	5.79734	5.23572	4.77772	0.00570999	0.0129896	0.0155042
Gm15328	4.98325	4.3939	4.93254	4.10009	5.13308	4.93432	3.14197	5.21609	4.68337	4.37256	3.75777	4.18443	4.61506	4.5287	2.56811	3.8476	3.70226	3.21845	4.7738	4.2785	3.46036	4.73784	4.17907	3.33411	0.00610005	0.0180674	0.0360725
Gm35339	6.19443	6.57403	6.78349	6.51045	6.59819	6.19308	6.11289	6.96413	6.27951	6.34457	6.1011	6.77318	6.39813	6.70576	5.26568	5.63555	5.21137	5.60793	6.58611	6.2363	5.4368	6.59108	6.30072	5.43013	0.0036916	0.0069423	0.0139153
Gm853	3.2062	4.33548	3.69894	2.95027	1.64651	3.21432	3.14197	3.82303	1.84776	3.77331	2.25039	3.82953	1.64934	3.7054	2.79002	1.14914	0	1.62151	3.45257	3.17814	1.38533	3.1269	3.00955	1.39017	0.0156466	0.022365	0.0722026
Gmnc	3.83371	5.15475	4.80579	4.40509	3.54273	4.13442	4.15159	5.12839	3.80704	4.37256	4.11146	4.07555	3.78883	4.7056	2.9823	3.72008	3.17167	3.50905	4.55535	4.12294	3.34036	4.42061	4.10877	3.34578	0.00985386	0.00503421	0.0207035
Hspb1	3.96621	4.74756	4.59197	4.57763	4.89556	5.28011	4.40104	5.37695	5.36774	5.43446	4.89783	5.29752	4.67663	4.32703	4.22875	3.58019	3.97147	4.37374	4.6343	5.28881	4.10011	4.64494	5.11312	4.03854	0.00641321	0.0109952	0.0217441
Il18bp	6.54457	6.13436	6.72046	6.57297	6.29963	5.76119	6.0165	6.63875	6.04406	5.80525	6.04746	5.78631	6.39813	6.23412	5.68058	5.27622	5.31177	5.301	6.47135	5.91088	5.30639	6.44287	5.91013	5.39239	0.00325604	0.00386155	0.0120438
Ing4	4.16313	3.46095	2.80596	3.71282	3.25142	3.54192	2.94656	4.03079	3.13721	1.26793	3.75777	3.82953	4.17754	4.175	2.79002	2.82561	1.8759	2.36568	3.8718	3.33957	2.57785	3.7222	3.08016	2.4643	0.00799228	0.0264669	0.0277773
Kcna5	2.35461	2.94005	2.14558	3.18185	3.54273	4.39996	3.31404	1.67453	2.29252	3.44057	3.2882	2.9276	3.89626	3.58988	4.06841	4.26809	3.84313	4.29959	3.06095	3.30112	4.16825	2.91569	3.27715	4.11981	0.0122876	0.019167	0.0131844
Kcne2	6.88867	8.39934	7.94925	7.48094	6.23987	7.87799	7.58653	7.87995	7.65215	7.74847	6.64333	7.37687	5.55285	7.66355	6.59467	6.0344	5.10345	5.75389	7.57225	7.61934	5.89415	7.2568	7.48089	5.8716	0.0150125	0.012311	0.0387507
Kcnj13	6.6858	8.20092	7.68988	7.6058	6.19861	7.77267	7.39855	7.93268	6.80057	7.20407	6.49092	7.15401	5.58532	8.04974	6.47183	5.32086	5.15842	5.88643	7.64784	7.17904	5.60365	7.24359	7.1368	5.70938	0.015085	0.0124714	0.0372769
Kctd16	3.05568	2.11676	2.80596	1.88423	3.08026	3.0176	3.14197	2.92153	3.33598	3.24016	2.86067	3.35781	3.25514	3.1747	3.15194	3.96476	4.39419	3.37105	2.9886	3.19106	3.66791	2.78678	3.15903	3.72049	0.007946	0.00536793	0.035335
Kl	8.27848	9.61084	9.08243	8.92328	7.57469	9.25887	8.70764	9.45408	8.62501	8.96838	7.81528	8.2146	7.11718	9.26745	7.95711	6.88155	6.80501	7.43787	9.00285	8.66633	7.15971	8.66355	8.5983	7.27038	0.0142902	0.0144141	0.0336072
Krt18	4.7822	6.36359	5.63813	5.50497	3.66894	4.55322	5.93974	5.08246	4.94921	4.99908	4.11146	5.03212	3.67276	6.00528	4.56556	3.25168	3.17167	3.37105	5.29371	4.97415	3.31137	5.08979	4.93081	3.58999	0.0156865	0.0168834	0.0409699
Lat	3.52544	3.34728	3.79105	4.20908	3.54273	4.31676	2.94656	3.58024	3.33598	2.72959	4.39529	3.35781	4.2603	3.81234	3.15194	2.55368	2.94031	2.04105	3.68564	3.34689	2.74699	3.75856	3.51366	2.67175	0.00515029	0.0193029	0.0304999
Leng8	11.5857	11.5315	11.6999	11.5531	11.5513	11.1627	10.6846	11.6936	11.0999	10.9743	10.7395	11.0532	11.8608	11.783	10.4636	10.8644	10.3488	10.294	11.6397	11.0138	10.4062	11.6574	10.9524	10.4927	0.00189903	0.00546703	0.0161037
Lilrb4a	3.05568	2.4825	2.89168	3.18185	4.08583	2.51907	1.69437	2.92153	1.20144	1.93219	1.17166	1.86528	2.88961	3.0047	1.57149	1.14914	2.3235	0	2.96311	1.77982	1.36032	3.06417	1.73067	1.26104	0.00718497	0.0140227	0.0606814
Maats1	3.83371	4.11009	3.65058	3.71282	3.66894	4.62414	3.60666	4.44794	3.66645	3.91472	2.86067	3.95778	2.88961	3.58988	2.30575	3.25168	2.94031	2.63051	3.69088	3.79059	2.78541	3.73795	3.77174	2.78206	0.00700361	0.0159573	0.0253986
Mapkapk5	3.467	3.15798	3.69894	3.55659	3.54273	3.3874	2.72048	3.44158	2.29252	2.72959	2.25039	3.53275	3.54653	3.1747	1.98484	1.78058	2.66462	1.62151	3.50486	2.72503	1.88271	3.44825	2.81885	2.01289	0.00296844	0.0149625	0.0287021
Mfrp	5.92813	7.53758	7.14813	6.55243	5.04271	7.1714	6.66727	7.18668	6.27951	7.08941	5.52661	5.60231	4.89957	7.52104	6.12978	4.9178	4.64575	5.301	6.85028	6.47339	5.1094	6.47703	6.38942	5.24858	0.0167261	0.0198557	0.0403774
Mir124a-1hg	11.9891	12.0034	12.1048	12.0803	12.1102	11.5922	11.1695	12.1386	11.7655	11.468	11.4942	11.6608	12.121	11.8711	10.9157	11.1429	10.7432	10.58	12.0926	11.5432	10.8294	12.0523	11.5251	10.8454	0.00142578	0.00571151	0.0150678
Mir186	5.28338	5.23684	4.78353	4.99788	5.0886	4.62414	3.95758	5.08246	4.44594	4.64032	4.30674	4.97264	5.48564	4.39743	3.78856	4.17389	4.19826	3.37105	5.08553	4.53504	3.98122	5.04447	4.49123	3.88294	0.00521918	0.00956233	0.0243405
Mir5125	6.25614	6.39968	6.48566	6.00567	6.19861	5.69684	5.47927	6.60666	6.0722	5.6111	5.44599	6.12366	6.73845	6.5599	4.88732	5.48677	5.5359	4.63722	6.44267	5.65397	5.18704	6.40635	5.73818	5.1368	0.00376575	0.00815019	0.027801
Mirg	8.01595	7.97799	8.45605	8.11315	8.21517	7.75697	7.56113	8.36075	7.94628	7.62011	7.64515	8.03724	8.11197	7.78013	6.80011	7.27096	7.02802	6.6833	8.11256	7.70106	6.91406	8.1289	7.76115	6.9456	0.00337158	0.00532683	0.0162427
Mss51	3.2062	3.22388	3.87763	3.98219	3.89239	3.68149	3.31404	4.44794	3.66645	3.00734	2.86067	3.68876	3.25514	3.7054	2.30575	2.21831	1.8759	2.63051	3.79151	3.49024	2.26203	3.69884	3.36979	2.25762	0.00692771	0.0102483	0.0193856
Neat1	9.94106	9.86366	10.3667	9.92977	10.1601	9.86243	9.51407	10.3184	10.1023	9.41777	9.34407	9.61611	10.1316	10.0715	8.77421	9.15103	8.89577	8.85202	10.1015	9.56509	8.8739	10.0978	9.64279	8.91826	0.00285864	0.00801748	0.010195
Ngb	4.36866	2.11676	4.91217	5.16954	4.33463	5.85264	5.24413	3.70674	5.83003	5.87614	5.87343	5.2482	4.61506	3.9119	4.56556	5.52542	5.15842	5.14037	4.35165	5.84133	5.1494	4.14193	5.65409	5.09744	0.0148294	0.00878944	0.024781
Npc1l1	4.04823	3.96349	3.0492	3.85378	4.08583	3.3874	2.72048	4.37361	2.63199	3.91472	3.09021	3.68876	4.17754	3.9119	3.30372	2.55368	2.66462	2.36568	4.00586	3.23881	2.60915	3.93295	3.23893	2.72192	0.00613546	0.0143822	0.0254385
Ovgp1	6.73616	6.73523	6.40778	6.53159	6.27998	6.239	5.99137	6.67015	6.15348	6.31935	6.07453	5.94948	6.84955	6.2907	5.65258	5.95166	4.9868	5.22292	6.60087	6.114	5.43775	6.56264	6.1212	5.45349	0.00340573	0.00398115	0.0269734
Pabpn1	8.86402	8.67585	8.93754	8.7447	8.85935	8.5318	8.05533	8.88025	8.37688	8.31214	8.35184	8.25885	8.66513	8.62006	7.58719	8.08405	7.44766	7.55403	8.80202	8.33199	7.57061	8.78086	8.31447	7.66823	0.00185896	0.00435276	0.0177204
Piwil2	4.04823	3.84285	4.24639	3.71282	4.40886	4.31676	3.84982	4.21235	3.33598	4.16173	4.2124	4.46904	4.17754	4.39743	2.30575	3.58019	3.17167	2.85418	4.19495	4.18706	3.01293	4.13081	4.05762	2.97795	0.00389527	0.0113527	0.0336069
Pla1a	2.69735	3.75643	2.80596	3.18185	3.25142	3.80873	4.23962	3.58024	4.26272	2.38529	4.11146	2.31181	3.08392	3.32676	4.98039	4.17389	3.84313	3.9578	3.21664	3.9601	4.06585	3.21049	3.51994	4.2388	0.00558317	0.0256097	0.0320659
Pla2g4c	3.05568	2.58635	3.49494	2.95027	3.66894	1.75106	2.72048	4.12442	3.13721	1.93219	2.25039	3.68876	2.88961	3.58988	1.57149	1.78058	1.22352	1.0275	3.27531	2.48543	1.39751	3.29501	2.58001	1.40077	0.00791747	0.020694	0.0211688
Plekhg4	6.72996	6.81222	7.09491	7.03937	7.23029	6.69938	6.56875	7.46248	6.78365	6.48727	6.42935	6.89033	6.69448	6.70576	5.91082	6.36797	5.83482	5.5127	6.9258	6.63407	5.87282	6.97119	6.64312	5.90658	0.00441524	0.00496198	0.0220436
Pnisr	11.7265	11.5867	11.5992	11.6643	11.6782	11.1731	10.795	11.7322	11.2976	11.086	10.774	10.989	11.6491	11.5917	10.4453	10.606	10.5187	10.3236	11.6567	11.0375	10.482	11.6535	11.0191	10.4734	0.00090511	0.00578674	0.00747187
Pnldc1	3.87924	4.17816	3.99847	3.18185	4.40886	3.0176	3.46775	3.93064	3.33598	2.72959	3.09021	3.53275	4.41282	4.09252	2.56811	3.05432	3.17167	3.37105	4.0455	3.2131	3.113	4.01032	3.19565	3.04129	0.0060969	0.00849295	0.0213422
Pnpla3	8.53649	8.47571	8.39315	8.58197	8.58698	8.2016	7.54395	8.54561	7.80251	7.81313	7.87808	7.87614	8.49185	8.51711	7.21829	7.63145	7.15508	7.25379	8.5268	7.84463	7.23604	8.51611	7.85257	7.31465	0.000987973	0.00585758	0.0134441
Prlr	5.66767	6.97893	6.56607	6.09359	5.21812	6.89849	6.20324	6.65454	6.5027	6.61711	6.1011	5.43609	4.84698	6.85081	5.47206	5.32086	4.72071	5.33851	6.32983	6.35297	5.32969	6.10959	6.29312	5.21303	0.0123808	0.0141356	0.0209428
Proser3	4.9193	4.53037	5.54861	4.40509	4.47946	4.55322	5.11042	5.45111	5.22464	5.52548	5.36059	5.1442	4.95031	4.95939	4.22875	3.96476	4.48301	3.85801	4.93481	5.18442	4.09675	4.90546	5.15309	4.13363	0.00670501	0.00920113	0.0175147
Prph	3.63568	0.875227	3.32046	2.33267	0	4.87739	3.60666	1.06769	4.26272	3.44057	4.47871	3.68876	3.08392	2.00403	1.98484	3.42527	2.3235	2.36568	2.16835	3.97574	2.34459	2.03996	4.05914	2.52482	0.0203092	0.0157702	0.0390019
Prr32	5.31686	6.71818	5.67487	6.14936	4.73168	5.59459	5.80196	6.03713	5.36774	5.52548	4.30674	5.39137	4.33858	6.19512	5.26568	4.35651	3.70226	4.6962	5.856	5.45842	4.52635	5.64522	5.33131	4.50516	0.0125445	0.0146102	0.0408508
Psmb9	2.97409	2.94005	3.49494	3.18185	3.40442	4.13442	3.14197	2.69608	2.63199	3.61651	3.61757	3.68876	3.25514	3.0047	3.888	4.51859	3.97147	4.05114	3.09328	3.61704	4.0113	3.11891	3.47187	4.1073	0.00413495	0.0143931	0.0176354
Ptpn22	8.32858	8.20501	8.34077	8.25336	8.38111	7.94186	7.84692	8.55405	8.26552	7.84882	7.68082	8.09417	8.50039	8.10864	7.53445	7.20103	6.90483	6.87419	8.33468	7.89534	7.05293	8.33399	7.94635	7.12862	0.00230496	0.00574192	0.0192556
Rasal3	3.63568	2.68323	3.74573	1.23007	3.66894	3.21432	2.72048	3.70674	3.51066	3.00734	3.75777	3.53275	3.54653	3.46431	1.57149	2.21831	2.3235	2.63051	3.5911	3.36249	2.2709	3.21015	3.29055	2.18595	0.0135973	0.0106603	0.0278377
Rbm47	3.68779	4.53037	4.10998	4.10009	3.08026	4.13442	4.23962	4.82792	3.13721	3.24016	1.80958	3.35781	3.25514	4.25301	3.15194	2.21831	2.94031	3.21845	4.10503	3.29898	3.04613	3.98057	3.3198	2.88225	0.00942706	0.0243165	0.0286402
Rnpc3	8.59224	8.57057	8.65608	8.86617	8.68733	8.264	7.64412	8.69807	8.73911	8.49218	7.88575	8.19521	8.46156	8.43998	7.42281	7.89031	7.74567	7.394	8.62416	8.22961	7.58424	8.6215	8.2034	7.6132	0.00215567	0.0110262	0.0152511
Rpl9	6.27329	5.99976	6.39316	6.22917	6.13442	6.04585	5.85866	6.01285	6.0722	5.33731	5.48686	5.60231	6.00087	5.93602	4.73539	5.13336	5.15842	4.91062	6.07363	5.73049	5.02199	6.12244	5.73387	4.98445	0.00253446	0.00845249	0.0124958
Rreb1	8.95587	8.79986	9.12729	9.07858	9.04248	8.20738	8.15491	9.27678	8.69907	8.28635	8.12464	8.27124	9.15334	9.49521	8.03511	7.94124	7.96967	7.74771	9.10293	8.23931	7.95545	9.11618	8.2906	7.92343	0.00325382	0.00582825	0.00772276
Sbsn	4.60383	4.45005	4.84929	4.40509	5.25883	4.13442	4.32258	4.98596	2.9066	3.44057	3.2882	3.53275	5.09263	5.21468	3.68176	3.58019	3.37101	2.63051	4.91762	3.48666	3.4756	4.85755	3.60419	3.31587	0.00526746	0.0147802	0.0296794
Sdf2l1	5.96027	6.28859	7.86433	5.97513	7.02138	7.07342	7.49112	7.67857	8.03474	6.53186	7.09056	7.54965	6.20271	6.19512	6.14996	6.28027	6.19177	6.49681	6.24565	7.29084	6.23602	6.64826	7.29523	6.2797	0.0120152	0.014293	0.00966247
Slc18a2	3.92338	2.24924	2.80596	2.95027	1.64651	5.66356	4.7989	2.42876	5.79668	6.07004	4.00292	4.38027	5.09263	3.32676	2.56811	4.17389	1.8759	2.63051	2.87811	5.23123	2.59931	3.05294	5.11873	2.8121	0.0167851	0.0234195	0.060633
Slc24a5	5.79191	6.42091	5.8131	5.84607	5.51557	5.4459	5.7125	6.06101	5.53883	5.65208	5.12197	5.82046	5.22216	6.00528	5.22821	4.35651	4.19826	4.85993	5.82958	5.59546	4.60822	5.8345	5.54862	4.66073	0.00561329	0.00685085	0.0294955
Slc2a4rg-ps	6.88309	6.90553	7.17402	6.86713	6.99752	6.71571	6.61885	7.32131	6.85017	6.26755	6.34293	6.73789	6.95271	6.5599	5.76148	5.97977	5.7657	5.69727	6.92912	6.66728	5.76359	6.95765	6.58885	5.80106	0.00352047	0.00646934	0.0076994
Slc39a2	6.57947	6.55496	7.34331	6.81635	7.39459	6.63215	6.36855	7.22946	6.52323	6.07004	5.99175	6.25429	6.69448	6.73324	5.65258	5.44704	5.45038	5.63833	6.77479	6.31142	5.54436	6.91823	6.30667	5.54708	0.00543154	0.00696744	0.00710905
Slc5a7	3.2062	1.97087	2.51323	3.18185	1.04641	4.31676	3.31404	3.11646	5.3216	4.0435	3.46227	3.82953	2.88961	2.00403	1.57149	2.82561	4.19826	3.04778	2.70142	3.93652	2.93669	2.49108	4.04795	2.91079	0.0120074	0.0201224	0.0672885
Slc6a2	3.87924	1.17085	2.71483	2.33267	1.04641	5.66356	5.11042	3.28815	6.20522	6.09997	3.88555	3.53275	5.41514	3.32676	3.56641	3.42527	2.3235	2.04105	3.00149	5.38699	2.87439	2.89676	5.08291	2.83906	0.0224101	0.0315948	0.0480789
Sncg	5.33332	4.93629	5.53535	5.16954	4.40886	6.26142	6.20324	4.82792	6.58313	6.12929	6.07453	5.75134	5.64814	5.17514	4.73539	6.06096	5.40564	5.5127	5.17234	6.16626	5.45917	5.12932	6.16716	5.42868	0.0062682	0.00751679	0.0340041
Snhg11	13.244	12.9933	13.382	13.2364	13.376	12.7814	12.5332	13.3326	13.0218	12.6952	12.4798	12.8949	13.5224	13.4726	12.0984	12.4648	12.1579	11.9744	13.3543	12.7383	12.1282	13.3199	12.7344	12.1739	0.00258028	0.0057921	0.0130279
Snora31	2.69735	3.34728	3.32046	3.38135	3.66894	2.78976	0	3.70674	1.84776	2.38529	2.25039	2.31181	3.54653	2.32622	1.57149	1.14914	1.8759	1.62151	3.36432	2.2811	1.5965	3.24936	1.93084	1.55451	0.00761469	0.0275731	0.0188329
Snrnp48	8.58195	8.3904	8.65148	8.57689	8.59892	8.2246	7.50895	8.56244	8.16457	7.90075	8.09189	8.09417	8.43509	8.39337	7.4393	7.45244	7.37989	7.4888	8.56966	8.09303	7.44587	8.52382	7.99749	7.44011	0.00158813	0.00730496	0.0028298
Snrnp70	11.8189	11.8627	12.0135	11.8472	11.9629	11.5063	11.1841	11.9577	11.4121	11.3025	11.1891	11.3023	12.0402	11.9111	10.9677	11.0987	10.7443	10.7444	11.9344	11.3024	10.8561	11.9268	11.3161	10.8888	0.00125258	0.0034983	0.0109468
Sostdc1	6.05259	7.45081	6.80021	6.14936	4.61108	6.44893	6.53436	7.01392	5.86262	6.46444	5.67548	6.41934	4.48343	6.59028	5.76148	4.97478	4.19826	4.91062	6.36982	6.43413	4.9427	6.14396	6.23419	4.96129	0.0169217	0.0101966	0.0399426
Spaca6	9.10346	8.84637	8.97607	8.86617	8.86266	8.25844	7.81861	8.98383	8.31346	8.42875	7.97465	7.99302	8.99014	8.94494	7.70777	8.0313	7.8988	7.76159	8.9605	8.12573	7.83019	8.9467	8.13115	7.84986	0.00135084	0.00656468	0.00907839
Spag6l	4.40024	4.87608	4.73797	4.73172	3.89239	5.18947	4.73975	4.77114	5.22464	4.71957	4.55757	4.63171	4.55075	4.86316	3.44103	3.72008	3.17167	3.7508	4.73485	4.72966	3.58056	4.60293	4.84378	3.5209	0.00512854	0.00802865	0.0169584
Spata18	3.1329	4.00156	3.65058	3.98219	2.6615	3.0176	2.72048	4.03079	3.33598	3.00734	2.25039	3.15868	3.40818	3.9119	3.56641	2.55368	1.8759	1.0275	3.78124	3.01247	2.21479	3.59745	2.91508	2.25587	0.00776423	0.0106517	0.0671158
Srarp	2.88761	3.6645	3.91905	4.40509	4.99531	4.31676	4.54619	3.70674	4.60849	4.27099	5.26982	5.64104	3.67276	2.81196	4.22875	4.73196	4.19826	3.50905	3.68975	4.57734	4.2135	3.75788	4.77555	4.167	0.0112779	0.0154108	0.0313928
Steap1	4.85238	6.19311	5.49484	5.74108	4.54677	6.34778	5.32684	5.5889	5.06576	5.91032	4.70344	5.1442	3.99624	6.2907	4.98039	4.35651	4.39419	4.29959	5.54187	5.23552	4.37535	5.338	5.41639	4.50767	0.0125988	0.0167811	0.0198459
Strc	3.58161	4.00156	4.24639	4.10009	4.40886	4.31676	4.32258	4.98596	4.44594	3.61651	4.47871	2.9276	4.55075	4.39743	3.44103	3.58019	3.37101	2.85418	4.32191	4.31967	3.40602	4.28408	4.01802	3.31161	0.0064713	0.0172472	0.0198188
Tbx6	3.87924	3.40523	4.80579	3.98219	4.61108	4.13442	4.15159	4.44794	4.16157	3.24016	3.2882	3.82953	3.78883	3.9119	3.56641	3.25168	3.37101	2.63051	3.94704	3.98198	3.31135	4.10402	3.80091	3.2049	0.00737099	0.0120596	0.0252694
Tc2n	3.467	4.74756	4.10998	4.80301	2.88602	4.03381	3.95758	4.44794	2.63199	3.91472	0	2.65231	2.39884	4.5287	2.79002	2.21831	2.66462	2.63051	4.27896	3.28352	2.64756	3.92363	2.86507	2.57586	0.0141466	0.0429785	0.0155025
Thpo	6.01228	5.67406	6.03653	5.97513	6.19861	5.55883	5.54984	5.93744	5.22464	5.3867	4.89783	5.47948	5.8217	6.04968	4.88732	3.96476	4.9868	4.80739	5.99371	5.43309	4.84735	5.96318	5.34955	4.66157	0.00247134	0.00704732	0.0293938
Tmem184a	2.97409	3.7112	3.25728	1.88423	2.39548	3.0176	3.31404	2.92153	3.13721	2.72959	1.80958	3.35781	1.64934	3.7054	0.989911	1.14914	1.8759	2.36568	2.94781	3.0774	1.51252	2.81232	2.8943	1.59516	0.0121452	0.0160486	0.0401457
Tmem72	6.40366	7.75933	7.3395	7.09724	5.29843	7.218	6.97998	7.31139	6.73167	7.07442	5.60297	5.82046	4.89957	7.62005	6.33755	5.23015	4.85988	5.5127	7.20431	6.85583	5.37143	6.71615	6.57125	5.48507	0.0169123	0.0191063	0.039253
Tmprss11a	2.47813	3.75643	2.80596	2.95027	1.64651	3.21432	2.94656	3.70674	3.33598	3.24016	2.58756	1.86528	3.08392	3.7054	1.98484	0	0	1.0275	3.01709	3.08044	0.513749	3.01667	2.86498	0.753085	0.0113881	0.0155539	0.0595862
Tnfrsf4	3.63568	3.46095	3.60054	4.20908	3.78498	3.68149	3.73335	4.44794	2.63199	3.24016	3.09021	3.35781	4.08973	4.00503	3.56641	3.05432	1.8759	1.62151	3.89501	3.29898	2.46511	3.90424	3.28917	2.52954	0.00530919	0.0113162	0.0582095
Tnnt3	2.21952	2.24924	2.14558	2.95027	3.25142	2.78976	2.72048	2.10038	3.33598	2.38529	3.75777	3.15868	2.88961	1.58854	4.15081	4.97478	2.66462	2.36568	2.23438	2.97422	3.40772	2.42432	3.02466	3.53897	0.00862103	0.0136583	0.0771987
Trank1	10.3871	10.2049	10.4787	10.2514	10.3593	9.92697	9.74216	10.428	10.1526	9.97503	9.7902	9.87153	10.5006	10.5818	9.55342	9.61482	9.17439	9.17851	10.4076	9.89925	9.36597	10.399	9.90974	9.38029	0.00197757	0.00407051	0.0147941
Trpv4	4.9193	6.51603	6.57905	6.22917	5.17623	6.48748	6.463	6.76043	5.69176	5.80525	5.12197	5.91829	5.18026	6.34515	5.53477	4.59327	3.84313	4.63722	6.28716	5.86177	4.61524	5.9632	5.91463	4.6521	0.0116016	0.0142661	0.0432595
Ttr	13.9885	15.5333	14.9011	14.6798	13.3584	14.9157	14.7395	14.9486	14.3047	14.841	13.83	14.6054	12.721	14.7495	13.9669	12.9651	12.5504	13.1838	14.7146	14.6725	13.0744	14.36	14.5394	13.1665	0.0145828	0.0113541	0.0371713
Ubap1l	5.71865	5.72045	6.34079	5.41682	5.70427	5.85264	5.58387	5.93744	6.17958	5.43446	5.36059	5.98001	6.09408	5.70571	5.02476	4.73196	4.9868	4.6962	5.71955	5.71825	4.85938	5.82978	5.73186	4.85993	0.00445305	0.00899936	0.0106097
Wfdc18	3.40608	5.48545	4.21347	4.40509	3.25142	2.51907	3.31404	2.42876	3.13721	1.93219	2.58756	2.65231	3.25514	2.00403	3.15194	3.72008	3.17167	2.85418	3.33061	2.61994	3.16181	3.55618	2.6904	3.22447	0.0174803	0.0136356	0.0225577
Zfp185	4.30335	5.51206	5.27321	5.32293	3.99235	4.55322	5.20092	5.62139	5.1736	4.86608	4.39529	4.84576	3.40818	5.21468	4.15081	3.42527	4.19826	4.22143	5.24394	4.85592	4.17453	4.83102	4.83914	3.99894	0.0127753	0.00897768	0.0239736
Zfp57	6.24748	6.09967	6.36347	6.20305	5.97251	5.8228	5.40506	6.35948	5.92567	5.7307	5.81042	5.2482	5.9766	6.30908	5.47206	5.13336	5.15842	4.6962	6.22527	5.77056	5.14589	6.19142	5.65714	5.11501	0.00248779	0.00744555	0.0199317
Zmynd10	4.0078	4.17816	4.99197	4.20908	3.99235	4.81812	4.15159	4.12442	4.68337	4.79468	2.86067	3.95778	4.41282	4.09252	3.30372	2.55368	3.37101	3.7508	4.15129	4.41748	3.33736	4.25114	4.21104	3.2448	0.00511267	0.0208739	0.0313143

## Sheet: BRN
	Sample_1	Sample_2	Sample_3	Sample_4	Sample_5	Sample_6	Sample_7	Sample_8	Sample_10	Sample_11	Sample_12	Sample_14	Sample_15	Sample_16	Sample_17	Sample_18	Median	Median	Median	Means	Means	Means	SEM	SEM	SEM
Gene name	I	I	I	II	I	II	II	II	II	III	II	III	II	III	III	II	I	II	III	I	II	III	I	II	III
0610040B10Rik	4.36917	3.72187	3.76791	5.28464	3.80902	4.83517	5.39629	4.71309	4.98166	4.02792	4.34448	6.47504	5.32968	6.19091	7.16162	5.47907	3.78847	5.13315	6.33298	3.91699	5.04551	5.96387	0.0189716	0.00866141	0.0845898
1110002E22Rik	4.18017	4.72276	4.21188	3.9762	4.0341	4.7806	3.98839	3.37073	3.17816	0	5.05275	0	4.8304	3.32292	0.884616	4.00565	4.19603	3.99702	0.442308	4.28723	4.14786	1.05188	0.0187812	0.0100595	0.0981501
1110065P20Rik	8.02493	8.2946	8.21055	9.60077	8.56403	8.76608	9.72014	9.73354	9.38819	10.1045	8.85972	10.7253	9.11018	10.0042	10.5382	8.80777	8.25257	9.24918	10.3214	8.27352	9.2483	10.3431	0.0140036	0.0070199	0.0215276
1600002K03Rik	4.57517	5.10999	5.28049	5.44342	4.93462	5.29054	5.95969	5.78648	5.62378	6.79104	3.95292	7.80401	5.32968	5.92535	5.71761	4.99632	5.02231	5.38655	6.3582	4.97507	5.29785	6.5595	0.0188552	0.00928065	0.0594388
1700003F12Rik	1.53761	1.01165	3.00225	3.41096	0.670517	1.04224	3.52327	2.50387	3.17816	4.02792	0	5.64825	0	2.91656	4.52376	0.842198	1.27463	1.77305	4.27584	1.55551	1.81259	4.27912	0.0642703	0.0228369	0.0708399
1700007L15Rik	2.0607	3.19057	0	3.15963	2.18582	3.77748	2.64359	3.81575	1.38422	6.41311	2.54319	0	3.94289	3.97623	1.82327	2.31147	2.12326	2.90161	2.89975	1.85927	2.94728	3.05315	0.0836696	0.0136419	0.172963
1700015F17Rik	0	0	0	1.93896	0	0	2.42601	3.23414	1.38422	0	0	5.91888	0	2.56385	2.95795	0	0	0.692109	2.7609	0	1.12292	2.86017	0	0.0199595	0.151527
1700024G13Rik	3.10644	2.82727	2.17192	2.13788	0.670517	2.65469	2.42601	0	2.89554	5.83659	1.38382	5.72082	2.29911	3.0651	2.13261	2.31147	2.4996	2.30529	4.39296	2.19404	2.01357	4.18878	0.0680367	0.0152285	0.117221
2010001A14Rik	4.82163	4.82974	5.14409	6.18964	4.5167	5.93986	6.39415	6.20719	5.67014	7.11701	5.80028	6.14667	5.32968	6.58468	7.20364	5.22758	4.82568	5.87007	6.85084	4.82804	5.84482	6.763	0.0160105	0.00925668	0.0308548
2200002D01Rik	0.708744	0	0.766592	1.09337	1.75128	0	1.85775	3.90844	2.73033	3.11375	1.38382	5.72082	2.91378	0	1.82327	1.37048	0.737668	1.62079	2.46851	0.806654	1.90725	2.66446	0.0449856	0.01797	0.150304
2210010C04Rik	2.26492	3.48054	1.92789	5.48052	3.92595	5.88919	6.46729	5.22658	5.73701	3.48651	4.82594	4.04631	4.76255	5.94466	6.9209	4.43378	2.87273	5.35355	4.99548	2.89983	5.35286	5.09959	0.0597076	0.0123404	0.100408
2210011C24Rik	2.60289	1.01165	2.87011	3.15963	2.90844	0	3.62906	3.90844	4.40114	4.86162	4.65213	4.74792	3.81474	3.73141	3.86199	3.28104	2.7365	3.7219	4.30495	2.34827	3.35577	4.30073	0.0563367	0.0212862	0.0366427
2410006H16Rik	6.55848	6.60793	6.54789	8.68441	6.96178	7.76236	8.53884	8.70648	8.00584	8.33345	7.96859	9.39023	7.90031	8.69236	9.09499	7.56744	6.5832	7.98721	8.89368	6.66902	8.14178	8.87776	0.0123075	0.00888928	0.028878
2610028E06Rik	2.87653	2.01744	2.38058	1.09337	1.1265	0	2.42601	3.61033	2.89554	0	4.09558	6.38859	1.20613	2.56385	3.68345	2.71138	2.19901	2.56869	3.12365	2.10026	2.25479	3.15897	0.0461575	0.0210638	0.165512
2610203C22Rik	2.26492	2.82727	1.26453	1.93896	3.01787	1.04224	2.99972	2.72387	2.54372	0	0	0	3.67408	0.862991	0	3.02415	2.5461	2.6338	0	2.34365	2.24334	0.215748	0.0492014	0.018029	0.0269685
3110083C13Rik	2.44378	1.01165	0	1.70815	1.1265	3.07313	2.42601	3.37073	2.54372	1.82867	3.17759	5.49117	0	1.78928	1.42897	3.93263	1.06908	2.80842	1.80898	1.14548	2.529	2.63452	0.0626663	0.0193147	0.119557
3632454L22Rik	3.63446	4.41443	2.38058	2.85508	3.7468	4.2487	2.42601	3.90844	3.17816	0	3.79459	0	1.85374	1.39923	1.42897	1.37048	3.69063	3.01662	0.699616	3.54407	2.9544	0.70705	0.053039	0.0155357	0.0510326
4930579G24Rik	2.44378	2.34052	2.38058	3.24836	2.79003	3.66148	3.4091	3.37073	4.40114	5.83659	3.4138	0	1.20613	2.75096	4.23049	4.26558	2.41218	3.41145	3.49072	2.48873	3.37204	3.20451	0.0128321	0.0145656	0.155016
4933405L10Rik	1.1819	0	1.63401	2.46854	1.98485	1.04224	0.906742	0	2.07745	5.47203	2.07696	0	2.29911	3.19976	3.10709	1.37048	1.40796	1.72372	3.15343	1.20019	1.53019	2.94472	0.0540626	0.012655	0.140452
5430402O13Rik	1.1819	1.01165	1.92789	3.48587	1.75128	0	2.83262	2.72387	2.32934	3.48651	3.61672	3.80063	4.61644	3.63961	2.79159	2.71138	1.46659	2.77825	3.56306	1.46818	2.78953	3.42958	0.0275249	0.0202752	0.0277655
6030443J06Rik	2.87653	2.60433	0	2.46854	2.66102	0	1.85775	2.24416	2.54372	0	0	5.97928	1.85374	3.32292	3.10709	2.71138	2.63267	2.05096	3.21501	2.03547	1.70991	3.10232	0.0851272	0.0168045	0.15288
6530411M01Rik	2.99606	2.82727	2.87011	1.70815	2.18582	2.06291	1.85775	0	2.07745	0	0	6.03726	1.85374	0.862991	3.10709	1.75631	2.84869	1.80503	1.98504	2.71982	1.41454	2.50184	0.0226958	0.0135122	0.168521
8030462N17Rik	7.13508	6.66683	6.7209	6.15563	6.74017	6.27199	5.64355	5.45886	5.82159	4.983	5.84136	0	5.23271	5.04148	4.35504	6.26879	6.73054	5.83148	4.66902	6.81575	5.83681	3.59488	0.0134462	0.00730462	0.15104
9930111J21Rik2	3.47898	4.02177	2.56285	3.33195	2.66102	0	1.45923	0.951891	0.85212	0	0	0	2.63894	1.39923	0	3.28104	3.07	1.20556	0	3.18115	1.5644	0.349808	0.0434241	0.0207311	0.043726
A230072E10Rik	2.99606	3.48054	2.38058	3.48587	3.30373	1.64101	3.52327	3.71669	3.61731	0	3.4138	0	3.67408	2.34881	0	3.1583	3.1499	3.50457	0	3.04023	3.27879	0.587202	0.0301988	0.0100062	0.0734002
A330069E16Rik	2.74619	1.60048	1.26453	2.60921	2.79003	0	3.14947	3.23414	2.73033	0	3.95292	6.24835	1.20613	2.34881	3.36583	3.1583	2.17333	2.9399	2.85732	2.10031	2.50506	2.99075	0.0489636	0.0187875	0.161815
A930007I19Rik	2.99606	2.01744	3.23495	2.46854	2.90844	0	2.99972	0	2.73033	0	2.89498	0	3.34345	1.39923	0	1.37048	2.95225	2.59944	0	2.78922	1.97594	0.349808	0.033294	0.0203146	0.043726
Aasdh	6.31584	6.04522	6.74939	5.80697	6.13386	5.60508	5.53885	5.33074	5.50091	0	5.24871	0	5.73572	4.84997	5.59667	5.79965	6.22485	5.57196	2.42498	6.31108	5.57083	2.61166	0.0195732	0.00422736	0.189441
Abca6	4.22979	3.60625	3.12329	3.68974	4.13472	4.07821	2.64359	1.52045	3.17816	0	2.54319	0	0	2.096	2.60351	3.1583	3.87048	2.90095	1.048	3.77351	2.60146	1.17488	0.0320609	0.0206986	0.0857726
Adam1a	5.05976	3.48054	5.33163	3.86835	5.16619	3.53534	4.67212	2.24416	3.17816	0	3.61672	0	4.06058	4.11903	1.82327	4.37986	5.11298	3.74253	0.911634	4.75953	3.69441	1.48557	0.0537477	0.0134373	0.122171
Adam33	5.79589	6.38048	6.41193	5.24206	6.58878	4.98747	5.2381	4.36615	5.73701	3.11375	4.45448	0	4.95723	5.21052	4.23049	5.28738	6.3962	5.11278	3.67212	6.29427	5.03373	3.13869	0.021542	0.0104565	0.141313
Adamts16	5.56407	4.66614	5.81758	4.25847	5.4065	5.66655	4.72079	3.23414	4.28677	0	2.54319	0	4.53743	4.80841	3.36583	4.92281	5.48529	4.4121	1.68292	5.36357	4.27127	2.04356	0.030927	0.0154799	0.152005
Adamts3	6.80757	6.17263	5.58447	5.48052	6.03318	4.32694	4.72079	4.15537	4.5573	0	4.45448	3.80063	3.51822	3.54157	2.38719	5.67087	6.10291	4.50589	2.96438	6.14946	4.61056	2.43235	0.0315894	0.0125976	0.108379
Adamtsl3	3.47898	3.82892	3.52591	4.17038	4.65863	3.98476	3.72763	1.52045	4.45509	3.11375	4.65213	0	3.81474	1.78928	2.60351	3.02415	3.67741	3.89975	2.19639	3.87311	3.66867	1.87663	0.0341353	0.0154911	0.0853012
Adgrd1	5.00381	4.19185	4.96133	3.68974	4.98939	2.87903	3.14947	4.43008	3.61731	0	4.74165	0	4.1694	4.47826	2.60351	3.28104	4.97536	3.65353	1.30176	4.78659	3.74471	1.77044	0.0248054	0.0115337	0.136431
Adh1	1.53761	1.60048	1.26453	1.93896	1.47245	0	1.85775	2.91473	1.38422	4.983	0	0	1.85374	2.096	3.68345	2.87622	1.50503	1.85575	2.88972	1.46877	1.6032	2.69061	0.00911533	0.0163733	0.134211
Aff2	5.84448	5.27053	5.2002	4.4577	5.2358	4.47174	3.62906	3.90844	4.5071	0	2.89498	0	5.12874	2.75096	0	4.80501	5.25316	4.46472	0	5.38775	4.22535	0.687739	0.0191148	0.0116922	0.0859674
Akr1c13	1.53761	0	0.766592	2.31266	1.98485	1.04224	3.4091	0	1.38422	0	1.38382	5.91888	0	3.81771	2.38719	2.31147	1.1521	1.38402	3.10245	1.07226	1.48044	3.03094	0.054636	0.017402	0.155457
Alas2	2.99606	5.19249	4.36701	5.12975	5.04215	5.50766	3.72763	5.33074	5.01796	0	2.89498	0	5.87076	4.24897	1.42897	5.1652	4.70458	5.14748	0.714485	4.39943	4.83059	1.41948	0.0626305	0.0146471	0.125187
Alg10b	7.25377	6.84318	6.68202	6.06081	6.73217	6.59018	5.42595	6.51787	6.19896	4.86162	6.78727	5.21792	6.02352	5.57507	4.35504	6.7446	6.78768	6.35841	5.03977	6.87779	6.29365	5.00241	0.0162215	0.00708573	0.032542
Alkbh7	6.45796	5.92971	6.73996	7.95177	6.73217	6.87697	7.70272	8.09229	7.29645	8.73877	7.32507	8.51477	7.17782	7.71284	8.46373	6.90589	6.59506	7.31076	8.48925	6.46495	7.41612	8.35753	0.0237599	0.00755938	0.0278803
Amy2a2	0	0	0	2.73738	0	4.2487	4.06579	0	2.07745	0	0	0	1.20613	3.0651	3.68345	0	0	1.64179	1.53255	0	1.79193	1.68714	0	0.027628	0.122777
Amy2a3	0.708744	1.60048	0	2.13788	0.670517	4.07821	3.28512	0	2.07745	0	2.89498	0	2.63894	3.43638	4.76736	0	0.68963	2.38841	1.71819	0.744934	2.13907	2.05094	0.0410431	0.0227551	0.15186
Amy2a4	0	1.01165	0	2.85508	0	3.98476	3.72763	0	2.89554	0	2.54319	0	1.20613	3.73141	3.77548	0	0	2.69913	1.8657	0.252913	2.15154	1.87672	0.0316141	0.0255036	0.135445
Amy2a5	0	0	0	2.13788	0	3.98476	3.72763	0	2.07745	0	2.07696	1.84277	1.85374	3.0651	4.29411	0.842198	0	2.07721	2.45393	0	2.08758	2.30049	0	0.0221861	0.114456
Anapc13	6.65245	7.08912	7.06108	7.87372	7.45074	7.96558	8.3233	8.26437	8.24668	9.04093	8.21512	9.31605	7.85215	8.43003	8.79587	7.72169	7.0751	8.09035	8.9184	7.06335	8.05783	8.89572	0.020399	0.0046181	0.0235132
Ankef1	2.87653	0	1.92789	3.06508	0.670517	0	1.45923	2.72387	2.07745	0	0	5.72082	2.63894	3.97623	3.77548	2.71138	1.2992	2.3582	3.87585	1.36873	1.83449	3.36813	0.0802587	0.0190217	0.150585
Ankfn1	4.53626	5.23204	4.46188	3.75177	4.31706	3.66148	3.28512	2.24416	2.73033	0	3.95292	0	4.1694	2.75096	0.884616	4.43378	4.49907	3.70663	0.442308	4.63681	3.52862	0.908893	0.0254452	0.0115566	0.0810572
Ano5	3.7748	4.10931	3.3386	3.06508	2.90844	1.04224	1.85775	1.52045	1.77208	0	2.07696	0	3.67408	2.096	0.884616	4.37986	3.5567	1.96736	0.442308	3.53279	2.42356	0.745154	0.0326453	0.0171162	0.0620267
Anxa9	3.70633	4.82974	3.52591	2.13788	3.21459	3.39709	2.42601	0	3.61731	0	2.89498	0	3.34345	2.096	1.82327	3.85572	3.61612	3.11922	0.911634	3.81914	2.70905	0.979816	0.0439801	0.0183408	0.0710538
Ap1s3	4.45513	3.92856	4.15623	3.86835	3.68177	4.47174	3.62906	2.72387	3.3011	4.72907	0	7.21391	4.69134	4.11903	3.36583	4.14146	4.04239	3.74871	4.42405	4.05542	3.35337	4.85696	0.0205915	0.021919	0.104206
Ap4e1	6.31584	5.3802	6.38797	4.7888	6.03318	6.14816	4.33955	4.81239	4.82656	3.78246	4.45448	0	5.32968	3.97623	2.13261	5.99163	6.17451	4.81947	2.95753	6.0293	5.08641	2.47282	0.0286887	0.0110361	0.115278
Apoa2	2.44378	2.01744	2.38058	3.62493	3.21459	2.38893	2.64359	3.81575	3.87652	4.58309	2.89498	0	4.27057	4.11903	5.08766	4.53592	2.41218	3.72034	4.35106	2.5141	3.5064	3.44745	0.0314604	0.0114997	0.145756
Apoc1	2.99606	2.60433	3.23495	3.75177	2.90844	4.07821	4.62175	3.81575	4.40114	5.47203	3.95292	4.25617	3.94289	5.27296	4.97571	4.48575	2.95225	4.01557	5.12434	2.93595	4.13127	4.99422	0.0162879	0.00797086	0.0332887
Apoc3	2.44378	1.01165	1.26453	2.46854	1.98485	3.66148	3.72763	1.52045	2.89554	1.82867	1.38382	5.40571	0	3.19976	3.86199	2.71138	1.62469	2.58996	3.53087	1.6762	2.29611	3.57403	0.041072	0.0185431	0.0928731
Arl10	6.52905	5.60769	6.35126	5.63661	5.7615	4.93847	5.02206	5.73679	5.80091	3.11375	5.95801	0	5.50603	4.36816	5.0513	5.34479	6.05638	5.57132	3.74096	6.06238	5.49296	3.1333	0.0279161	0.00554255	0.139855
Arsj	3.84016	4.97666	4.46188	3.55708	3.46701	3.77748	4.67212	2.50387	1.38422	0	4.34448	0	4.1694	2.75096	1.82327	3.1583	4.15102	3.66728	0.911634	4.18643	3.44587	1.14356	0.0417365	0.0157978	0.0858565
Aspn	2.26492	0	2.17192	2.73738	2.18582	4.07821	3.4091	3.81575	3.41438	0	2.54319	0	2.91378	0.862991	2.13261	3.49903	2.17887	3.41174	0.431495	1.65567	3.30135	0.748899	0.0690336	0.00969634	0.0630121
Atg9a	8.64395	8.37186	8.64894	7.95177	8.28361	8.34511	7.45912	7.77292	7.74393	4.72907	7.87277	5.85583	8.17935	7.13131	6.96065	8.07125	8.50791	7.91227	6.40824	8.48709	7.92453	6.16921	0.0117194	0.00446612	0.0696366
Atp5e	10.0887	9.76127	9.61396	12.1538	10.1206	11.3012	12.5692	13.0615	11.8028	13.8726	11.0591	13.965	11.32	12.6669	13.4182	10.8873	9.92501	11.5614	13.6454	9.89615	11.7694	13.4807	0.015533	0.0141688	0.0370511
Atp5k	8.69784	9.14987	9.04148	10.0848	9.33911	9.94273	10.5102	10.572	10.4239	11.2637	10.0145	11.0514	10.2703	10.7493	11.0602	9.86866	9.09568	10.1775	11.0558	9.05707	10.2109	11.0312	0.0168266	0.006021	0.0132467
Atp5o	10.1956	10.4069	10.3975	11.3947	10.6209	11.0014	11.6813	11.803	11.4643	12.6414	11.1084	12.2365	11.2278	11.8611	12.2573	11.094	10.4022	11.3113	12.2469	10.4052	11.3469	12.2491	0.0108569	0.00568432	0.0199165
Avpi1	7.33537	7.53088	7.02269	8.77867	7.42117	8.00776	8.90808	9.04185	8.53984	9.47783	7.52742	9.12205	7.76814	9.28376	9.65731	7.67208	7.37827	8.2738	9.3808	7.32753	8.28048	9.38524	0.0136504	0.0099122	0.0145309
B3gnt4	2.87653	2.01744	3.84033	3.41096	2.51933	0	2.42601	0	2.54372	4.58309	0	5.85583	3.34345	3.32292	3.24226	2.52524	2.69793	2.47562	3.95301	2.81341	1.78117	4.25102	0.0481237	0.0225414	0.0770946
BC005561	5.922	6.28969	5.62603	4.38128	5.93894	5.12522	3.62906	5.26214	4.60581	4.86162	4.65213	0	4.76255	3.73141	4.23049	5.25779	5.93047	4.70734	3.98095	5.94417	4.7095	3.20588	0.0169681	0.0102077	0.13667
BC028528	4.22979	4.10931	4.59342	5.46209	3.46701	5.16836	4.94221	5.63195	4.28677	4.72907	3.61672	6.84332	4.06058	5.41816	6.13739	4.07516	4.16955	4.61449	5.77777	4.09988	4.65548	5.78198	0.0293389	0.0124884	0.0569831
BC067074	4.91559	3.34283	5.2002	3.92328	4.47892	3.39709	3.28512	3.08326	3.79519	0	2.89498	0	3.14455	3.54157	3.47965	4.72077	4.69726	3.3411	1.73983	4.48439	3.53053	1.75531	0.0510503	0.00999184	0.126688
Baz1a	4.36917	5.0669	5.11519	3.48587	3.98104	3.07313	3.28512	2.24416	3.04376	0	2.89498	5.21792	0	3.19976	2.95795	2.71138	4.71804	2.96937	3.07885	4.63308	2.5923	2.84391	0.034525	0.0177936	0.134355
Bcas1	10.4079	10.4599	9.8989	11.7277	10.1221	11.3807	12.1315	12.1462	11.1006	11.6842	11.0689	12.5364	10.287	11.7991	12.6032	10.5271	10.265	11.2406	12.1678	10.2222	11.2962	12.1557	0.0163584	0.0117693	0.0300748
Bfsp1	2.0607	1.60048	2.72464	2.96389	2.66102	3.77748	3.52327	0.951891	3.04376	4.58309	3.79459	4.60187	1.20613	3.19976	3.36583	1.75631	2.36086	3.00383	3.97446	2.26171	2.62717	3.93764	0.0332953	0.0169022	0.0474512
Bloc1s2	6.25722	6.65233	6.69184	8.37277	7.3233	7.52576	8.30346	8.63028	7.93166	9.73708	7.65963	9.0813	8.043	8.87705	9.19003	7.63804	6.67209	7.98733	9.13566	6.73117	8.01307	9.22136	0.0275522	0.00682902	0.0229673
Bst2	4.32419	4.92933	4.15623	5.15292	4.65863	6.08201	5.51144	4.15537	5.12169	5.62906	5.30852	7.52885	4.36512	5.41816	5.78559	5.25779	4.49141	5.20536	5.70733	4.5171	5.11936	6.09042	0.0215725	0.00928234	0.0606689
Btbd16	3.90269	3.72187	3.23495	4.75891	3.38768	2.65469	4.45913	5.26214	4.65275	4.02792	2.54319	6.93768	4.45384	4.24897	4.16394	4.00565	3.55478	4.45649	4.20645	3.5618	4.09879	4.84462	0.0190591	0.0149415	0.0873959
C1ql4	2.26492	0	0.766592	1.93896	2.36219	3.88484	2.42601	3.08326	3.41438	5.70161	3.95292	0	2.63894	1.39923	2.60351	2.71138	1.51576	2.89732	2.00137	1.34843	3.00633	2.42609	0.0723892	0.0109195	0.151816
C2	2.26492	1.01165	1.26453	2.85508	2.79003	3.66148	3.28512	2.50387	3.95352	4.23762	2.54319	5.64825	2.63894	2.096	0	3.59681	1.76473	3.0701	3.16681	1.83278	3.12975	2.99547	0.0522941	0.00848354	0.154625
C230035I16Rik	3.20898	2.34052	1.92789	2.31266	1.75128	1.64101	3.72763	4.29925	2.54372	3.78246	0	5.00197	2.29911	4.67605	4.02085	3.49903	2.13421	2.42819	4.34845	2.30717	2.5403	4.37033	0.0406207	0.0201829	0.0353583
Calml4	5.05976	3.82892	4.82521	6.2008	4.31706	4.16597	6.18456	6.631	5.01796	6.97789	5.57525	5.97928	5.37583	6.37296	7.10066	5.03171	4.57113	5.47554	6.67542	4.50774	5.52289	6.6077	0.0342835	0.0132807	0.0328756
Casp8	4.36917	4.34398	4.36701	4.53028	4.27359	4.47174	3.62906	3.90844	4.34509	1.82867	2.89498	0	3.67408	1.78928	3.58515	1.37048	4.3555	3.79126	1.80898	4.33844	3.60302	1.80077	0.00279453	0.0157702	0.0914843
Casp8ap2	6.56816	6.17263	6.01822	5.65296	6.46864	6.79675	5.59215	4.43008	5.01796	4.72907	5.71443	0	6.05223	4.9679	4.46968	6.19265	6.32063	5.6837	4.59937	6.30691	5.68115	3.54166	0.0159662	0.0113348	0.148116
Cbln3	2.60289	0	4.67489	2.96389	2.51933	0	5.69318	3.23414	2.07745	0	1.38382	0	5.62544	0	0	1.37048	2.56111	2.52067	0	2.44928	2.79355	0	0.119574	0.029773	0
Ccdc141	6.75769	6.8685	6.30083	6.07301	5.99354	6.79675	6.0765	6.11294	6.23024	4.72907	6.29021	4.60187	5.80482	5.41816	3.68345	6.58697	6.52926	6.17159	4.66547	6.48014	6.24643	4.60814	0.0254334	0.00478299	0.0445732
Ccdc152	3.39447	3.72187	2.87011	5.40533	4.13472	5.63615	4.72079	5.60451	4.86692	7.26797	3.79459	6.84332	4.53743	5.67093	6.34688	4.53592	3.55817	4.79386	6.5951	3.53029	4.8877	6.53228	0.0333916	0.0100589	0.0429129
Ccdc171	3.96262	3.60625	4.15623	3.33195	3.68177	4.16597	3.62906	1.92722	1.38422	3.48651	3.17759	0	3.34345	1.78928	0.884616	3.85572	3.8222	3.3377	1.33695	3.85172	3.1019	1.5401	0.0159001	0.0143254	0.0930682
Ccdc22	3.10644	3.19057	3.84033	4.07656	3.61368	2.87903	4.90056	5.83452	4.5071	5.77068	3.4138	5.31487	5.01669	4.89036	5.15774	3.28104	3.40212	4.29183	5.2363	3.43776	4.23866	5.28341	0.0217671	0.0151105	0.0230686
Ccl17	2.74619	0	2.56285	3.62493	1.75128	3.24418	3.72763	4.55002	4.16255	4.42067	2.07696	0	5.0738	4.3098	3.58515	3.68837	2.15706	3.708	3.94747	1.76508	3.76856	3.0789	0.0783514	0.0168033	0.130361
Ccr5	4.49627	4.60721	4.55089	4.66533	4.27359	4.40116	3.90659	2.91473	3.87652	3.48651	4.82594	0	3.81474	3.19976	1.82327	4.5844	4.52358	4.15387	2.51151	4.48199	4.12368	2.12738	0.00913323	0.00917927	0.0995789
Cd109	4.27776	3.92856	1.63401	3.62493	3.01787	4.07821	3.62906	4.29925	3.3011	0	4.74165	0	4.45384	3.32292	0	3.85572	3.47322	3.96696	0	3.21455	3.99797	0.830729	0.0737485	0.00872252	0.103841
Cd274	3.63446	3.72187	2.17192	3.33195	4.18251	2.87903	3.90659	4.22911	4.02661	0	0	0	4.06058	2.096	2.38719	3.49903	3.67817	3.70281	1.048	3.42769	3.24161	1.1208	0.0544384	0.0208208	0.081227
Cdc7	6.91764	6.97722	7.31089	5.76247	6.94109	6.16955	6.77447	6.92527	5.9015	3.48651	5.92017	0	6.35835	6.00108	5.62169	6.75522	6.95915	6.26395	4.5541	7.03671	6.32088	3.77732	0.0115263	0.00735827	0.171921
Cdh1	3.55881	3.60625	4.46188	4.25847	4.75661	3.53534	5.20426	4.85958	4.6982	1.82867	4.45448	1.84277	5.18166	3.0651	1.82327	4.84535	4.03407	4.77178	1.83572	4.09589	4.62967	2.13995	0.0378233	0.00804212	0.0385511
Cdh12	5.48453	5.95357	5.45207	4.75891	5.59489	5.12522	4.62175	4.4913	5.30915	4.23762	4.45448	0	5.32968	3.81771	2.13261	4.99632	5.53971	4.87761	2.97516	5.62126	4.88585	2.54698	0.0143634	0.0063473	0.120393
Cdk12	7.30676	6.89337	7.06864	6.50986	6.89163	7.07133	6.14943	5.94805	6.52328	5.55268	7.03756	0	6.44748	5.67093	5.54531	6.94355	6.98101	6.51657	5.549	7.0401	6.57882	4.19223	0.012263	0.00625084	0.174713
Cdon	6.74921	6.66683	6.87537	5.86425	6.10934	6.43984	5.64355	4.81239	5.12169	4.72907	5.4212	0	6.40361	4.76563	4.62618	6.00949	6.70802	5.7539	4.67762	6.60019	5.7145	3.53022	0.0211427	0.00874389	0.147139
Cdyl2	4.53626	4.41443	4.71396	2.96389	3.98104	3.88484	4.06579	4.07766	3.61731	0	4.74165	0	2.63894	2.56385	0	4.00565	4.47534	3.94525	0	4.41142	3.74947	0.640962	0.0195108	0.00986927	0.0801203
Cebpzos	6.86366	6.49868	6.50398	8.33528	6.65804	7.33067	8.25884	8.68371	7.55919	8.87832	6.82872	9.08817	7.9238	8.28229	8.72838	7.46111	6.58101	7.74149	8.80335	6.63109	7.79766	8.74429	0.0107349	0.0107464	0.0213452
Cel	0.708744	1.01165	0.766592	2.31266	1.1265	3.98476	3.90659	2.24416	3.61731	0	2.07696	0	1.85374	4.0494	3.94361	1.75631	0.889121	2.27841	1.9718	0.903372	2.71906	1.99825	0.0124007	0.0161552	0.144237
Cela1	4.61306	5.60769	4.67489	6.26601	4.65863	6.82399	7.27581	5.99107	6.73437	5.62906	5.4212	6.74236	5.87076	7.2132	7.44697	5.64825	4.66676	6.12854	6.97778	4.88857	6.25393	6.7579	0.0300079	0.0125227	0.0504746
Cela2a	1.1819	2.34052	0	2.60921	1.75128	4.83517	4.40058	3.4955	3.70899	0	1.38382	1.84277	2.63894	3.89915	4.89595	3.02415	1.46659	3.25982	2.87096	1.31843	3.26204	2.65947	0.0623846	0.0178604	0.136351
Cela3b	0	3.19057	2.17192	4.84679	3.21459	5.21025	6.14943	5.19012	5.36659	4.23762	4.09558	4.43935	4.27057	5.41816	6.43419	3.93263	2.68125	5.01846	4.92875	2.14427	4.88275	5.13233	0.094366	0.0139888	0.0630936
Cerkl	3.39447	2.82727	3.00225	3.24836	3.30373	3.07313	3.14947	0	3.17816	0	1.38382	0	3.34345	0.862991	0.884616	3.77447	3.15299	3.16381	0.431495	3.13193	2.64386	0.436902	0.0164602	0.0189952	0.0315355
Cfap44	5.56407	3.92856	4.71396	4.75891	4.69204	5.3666	5.09772	3.61033	3.51941	0	1.38382	0	4.45384	3.43638	1.42897	4.92281	4.703	4.60638	0.714485	4.72466	4.13918	1.21634	0.0417637	0.0191765	0.101632
Chchd1	7.60822	7.65972	7.69952	9.38411	7.84528	8.64912	9.66369	9.76487	8.97098	10.4215	8.34219	10.5195	8.56022	9.82171	10.2065	8.46997	7.67962	8.81005	10.314	7.70318	8.97564	10.2423	0.00636473	0.0100885	0.0193351
Chrm5	3.47898	3.02033	2.38058	1.93896	3.11958	2.06291	2.16968	3.37073	2.32934	0	4.09558	0	1.85374	1.78928	0	2.06043	3.06995	2.11629	0	2.99987	2.48517	0.447319	0.0285913	0.0122471	0.0559149
Chrna7	5.84448	5.54627	5.11519	4.49445	5.06783	3.39709	4.56955	4.22911	4.34509	0	4.82594	0	5.18166	3.97623	3.86199	5.55401	5.33073	4.532	1.931	5.39344	4.57461	1.95955	0.0231121	0.00983908	0.141449
Chst5	3.10644	3.02033	3.00225	2.60921	1.47245	2.38893	3.72763	4.43008	2.54372	0	3.95292	0	2.91378	0.862991	1.42897	0	3.01129	2.7615	0.431495	2.65037	2.82078	0.57299	0.049162	0.0210962	0.0438011
Chtf18	4.12878	3.34283	2.56285	4.7888	3.92595	4.16597	5.69318	4.85958	5.01796	6.01798	4.82594	0	3.81474	5.11149	5.9915	5.1652	3.63439	4.84276	5.5515	3.4901	4.79142	4.28024	0.0438891	0.00960167	0.180276
Churc1	6.10599	6.00012	5.97062	7.1163	5.7615	6.45734	7.72675	8.19247	6.67876	8.66812	6.34836	8.09082	5.77069	7.64953	7.95976	6.32693	5.98537	6.56805	8.02529	5.95955	6.8272	8.09206	0.00901657	0.0129801	0.0266434
Ckap2l	2.87653	1.01165	1.26453	1.70815	1.98485	1.64101	3.28512	0	2.89554	0	0	6.47504	2.91378	2.56385	3.10709	3.93263	1.62469	2.30185	2.83547	1.78439	2.04703	3.0365	0.0522953	0.0215541	0.166428
Clec2d	4.49627	5.0669	5.58447	7.03757	5.6806	6.71182	7.31597	7.1789	5.77992	7.68066	5.12107	9.01791	6.46893	6.54728	7.98407	5.84014	5.32568	6.59037	7.83237	5.20706	6.43179	7.80748	0.0340715	0.0120794	0.0635384
Clps	1.53761	3.02033	1.26453	4.98232	3.68177	5.3666	5.78759	4.66076	5.84199	1.82867	4.90557	5.11398	3.81474	5.62379	6.11994	3.39415	2.27897	4.94395	5.36889	2.37606	4.84422	4.6716	0.0726941	0.014169	0.121204
Cmip	9.6961	9.17291	9.41344	8.75615	9.3192	8.99	8.24226	8.93022	8.50189	5.89962	9.05136	8.35297	8.73857	7.42048	7.02768	8.64873	9.36632	8.74736	7.22408	9.40041	8.7324	7.17519	0.0137855	0.00498495	0.0634938
Cnih1	8.93882	9.009	8.7298	10.4605	8.77358	10.2506	10.4537	10.6403	10.1023	10.8799	9.00691	10.9189	9.49959	10.8404	11.1682	9.51715	8.8562	10.1765	10.8994	8.8628	9.99139	10.9518	0.00829188	0.0106098	0.009233
Cntnap5b	5.922	5.54627	5.58447	3.92328	5.16619	4.60332	2.83262	5.42788	4.02661	0	4.45448	0	5.12874	1.78928	0	5.03171	5.56537	4.5289	0	5.55473	4.42858	0.447319	0.0193247	0.0127555	0.0559149
Col13a1	3.39447	4.10931	3.43529	1.93896	3.61368	0	1.85775	4.43008	2.54372	0	2.54319	0	4.06058	1.39923	0	4.26558	3.52448	2.54346	0	3.63819	2.70498	0.349808	0.0205119	0.0225461	0.043726
Col17a1	2.26492	2.60433	3.00225	2.60921	2.66102	2.38893	2.16968	0	2.73033	1.82867	0	5.97928	0	2.75096	4.09417	2.06043	2.63267	2.11506	3.42256	2.63313	1.49482	3.66327	0.0188688	0.0193393	0.11266
Col19a1	5.84448	5.57731	5.62603	3.9762	5.7135	4.53903	3.81988	4.85958	3.41438	0	5.66951	0	3.51822	3.43638	1.42897	4.6313	5.66977	4.25762	0.714485	5.69033	4.30351	1.21634	0.00732511	0.0133655	0.101632
Commd2	6.9252	6.8685	6.15228	8.49567	6.58878	7.08265	8.33507	8.76653	7.38945	8.83059	7.1399	8.99615	7.05556	7.81079	8.70224	6.99825	6.72864	7.26467	8.76642	6.63369	7.65788	8.58494	0.0220642	0.0121969	0.0331213
Cops9	8.57602	8.78471	8.35967	10.5532	8.84214	10.0359	10.9267	11.1719	10.1531	11.5798	9.67997	11.8745	9.68971	11.0593	11.6904	9.46308	8.68036	10.0945	11.6351	8.64063	10.2092	11.551	0.0137156	0.0115363	0.0218491
Cox4i1	11.6459	11.8517	11.6933	13.407	12.0481	12.5509	13.3717	13.4352	12.9503	13.7282	12.7604	13.7916	12.7083	13.4488	13.8644	12.4734	11.7725	12.8554	13.7599	11.8098	12.9572	13.7082	0.0113512	0.00748756	0.011357
Cox7a1	3.63446	3.34283	3.52591	4.90254	4.0341	4.32694	4.85767	5.36385	4.5573	5.77068	4.45448	6.87546	4.8304	4.92965	5.9526	5.1	3.58018	4.84404	5.86164	3.63432	4.79915	5.8821	0.0182769	0.00640678	0.0498869
Cox8b	2.0607	2.34052	2.72464	4.12423	3.11958	3.88484	4.62175	3.81575	3.3011	4.86162	3.79459	7.05459	4.76255	3.19976	5.08766	3.49903	2.53258	3.8503	4.97464	2.56136	3.97548	5.05091	0.0288156	0.00866213	0.0986806
Cpa1	1.53761	3.19057	1.26453	4.4577	3.38768	5.69634	5.93927	4.76359	5.55132	1.82867	4.55669	3.13109	4.69134	5.94466	6.2856	4.00565	2.36409	4.72747	4.53787	2.3451	4.95774	4.29751	0.068669	0.0129302	0.135599
Cpb1	3.10644	2.34052	0.766592	3.62493	2.90844	4.2487	5.13412	3.61033	4.02661	1.82867	3.61672	2.6262	4.27057	4.92965	5.25686	2.87622	2.62448	3.82577	3.77792	2.2805	3.92603	3.66034	0.0662619	0.0110498	0.105725
Cpeb2	8.95551	8.47847	8.0708	7.75381	8.16074	8.40495	7.55619	7.61685	7.67171	5.70161	8.56702	6.59572	7.71527	6.94254	6.74994	8.45701	8.3196	7.73454	6.67283	8.41638	7.96785	6.49745	0.0249816	0.00632856	0.0343253
Creb5	5.65769	4.88039	3.76791	5.05792	4.93462	5.29054	4.81348	4.81239	4.16255	0	4.55669	0	3.67408	3.63961	4.02085	4.96003	4.90751	4.81293	1.81981	4.81015	4.66596	1.91511	0.0487474	0.00778659	0.138553
Crls1	7.37451	7.29918	7.433	8.34537	7.12966	8.09419	8.39254	8.38219	8.21966	9.30234	8.19148	9.0813	7.96966	8.85426	9.36871	7.99708	7.33685	8.20557	9.19182	7.30909	8.19902	9.15165	0.00822287	0.00608612	0.0145779
Crybb3	2.99606	3.34283	3.00225	4.90254	4.27359	2.38893	5.20426	3.23414	4.40114	6.68768	4.90557	6.093	3.34345	4.72153	4.85434	3.28104	3.17254	3.87229	5.47367	3.40368	3.95763	5.58914	0.0376342	0.0150785	0.0598754
Ctla2a	2.99606	2.60433	3.52591	3.86835	3.80902	3.88484	5.06039	4.60645	4.28677	6.57634	3.95292	7.58824	5.54694	4.92965	4.85434	4.48575	3.26098	4.38626	5.75299	3.23383	4.46155	5.98714	0.0336371	0.00942449	0.083168
Ctnna3	2.74619	4.54577	3.61117	3.41096	3.11958	2.06291	2.99972	0	2.89554	0	2.89498	0	3.81474	0	2.38719	3.39415	3.36537	2.94763	0	3.50568	2.68412	0.596797	0.0486646	0.0176936	0.0745996
Ctrb1	3.55881	4.82974	3.3386	6.55404	5.09305	7.44034	7.62174	6.29565	7.31116	4.23762	5.80028	5.64825	5.58672	7.26019	8.24374	5.97354	4.19428	6.42484	6.45422	4.20505	6.57293	6.34745	0.0552828	0.0139209	0.110452
Cutc	5.11362	5.7232	4.41523	6.46427	5.74568	5.03486	6.26881	5.9037	5.9772	6.49703	4.65213	8.44152	5.69989	6.23862	6.95081	5.62526	5.41841	5.8018	6.72392	5.24943	5.70327	7.03199	0.0392816	0.00886218	0.0615444
Cuzd1	1.82274	0	1.92789	2.85508	1.1265	2.06291	2.16968	2.72387	2.32934	5.19887	2.07696	1.84277	0	3.0651	2.79159	2.06043	1.47462	2.12332	2.92834	1.21928	2.03478	3.22458	0.055452	0.013677	0.0885364
Cyp4x1os	2.99606	2.60433	2.17192	3.24836	2.90844	3.77748	3.28512	2.91473	3.3011	5.62906	2.89498	0	3.34345	3.19976	4.72182	3.1583	2.75639	3.26674	3.96079	2.67019	3.24044	3.38766	0.0232616	0.00440182	0.154429
Cyyr1	2.87653	3.19057	4.15623	3.33195	3.01787	3.77748	1.85775	3.08326	2.07745	0	2.07696	0	1.85374	1.39923	0	3.49903	3.10422	2.58035	0	3.3103	2.6947	0.349808	0.0361493	0.0118991	0.043726
D030028A08Rik	5.33384	5.77767	4.50707	4.38128	4.31706	4.53903	4.40058	4.43008	4.5573	0	1.38382	0	5.58672	4.18546	3.86199	4.72077	4.92046	4.48455	1.931	4.98391	4.24995	2.01186	0.0430686	0.0178817	0.145428
Dapk2	3.96262	4.34398	1.63401	4.02725	4.18251	3.39709	4.06579	4.81239	4.40114	5.19887	4.45448	6.84332	0	4.18546	5.014	4.26558	4.07256	4.16569	5.10643	3.53078	3.67797	5.31041	0.0796336	0.0226853	0.0695561
Dcaf17	6.69724	6.23235	6.3136	5.74732	6.41962	6.29164	5.30347	4.76359	5.27955	4.58309	6.43142	0	6.10797	5.21052	4.76736	6.1287	6.36661	5.92765	4.67523	6.4157	5.75671	3.64024	0.0126718	0.00926573	0.152567
Dcc	5.89149	5.54627	4.50707	4.42	4.31706	3.07313	2.64359	4.15537	3.3011	0	2.89498	0	4.1694	3.32292	0	4.72077	5.02667	3.72824	0	5.06547	3.67229	0.830729	0.0482156	0.011935	0.103841
Dchs2	4.82163	3.72187	4.89487	3.75177	4.22877	2.87903	3.62906	2.24416	2.32934	0	3.95292	0	2.29911	2.75096	1.42897	2.87622	4.5252	2.87762	0.714485	4.41678	2.9952	1.04498	0.0344358	0.0120571	0.0826149
Dcun1d5	8.08683	8.07297	8.25428	9.02146	8.38667	8.50931	9.18239	9.5188	8.94529	10.0569	8.5913	10.3639	8.82428	9.46183	10.005	8.69086	8.17055	8.88478	10.031	8.20019	8.91046	9.97191	0.00932179	0.00557888	0.0234451
Ddt	4.61306	4.97666	4.99344	5.73202	4.87769	5.08075	5.66857	6.41103	5.71506	7.66261	5.24871	5.85583	6.08037	6.31479	6.86962	5.6019	4.92718	5.69182	6.5922	4.86521	5.6923	6.67571	0.0109804	0.0074907	0.0486006
Dgkg	8.12994	7.56998	7.9614	7.22962	7.80386	7.36816	6.96835	6.54699	6.39113	0	7.65963	6.87546	6.33518	5.88594	5.37924	7.2139	7.88263	7.09113	5.63259	7.86629	6.96412	4.53516	0.0148891	0.0083863	0.192914
Dhtkd1	5.96659	6.06725	5.74399	4.2151	5.54091	5.54087	4.5154	4.07766	4.28677	0	3.17759	5.11398	5.0738	3.89915	3.47965	4.96003	5.85529	4.40108	3.6894	5.82968	4.4809	3.1232	0.0146981	0.0119434	0.137153
Dimt1	5.48453	5.27053	6.28794	5.53445	5.69714	5.47367	5.97983	5.33074	5.24933	4.58309	4.34448	0	4.06058	4.24897	4.16394	5.19673	5.59084	5.29004	4.20645	5.68504	5.14623	3.249	0.0273779	0.00971277	0.135846
Dmbt1	1.53761	0	0.766592	3.15963	1.1265	3.07313	3.14947	1.52045	3.41438	0	1.38382	5.21792	2.63894	3.32292	3.10709	2.71138	0.946547	2.89225	3.21501	0.857677	2.6314	2.91198	0.0408007	0.0137173	0.135034
Dmxl1	8.60217	8.28052	8.05567	7.49287	8.12755	8.21227	7.4228	7.72275	7.56533	4.72907	7.26595	6.59572	7.72422	6.82243	6.64406	8.13366	8.20404	7.64404	6.61989	8.26648	7.69248	6.19782	0.0151651	0.00537211	0.0615006
Dnaaf2	2.44378	3.82892	2.56285	4.12423	3.38768	3.24418	4.27582	4.60645	3.51941	5.83659	3.17759	5.31487	4.06058	5.11149	4.67479	3.68837	2.97526	3.87448	5.21318	3.05581	3.83708	5.23444	0.0415429	0.0078239	0.0301336
Dnali1	3.7748	3.92856	3.69167	3.33195	2.66102	3.88484	3.52327	3.4955	4.28677	5.09497	3.95292	6.90691	4.06058	4.18546	2.79159	3.59681	3.73323	3.74082	4.64022	3.51401	3.76658	4.74473	0.0360667	0.00749881	0.107802
Dpf3	4.9456	3.34283	4.82521	4.30058	5.09305	5.16836	4.27582	3.08326	4.09618	0	5.12107	0	3.67408	3.32292	3.36583	3.68837	4.8854	4.186	1.66146	4.55167	4.17597	1.67219	0.0508315	0.0115101	0.120685
Dsc3	3.47898	3.60625	3.3386	3.92328	3.54221	3.07313	2.64359	0	2.54372	0	2.07696	0	0	1.39923	1.42897	2.52524	3.51059	2.53448	0.699616	3.49151	2.09824	0.70705	0.00715118	0.021832	0.0510326
Dusp4	5.60225	5.88079	6.33882	5.85014	6.03318	5.91475	5.33508	6.54699	5.8621	4.72907	5.99489	0	5.18166	4.47826	4.16394	5.79965	5.95699	5.85612	4.3211	5.96376	5.81066	3.34281	0.0191983	0.00619389	0.140031
Dvl3	7.78045	7.38062	7.66005	7.12219	7.22972	6.72633	6.7629	7.15072	6.62093	5.62906	7.36788	3.50436	7.06967	6.00108	6.25396	7.27425	7.52033	7.09593	5.81507	7.51271	7.01186	5.34711	0.015767	0.0041668	0.0784392
E130102H24Rik	3.7748	4.02177	4.96133	3.68974	4.31706	3.88484	3.14947	0	2.54372	0	3.79459	0	2.63894	2.56385	3.24226	3.02415	4.16941	3.08681	1.28192	4.26874	2.84068	1.45153	0.0320112	0.0199073	0.106175
Eef1akmt4	1.53761	2.60433	3.00225	3.15963	2.36219	0	4.06579	4.29925	3.41438	5.47203	3.79459	6.38859	3.34345	3.73141	4.52376	3.93263	2.48326	3.60449	4.99789	2.37659	3.25122	5.02895	0.0386524	0.02055	0.0720223
Efcab10	3.70633	2.60433	3.84033	4.90254	3.7468	4.32694	5.39629	6.44237	5.44867	7.03515	3.95292	6.093	5.58672	5.92535	6.74994	4.43378	3.72657	5.14942	6.42147	3.47445	5.06128	6.45086	0.0364242	0.0137202	0.0329747
Elfn2	8.75403	8.34956	8.72503	8.09024	8.72599	8.16513	7.62813	8.00052	7.96923	6.49703	8.25367	7.21391	7.69721	6.73641	6.70384	8.07549	8.72551	8.03801	6.72013	8.63865	7.98495	6.7878	0.0120747	0.00501062	0.0189506
Elof1	8.22782	8.14207	8.63628	9.76861	8.69955	9.33581	9.89204	9.93977	9.25194	10.6632	9.07308	10.5719	8.9743	9.94188	10.227	8.69086	8.43205	9.29388	10.3994	8.42643	9.3658	10.351	0.0176385	0.00755749	0.020698
Emp1	4.02016	3.48054	3.23495	3.68974	4.0341	5.32908	4.67212	4.36615	4.226	0	4.45448	0	3.14455	1.78928	1.82327	5.06626	3.75035	4.41032	0.894638	3.69244	4.36855	0.903136	0.0249564	0.0104636	0.065184
Emp3	3.10644	3.02033	3.90929	4.25847	2.90844	3.24418	4.13925	4.66076	4.60581	6.41311	3.4138	5.57185	4.1694	4.11903	2.95795	4.43378	3.06338	4.21393	4.84544	3.23612	4.11568	4.76549	0.0285023	0.00989752	0.0958106
Endog	6.74068	6.98881	6.60096	7.94846	7.02213	7.24258	8.19997	7.95779	8.05471	8.53549	7.78073	9.10182	7.86029	8.44705	8.94947	7.17486	6.86474	7.90437	8.74248	6.83814	7.77742	8.75846	0.0126194	0.0067213	0.0197995
Epb41l4aos	4.61306	5.63745	4.55089	6.59692	5.32368	6.01269	6.99828	7.1412	5.50091	7.19446	5.66951	8.00625	6.49007	6.82243	6.94091	6.02714	4.96837	6.2586	7.06769	5.03127	6.30459	7.24101	0.0334362	0.0101377	0.0333274
Epcam	0.708744	0	0.766592	1.09337	0	1.04224	1.45923	2.91473	1.38422	3.78246	2.07696	2.6262	3.94289	0	3.68345	0	0.354372	1.42172	3.15482	0.368834	1.7392	2.52303	0.0266592	0.0200501	0.110096
Epha6	6.58732	6.23235	6.69184	5.98537	6.34808	6.76899	5.27115	5.9037	4.60581	0	6.58445	5.91888	6.18775	4.72153	4.16394	6.47571	6.4677	6.08656	4.44274	6.4649	5.97287	3.70109	0.0132197	0.0107662	0.160858
Etfb	3.39447	3.92856	3.00225	5.00796	4.35926	2.06291	5.51144	5.19012	4.90619	5.83659	5.71443	6.29663	4.89521	5.39026	6.20515	4.32385	3.66152	4.95708	6.02087	3.67113	4.70151	5.93216	0.0372165	0.0168495	0.0257731
Eva1c	3.3047	4.26992	3.52591	4.25847	3.11958	1.64101	3.90659	4.22911	4.40114	5.62906	3.95292	6.93768	4.8304	4.47826	4.23049	4.07516	3.4153	4.15213	5.05366	3.55503	3.91185	5.31887	0.0315444	0.0146648	0.0774593
Exoc3l	2.60289	2.34052	3.52591	2.46854	3.38768	1.04224	3.28512	3.61033	2.32934	3.78246	4.09558	6.29663	3.14455	3.54157	3.94361	2.31147	2.99529	2.80655	3.86303	2.96425	2.7859	4.39107	0.0363426	0.0142664	0.080067
F13a1	4.53626	2.34052	5.38102	5.12975	4.75661	6.25208	4.40058	4.4913	5.01796	0	5.12107	0	3.81474	3.32292	4.23049	4.84535	4.64644	4.93166	1.66146	4.2536	4.8841	1.88835	0.0827887	0.0104134	0.138234
Fahd2a	6.98422	7.34499	7.17047	8.09024	7.42117	8.17574	8.40748	8.71292	8.21184	8.97661	7.86283	9.25016	8.24919	8.62514	9.32369	7.82618	7.25773	8.19379	9.11338	7.23021	8.19205	9.0439	0.0121686	0.00580046	0.0197876
Fam120c	8.30219	8.03993	7.31725	6.99973	7.3497	7.23246	6.09508	6.58961	6.60908	0	7.43651	6.19841	7.20364	5.49874	3.77548	7.3603	7.69482	7.10168	4.63711	7.75227	6.9408	3.86816	0.0309668	0.00715295	0.173281
Fam126b	9.09593	9.13691	8.76743	8.10517	8.78717	8.65292	7.89526	8.44543	8.40584	6.91825	8.55472	7.28743	7.51332	7.55847	6.80557	8.54231	8.94155	8.42563	7.10284	8.94686	8.26437	7.14243	0.0122918	0.0063803	0.0215856
Fam151a	0	4.48159	3.69167	0.647873	1.47245	3.24418	1.45923	0	0.85212	0	0	0	2.91378	0	0.884616	0.842198	2.58206	0.847159	0	2.41143	1.24492	0.221154	0.128195	0.0180253	0.0276442
Fam92b	1.82274	1.01165	0.766592	3.41096	3.01787	0	3.62906	3.23414	2.32934	4.86162	4.82594	4.25617	2.29911	2.34881	4.02085	4.14146	1.41719	3.32255	4.13851	1.65471	2.98375	3.87186	0.0634175	0.021535	0.06721
Fas	3.70633	4.34398	2.72464	4.81809	3.61368	4.83517	4.45913	2.91473	3.95352	4.72907	1.38382	4.74792	3.67408	5.78244	6.11994	3.1583	3.66001	3.8138	5.26518	3.59716	3.6496	5.34484	0.0416337	0.0169691	0.0446014
Fat4	6.56816	6.34485	7.433	5.95932	6.64103	5.03486	5.76456	5.11431	5.47503	0	6.70063	0	6.13506	5.47238	3.68345	6.64526	6.6046	5.86194	1.84173	6.74676	5.85363	2.28896	0.0296582	0.0101168	0.171382
Fbn2	4.53626	4.92933	4.50707	3.62493	5.04215	3.24418	2.99972	3.23414	3.79519	3.78246	1.38382	0	2.63894	3.19976	3.24226	3.39415	4.73279	3.23916	3.22101	4.7537	3.03939	2.55612	0.0170078	0.0152174	0.107787
Fbxw10	3.3047	3.34283	3.43529	2.46854	2.36219	0	1.85775	0	3.41438	0	2.54319	0	2.29911	0	0	2.06043	3.32377	2.17977	0	3.11125	1.83043	0	0.0313985	0.0180279	0
Fcf1	5.52485	6.04522	5.92139	6.64674	6.00688	5.57333	7.00811	7.5961	6.54832	8.65904	6.92741	7.56871	6.80878	6.96162	7.59954	5.87953	5.96413	6.72776	7.58413	5.87458	6.62354	7.69723	0.0149271	0.00991467	0.0440801
Fcor	4.12878	3.92856	3.90929	5.36621	4.27359	4.53903	5.06039	6.631	5.12169	6.2773	5.36596	7.62652	5.62544	5.90578	6.51651	5.13297	4.02867	5.24946	6.3969	4.06005	5.35534	6.58153	0.0108458	0.0104787	0.0462868
Fgf18	2.87653	2.01744	4.26547	3.48587	3.30373	2.38893	0.906742	2.91473	3.04376	0	3.4138	0	3.14455	1.39923	0.884616	2.06043	3.09013	2.97924	0.442308	3.11579	2.66985	0.570962	0.0584155	0.0130266	0.0432472
Fgl2	3.90269	3.82892	4.41523	4.63273	4.40026	4.2487	5.20426	6.24322	5.21846	6.01798	5.12107	7.21391	5.23271	4.5303	5.67045	5.22758	4.15147	5.21136	5.84421	4.13677	5.14109	5.85816	0.0196497	0.00921675	0.0690528
Fhit	3.47898	3.48054	4.15623	5.36621	3.98104	2.65469	5.06039	5.76185	5.39447	6.53723	1.38382	4.88053	4.45384	5.24208	5.49205	4.84535	3.73079	4.95287	5.36706	3.7742	4.36508	5.53797	0.0217141	0.0225613	0.0444938
Fkbp11	2.44378	2.01744	3.3386	3.68974	3.68177	2.06291	3.52327	3.4955	2.32934	0	2.89498	5.85583	3.34345	4.62909	4.81151	4.53592	2.89119	3.41947	4.7203	2.8704	3.23439	3.82411	0.0482382	0.011783	0.162879
Flt4	4.12878	4.34398	4.50707	3.06508	4.0341	2.38893	2.99972	1.52045	1.38422	0	3.17759	0	2.63894	2.34881	2.13261	3.28104	4.23638	2.81933	1.0663	4.25349	2.557	1.12035	0.0133159	0.0132901	0.0810425
Fmc1	7.09547	7.13156	6.88396	8.81544	7.39097	7.8311	9.08582	9.2399	8.33566	9.68883	7.53995	9.76095	8.07132	8.84915	9.31987	7.62071	7.11352	8.20349	9.50435	7.12549	8.31749	9.4047	0.0129981	0.010825	0.0261076
Fopnl	8.57362	8.33602	8.28054	10.0605	8.34528	9.51361	10.1018	10.402	9.55961	10.7491	9.09871	11.0408	8.91693	10.4775	10.8415	9.00097	8.34065	9.53661	10.7953	8.38386	9.58177	10.7772	0.00810593	0.0104075	0.0146246
Frem1	5.35635	5.30802	4.09834	4.25847	4.87769	3.66148	3.52327	2.72387	4.09618	3.48651	0	0	1.20613	3.43638	3.77548	4.48575	5.09285	3.59238	3.46145	4.9101	2.9944	2.67459	0.0363985	0.0254062	0.111832
Fth1	13.4868	13.7361	13.5802	14.656	13.8174	14.5779	15.0633	15.0468	14.5046	15.7886	14.5747	15.5474	14.2296	15.0099	15.6296	14.1769	13.6581	14.5763	15.5885	13.6551	14.6037	15.4939	0.00932657	0.00628249	0.0211142
Ftx	7.99295	7.89347	8.02492	6.92766	7.95598	7.03682	7.17461	6.99033	6.44545	5.70161	6.10019	4.74792	6.66751	6.58468	5.51893	7.48045	7.97447	6.959	5.61027	7.96683	6.85288	5.63828	0.00352744	0.00856566	0.0471407
Fxn	4.53626	4.54577	4.82521	6.4076	5.46565	6.19063	6.2357	6.20719	5.36659	7.03515	5.4744	6.14667	5.32968	6.64494	6.99933	5.55401	4.68549	5.87232	6.82214	4.84322	5.84572	6.70652	0.0272537	0.00691012	0.0257939
Gabrb2	9.09425	8.70263	8.38713	7.81319	8.61717	8.3868	7.2345	7.75431	7.67739	5.55268	8.30597	8.06318	8.39077	5.62379	5.62169	8.19739	8.6599	8.00529	5.62274	8.70029	7.97004	6.21533	0.0184064	0.0069555	0.0770211
Galnt5	2.26492	1.60048	1.26453	2.13788	0	4.2487	0.906742	3.23414	2.07745	1.82867	2.89498	5.21792	2.29911	1.78928	2.38719	1.75631	1.4325	2.2185	2.10793	1.28248	2.44442	2.80576	0.0594176	0.0195164	0.101945
Garem1	7.58934	6.57755	6.86673	6.47351	6.84041	5.63615	5.61807	5.94805	6.10083	4.58309	6.26022	3.50436	5.58672	5.67093	5.014	6.80722	6.85357	6.02444	4.79855	6.96851	6.05385	4.6931	0.0271244	0.0076789	0.0568754
Gata3	3.47898	0	3.12329	3.33195	3.30373	4.72389	4.33955	4.4913	4.98166	4.72907	4.09558	5.40571	1.20613	3.97623	4.67479	3.28104	3.21351	4.21756	4.70193	2.4765	3.80639	4.69645	0.103586	0.0179408	0.0365025
Gbgt1	1.53761	3.48054	3.23495	1.43326	1.75128	0	1.85775	4.07766	1.77208	0	0	0	2.29911	0	0	3.49903	2.49312	1.81491	0	2.5011	1.86736	0	0.0623789	0.0213368	0
Gbp7	4.27776	3.02033	2.72464	4.2151	3.7468	3.88484	3.14947	2.91473	4.16255	0	3.4138	0	4.27057	2.096	2.13261	3.1583	3.38356	3.64932	1.048	3.44238	3.64617	1.05715	0.043955	0.00804328	0.076299
Gchfr	1.82274	0	2.38058	2.85508	1.75128	2.38893	3.4091	4.22911	4.28677	4.983	4.65213	0	2.91378	4.0494	2.79159	1.37048	1.78701	3.16144	3.42049	1.48865	3.26317	2.956	0.0644712	0.0179843	0.135349
Gcnt4	5.82847	5.44894	6.10896	5.87822	6.04616	6.21141	6.01928	5.22658	5.47503	4.02792	5.57525	0	6.53143	4.80841	3.77548	5.99163	5.93731	5.93492	3.9017	5.85813	5.8636	3.15295	0.0186312	0.00624354	0.134216
Gh	0.708744	2.01744	4.15623	6.7567	3.01787	0	1.45923	0	4.5071	0	0	0	0	0	0	0	2.51766	0	0	2.47507	1.59038	0	0.0916448	0.0389346	0
Glcci1	3.63446	4.92933	3.3386	2.46854	2.66102	2.87903	2.16968	0	0	0	0	0	0	0	0	2.87622	3.48653	1.08484	0	3.64085	1.29918	0	0.0594205	0.0217548	0
Glp1r	3.3047	2.01744	2.87011	2.13788	2.90844	0	0.906742	0.951891	0	0	0	0	0	0	0	0	2.88928	0	0	2.77517	0.499564	0	0.0338759	0.0169913	0
Glp2r	4.12878	5.41498	4.82521	4.2151	4.81842	3.88484	4.72079	2.91473	4.226	0	4.82594	0	5.50603	2.91656	3.10709	4.07516	4.82181	4.22055	1.45828	4.79685	4.29607	1.50591	0.0328679	0.0114622	0.108789
Gm1043	6.74921	6.49868	6.8925	5.55199	6.74814	6.6674	6.13154	5.22658	5.93985	4.58309	6.10019	0	5.90264	5.3328	4.85434	6.16103	6.74867	6.02002	4.71872	6.72213	5.96015	3.69256	0.0102296	0.00751364	0.155071
Gm10649	4.07549	4.60721	3.69167	3.48587	2.90844	2.38893	1.45923	2.24416	2.89554	0	3.17759	0	4.06058	2.096	0	2.06043	3.88358	2.64223	0	3.8207	2.72154	0.524	0.0446686	0.0123718	0.0655
Gm10651	5.93702	6.41525	5.88761	5.83589	5.66386	5.96455	5.56574	4.36615	5.69278	3.11375	5.52571	0	5.01669	4.72153	4.09417	5.31637	5.91231	5.54572	3.60396	5.97593	5.41049	2.98236	0.0197545	0.00764799	0.130965
Gm10754	4.22979	2.01744	3.12329	2.85508	1.75128	3.66148	1.85775	2.91473	0.85212	0	0	0	1.20613	0	0.884616	1.75631	2.57036	1.80703	0	2.78045	1.88795	0.221154	0.07089	0.0177053	0.0276442
Gm11478	9.14039	9.03159	9.14339	11.3843	9.53016	10.6672	11.5942	11.6703	11.0167	12.5879	10.6432	12.3609	10.5359	11.9837	12.4002	10.216	9.14189	10.842	12.3805	9.21138	10.966	12.3332	0.0136742	0.0108278	0.0158234
Gm12500	3.39447	2.01744	3.23495	1.09337	1.47245	0	2.42601	0	2.32934	2.6098	0	5.85583	2.63894	2.56385	2.38719	2.06043	2.6262	1.5769	2.58683	2.52983	1.31851	3.35417	0.0584679	0.0173197	0.104408
Gm14322	4.07549	4.72276	3.23495	3.55708	3.86867	1.04224	3.81988	3.90844	3.41438	0	3.4138	0	3.14455	1.78928	1.42897	4.32385	3.97208	3.48573	0.714485	3.97547	3.32803	0.804562	0.038328	0.0147779	0.0587875
Gm15328	5.35635	5.19249	4.03803	2.46854	4.75661	3.39709	3.62906	0	3.41438	0	1.38382	0	0	2.34881	0	3.28104	4.97455	2.87479	0	4.83587	2.19674	0.587202	0.036815	0.0261232	0.0734002
Gm15417	4.78889	4.02177	4.89487	5.56932	4.47892	5.32908	5.66857	3.99553	5.57588	6.97789	5.1863	6.34335	3.81474	6.17465	6.34688	5.45319	4.63391	5.39113	6.34511	4.54611	5.07408	6.46069	0.0244744	0.0112346	0.0221276
Gm16794	3.7748	4.41443	1.63401	2.60921	2.79003	0	1.85775	1.52045	2.32934	0	0	0	2.29911	2.096	0.884616	3.1583	3.28241	2.07843	0.442308	3.15332	1.72177	0.745154	0.0758366	0.0179484	0.0620267
Gm17750	4.53626	3.60625	3.12329	6.29755	4.22877	5.69634	7.01789	7.23367	5.36659	7.75072	4.55669	7.73561	4.45384	6.8937	6.84858	5.13297	3.91751	5.53146	7.31465	3.87364	5.71944	7.30715	0.0395236	0.017215	0.0314898
Gm19345	2.99606	3.02033	3.3386	2.73738	4.22877	1.64101	2.83262	4.66076	4.45509	0	4.98104	7.13645	3.34345	4.76563	4.62618	3.85572	3.17946	3.59958	4.69591	3.39594	3.56338	4.13207	0.0360461	0.0169806	0.186615
Gm20063	3.39447	4.48159	3.12329	4.2151	3.46701	4.7806	2.99972	2.91473	3.95352	0	3.4138	0	4.95723	3.19976	2.13261	4.00565	3.43074	3.97959	1.0663	3.61659	3.90504	1.33309	0.0372087	0.011314	0.0999866
Gm20522	1.1819	1.01165	1.26453	2.60921	0	2.87903	2.99972	0	2.54372	4.23762	4.34448	0	1.85374	3.43638	3.10709	2.71138	1.09678	2.66029	3.27174	0.864522	2.49266	2.69527	0.0366178	0.0221276	0.116157
Gm2762	3.70633	3.19057	4.09834	2.60921	3.54221	1.04224	2.99972	3.23414	3.87652	0	1.38382	0	3.81474	2.75096	0	2.31147	3.62427	2.80447	0	3.63436	2.65898	0.687739	0.023549	0.015936	0.0859674
Gm31166	4.78889	4.26992	2.17192	5.5167	4.31706	5.66655	5.78759	5.78648	4.74227	5.55268	4.22539	7.54892	5.12874	5.94466	6.58169	4.53592	4.29349	5.32272	6.26318	3.88695	5.1737	6.40699	0.0729448	0.00997348	0.0544637
Gm32122	2.0607	1.01165	1.92789	0	3.21459	3.07313	2.99972	2.72387	0	4.42067	3.17759	6.6338	3.34345	1.39923	3.77548	0.842198	1.9943	2.8618	4.09808	2.05371	2.02	4.0573	0.0564743	0.0224209	0.134606
Gm527	5.08694	3.82892	4.96133	3.9762	3.68177	3.88484	5.13412	4.4913	4.5071	4.02792	2.89498	0	1.85374	2.91656	2.13261	4.72077	4.39512	4.23375	2.52458	4.38974	3.93288	2.26927	0.0460489	0.0157859	0.106312
Gm5451	6.15818	6.23235	5.85302	8.14616	5.77715	7.4047	8.2339	8.54623	7.25902	6.324	6.86901	8.40894	6.68595	7.95105	8.38191	6.58697	6.0056	7.33186	8.16648	6.00517	7.46649	7.76648	0.0139832	0.0141276	0.0615164
Gm5617	4.18017	4.72276	3.69167	6.0971	4.75661	5.47367	6.2357	5.39622	5.36659	7.06296	6.29021	6.70707	5.54694	6.63309	6.66827	5.45319	4.45146	5.5103	6.68767	4.3378	5.73245	6.76785	0.0315802	0.00775378	0.0124404
Gm9828	5.16555	5.3802	4.21188	4.53028	5.3022	5.16836	4.20915	5.0343	4.65275	0	5.05275	0	5.12874	4.0494	3.68345	4.92281	5.23387	4.97855	1.84173	5.01496	4.83739	1.93321	0.0339178	0.00552981	0.13983
Gm9833	6.79937	5.88079	6.73046	5.91934	6.25056	6.25208	5.45502	6.15138	5.62378	4.23762	6.45808	0	5.99424	4.0494	3.10709	6.2082	6.49051	6.07281	3.57824	6.4153	6.00776	2.84853	0.0269954	0.00505297	0.122648
Gm9958	1.53761	2.34052	3.52591	2.13788	3.11958	2.65469	3.90659	0.951891	1.77208	0	2.07696	0	3.34345	0.862991	0	2.71138	2.73005	2.39628	0	2.63091	2.44436	0.215748	0.0549554	0.0139488	0.0269685
Gnat1	0.708744	2.82727	0	0.647873	0	0	0	0	1.38422	5.29578	0	3.13109	1.20613	0.862991	0	2.06043	0.354372	0.323936	1.99704	0.884003	0.662332	2.32246	0.0836187	0.012249	0.14886
Gng13	7.35787	7.24222	7.06108	9.40959	7.65088	8.67178	9.56383	9.97368	8.81208	10.408	8.90402	10.3439	8.26154	9.7887	10.2044	8.26588	7.30004	8.85805	10.2742	7.32801	8.9828	10.1863	0.0154678	0.0113816	0.0173963
Gpam	7.85745	7.75781	7.67002	7.29877	7.52213	7.26263	6.40908	6.99033	6.99332	0	7.51478	6.29663	7.21638	5.64755	5.69422	7.4415	7.71391	7.2395	5.67089	7.70185	7.14085	4.4096	0.00888684	0.0054822	0.18466
Gpat2	2.44378	2.34052	3.3386	2.60921	3.01787	0	3.81988	3.37073	3.3011	5.19887	0	6.74236	1.20613	3.19976	1.82327	2.06043	2.73083	2.33482	4.19931	2.78519	2.04594	4.24106	0.0296395	0.0225831	0.135516
Gpc6	4.975	4.19185	5.22746	4.87494	4.87769	5.40318	4.40058	4.15537	4.34509	2.6098	4.65213	0	3.14455	1.78928	2.38719	5.1	4.92634	4.52635	2.08823	4.818	4.50948	1.69657	0.0276684	0.0102596	0.0739324
Gpnmb	3.10644	3.34283	3.3386	4.12423	2.90844	4.16597	4.13925	3.61033	2.73033	4.23762	3.4138	6.03726	1.20613	4.42426	4.72182	3.49903	3.22252	3.55468	4.57304	3.17408	3.36114	4.85524	0.0130444	0.0147649	0.0508032
Gpr165	6.49901	5.75069	5.98666	5.17573	5.7615	5.50766	4.27582	5.39622	5.08794	0	5.24871	5.49117	5.50603	2.56385	2.60351	5.57815	5.87408	5.32247	2.58368	5.99946	5.22203	2.66463	0.0218966	0.00675281	0.140235
Gpr50	2.87653	1.01165	3.61117	2.73738	2.66102	2.65469	3.28512	2.91473	3.41438	5.19887	3.61672	5.97928	3.51822	3.32292	3.77548	3.28104	2.76877	3.28308	4.48717	2.54009	3.17778	4.56914	0.0685712	0.00595209	0.077123
Gpr63	4.12878	3.19057	3.84033	3.15963	3.54221	0	2.16968	0	2.07745	0	4.74165	0	4.45384	1.39923	1.42897	3.59681	3.69127	2.66465	0.699616	3.67547	2.52488	0.70705	0.0251442	0.0271664	0.0510326
Gramd1c	3.96262	4.97666	4.36701	4.17038	4.08529	1.04224	3.52327	3.23414	3.79519	0	2.07696	0	1.20613	2.56385	3.24226	3.49903	4.22615	3.36659	1.28192	4.34789	2.81842	1.45153	0.0282546	0.0188518	0.106175
Grin1os	4.64999	5.19249	4.31713	4.38128	5.06783	5.40318	4.13925	3.90844	4.6982	0	4.34448	0	3.81474	4.11903	3.10709	4.48575	4.85891	4.36288	1.55355	4.80686	4.39692	1.80653	0.0250327	0.00811574	0.132907
Grin2b	11.3663	10.8773	11.246	10.4187	11.0605	10.4253	9.75123	10.1619	9.67494	8.84668	9.59845	9.53812	10.2518	9.22378	8.44983	10.5271	11.1532	10.2069	9.03523	11.1375	10.1012	9.0146	0.0133941	0.00738787	0.0294258
Gstp1	4.02016	4.66614	4.26547	5.05792	4.69204	4.47174	5.64355	5.96972	5.69278	7.03515	4.74165	6.70707	5.50603	5.94466	5.43675	5.50448	4.4658	5.50525	6.32587	4.41095	5.32348	6.28091	0.0203491	0.00821515	0.0453024
Gstp2	4.12878	3.92856	4.50707	5.1062	4.98939	4.47174	5.45502	6.09333	5.9772	7.06296	4.98104	7.13645	5.80482	5.94466	6.15463	5.22758	4.31793	5.3413	6.60879	4.38845	5.38962	6.57467	0.0291843	0.00833333	0.0383135
Gucy2f	3.3047	4.26992	4.59342	1.93896	2.51933	0	1.45923	1.52045	0.85212	0	0	0	1.85374	0	0	3.93263	3.78731	1.48984	0	3.67184	1.44464	0	0.0589633	0.0192634	0
Gulp1	4.72111	4.72276	3.12329	4.2151	4.13472	3.77748	4.40058	4.85958	4.28677	0	3.61672	0	1.20613	3.54157	2.95795	4.80501	4.42791	4.25093	1.47897	4.17547	3.89592	1.62488	0.0471313	0.0171538	0.118207
Gzmm	3.20898	3.34283	3.61117	4.2151	3.86867	4.40116	4.94221	3.81575	3.79519	5.29578	5.52571	7.33443	4.69134	3.63961	5.54531	3.77447	3.477	4.30813	5.42055	3.50791	4.39511	5.45378	0.018308	0.0096079	0.0945205
Hbb-bs	7.47567	8.78803	8.15129	10.9296	8.36094	10.1221	10.2027	10.6679	9.54102	11.4633	8.6958	11.5139	10.3762	10.0955	10.1399	8.9394	8.25611	10.1624	10.8016	8.19398	9.93434	10.8031	0.0342052	0.0143102	0.0494981
Hectd2os	3.10644	2.01744	2.17192	3.75177	2.66102	3.66148	2.64359	2.91473	3.3011	4.02792	3.61672	6.03726	2.29911	2.91656	2.95795	3.49903	2.41647	3.40007	3.49293	2.48921	3.21094	3.98492	0.0309092	0.0083069	0.0913585
Hhipl2	2.74619	3.92856	2.87011	2.46854	2.36219	3.24418	1.85775	0	3.3011	0	3.4138	0	2.63894	1.78928	0	0.842198	2.80815	2.55374	0	2.97676	2.22081	0.447319	0.0418977	0.0182015	0.0559149
Hmcn2	3.7748	4.48159	3.3386	2.96389	3.86867	4.16597	3.52327	3.4955	3.79519	2.6098	1.38382	0	4.06058	3.0651	0.884616	2.06043	3.82173	3.50939	1.74721	3.86591	3.18108	1.63988	0.0294355	0.0149156	0.0900783
Hpn	3.90269	3.72187	4.78907	3.15963	4.0341	4.66487	3.14947	3.23414	2.07745	0	1.38382	0	2.91378	3.0651	1.82327	3.39415	3.9684	3.15455	0.911634	4.11193	2.99716	1.22209	0.0293262	0.0150845	0.093716
Hs6st3	5.81227	4.82974	5.02486	4.3415	5.4065	5.21025	4.06579	2.50387	4.5573	0	4.55669	0	5.42055	2.75096	2.60351	4.14146	5.21568	4.44909	1.30176	5.26834	4.34968	1.33862	0.0271618	0.0140811	0.0966796
Hsd17b1	2.26492	1.60048	4.26547	1.70815	2.36219	0	1.45923	0	2.07745	0	2.89498	6.19841	0	0	3.36583	1.37048	2.31356	1.41485	1.68292	2.62326	1.18879	2.39106	0.0716209	0.017063	0.187084
Hspb2	2.44378	2.01744	0.766592	2.96389	2.36219	2.06291	4.27582	2.72387	4.28677	3.78246	0	5.64825	2.91378	3.19976	3.10709	4.07516	2.18982	2.93884	3.49111	1.8975	2.91278	3.93439	0.0485157	0.0211163	0.0738146
Hyal1	4.12878	2.60433	3.84033	3.41096	3.80902	0	0.906742	2.24416	2.54372	0	2.07696	0	0	1.39923	2.38719	3.28104	3.82467	2.16056	0.699616	3.59561	1.80795	0.946604	0.0422718	0.0224074	0.0728178
Hykk	4.41279	4.34398	4.03803	3.48587	4.08529	4.47174	3.98839	2.91473	3.51941	0	4.09558	0	4.36512	2.91656	3.24226	5.28738	4.21464	4.04198	1.45828	4.22002	4.01603	1.5397	0.0116257	0.010623	0.111429
Ido1	4.27776	5.10999	3.12329	4.98232	3.01787	5.60508	5.13412	5.39622	4.45509	5.70161	2.07696	6.74236	3.14455	5.04148	6.1885	3.77447	3.70053	4.71871	5.94505	3.88223	4.3211	5.91849	0.062364	0.0192555	0.0451827
Ifi203	3.3047	4.10931	1.63401	2.13788	2.90844	0	2.99972	3.61033	3.04376	0	3.95292	1.84277	3.34345	1.39923	0	2.52524	3.10657	3.02174	0.699616	2.98912	2.70166	0.810501	0.0645222	0.0180662	0.0595776
Ifi27l2a	3.20898	2.60433	3.00225	4.3415	3.11958	4.53903	5.64355	3.90844	3.95352	6.61441	2.54319	0	2.29911	5.04148	5.64627	3.68837	3.06091	3.93098	5.34388	2.98378	3.86459	4.32554	0.0166724	0.0161797	0.184723
Ifit1	3.10644	3.02033	3.52591	3.33195	3.61368	2.38893	4.27582	3.37073	4.02661	0	4.45448	0	4.8304	3.32292	2.60351	5.50448	3.31617	4.15122	1.30176	3.31659	4.02293	1.48161	0.0185408	0.0144255	0.10849
Igf2	2.0607	3.92856	3.52591	2.73738	3.54221	0	2.64359	4.36615	1.38422	0	3.4138	0	3.81474	2.096	0	3.39415	3.53406	3.06576	0	3.26434	2.71925	0.524	0.0514826	0.0211335	0.0655
Igsf9b	9.11586	9.19559	9.61654	8.117	9.53592	8.63381	7.90055	8.40225	8.0935	8.04367	8.20728	7.94698	8.32172	7.69014	6.68022	8.42741	9.36576	8.2645	7.81856	9.36598	8.26294	7.59025	0.0154468	0.00743688	0.0390475
Immp1l	5.60225	5.44894	5.6054	7.07444	5.34483	5.91475	7.27581	7.29504	6.23024	8.36729	5.62315	7.28743	5.87076	7.181	7.60582	5.95522	5.52559	6.09273	7.44662	5.50035	6.40493	7.61038	0.007926	0.0115449	0.0334944
Iqca	2.60289	4.02177	3.43529	2.73738	2.18582	3.66148	3.81988	2.24416	2.54372	0	2.54319	0	3.14455	1.39923	0	2.87622	3.01909	2.8068	0	3.06144	2.94632	0.349808	0.0515257	0.00906748	0.043726
Irx5	3.20898	1.01165	2.72464	1.70815	1.47245	1.04224	3.4091	2.50387	2.32934	0	2.54319	0	4.53743	0	0	0	2.09855	2.4166	0	2.10443	2.25917	0	0.0645321	0.0207413	0
Isg20	2.26492	3.02033	2.56285	2.13788	2.18582	0	2.83262	0	3.17816	4.23762	2.07696	6.14667	2.63894	0.862991	2.95795	2.52524	2.41388	2.33156	3.59778	2.50848	1.92372	3.55131	0.0236173	0.0181587	0.138754
Itga1	5.6935	5.85569	6.3136	5.28464	5.34483	4.07821	5.33508	5.11431	4.45509	3.78246	4.09558	0	5.62544	4.42426	2.79159	4.96003	5.7746	5.03717	3.28702	5.80191	4.86855	2.74958	0.0251401	0.008954	0.122013
Itgad	2.44378	3.60625	3.00225	3.15963	2.66102	4.07821	3.72763	3.37073	3.3011	4.983	2.89498	5.11398	1.20613	3.63961	4.72182	3.77447	2.83163	3.33592	4.85241	2.92832	3.18911	4.6146	0.0316903	0.0132308	0.0418829
Itgae	2.0607	0	0	2.31266	2.36219	3.07313	1.85775	2.24416	3.41438	6.12736	3.17759	0	1.85374	3.19976	3.77548	2.06043	1.03035	2.27841	3.48762	1.10572	2.49923	3.27565	0.0801687	0.00918472	0.157775
Itm2a	8.47161	8.28052	7.52925	9.90195	7.80004	9.09714	9.91051	9.90222	9.37426	10.0809	8.78273	9.80334	8.66614	9.99494	10.5619	8.80009	8.04028	9.2357	10.0379	8.02035	9.30438	10.1103	0.0270283	0.0111518	0.0201653
Itpa	7.5798	7.79129	8.05567	9.08458	8.33474	8.41842	9.41093	10.012	9.02103	10.2386	8.56088	10.8171	8.76915	9.85398	10.2839	8.53924	7.92348	8.89509	10.2612	7.94037	8.97703	10.2984	0.0204461	0.00848625	0.0247469
Jsrp1	5.2641	5.63745	5.56323	6.33854	6.16987	6.12645	6.01928	6.11294	6.60908	6.57634	5.95801	8.27077	6.95275	6.98045	7.54174	6.8475	5.60034	6.2325	7.2611	5.65866	6.37057	7.34233	0.0235675	0.00574015	0.0459203
Kcna1	8.26102	7.66695	7.3424	6.85887	7.36532	7.59854	6.30118	6.44237	6.75603	3.78246	7.82236	6.19841	6.61075	5.71657	5.15774	7.63228	7.51613	6.80745	5.43715	7.65892	7.0028	5.21379	0.0267359	0.00887555	0.0652928
Kcnh5	5.86032	5.57731	6.07934	5.326	6.21653	4.93847	4.56955	5.33074	5.12169	3.48651	5.36596	0	5.77069	4.11903	4.62618	4.92281	5.96983	5.22385	3.80277	5.93338	5.16824	3.05793	0.0174406	0.00762223	0.130703
Kcnj6	6.36108	5.6666	6.13798	5.62008	6.47824	4.93847	4.45913	5.5189	5.50091	0	5.92017	0	5.54694	5.17826	3.94361	5.77897	6.24953	5.53292	1.9718	6.16098	5.41045	2.28047	0.0224082	0.00894083	0.167566
Kcnk9	6.02397	6.06725	5.02486	4.59938	5.55913	5.83667	2.64359	5.22658	4.34509	0	5.4212	0	5.01669	3.0651	0	5.22758	5.79155	5.12164	0	5.6688	4.7896	0.766274	0.0304396	0.0149208	0.0957843
Kctd16	5.79589	6.06725	5.62603	5.12975	5.74568	4.53903	4.56955	4.22911	4.74227	0	4.74165	0	5.28201	4.24897	4.09417	5.1652	5.77078	4.74196	2.04708	5.80871	4.79982	2.08578	0.0116566	0.00725248	0.15058
Kdm6a	7.69911	7.38062	7.28518	6.76424	7.08635	7.11608	6.55043	5.39622	6.41854	3.78246	7.35375	0	7.12476	5.76082	6.65621	6.73389	7.3329	6.74907	4.77164	7.36281	6.68224	4.04987	0.01597	0.00912803	0.184678
Kitl	8.01788	8.13165	7.58827	7.7424	7.99331	8.22254	7.31597	6.7359	7.72209	4.02792	7.61294	5.97928	7.90818	6.78006	6.23787	7.55533	8.00559	7.66751	6.10858	7.93278	7.60192	5.75628	0.0148405	0.00672819	0.0749742
Klf12	6.91764	6.17263	6.51508	5.87822	6.18168	4.88774	5.33508	6.18882	5.73701	3.78246	7.08964	5.72082	5.96435	3.73141	3.47965	6.07881	6.34838	5.92128	3.75694	6.44676	5.89496	4.17859	0.0220031	0.00953395	0.0647899
Klk8	4.22979	3.92856	4.03803	5.58644	4.0341	5.98882	5.20426	5.57653	5.27955	6.17909	6.10019	6.6338	4.76255	5.64755	6.59438	4.43378	4.03607	5.42804	6.38674	4.05762	5.36651	6.26371	0.00784249	0.0108601	0.0287119
Kmt2c	9.20695	8.70965	8.89617	7.99728	8.79487	8.35914	7.91108	7.70348	7.58966	6.97789	8.34219	7.28743	7.75946	6.98045	6.86962	8.40397	8.84552	7.95418	6.97917	8.90191	8.00828	7.02885	0.0135738	0.0062519	0.0112475
Krit1	8.18129	8.2663	8.30953	7.30396	8.00996	7.73393	7.33172	6.79779	6.86965	6.324	7.48916	3.80063	7.13821	7.00824	6.70384	7.79046	8.2238	7.31784	6.51392	8.19177	7.30686	5.95918	0.00827492	0.00646196	0.0916251
Ksr2	8.59508	8.33147	8.32854	7.85265	8.24474	7.59063	7.49454	7.41838	7.2206	5.47203	7.52742	6.74236	7.79386	6.96162	6.58169	8.04982	8.33001	7.55903	6.66203	8.37496	7.61849	6.43942	0.00950988	0.00507226	0.0414666
L3mbtl1	6.74068	6.75091	6.83163	5.93279	6.86258	5.98882	5.64355	6.26091	5.60003	4.23762	5.80028	5.00197	6.10797	5.04148	3.36583	6.00949	6.79127	5.9608	4.6198	6.79645	5.91798	4.41173	0.00374923	0.00592593	0.0493339
Lancl3	5.21567	4.77724	3.3386	3.06508	4.0341	4.2487	3.28512	4.36615	3.61731	0	3.4138	0	3.51822	2.096	0.884616	4.20486	4.40567	3.56777	0.442308	4.3414	3.7149	0.745154	0.0517197	0.00738177	0.0620267
Lekr1	4.68599	5.30802	5.17242	4.4577	5.2358	5.03486	4.67212	2.91473	3.04376	4.02792	3.17759	0	3.67408	3.73141	2.38719	4.96003	5.20411	4.06589	3.0593	5.10056	3.99186	2.53663	0.0176173	0.0145148	0.114725
Lgals3	3.10644	2.82727	2.38058	3.06508	2.51933	2.38893	4.45913	3.4955	3.61731	4.42067	0	5.85583	3.67408	3.0651	4.09417	3.59681	2.6733	3.54615	4.25742	2.70841	3.03711	4.35894	0.0202773	0.0200487	0.0720661
Lhx1	3.96262	2.01744	4.26547	2.60921	3.38768	3.53534	2.99972	2.91473	3.17816	0	2.89498	0	2.29911	2.096	1.42897	2.87622	3.67515	2.90485	0.714485	3.4083	2.91343	0.881242	0.0622591	0.00588762	0.0658361
Lnpep	7.29515	6.28969	6.95907	5.63661	6.8103	6.69716	5.36601	5.39622	5.71506	2.6098	6.26022	0	6.02352	4.36816	1.42897	6.42337	6.88468	5.86929	2.01939	6.83855	5.93977	2.10173	0.0261468	0.00848271	0.115609
Lrp5	5.86032	5.19249	5.85302	5.60336	5.28041	4.2487	5.02206	5.45886	5.08794	3.11375	5.4212	0	5.0738	4.62909	3.24226	5.69315	5.56671	5.25457	3.178	5.54656	5.20113	2.74627	0.0224933	0.00674894	0.122198
Lrriq1	4.27776	2.34052	3.76791	2.46854	2.79003	4.32694	1.45923	3.61033	1.38422	0	0	0	3.81474	0	0	4.20486	3.27897	3.03944	0	3.29406	2.65861	0	0.0553809	0.0231749	0
Lst1	3.47898	0	3.00225	3.48587	3.01787	4.66487	4.13925	2.91473	2.89554	5.83659	3.4138	0	2.29911	4.3098	4.72182	3.59681	3.01006	3.44983	4.51581	2.37478	3.42625	3.71705	0.0999096	0.0111	0.160037
Ly6g6d	1.82274	1.01165	2.17192	1.93896	1.75128	1.64101	2.83262	0.951891	2.73033	4.23762	1.38382	4.43935	1.20613	2.91656	2.79159	1.37048	1.78701	1.51242	3.57709	1.6894	1.7569	3.59628	0.0304861	0.0101731	0.0539052
Ly6g6f	2.26492	0	3.23495	2.13788	1.47245	1.64101	3.14947	1.92722	3.51941	1.82867	3.79459	6.03726	1.85374	2.75096	3.47965	2.06043	1.86869	2.09916	3.11531	1.74308	2.51047	3.52414	0.0854642	0.0134204	0.112905
Ly96	2.0607	0	1.26453	1.43326	1.75128	0	3.14947	0	3.04376	0	4.45448	0	4.53743	0	0.884616	2.06043	1.50791	2.5521	0	1.26913	2.33485	0.221154	0.0567085	0.0262646	0.0276442
Lysmd3	5.87599	5.90546	5.14409	5.34625	5.57712	5.78216	5.16962	4.71309	5.12169	0	5.8813	0	5.12874	4.84997	4.35504	5.37267	5.72656	5.25793	2.17752	5.62567	5.31444	2.30125	0.0221035	0.00568775	0.166558
Malat1	12.9202	12.6582	13.542	11.2417	12.8665	11.3847	11.385	11.2465	10.3013	11.1222	10.6242	12.1063	11.5487	10.8481	10.1114	12.4216	12.8934	11.3156	10.9851	12.9967	11.2692	11.047	0.0237898	0.0124202	0.051572
Mall	1.53761	3.48054	1.92789	1.09337	2.18582	2.06291	1.45923	0	3.3011	0	2.07696	0	2.91378	0	0	2.31147	2.05686	2.06993	0	2.28297	1.90235	0	0.0526048	0.0153733	0
Map3k19	4.68599	4.48159	4.36701	4.17038	4.35926	4.83517	3.98839	3.37073	4.34509	0	3.79459	0	4.1694	2.34881	2.38719	3.77447	4.4243	4.07889	1.1744	4.47346	4.05603	1.184	0.00952017	0.00658317	0.0854533
Map3k3	7.45495	7.18292	7.45623	6.60534	7.26899	6.57423	6.73947	6.77335	6.06657	4.72907	6.78727	4.25617	7.05556	6.26957	5.34961	6.95281	7.36197	6.75641	5.03934	7.34077	6.69433	5.1511	0.00857255	0.00531075	0.0543594
Mapk13	1.82274	2.34052	2.72464	3.55708	3.30373	1.64101	3.98839	3.23414	3.17816	5.47203	4.09558	0	1.85374	3.97623	4.46968	4.00565	2.53258	3.39561	4.22295	2.54791	3.19422	3.47948	0.0390543	0.0140354	0.150105
March3	4.36917	4.60721	3.84033	2.96389	3.61368	2.87903	4.13925	2.72387	2.73033	0	4.45448	0	3.81474	2.75096	3.47965	4.32385	4.10475	3.38932	1.37548	4.1076	3.50368	1.55765	0.0287188	0.0110152	0.113941
Marveld3	2.44378	1.60048	2.56285	3.41096	1.75128	2.65469	0	1.52045	3.3011	3.48651	0	5.57185	2.63894	3.81771	3.36583	2.52524	2.09753	2.58209	3.65211	2.0896	2.00642	4.06048	0.0302574	0.0199822	0.0640958
Mastl	2.87653	3.19057	1.92789	2.46854	1.75128	2.65469	1.85775	0	2.54372	0	4.98104	0	2.29911	0.862991	0	1.75631	2.40221	2.38383	0	2.43657	2.32015	0.215748	0.0440534	0.0202728	0.0269685
Mbp	14.442	14.4853	14.0376	15.638	14.1585	15.1655	16.0653	16.0654	15.1246	15.2849	15.047	16.2799	14.1634	15.7704	16.6756	14.4973	14.3002	15.145	16.0252	14.2808	15.2208	16.0027	0.0135944	0.0114393	0.0378265
Mecom	3.55881	3.82892	3.3386	1.43326	1.98485	2.38893	1.45923	3.4955	2.73033	0	2.07696	0	2.63894	1.78928	0.884616	3.49903	3.4487	2.51394	0.442308	3.17779	2.46527	0.668473	0.0512615	0.0119373	0.0534808
Mettl24	2.74619	2.82727	1.92789	3.41096	2.51933	2.38893	3.52327	0	3.61731	5.29578	2.07696	5.57185	3.51822	4.18546	2.38719	2.87622	2.63276	3.14359	4.74062	2.50517	2.67648	4.36007	0.025395	0.0179158	0.0903316
Mfap5	1.82274	0	0.766592	2.31266	2.90844	0	2.99972	0.951891	1.77208	0	2.07696	5.97928	1.20613	1.78928	3.36583	1.37048	1.29467	1.57128	2.57755	1.37444	1.58624	2.7836	0.0791615	0.015093	0.158478
Mid1	5.6757	5.92971	5.25422	4.02725	4.98939	4.60332	3.4091	3.61033	2.54372	0	4.82594	5.31487	4.36512	2.096	3.68345	4.80501	5.46496	4.19618	2.88972	5.46226	4.02372	2.77358	0.0262936	0.0126871	0.141779
Mir344-2	2.74619	3.60625	2.72464	1.70815	1.98485	0	0	0	1.38422	0	0	0	0	0.862991	0	2.06043	2.73542	0	0	2.76548	0.644101	0.215748	0.0414313	0.0149851	0.0269685
Mobp	12.8069	12.9683	12.4306	14.3509	12.7337	14.0585	14.8154	14.8177	13.9058	14.5945	13.8141	15.5091	13.148	14.7614	15.6321	13.1951	12.7703	13.9822	15.1353	12.7349	14.0132	15.1243	0.0140802	0.0114966	0.0326429
Morc2b	4.18017	3.60625	3.84033	2.31266	2.90844	0	1.85775	2.24416	3.04376	0	0	0	0	0.862991	0	3.39415	3.72329	2.05096	0	3.6338	1.60656	0.215748	0.03362	0.0217343	0.0269685
Mpc2	8.97928	9.05383	8.97468	10.1138	9.03183	9.97346	10.2366	10.8166	10.0756	11.1868	9.56818	11.2064	9.87985	10.655	11.1516	9.44678	9.00555	10.0245	11.1692	9.0099	10.0139	11.0499	0.00244444	0.00801454	0.0165163
Mpzl3	5.44306	5.02249	5.2002	4.49445	4.65863	4.7806	4.62175	3.61033	5.24933	4.02792	4.09558	0	5.12874	4.0494	2.38719	4.99632	5.11135	4.70118	3.20755	5.0811	4.62214	2.61612	0.020638	0.0080693	0.119373
Mrpl13	7.41261	7.69552	7.28518	9.12762	7.81148	8.23274	9.10886	8.99771	8.73512	9.2965	8.23837	9.48702	8.47798	9.07621	9.60497	8.09235	7.55406	8.60655	9.39176	7.5512	8.62634	9.36618	0.0152475	0.0074867	0.0144591
Mrpl20	8.24904	8.15755	8.20713	9.63202	8.45637	9.31196	9.91051	9.98303	9.37601	9.55328	8.84465	10.2148	9.31058	10.1599	10.5954	8.8154	8.22808	9.34398	10.1874	8.26752	9.39802	10.1309	0.0082083	0.00802263	0.0269374
Mrpl33	5.96659	6.28969	5.83541	7.13388	6.05902	7.09388	7.4228	7.26029	6.84964	8.29879	6.94636	8.19638	7.52361	7.60775	7.6969	5.84014	6.0128	7.11388	7.94664	6.03768	7.00883	7.94995	0.0119642	0.00910992	0.0217571
Mrpl52	6.64333	7.38062	6.94271	7.90817	7.41117	7.94712	8.38501	8.52077	8.04595	9.56305	8.0497	8.34151	7.85215	8.55149	9.00042	7.75913	7.16167	7.99653	8.77596	7.09446	8.0585	8.86412	0.0230698	0.00512363	0.0338105
Mrps16	7.37451	7.89347	7.5016	8.88282	7.95941	8.22765	9.26471	9.56758	8.96634	9.78795	8.41203	10.3611	8.81174	9.37732	9.93809	8.51443	7.69754	8.84728	9.86302	7.68225	8.83091	9.8661	0.0179979	0.00794216	0.025392
Mrps6	7.05475	6.97722	7.22559	8.25188	7.29096	7.39565	8.64038	8.85361	7.96458	9.94561	7.97783	9.60195	8.03583	8.79433	9.09945	7.31073	7.14017	8.00683	9.3507	7.13713	8.05381	9.36033	0.00911776	0.00880365	0.0320592
Mrto4	6.81572	6.41525	7.21881	8.2248	7.18936	7.69019	8.19997	8.3033	8.21966	8.99837	8.01421	9.13539	7.89239	8.50997	8.89921	7.62651	7.00254	8.10709	8.94879	6.90978	8.02138	8.88573	0.0235814	0.00576674	0.0167858
Ms4a6b	2.44378	3.34283	2.72464	4.49445	2.90844	4.60332	5.16962	2.50387	3.70899	6.12736	2.07696	4.74792	4.27057	5.41816	4.62618	3.49903	2.81654	3.98978	5.08304	2.85493	3.79085	5.2299	0.0235775	0.0162605	0.0432661
Mt3	9.97148	10.1969	10.4183	11.2127	10.5384	10.8094	11.6348	11.4476	11.2752	12.4221	11.4023	12.0289	11.0454	11.8342	12.1016	10.8825	10.3076	11.2439	12.0653	10.2813	11.2137	12.0967	0.0156452	0.00546402	0.015284
Mthfs	2.74619	3.19057	3.76791	4.63273	4.35926	4.07821	3.90659	4.43008	3.87652	6.12736	2.89498	6.03726	2.91378	4.24897	4.89595	3.77447	3.47924	3.89156	5.4666	3.51598	3.81342	5.32738	0.0437954	0.00965333	0.0569746
Mtm1	5.35635	5.75069	5.475	4.98232	4.93462	5.3666	5.27115	4.4913	3.41438	0	5.4744	0	5.32968	4.36816	3.36583	5.19673	5.41567	5.23394	1.68292	5.37917	4.94082	1.9335	0.0212058	0.0100743	0.141863
Mustn1	2.44378	2.01744	3.23495	2.73738	3.01787	2.87903	3.72763	3.08326	2.89554	3.78246	1.38382	5.91888	3.34345	2.91656	3.47965	2.71138	2.73083	2.88728	3.63106	2.67851	2.84518	4.02439	0.0345527	0.0100033	0.0820603
Mxd3	2.26492	3.48054	3.12329	4.07656	3.38768	0	3.62906	3.37073	3.70899	6.22903	4.45448	5.7899	4.36512	3.89915	4.16394	3.02415	3.25548	3.66903	4.97692	3.06411	3.32864	5.0205	0.0346169	0.0209001	0.0725616
Mycbpap	3.84016	3.60625	4.46188	4.53028	4.0341	2.87903	4.94221	4.99256	4.74227	6.79104	4.34448	5.91888	5.37583	5.14526	4.85434	4.72077	3.93713	4.73152	5.53207	3.9856	4.56593	5.67738	0.0226573	0.0112971	0.0542359
Mylk3	3.96262	2.34052	4.99344	4.3415	4.5167	5.08075	4.33955	4.90528	4.16255	2.6098	0	0	5.18166	2.096	1.42897	4.53592	4.23966	4.43871	1.76248	3.95332	4.0684	1.53369	0.0721728	0.0247489	0.0706866
Myo3b	4.18017	3.92856	3.76791	3.68974	3.30373	3.88484	4.13925	4.43008	3.41438	0	3.17759	0	4.1694	2.91656	2.13261	2.87622	3.84824	3.78729	1.0663	3.79509	3.72269	1.26229	0.0230566	0.00812946	0.0932683
Naa38	7.41261	7.21287	7.50717	8.62558	7.62517	8.16513	8.92894	9.03929	8.55536	10.1045	8.4916	9.79075	7.97716	9.23755	9.59711	8.13366	7.45989	8.52348	9.69393	7.43946	8.48959	9.68249	0.0108933	0.0071534	0.022682
Nanos3	2.60289	4.26992	0.766592	3.86835	3.11958	2.65469	3.81988	4.81239	4.40114	3.11375	4.65213	5.91888	3.94289	4.47826	4.72182	3.28104	2.86124	3.90562	4.60004	2.68975	3.92906	4.55818	0.0911999	0.0112784	0.071907
Nat8f1	6.10599	5.97703	6.3136	7.50192	6.13386	6.91546	7.69056	6.69745	6.69006	8.15119	6.98354	8.91342	6.40361	7.2132	7.67914	6.52622	6.11992	6.80646	7.91516	6.13262	6.9261	7.98924	0.00866572	0.00784793	0.0453393
Nav2	8.83041	8.61934	8.92767	7.79857	8.80826	7.45783	7.52227	7.3703	7.1731	7.06296	7.55238	6.77681	7.88443	7.04449	6.42	8.16986	8.81934	7.53732	6.91065	8.79642	7.61609	6.82606	0.00805907	0.00775346	0.0187897
Nbeal1	7.38001	7.59294	6.84929	5.85014	7.15982	6.4042	6.16711	6.57554	5.80091	4.23762	5.12107	0	5.73572	5.27296	3.24226	6.86723	7.26991	6.00862	3.73994	7.24551	6.06524	3.18821	0.0198672	0.00989757	0.142591
Ncoa4	6.67054	6.56212	6.3636	5.83589	6.57989	5.57333	5.27115	5.92605	5.93985	4.02792	5.92017	0	5.80482	4.36816	3.86199	6.14496	6.571	5.87803	3.94495	6.54404	5.80203	3.06452	0.0080825	0.00563111	0.128365
Ndufa2	8.70882	9.02034	8.94214	10.0389	9.2689	9.64159	10.4564	10.3041	10.1844	11.1056	10.2154	11.1841	10.0317	10.7657	10.8593	9.61666	8.98124	10.1116	10.9824	8.98505	10.0611	10.9787	0.014432	0.00601907	0.0123903
Ndufa4	10.3382	10.4816	10.3945	11.6273	10.6626	11.3145	12.0174	11.9053	11.5168	12.4754	11.1354	12.1447	11.4497	12.2083	12.5106	11.0825	10.438	11.4832	12.3418	10.4692	11.5061	12.3347	0.0088616	0.00659421	0.01157
Ndufa7	9.07062	8.71315	8.69116	10.8103	8.80445	9.62039	10.7916	10.868	9.78305	11.4007	9.47009	10.6599	9.03308	10.8313	11.374	9.21624	8.7588	9.70172	11.1027	8.81984	9.94908	11.0665	0.0108894	0.0125992	0.0235765
Ndufaf2	6.48886	6.94188	6.57997	7.67996	6.64956	7.50907	7.58934	7.41047	7.73305	8.97661	7.36788	8.54506	7.54396	7.9653	8.4001	6.8475	6.61476	7.52652	8.47258	6.66507	7.46015	8.47177	0.0122452	0.00584445	0.0260677
Ndufb4	4.78889	5.63745	5.0556	5.76247	5.04215	5.60508	6.52325	6.3951	6.4049	7.46838	5.8813	6.87546	5.54694	6.79077	6.55597	5.13297	5.04888	5.82188	6.83312	5.13102	5.9065	6.92265	0.0224509	0.00850714	0.0242571
Ndufb9	8.26102	8.183	8.46076	9.93407	8.65577	9.01089	10.0857	9.93839	9.54724	10.7683	9.39619	9.81167	9.11358	10.036	10.4291	9.08129	8.36089	9.47172	10.2326	8.39014	9.51341	10.2613	0.0132645	0.00771987	0.0264696
Ndufs6	8.04932	8.60058	8.60024	9.48228	8.65153	9.37777	10.03	9.96831	9.71281	10.8221	9.71078	10.815	9.4786	10.2354	10.6886	9.16934	8.60041	9.59653	10.7518	8.47542	9.61624	10.6403	0.017818	0.00661562	0.0173012
Neb	3.90269	3.92856	2.17192	3.48587	3.11958	4.7806	3.28512	4.36615	3.04376	0	2.07696	0	2.91378	1.78928	1.42897	3.85572	3.51114	3.38549	0.714485	3.28069	3.47599	0.804562	0.0518153	0.0126556	0.0587875
Necab1	9.27057	9.38512	9.10165	8.65225	8.94617	9.51152	7.71479	8.43767	8.82238	7.64432	8.7125	6.43247	8.51453	7.60775	7.52195	9.30752	9.18611	8.68238	7.56485	9.17588	8.70915	7.30162	0.0120234	0.00813435	0.0363564
Nexmif	8.00012	7.91793	7.66504	7.32451	7.56333	8.22254	6.72761	6.8916	7.29645	5.09497	7.55238	6.24835	7.51332	5.88594	6.08439	7.68326	7.79149	7.41892	5.98517	7.78661	7.40146	5.82842	0.0128828	0.00686244	0.0319327
Nfkbiz	4.91559	4.77724	5.79953	4.38128	4.72469	4.47174	4.72079	3.99553	4.86692	0	4.09558	0	4.36512	3.89915	2.95795	4.92281	4.84642	4.42651	1.47897	5.05426	4.47747	1.71427	0.031458	0.00513356	0.126026
Nhlrc2	5.6935	4.10931	5.49757	4.49445	5.4065	4.98747	4.67212	5.85795	4.45509	2.6098	5.12107	0	4.69134	4.3098	3.86199	4.48575	5.45203	4.68173	3.2359	5.17672	4.84566	2.6954	0.0451005	0.0075334	0.120975
Nos1ap	8.64852	8.14725	8.34107	7.30396	8.03946	7.29219	6.99828	6.67124	6.65591	4.58309	7.2043	4.43935	7.06967	6.34417	5.71761	7.33926	8.24416	7.13698	5.15035	8.29407	7.06685	5.27106	0.0167015	0.00646847	0.0572369
Nr1i3	2.74619	0	1.63401	4.12423	3.46701	4.2487	3.72763	5.60451	4.28677	4.42067	4.98104	0	1.20613	4.76563	4.23049	4.07516	2.1901	4.18647	4.32558	1.9618	4.03177	3.3542	0.0943525	0.0190226	0.140442
Nrg2	5.77932	5.23204	5.51979	4.75891	5.54091	5.60508	4.27582	4.90528	4.28677	0	4.45448	4.74792	4.76255	4.3098	3.24226	4.48575	5.53035	4.62233	3.77603	5.51801	4.69183	3.07499	0.0140029	0.00774554	0.134081
Nudt22	5.42187	5.57731	5.54167	6.44563	5.3022	6.4042	6.84204	6.26091	6.04914	7.6985	6.31958	7.05459	5.42055	7.08855	7.49513	5.64825	5.48177	6.29024	7.29184	5.46076	6.17378	7.33419	0.00780478	0.00807515	0.0196697
Oip5	2.44378	1.01165	1.63401	3.06508	2.36219	3.66148	3.14947	3.81575	2.89554	0	4.55669	0	3.51822	1.39923	1.82327	1.37048	1.9981	3.33384	0.699616	1.86291	3.25409	0.805625	0.042139	0.014276	0.0591391
Olfml2b	6.17094	5.10999	5.42877	6.0971	5.36568	6.05927	7.24286	6.64454	5.21846	7.26797	4.98104	8.44152	4.69134	6.45604	6.99933	5.50448	5.39723	5.78188	7.13365	5.51885	5.80489	7.29121	0.0285034	0.0128932	0.0523714
Olfr316	2.60289	3.48054	3.43529	4.17038	3.7468	4.88774	3.52327	1.92722	3.04376	3.11375	2.54319	0	3.94289	1.39923	0.884616	4.37986	3.45792	3.73308	1.14192	3.31638	3.55229	1.3494	0.0309446	0.0145689	0.081907
Omp	4.53626	1.60048	2.38058	5.74732	4.18251	0	5.09772	3.08326	3.51941	5.62906	3.61672	6.47504	2.63894	5.98252	2.38719	3.68837	3.28155	3.56807	5.80579	3.17496	3.42397	5.11845	0.0882285	0.0254854	0.11585
Oprm1	3.39447	2.82727	3.9751	1.93896	0	3.39709	0.906742	3.61033	0	0	3.95292	0	3.14455	0.862991	0	2.71138	3.11087	2.92796	0	2.54921	2.45775	0.215748	0.110181	0.0241222	0.0269685
Ormdl1	5.48453	5.3802	5.40509	6.90737	5.55913	6.5581	6.50946	6.50308	6.74524	7.09023	6.31958	7.64528	5.0738	6.87369	7.4187	5.62526	5.44481	6.50627	7.25447	5.45724	6.28024	7.25698	0.00507517	0.00978463	0.0213979
Osmr	4.22979	2.34052	3.23495	4.49445	5.21297	1.64101	4.85767	3.90844	3.95352	0	3.95292	0	4.76255	3.54157	0	4.92281	3.73237	4.22398	0	3.75456	4.06167	0.885393	0.0775797	0.0166999	0.110674
Otud4	8.79169	8.82406	8.36582	7.71541	8.03295	8.43618	7.49454	7.34565	7.4898	6.2773	7.79125	6.5164	7.67892	6.91343	6.56889	8.09235	8.57876	7.69717	6.54264	8.50363	7.75551	6.56901	0.0235568	0.00541446	0.0163972
Oxld1	4.975	4.88039	5.49757	6.21188	5.11785	6.1044	6.72761	6.61733	6.23024	6.53723	5.1863	7.99166	5.77069	6.62114	6.86962	5.87953	5.04642	6.15814	6.74538	5.1177	6.091	7.00491	0.0169625	0.00877659	0.0420501
P2ry6	3.3047	3.34283	2.56285	3.81123	3.01787	4.16597	4.45913	4.76359	4.5573	5.83659	5.62315	5.72082	4.36512	4.5303	4.35504	4.07516	3.16129	4.41212	5.12556	3.05706	4.47758	5.11069	0.0224993	0.0110631	0.0485069
Palb2	3.84016	4.54577	3.3386	3.24836	3.92595	3.88484	1.85775	1.52045	4.16255	0	0	0	4.27057	2.096	2.13261	3.39415	3.88305	3.32126	1.048	3.91262	2.79233	1.05715	0.0309529	0.0229486	0.076299
Papln	4.975	4.88039	3.43529	3.48587	3.54221	0	2.42601	2.24416	2.73033	0	3.95292	0	3.81474	2.75096	0.884616	3.59681	4.2113	3.1081	0.442308	4.20822	2.78135	0.908893	0.0520512	0.0193505	0.0810572
Pard6b	4.78889	4.97666	4.63473	4.98232	5.04215	5.60508	4.81348	4.60645	4.09618	0	5.05275	0	3.94289	1.39923	3.24226	3.93263	4.88278	4.70996	0.699616	4.86061	4.62897	1.16037	0.0115577	0.00904867	0.0960429
Pax7	4.27776	2.34052	2.38058	3.62493	3.80902	3.98476	2.83262	3.23414	4.5573	0	4.90557	0	4.36512	2.91656	0	4.48575	3.0948	4.17494	0	3.20197	3.99878	0.72914	0.0618992	0.0105137	0.0911425
Pax8	1.1819	0	0	1.93896	0	0	2.83262	2.50387	2.54372	2.6098	2.07696	6.14667	0	2.91656	0	2.06043	0	2.0687	2.76318	0.295476	1.74457	2.91826	0.0369345	0.0186843	0.157429
Pcdh15	7.24173	7.29918	7.06108	6.08511	6.88442	5.83667	6.03861	5.73679	5.62378	5.29578	5.71443	0	5.18166	6.05538	3.24226	6.61057	7.1514	5.78673	4.26902	7.1216	5.85345	3.64835	0.0117417	0.00808743	0.169186
Pcdha11	4.9456	4.97666	3.84033	3.33195	3.80902	3.88484	2.99972	4.36615	2.89554	0	3.17759	0	3.14455	2.34881	3.10709	4.14146	4.39297	3.25477	1.1744	4.3929	3.49273	1.36398	0.0410238	0.00832771	0.10032
Pcdha12	5.40036	4.41443	4.09834	3.92328	4.5167	3.24418	3.62906	3.71669	3.79519	0	2.07696	0	4.1694	1.39923	2.60351	4.07516	4.46556	3.75594	0.699616	4.60746	3.57874	1.00069	0.0348619	0.0109538	0.0784836
Pcdha2	3.55881	2.01744	4.03803	1.93896	3.46701	2.06291	0	3.08326	2.07745	0	2.89498	0	0	0	0	2.71138	3.51291	2.07018	0	3.27032	1.84612	0	0.0544983	0.0196404	0
Pcdha3	4.02016	3.48054	2.87011	2.73738	2.36219	0	0.906742	1.52045	2.07745	0	2.89498	0	2.29911	0.862991	1.42897	2.52524	3.17533	2.18828	0.431495	3.18325	1.87017	0.57299	0.0450837	0.0148454	0.0438011
Pcdha5	4.12878	3.60625	4.36701	3.06508	3.30373	3.66148	2.64359	3.99553	2.07745	0	2.89498	0	3.51822	2.34881	0	3.68837	3.86751	3.29165	0	3.85144	3.19309	0.587202	0.0302515	0.0093702	0.0734002
Pcdha7	3.7748	1.60048	3.23495	3.06508	3.61368	1.04224	0.906742	1.92722	3.04376	0	1.38382	0	1.85374	0.862991	0	1.37048	3.42432	1.61878	0	3.05598	1.82414	0.215748	0.062273	0.0153672	0.0269685
Pcdha9	4.78889	0	4.71396	3.81123	4.44012	3.39709	3.52327	3.08326	2.73033	0	2.89498	0	2.91378	2.75096	0.884616	0.842198	4.57704	2.99852	0.442308	3.48574	2.89952	0.908893	0.145541	0.0155003	0.0810572
Pcdhac2	7.24173	7.01171	6.74939	6.4076	6.48778	5.57333	5.42595	6.13229	6.06657	0	6.16635	4.25617	6.31163	4.67605	3.10709	5.84014	6.88055	6.09943	3.68163	6.87265	5.99049	3.00983	0.0203763	0.00571192	0.132082
Pcdhb2	3.20898	2.60433	3.84033	2.46854	3.01787	3.24418	3.14947	3.4955	0	0	3.17759	0	3.67408	1.78928	0	3.1583	3.11342	3.16795	0	3.16788	2.79596	0.447319	0.032153	0.0173216	0.0559149
Pcdhga10	5.35635	5.80415	4.21188	4.38128	4.90644	3.24418	2.64359	3.71669	4.34509	0	4.34448	0	4.76255	3.54157	0.884616	4.37986	5.13139	4.34478	0.442308	5.0697	3.97722	1.10655	0.0424524	0.0115398	0.104754
Pcdhga11	6.29268	6.04522	6.0643	5.85014	6.16987	5.93986	5.02206	5.57653	5.55132	0	5.05275	4.88053	5.28201	4.18546	2.79159	5.55401	6.11709	5.55267	3.48852	6.14302	5.47859	2.96439	0.00711507	0.00611318	0.134919
Pcdhga12	6.22087	5.6666	5.42877	5.00796	5.7135	5.54087	3.98839	3.37073	4.28677	4.72907	5.24871	0	4.45384	3.73141	4.02085	4.99632	5.69005	4.72508	3.87613	5.75744	4.6117	3.12033	0.0208221	0.0119919	0.132626
Pcdhga2	5.48453	5.48212	4.36701	4.38128	5.18977	3.88484	3.4091	5.48919	4.226	0	4.45448	4.60187	4.69134	3.63961	1.82327	4.8846	5.33594	4.41788	2.73144	5.13086	4.4276	2.51619	0.0329811	0.010031	0.127186
Pcdhga3	6.09264	5.95357	5.40509	5.34625	5.48484	5.40318	4.5154	2.50387	4.74227	3.11375	6.03085	0	5.0738	3.0651	2.60351	4.43378	5.7192	4.90804	2.8343	5.73403	4.75617	2.19559	0.021259	0.0158186	0.0926047
Pcdhga4	5.13982	5.34456	4.31713	4.49445	4.65863	3.66148	4.13925	4.07766	3.51941	0	5.1863	0	5.0738	2.91656	3.68345	4.20486	4.89923	4.17205	1.45828	4.86504	4.29465	1.65	0.0290529	0.00897756	0.120676
Pcdhga5	5.65769	5.51455	5.2002	4.63273	5.36568	4.7806	3.81988	3.90844	4.02661	0	5.57525	0	3.14455	3.32292	1.42897	4.14146	5.44012	4.08404	0.714485	5.43453	4.25369	1.18797	0.012282	0.0121894	0.098416
Pcdhga6	5.84448	5.80415	5.25422	5.48052	5.57712	5.60508	4.81348	4.81239	4.5573	1.82867	5.4744	0	4.45384	4.0494	4.35504	4.48575	5.69064	4.81293	2.93903	5.61999	4.96035	2.55828	0.0169227	0.00776617	0.127725
Pcdhga8	5.35635	5.3802	5.475	4.3415	4.62444	3.53534	3.62906	3.90844	4.226	0	5.30852	0	4.36512	3.97623	2.79159	4.07516	5.36828	4.15058	1.39579	5.209	4.17364	1.69195	0.0245663	0.00841469	0.125792
Pcdhga9	5.13982	3.72187	4.75201	4.38128	4.62444	4.88774	2.64359	1.52045	4.02661	0	2.89498	4.04631	4.27057	1.78928	1.82327	3.1583	4.68822	3.59246	1.80627	4.55953	3.47294	1.91471	0.0374941	0.0173652	0.103543
Pcdhgb1	5.28772	4.10931	5.17242	4.17038	4.58941	4.88774	3.52327	3.4955	2.73033	0	3.79459	0	3.14455	3.32292	0	4.72077	4.88092	3.65893	0	4.78972	3.80839	0.830729	0.0341859	0.0116573	0.103841
Pcdhgb2	5.00381	4.66614	4.46188	4.30058	4.62444	3.07313	2.83262	3.08326	3.95352	0	4.34448	0	3.81474	2.75096	1.82327	4.32385	4.64529	3.88413	0.911634	4.68907	3.71577	1.14356	0.0142238	0.0103354	0.0858565
Pcdhgb7	5.03206	2.34052	5.0857	4.02725	4.08529	3.66148	4.06579	4.36615	2.73033	0	4.22539	0	4.69134	3.54157	1.42897	4.7635	4.55867	4.14559	0.714485	4.13589	4.0664	1.24264	0.0801298	0.00947622	0.104633
Pcdhgc4	6.53893	4.48159	5.42877	5.03316	6.00688	6.14816	4.62175	5.26214	5.05338	0	5.95801	0	5.01669	3.89915	4.93638	5.40001	5.71782	5.15776	1.94957	5.61404	5.31166	2.20888	0.0550391	0.00831333	0.161594
Pcdhgc5	8.64623	7.68843	8.13339	7.61052	7.98322	7.56664	6.52325	7.09264	7.2206	4.23762	7.26595	5.85583	7.37248	5.76082	6.20515	6.93423	8.0583	7.24328	5.80832	8.11282	7.19829	5.51485	0.0250483	0.00659514	0.0545411
Pde4d	7.87315	7.65972	7.53471	7.3194	7.3126	7.37738	6.43848	7.0627	7.0382	4.58309	6.90821	5.21792	6.92197	6.20699	5.15774	7.25192	7.59721	7.05045	5.18783	7.59504	7.03978	5.29143	0.0146548	0.00461073	0.0421317
Pdf	3.20898	3.92856	3.76791	3.24836	3.46701	3.24418	0.906742	2.50387	4.16255	0	4.45448	0	4.06058	2.56385	0	2.87622	3.61746	3.24627	0	3.59312	3.18212	0.640962	0.0199786	0.0167224	0.0801203
Pdlim2	7.47567	7.49068	7.23904	8.59207	7.2855	8.24287	8.89488	9.04441	8.4662	9.27288	8.12649	9.72171	7.55403	9.39146	9.79287	8.27698	7.38058	8.37159	9.55658	7.37272	8.39974	9.54473	0.00806797	0.00896792	0.0157406
Pdpr	6.96969	7.08912	7.07615	6.109	6.75606	6.08201	5.36601	6.26091	5.8621	3.11375	6.37658	5.40571	5.66315	4.58054	4.85434	6.52622	7.02292	6.09551	4.71744	6.97275	6.03075	4.48859	0.00962859	0.00676557	0.0611683
Peak1	7.95288	7.96563	8.12978	7.14548	7.56333	7.8577	6.99828	6.6844	6.95638	6.324	7.93102	0	7.42829	6.96162	6.13739	7.1906	7.95925	7.16804	6.2307	7.9029	7.27402	4.85575	0.0150179	0.00657964	0.203522
Pet100	6.93271	7.14198	7.28518	8.31488	7.3126	7.61422	8.37744	8.42596	8.12297	9.00555	7.92147	10.4303	7.74195	8.60101	9.04733	7.72169	7.21358	8.02222	9.02644	7.16812	8.03007	9.27105	0.0108661	0.00602004	0.0499137
Pfdn5	9.70051	9.44103	9.43844	11.7267	9.71314	10.7732	11.8624	11.8531	11.1758	12.2901	10.5611	12.6523	10.5981	11.9892	12.467	10.4117	9.57077	10.9745	12.3786	9.57328	11.1203	12.3497	0.00964345	0.0116224	0.0176334
Pgam2	4.91559	4.19185	4.41523	5.98537	5.18977	4.53903	5.78759	4.99256	6.01362	7.68066	6.63205	7.70015	5.42055	6.35864	6.11994	5.03171	4.66541	5.60407	7.01965	4.67811	5.55031	6.96485	0.0284986	0.0101344	0.0527182
Pgf	4.7554	5.10999	4.15623	5.326	5.2358	5.54087	6.60331	6.29565	5.39447	6.82391	5.66951	7.35738	5.37583	6.01941	6.15463	5.42685	4.9327	5.48386	6.48927	4.81435	5.70406	6.58883	0.0302254	0.00742129	0.0388422
Pglyrp1	3.70633	3.82892	4.71396	4.81809	4.87769	5.03486	4.98269	5.65888	5.15468	5.55268	4.45448	7.10967	4.61644	5.82474	6.02938	4.72077	4.27144	4.90039	5.92706	4.28173	4.93011	6.12912	0.0374672	0.00546515	0.0426402
Pkd1l3	3.3047	2.82727	4.78907	2.60921	4.13472	3.39709	3.28512	0	0	0	3.17759	1.84277	2.29911	2.34881	1.82327	3.49903	3.71971	2.8934	1.83302	3.76394	2.28339	1.50371	0.0544458	0.0235037	0.0644731
Pkd2l2	3.39447	3.82892	2.72464	2.85508	2.90844	3.24418	2.64359	2.72387	1.38422	0	3.61672	0	1.20613	1.78928	1.82327	2.06043	3.15146	2.68373	0.894638	3.21412	2.46678	0.903136	0.0311149	0.0126872	0.065184
Pla2g4b	3.10644	3.60625	3.23495	1.93896	2.51933	1.04224	1.85775	0	2.32934	0	1.38382	0	2.63894	0	0	2.31147	3.1707	1.89835	0	3.11674	1.68782	0	0.0281967	0.0132693	0
Plagl1	6.98422	7.77129	6.69184	6.73383	6.96861	6.8639	6.34841	6.3627	6.65591	3.48651	7.01978	0	5.90264	5.88594	5.74063	7.5308	6.97641	6.69487	4.61357	7.10399	6.67725	3.77827	0.0290436	0.00734317	0.171746
Plcxd3	5.35635	5.27053	4.75201	3.75177	4.93462	3.39709	1.85775	3.81575	3.51941	0	0	4.88053	3.81474	1.78928	2.95795	4.00565	5.10257	3.63559	2.37361	5.07838	3.02027	2.40694	0.0177283	0.0227048	0.128072
Plekhb1	11.3295	11.402	10.9771	12.5578	11.248	12.129	12.8872	12.7754	12.0949	12.9808	12.0718	12.9857	11.3237	12.6905	13.4779	11.5584	11.2887	12.112	12.9832	11.2391	12.1748	13.0337	0.0116067	0.00941068	0.0204172
Plscr1	2.99606	1.01165	3.23495	4.02725	2.36219	3.24418	2.99972	4.29925	3.61731	3.48651	1.38382	6.093	4.06058	2.91656	4.29411	2.06043	2.67913	3.43075	3.89031	2.40121	3.21157	4.19754	0.0623057	0.0157096	0.0865166
Pmch	8.37015	8.65977	7.53471	7.79121	8.11837	9.03148	10.0203	10.0081	9.25765	9.8846	8.8943	10.218	8.42409	9.87552	10.6534	8.70188	8.24426	8.96289	10.0513	8.17075	9.01613	10.1579	0.0298911	0.012017	0.022923
Pnlip	3.70633	4.92933	4.09834	5.80697	3.86867	6.47463	6.7629	5.68532	5.93985	3.78246	4.90557	6.38859	4.8304	6.55986	7.34552	4.92281	3.9835	5.74615	6.47422	4.15067	5.66606	6.01911	0.0339655	0.0142487	0.0967632
Pnliprp1	0	3.48054	0.766592	4.42	2.36219	5.32908	5.20426	3.4955	4.78503	1.82867	3.79459	3.50436	3.34345	5.36182	5.67045	3.1583	1.56439	4.1073	4.43309	1.65233	4.19128	4.09132	0.0979011	0.0157483	0.11164
Pnp2	2.26492	3.82892	1.26453	2.96389	2.18582	3.66148	3.14947	5.19012	3.41438	4.58309	5.30852	5.11398	4.45384	3.32292	4.76736	3.1583	2.22537	3.53793	4.67523	2.38605	3.9125	4.44684	0.0664818	0.0164679	0.0488085
Polh	5.2641	5.30802	5.0857	4.38128	4.58941	5.72552	4.5154	3.23414	4.5071	0	4.90557	0	4.8304	4.36816	1.82327	4.43378	5.1749	4.51125	0.911634	5.06181	4.56665	1.54786	0.0205799	0.0101286	0.129209
Postn	5.05976	4.02177	4.50707	3.81123	4.62444	0	4.33955	3.61033	4.65275	5.47203	3.4138	7.23883	3.14455	4.36816	4.52376	4.00565	4.56576	3.71078	4.99789	4.55326	3.37223	5.40069	0.026669	0.0221284	0.0824352
Ppic	3.39447	3.82892	4.21188	4.56525	2.66102	2.38893	4.67212	4.43008	4.09618	6.65151	3.4138	6.093	4.69134	4.47826	4.57588	4.8846	3.61169	4.49766	5.33444	3.52407	4.14279	5.44966	0.0415781	0.0145674	0.0681361
Ppp1r3b	3.84016	4.26992	4.86046	3.68974	4.44012	3.98476	4.5154	5.11431	3.79519	0	4.55669	0	4.27057	3.19976	3.36583	2.71138	4.35502	4.12767	1.59988	4.35267	4.07976	1.6414	0.0263938	0.0107034	0.118533
Ppp1r3f	5.16555	4.97666	5.38102	5.03316	4.0341	4.83517	4.20915	4.36615	3.95352	0	2.07696	0	3.67408	4.42426	3.24226	4.48575	5.0711	4.28765	1.62113	4.88933	4.07924	1.91663	0.0371001	0.0134601	0.141571
Prcd	4.49627	3.60625	4.50707	5.73202	4.55351	5.47367	5.48351	6.3627	5.39447	5.62906	4.98104	7.02624	4.69134	6.37296	6.30117	5.40001	4.50167	5.43684	6.33706	4.29078	5.43984	6.33236	0.0285641	0.00858095	0.0356982
Prima1	5.2641	2.01744	4.15623	4.2151	3.98104	3.53534	4.85767	4.60645	4.5573	6.65151	5.4744	6.87546	3.81474	4.72153	4.81151	4.26558	4.06863	4.41144	5.73151	3.8547	4.41582	5.765	0.0843852	0.00914367	0.072322
Prkg1	5.72844	5.19249	4.82521	4.30058	5.11785	5.16836	3.28512	3.4955	4.40114	0	0	0	4.36512	1.78928	1.82327	4.67673	5.15517	4.33285	0.894638	5.216	3.71157	0.903136	0.0235381	0.0247457	0.065184
Prrc2c	10.1625	9.69383	9.78425	9.1465	9.56438	9.12752	8.87082	8.67714	8.66531	8.02964	8.69019	7.56871	9.1736	8.35264	7.76022	9.32902	9.73904	8.99917	7.89493	9.80123	8.96001	7.9278	0.0160731	0.00499305	0.0212832
Prrg1	4.85363	5.80415	3.76791	5.12975	3.21459	5.50766	4.72079	4.90528	5.12169	0	4.34448	0	2.29911	3.43638	3.77548	5.34479	4.31077	5.01349	1.71819	4.41007	4.6717	1.80297	0.0720038	0.0167966	0.130405
Prrx2	1.53761	2.82727	0.766592	1.93896	3.86867	0	3.52327	1.52045	1.77208	0	4.09558	0	2.91378	0.862991	0	2.06043	2.18244	1.9997	0	2.25004	2.22807	0.215748	0.0858575	0.020531	0.0269685
Prss2	1.1819	1.01165	1.63401	4.3415	1.98485	4.2487	5.06039	3.81575	4.60581	2.6098	3.95292	2.6262	3.81474	4.67605	5.25686	2.52524	1.40796	4.10081	3.65112	1.4531	4.04563	3.79223	0.0275736	0.0153029	0.0860296
Prss30	0	2.60433	1.92789	1.09337	3.01787	0	2.16968	0	2.07745	5.55268	0	5.40571	1.85374	2.34881	1.42897	1.75631	2.26611	1.42484	3.87726	1.88752	1.11882	3.68404	0.0835092	0.0174093	0.131716
Psma6	9.46051	9.57968	9.56404	10.9709	9.72832	10.4364	11.0521	11.4558	10.5447	12.0429	10.0544	11.979	10.362	11.1955	11.9512	9.90967	9.57186	10.4905	11.9651	9.58314	10.5982	11.7922	0.00689305	0.00892083	0.0249752
Psmg4	4.88495	4.41443	4.89487	6.8659	5.16619	6.19063	6.67917	7.03213	6.4049	6.72296	5.4212	7.33443	5.73572	7.29069	7.13581	5.7367	4.88991	6.29776	7.21325	4.84011	6.25829	7.12097	0.0195171	0.0103013	0.0174181
Ptchd1	4.85363	4.82974	5.0857	3.62493	4.27359	4.2487	3.81988	2.50387	3.41438	0	3.61672	0	1.85374	3.32292	1.82327	4.43378	4.84169	3.62083	0.911634	4.76067	3.4395	1.28655	0.0215394	0.0133762	0.100424
Ptger4	3.55881	1.01165	2.17192	3.33195	2.51933	2.06291	3.14947	3.08326	4.226	5.55268	3.95292	0	3.34345	4.42426	4.46968	3.85572	2.34562	3.3377	4.44697	2.31543	3.37571	3.61165	0.0656301	0.010771	0.153976
Ptges3l	3.10644	1.60048	3.84033	2.85508	3.21459	4.2487	2.99972	3.08326	2.32934	5.62906	3.61672	5.7899	3.51822	3.19976	3.86199	3.59681	3.16052	3.30074	4.74553	2.94046	3.28098	4.62018	0.0593808	0.00858374	0.0805139
Pth2	0.708744	0	0	0.647873	1.1265	1.04224	1.45923	1.52045	0	4.983	3.4138	0	2.91378	2.34881	3.58515	0	0.354372	1.25074	2.96698	0.458811	1.37467	2.72924	0.0347853	0.0183454	0.132118
Qprt	3.10644	3.92856	1.63401	4.07656	2.36219	0	3.4091	0.951891	2.54372	0	3.95292	0	3.51822	1.39923	0.884616	2.71138	2.73432	3.06024	0.442308	2.7578	2.64547	0.570962	0.0615728	0.0214346	0.0432472
Ranbp3l	3.84016	3.19057	4.15623	4.12423	4.31706	4.53903	2.83262	3.4955	4.40114	0	2.07696	0	5.32968	2.75096	0	4.48575	3.99819	4.26269	0	3.876	3.91061	0.687739	0.031128	0.0154967	0.0859674
Rassf9	3.47898	3.19057	3.12329	2.31266	2.79003	4.72389	1.45923	0	2.32934	0	3.4138	0	2.29911	1.39923	0.884616	3.39415	3.15693	2.321	0.442308	3.14572	2.49152	0.570962	0.0176812	0.0207412	0.0432472
Rec114	0.708744	0	2.87011	2.46854	2.18582	2.06291	1.45923	0	1.38422	3.78246	0	5.91888	0	1.78928	1.82327	2.52524	1.44728	1.42172	2.80287	1.44117	1.23752	3.32847	0.0823626	0.0168642	0.12264
Reg1	0	1.01165	1.63401	2.96389	1.47245	3.88484	2.83262	1.92722	2.54372	0	2.89498	1.84277	2.91378	3.63961	4.29411	1.37048	1.24205	2.8638	2.74119	1.02953	2.66644	2.44412	0.0459538	0.0126242	0.120691
Retn	2.87653	3.48054	2.72464	3.92328	2.18582	0	3.52327	3.61033	2.54372	4.983	1.38382	5.00197	2.29911	3.97623	4.02085	1.37048	2.80059	2.42142	4.50193	2.81688	2.33175	4.49551	0.0332828	0.0198506	0.0358875
Rev3l	8.10356	8.16268	7.64497	7.22962	7.92822	8.01368	6.89602	7.6237	6.95638	5.38659	7.5647	6.5566	7.20364	6.25418	6.1885	7.41494	8.01589	7.32228	6.22134	7.95986	7.36283	6.09647	0.0145212	0.00616512	0.031229
Rn7sk	6.31584	5.51455	7.56174	8.33781	7.41618	6.4042	8.40748	8.71292	7.8127	10.3696	6.70063	10.4058	7.86838	8.55778	9.59553	8.08395	6.86601	7.97617	9.98256	6.70208	7.79101	9.73216	0.0604708	0.0121763	0.0542214
Rnase1	1.82274	2.34052	2.87011	3.92328	2.90844	4.47174	5.13412	3.81575	4.74227	4.72907	3.95292	2.6262	3.81474	4.58054	5.08766	3.93263	2.60532	3.94278	4.6548	2.48545	4.22343	4.25587	0.0320132	0.0100023	0.0691939
Rnpc3	6.74068	6.5148	6.32626	5.326	6.32697	6.5581	5.81026	5.57653	5.52633	0	5.75799	0	5.37583	5.52464	4.29411	6.8574	6.42089	5.66726	2.14705	6.47718	5.84856	2.45469	0.0122997	0.00857365	0.179913
Rnu3b1	0.708744	1.01165	1.92789	3.9762	1.75128	2.38893	3.4091	2.91473	2.32934	5.19887	2.54319	4.74792	4.06058	2.75096	4.09417	3.02415	1.38147	2.96944	4.42104	1.34989	3.08078	4.19798	0.0364555	0.0121079	0.0666229
Rnu3b2	0	2.34052	2.87011	3.92328	1.1265	2.38893	3.4091	1.92722	2.54372	5.19887	3.17759	5.31487	2.63894	2.34881	3.47965	3.77447	1.73351	2.90826	4.33926	1.58428	2.97291	4.08555	0.0802403	0.0141258	0.0893705
Rnu3b3	2.0607	1.60048	3.00225	3.86835	2.79003	2.06291	2.83262	2.72387	2.32934	4.72907	2.07696	5.64825	3.14455	2.34881	4.16394	3.02415	2.42537	2.77825	4.4465	2.36336	2.75784	4.22252	0.0405659	0.00889304	0.0869293
Rnu3b4	1.1819	1.60048	1.92789	3.92328	2.51933	1.64101	3.14947	2.24416	3.04376	4.72907	3.61672	5.31487	3.67408	3.32292	3.36583	3.28104	1.76418	3.21525	4.04745	1.8074	3.07169	4.18317	0.0352709	0.0116386	0.0623626
Rpa3	5.60225	4.97666	4.46188	6.67102	4.90644	5.69634	6.42385	6.7232	5.71506	6.85605	4.22539	6.6709	3.94289	6.59694	7.26843	5.1652	4.94155	5.7057	6.76347	4.98681	5.57037	6.84808	0.0293345	0.0159338	0.0187923
Rpl13	6.03797	6.1314	6.51508	7.04378	6.61514	6.81044	7.4447	7.5961	7.34727	9.17437	7.29581	8.44152	7.66969	7.71284	7.99368	7.19841	6.32324	7.32154	8.2176	6.3249	7.30078	8.3306	0.0176844	0.00547162	0.0398464
Rpl14	8.74766	9.03439	9.1272	9.72579	9.31787	9.57902	10.301	10.0671	10.1264	11.4711	10.2822	10.7623	9.98594	10.6609	10.7092	9.82014	9.08079	10.0265	10.7357	9.05678	9.98595	10.9009	0.0148421	0.0051552	0.0239024
Rpl17	3.96262	3.60625	5.28049	5.91934	4.55351	5.47367	6.40908	6.32956	5.9772	6.91825	4.82594	6.43247	4.95723	6.37296	6.91079	4.92281	4.25806	5.6965	6.67163	4.35072	5.60185	6.65862	0.0457923	0.0109024	0.0185315
Rpl17-ps10	9.6318	9.49485	9.38497	11.5853	9.6044	10.7244	11.5732	11.7659	10.8012	11.9267	10.3263	12.0352	10.1426	11.6811	12.1588	10.236	9.54963	10.7628	11.9809	9.52901	10.8944	11.9504	0.00704929	0.0117654	0.0126923
Rpl17-ps8	5.7456	5.80415	5.6054	7.75001	5.72968	6.92807	7.95751	8.00052	7.22837	8.97661	6.7661	8.56491	6.73987	8.07451	8.48773	6.64526	5.73764	7.07822	8.52632	5.72121	7.25196	8.52594	0.00522387	0.0115058	0.0231017
Rpl22l1	6.60623	7.36291	6.6319	8.09024	7.08635	7.65271	8.63721	8.67714	8.25811	9.80862	7.48916	8.6323	8.02862	8.68377	8.90686	7.64377	6.85912	8.05943	8.79532	6.92185	8.05962	9.00789	0.022972	0.00830882	0.0341852
Rpl32	7.93803	8.2423	8.29672	9.59338	8.31611	8.98699	9.95697	9.74458	9.38472	10.3779	9.09022	10.252	8.97054	10.1926	10.5538	8.75315	8.26951	9.23747	10.315	8.19829	9.31007	10.3441	0.0110186	0.00809912	0.00998213
Rpl32l	6.37217	6.69541	6.2217	7.8491	6.84041	7.08265	8.47288	8.55701	7.86347	8.42199	7.99613	8.73222	7.39506	8.3848	8.68158	7.01603	6.53379	7.85628	8.55178	6.53242	7.77904	8.55515	0.0178115	0.00979456	0.0110684
Rpl34-ps1	9.0976	9.28056	8.91305	11.1778	9.38451	10.4175	11.6863	11.7155	10.6475	11.6084	10.1556	12.4227	9.98594	11.6699	12.3557	9.89292	9.18908	10.5325	12.0128	9.16893	10.7099	12.0142	0.0129852	0.0127577	0.027166
Rpl38	4.72111	5.19249	5.0857	5.95932	5.61244	5.75412	6.40908	6.71038	6.11765	7.48902	6.03085	7.02624	6.53143	6.62114	6.7155	6.35515	5.1391	6.2364	6.87087	5.15294	6.2335	6.96298	0.0229273	0.00569864	0.0244423
Rpl39	6.32728	6.54652	5.9046	7.4974	6.51604	7.05992	8.16522	8.65724	7.98765	9.47783	6.67813	9.37345	7.73311	8.39887	8.84714	7.1906	6.42166	7.61526	9.11029	6.32361	7.62116	9.02432	0.0184808	0.0110581	0.0312531
Rpl41	10.7674	10.4198	10.4323	12.7971	10.7828	12.0433	13	13.4259	12.2787	14.3496	11.8996	14.1747	11.7936	13.2136	13.7653	11.4664	10.5998	12.161	13.97	10.6006	12.3381	13.8758	0.0126047	0.0127435	0.0315527
Rplp1	9.65582	10.1408	10.0864	11.0007	10.4012	10.7724	11.5308	11.4114	11.2677	11.9333	11.1882	12.0476	10.9127	11.733	11.8704	10.7473	10.1136	11.0944	11.9018	10.0711	11.1039	11.8961	0.0193154	0.00561709	0.00819579
Rps10	5.24009	5.69518	5.78125	6.58844	5.50377	5.60508	6.84204	5.85795	6.10083	7.88138	5.4744	7.94698	6.13506	7.13131	6.88002	6.17692	5.59948	6.11794	7.50635	5.55507	6.09759	7.45992	0.0149929	0.00742114	0.0334464
Rps12	4.68599	2.34052	4.21188	5.71655	3.92595	6.1044	5.74116	6.54699	4.40114	4.58309	5.71443	6.6709	5.01669	5.94466	6.1885	4.53592	4.06891	5.71549	6.06658	3.79108	5.47216	5.84679	0.0635355	0.0136462	0.05593
Rps14	9.93642	10.1704	9.7762	11.8374	10.1726	11.2041	12.078	12.1346	11.4017	12.165	11.1812	12.8139	10.786	12.1115	12.5118	10.7109	10.0534	11.3029	12.3384	10.0139	11.4167	12.4005	0.0120854	0.0103384	0.0204857
Rps15	9.87828	10.3961	10.1617	11.4796	10.5205	10.8801	11.7598	11.5926	11.4859	12.1975	11.5606	12.0755	11.1619	12.1163	12.3255	10.9302	10.2789	11.4828	12.1569	10.2391	11.3563	12.1787	0.0176776	0.0064414	0.00689004
Rps15a-ps5	5.37852	6.66683	5.66643	7.27256	6.205	6.95295	7.85221	8.02661	7.40324	8.15119	6.88874	8.30657	6.84204	7.84201	7.98407	6.80722	5.93572	7.11276	8.06763	5.9792	7.2557	8.07096	0.0357666	0.00882508	0.0125993
Rps18	6.65245	6.81742	6.67213	8.14904	6.76393	6.78294	7.82464	8.44155	7.69991	8.66812	6.84901	9.23785	6.80878	8.15545	8.42162	7.31073	6.71803	7.50532	8.54487	6.72648	7.48333	8.62076	0.00485535	0.0101299	0.0288497
Rps19	6.42638	7.0454	7.13492	8.33528	7.40111	7.6064	8.79329	8.5748	8.23901	9.00555	8.28378	8.80912	7.90031	9.01816	9.0427	7.42162	7.09016	8.2614	9.01185	7.00195	8.14431	8.96888	0.0257738	0.00787768	0.00672627
Rps21	9.90717	10.3664	10.134	11.726	10.4056	11.2513	12.0788	12.1122	11.4737	12.7766	11.3508	12.5644	11.1303	12.0109	12.5516	10.8976	10.2502	11.4123	12.558	10.2033	11.5026	12.4759	0.0144348	0.00858468	0.02042
Rps25	6.38318	6.34485	6.71128	7.99728	6.58878	7.73393	8.35448	8.13608	7.65451	8.53549	6.86901	8.8582	7.05556	8.40933	8.89152	7.20618	6.48598	7.69422	8.69684	6.50702	7.62588	8.67363	0.010828	0.00952345	0.0148989
Rps27l	6.17094	6.5148	6.28794	7.65583	6.44923	7.3019	8.16082	8.30756	7.1731	8.9016	7.18847	8.6038	6.68595	8.07451	8.89152	7.02484	6.36858	7.24519	8.74766	6.35573	7.43731	8.61786	0.00973551	0.00969681	0.0242285
Rps27rt	9.44089	9.7814	9.40898	11.0689	9.89088	10.6388	11.2859	11.5049	10.7475	12.135	10.2691	11.9715	10.219	11.2249	11.7865	10.1267	9.61115	10.6931	11.879	9.63054	10.7326	11.7795	0.0151206	0.00873491	0.0247607
Rps3	11.3583	11.3999	10.9885	13.1966	11.2067	12.227	13.0959	13.092	12.2154	12.7855	11.9948	13.2146	11.5124	12.9686	13.4674	11.52	11.2825	12.2212	13.0916	11.2384	12.3567	13.109	0.0116306	0.0117824	0.0185407
Rps9	9.82882	10.1856	9.76345	11.3025	10.1763	10.7441	11.4514	11.4355	10.9589	11.8115	10.8859	11.9808	10.5511	11.5997	11.9077	10.4193	10.0025	10.9224	11.8596	9.98853	10.9686	11.8249	0.0139866	0.00710473	0.010338
Rreb1	8.38118	8.13165	8.06703	7.14548	7.64236	6.6674	6.99828	6.84546	6.37722	6.41311	6.40426	4.60187	5.62544	6.38714	6.2216	7.75913	8.09934	6.75643	6.30437	8.05555	6.72783	5.90593	0.0191854	0.010357	0.054594
Rtl9	3.96262	4.26992	3.69167	3.75177	3.30373	4.40116	4.27582	0	3.51941	0	3.79459	0	4.45384	2.75096	1.82327	4.67673	3.82714	4.03521	0.911634	3.80698	3.60917	1.14356	0.0256452	0.0221637	0.0858565
Rttn	5.05976	5.23204	4.09834	4.30058	4.81842	4.88774	3.52327	4.36615	4.28677	0	0	0	5.01669	3.81771	3.86199	4.72077	4.93909	4.33337	1.90886	4.80214	3.88775	1.91993	0.0311828	0.0244222	0.138563
Rybp	7.04092	6.75091	6.19433	6.04851	6.42956	6.36764	5.71737	6.03285	5.80091	1.82867	5.95801	1.84277	5.46392	5.36182	4.02085	6.38282	6.59024	5.99543	2.93181	6.60393	5.9715	3.26353	0.0231261	0.005164	0.108576
S100a13	6.74068	7.08912	6.84929	8.12873	7.65935	8.25792	8.47997	8.18785	8.43634	8.91692	7.84274	9.59231	8.27378	8.7009	9.18584	7.87572	6.96921	8.22289	9.05138	7.08461	8.18538	9.09899	0.0256176	0.00436842	0.0240044
S100a6	6.18358	6.41525	6.77733	7.68394	6.69146	6.34901	7.76207	7.91374	7.75472	8.73013	7.46307	8.49422	7.85215	7.67288	8.3672	7.59136	6.55335	7.71933	8.43071	6.51691	7.54626	8.3161	0.0169145	0.00861052	0.0284013
Satb2	7.64526	7.06743	7.72843	6.8729	7.50814	7.31156	6.45296	6.0533	7.01144	5.38659	7.44985	5.64825	7.04131	5.73886	5.78559	7.01603	7.5767	7.01374	5.69356	7.48731	6.90117	5.63982	0.0183933	0.00733403	0.0111368
Sco2	4.41279	4.82974	5.22746	5.48052	4.58941	5.32908	5.61807	6.09333	5.52633	6.88749	4.90557	7.46691	4.06058	6.44252	6.66827	4.48575	4.70957	5.4048	6.77788	4.76485	5.18741	6.8663	0.0220365	0.0101658	0.0274808
Sebox	3.20898	1.60048	4.09834	4.42	2.90844	4.40116	5.13412	3.23414	3.95352	5.38659	4.09558	6.29663	4.27057	5.00516	4.16394	3.77447	3.05871	4.18307	5.19587	2.95406	4.16044	5.21308	0.0646367	0.0103834	0.0552942
Sec14l3	2.99606	2.82727	3.12329	3.68974	3.46701	2.06291	0.906742	3.23414	1.77208	0	4.09558	0	0	1.39923	0	3.49903	3.05967	2.64852	0	3.10341	2.40753	0.349808	0.0169396	0.0220536	0.043726
Sec14l5	6.65245	6.3267	6.54789	4.63273	5.7135	5.86317	4.76788	4.85958	2.89554	0	4.34448	4.60187	4.8304	4.84997	2.79159	5.13297	6.43729	4.79914	3.69673	6.31014	4.66584	3.06085	0.0262687	0.0134647	0.139833
Selenom	9.08754	9.35633	9.25025	9.87172	9.70396	9.69604	10.3959	10.3316	10.4738	11.8883	10.4393	11.1647	10.3432	10.716	10.9651	10.036	9.30329	10.3374	11.0649	9.34952	10.1984	11.1835	0.0163045	0.0049853	0.031528
Selenoo	7.88868	7.6813	7.62972	8.75804	7.63808	7.87733	8.8298	8.76343	8.34641	9.80451	7.39572	9.79916	7.75073	8.97655	9.35944	8.02808	7.65969	8.18724	9.5793	7.70945	8.21869	9.48492	0.0076005	0.00842552	0.0248711
Selenop	10.5074	10.7731	10.4381	11.8506	10.564	11.5861	11.8952	11.9203	11.4327	12.5187	11.1631	12.9121	10.7536	12.0403	12.421	11.2173	10.5357	11.5094	12.4699	10.5707	11.4774	12.473	0.00902639	0.00772547	0.0223834
Selenov	3.10644	2.34052	2.87011	4.12423	1.47245	2.87903	3.98839	3.08326	3.70899	3.11375	2.07696	0	4.36512	5.67093	5.12312	3.77447	2.60532	3.74173	4.11844	2.44738	3.50005	3.47695	0.0452851	0.0153634	0.16034
Senp5	7.49609	7.60052	6.88396	6.81597	6.95492	7.04842	6.20181	5.36385	6.93756	4.72907	7.29581	0	7.04131	5.86583	4.29411	6.93423	7.2255	6.93589	4.51159	7.23387	6.70487	3.72225	0.0229196	0.00925458	0.160528
Serpinb6a	7.49609	7.59294	7.85618	9.10106	7.97646	8.43176	9.06476	9.40011	8.70203	9.55817	8.65606	10.1959	8.64745	9.04748	10.0109	8.23584	7.72456	8.67904	9.78453	7.73042	8.77988	9.7031	0.0139829	0.00698524	0.0320401
Serpinb6b	3.39447	4.41443	3.43529	4.17038	2.36219	4.40116	4.81348	4.94958	4.16255	3.78246	4.09558	0	4.8304	2.56385	2.60351	3.02415	3.41488	4.28577	2.58368	3.4016	4.30591	2.23746	0.052383	0.0135772	0.0996987
Sfrp2	4.02016	5.23204	3.43529	2.96389	4.22877	3.39709	1.85775	4.76359	3.04376	4.23762	2.89498	7.0824	3.51822	3.89915	2.79159	3.28104	4.12446	3.1624	4.06838	4.22906	3.21504	4.50269	0.0467662	0.0129296	0.114207
Sftpc	2.87653	2.01744	2.38058	4.2151	3.54221	3.53534	2.99972	4.22911	4.09618	5.96001	3.95292	4.04631	3.81474	3.89915	4.09417	2.06043	2.62856	3.88383	4.07024	2.70419	3.61294	4.49991	0.0412739	0.0109499	0.0610584
Sh3tc1	3.55881	3.82892	3.3386	3.62493	2.79003	2.38893	3.4091	4.55002	2.54372	0	2.54319	0	3.34345	2.34881	0.884616	2.87622	3.4487	3.10983	0.442308	3.37909	3.15995	0.808355	0.0275586	0.0107702	0.0692753
Shh	4.68599	3.60625	4.67489	3.92328	4.27359	4.53903	2.64359	3.08326	3.51941	0	3.61672	0	2.29911	3.19976	2.38719	4.96003	4.47424	3.56807	1.19359	4.31018	3.57305	1.39674	0.0316866	0.0136966	0.102911
Sik2	7.07526	6.90565	7.36098	6.4172	7.21256	7.07133	6.11343	7.22468	6.10083	5.83659	6.56004	0	6.38116	5.52464	5.69422	6.32693	7.14391	6.39918	5.60943	7.13861	6.52445	4.26386	0.0121407	0.00705508	0.17784
Sla2	3.10644	2.01744	2.56285	3.48587	4.08529	4.2487	2.99972	0	3.3011	0	4.55669	7.18855	1.85374	4.5303	3.94361	3.02415	2.83464	3.16262	4.23695	2.943	2.93375	3.91561	0.0551125	0.0219358	0.185485
Slc16a14	5.44306	5.27053	4.09834	4.2151	5.11785	2.38893	2.42601	3.81575	2.54372	0	4.98104	0	4.8304	3.32292	1.82327	4.32385	5.19419	4.01542	0.911634	4.98244	3.6906	1.28655	0.0377618	0.0175353	0.100424
Slc16a4	3.47898	5.27053	3.61117	3.68974	2.51933	1.64101	2.83262	2.91473	4.09618	0	0	0	3.67408	2.34881	2.95795	3.93263	3.54507	3.29441	1.1744	3.72	2.84762	1.32669	0.0714041	0.0205171	0.0969988
Slc16a6	6.56816	6.69541	6.12354	5.87822	6.2393	4.53903	5.02206	5.65888	5.12169	5.55268	5.80028	1.84277	5.37583	4.80841	4.46968	6.1287	6.40373	5.51736	4.63905	6.4066	5.44059	4.16839	0.0168332	0.00873985	0.100941
Slc22a3	4.22979	4.26992	3.90929	3.92328	3.86867	3.39709	3.62906	2.50387	3.95352	1.82867	3.79459	0	4.69134	3.43638	2.13261	4.5844	4.06954	3.85894	1.98064	4.06942	3.80964	1.84942	0.0131034	0.0100694	0.0885314
Slc39a4	3.63446	2.82727	3.23495	3.33195	2.36219	3.53534	3.72763	4.66076	2.32934	0	4.09558	0	4.1694	2.096	0.884616	3.93263	3.03111	3.83013	0.442308	3.01472	3.72283	0.745154	0.034109	0.0123989	0.0620267
Slc7a7	3.20898	3.19057	2.56285	4.30058	4.0341	4.98747	4.56955	3.99553	3.87652	5.62906	2.07696	5.91888	4.1694	5.11149	5.12312	3.85572	3.19977	4.08246	5.37609	3.24912	3.97897	5.44564	0.0377114	0.0125388	0.0248241
Slc8a1	7.10215	6.38048	6.54789	5.12975	6.34808	6.36764	5.30347	6.18882	5.05338	4.02792	5.80028	3.50436	5.77069	4.9679	3.36583	5.91787	6.46418	5.78548	3.76614	6.59465	5.69149	3.9665	0.0218425	0.00787164	0.0453709
Slc9a7	6.46833	4.97666	6.07934	4.81809	5.59489	4.07821	4.72079	5.94805	5.01796	3.78246	4.82594	0	4.06058	3.43638	4.29411	5.64825	5.83712	4.82201	3.60942	5.77981	4.88973	2.87824	0.0402309	0.0103903	0.121932
Smagp	1.82274	3.72187	3.00225	4.30058	3.30373	0	4.72079	2.91473	3.41438	6.17909	3.79459	6.03726	2.29911	3.0651	4.97571	3.1583	3.15299	3.28634	5.50649	2.96265	3.07531	5.06429	0.0509509	0.0213814	0.0898065
Smim26	6.66152	5.77767	6.23519	7.62302	6.16987	7.53403	8.1069	8.13608	7.24378	8.04367	7.44985	8.97406	6.87454	8.20032	8.44633	6.52622	6.20253	7.49194	8.32333	6.21106	7.4368	8.41609	0.0226219	0.0104694	0.0254515
Smkr-ps	2.26492	1.01165	1.63401	1.93896	0.670517	2.65469	2.42601	3.61033	2.07745	4.23762	0	5.85583	1.20613	0	0	2.52524	1.32283	2.25173	2.11881	1.39527	2.05485	2.52336	0.0439833	0.0172924	0.18673
Snhg18	3.47898	4.26992	4.15623	5.3859	4.22877	3.53534	5.53885	4.36615	4.65275	6.57634	3.95292	6.5164	4.1694	5.21052	5.54531	4.84535	4.1925	4.50945	6.03086	4.03347	4.55583	5.96214	0.0232898	0.0102369	0.0430467
Snord104	2.74619	3.92856	2.17192	4.38128	3.54221	2.87903	5.27115	4.90528	4.6982	6.57634	4.09558	7.05459	4.36512	5.07691	4.76736	4.07516	3.1442	4.3732	5.82662	3.09722	4.33385	5.8688	0.0493254	0.011238	0.0698489
Snrnp25	6.80757	6.66683	6.3136	8.36782	6.63245	7.39565	8.28335	8.4102	7.63127	8.45384	7.48916	8.70565	7.29053	8.32343	8.75689	7.22159	6.64964	7.56021	8.57974	6.60511	7.76119	8.55995	0.0130366	0.00945854	0.0128701
Snrpd2	7.13508	7.44934	7.06108	8.4069	7.60338	7.98983	8.63086	8.54262	8.44969	9.44123	8.5298	9.45015	7.87643	8.85171	9.25741	8.05413	7.29221	8.42829	9.34932	7.31222	8.31003	9.25012	0.0160577	0.00561768	0.0175044
Snrpe	6.24521	5.90546	6.26181	7.41354	6.70788	6.87697	7.53593	7.19739	6.89914	8.61277	6.90821	7.85326	7.33792	7.46127	8.31831	6.79697	6.25351	7.0528	8.08578	6.28009	7.12076	8.0614	0.0205682	0.00469147	0.0317355
Snx29	5.77932	3.92856	5.30628	4.92963	5.04215	4.32694	5.13412	5.15271	4.5071	0	5.05275	0	4.76255	3.19976	3.77548	4.67673	5.17422	4.84609	1.59988	5.01408	4.81782	1.74381	0.0490816	0.00457247	0.126703
Spa17	3.55881	3.82892	4.50707	4.59938	4.31706	3.77748	5.13412	4.71309	4.86692	6.2773	4.82594	6.99732	5.32968	4.80841	4.57588	5.1	4.07299	4.84643	5.54286	4.05297	4.79333	5.66473	0.0272513	0.00737437	0.0727967
Spata19	2.60289	0	0	2.13788	0	0	1.85775	0	1.77208	5.70161	0	0	2.91378	2.91656	4.35504	2.06043	0	1.81491	3.6358	0.650724	1.34274	3.2433	0.0813404	0.0183856	0.152688
Spen	8.54205	8.21789	8.66647	7.95836	8.41445	8.07732	7.34731	7.76054	7.32571	6.22903	7.79125	6.093	7.59362	6.96162	6.65621	7.80076	8.47825	7.7759	6.44262	8.46022	7.70686	6.48497	0.011971	0.00538933	0.0248868
Sptssa	7.11541	7.06743	6.79566	8.42128	7.33392	7.59854	8.52863	8.66391	8.05471	9.10251	7.96859	9.23165	7.29053	8.57955	9.09052	7.7271	7.09142	8.01165	9.09651	7.0781	8.03166	9.00106	0.0138219	0.00793922	0.0180109
Srcap	4.975	4.92933	5.0556	3.41096	4.47892	2.06291	3.28512	3.4955	3.70899	1.82867	2.89498	0	2.29911	3.54157	3.47965	3.39415	4.95216	3.33963	2.65416	4.85971	3.06897	2.21247	0.0161984	0.0114062	0.104673
Ssna1	7.81744	7.936	8.27729	9.35319	8.43926	8.84464	9.54368	9.4645	9.21137	10.189	8.947	10.1073	9.09301	9.86416	10.0563	8.65158	8.10664	9.15219	10.0818	8.11749	9.13862	10.0542	0.0181156	0.00584321	0.00862283
Sstr1	6.54874	6.39797	6.42376	5.36621	5.89658	6.59018	4.45913	4.36615	5.18692	0	5.57525	5.57185	6.08037	4.58054	4.29411	5.55401	6.41086	5.46011	4.43732	6.31676	5.39728	3.61162	0.0179847	0.011262	0.154325
Sstr4	5.11362	5.10999	4.75201	3.92328	5.16619	0	3.62906	3.90844	4.16255	0	3.61672	0	3.51822	1.39923	0	4.00565	5.11181	3.76875	0	5.03545	3.34549	0.349808	0.0119189	0.0221501	0.043726
Stc1	4.32419	4.66614	3.9751	4.30058	4.87769	4.07821	4.33955	0	4.90619	0	3.95292	0	5.01669	3.32292	2.95795	4.6313	4.49517	4.32007	1.47897	4.46078	3.90318	1.57022	0.0247522	0.0242292	0.113703
Stil	2.99606	4.72276	1.26453	3.15963	2.36219	2.38893	1.85775	0	2.32934	0	2.89498	0	3.34345	0	0	2.06043	2.67913	2.35914	0	2.83639	2.25431	0	0.0904236	0.0153562	0
Ston1	4.27776	4.77724	4.21188	4.38128	4.08529	4.60332	4.13925	4.76359	3.61731	0	4.22539	0	4.45384	3.43638	2.60351	4.99632	4.24482	4.41756	1.30176	4.33804	4.39754	1.50997	0.0189686	0.00637109	0.111026
Stxbp5l	7.44448	7.34499	6.84049	6.08511	7.11741	6.91546	5.64355	6.24322	6.04914	4.23762	5.84136	0	6.16165	4.89036	4.81151	6.52622	7.2312	6.12338	4.52456	7.18684	6.18321	3.48487	0.0167772	0.00755307	0.146337
Supt4a	7.00574	7.19297	7.49601	8.65428	7.41618	7.89027	8.92894	9.43169	8.65382	10.0843	7.32507	10.312	8.45666	9.22773	9.60654	7.92361	7.30458	8.55524	9.84544	7.27772	8.40804	9.80765	0.0138808	0.0110384	0.0303552
Svil	6.18358	6.25172	5.72498	5.5167	6.35852	4.16597	5.89753	5.548	5.47503	0	5.75799	4.88053	5.50603	4.36816	4.4135	6.28354	6.21765	5.53235	4.39083	6.1297	5.51885	3.41555	0.0174533	0.00995178	0.143049
Sycn	1.53761	1.60048	1.92789	4.42	2.66102	4.7806	5.20426	3.99553	5.33815	2.6098	4.34448	3.50436	1.20613	5.52464	5.87151	3.68837	1.76418	4.38224	4.5145	1.93175	4.12219	4.37758	0.0322129	0.0205414	0.0983928
Syde2	4.68599	4.34398	5.0857	4.66533	4.69204	3.66148	4.62175	2.24416	4.28677	0	3.79459	0	3.14455	3.73141	2.38719	4.14146	4.68901	3.96803	1.19359	4.70193	3.82001	1.52965	0.018949	0.0127415	0.115598
Syne3	4.12878	4.19185	3.43529	2.85508	3.54221	1.04224	2.83262	3.81575	1.77208	0	3.95292	0	3.34345	2.096	2.13261	2.71138	3.83549	2.84385	1.048	3.82453	2.79069	1.05715	0.0244392	0.014942	0.076299
Syt10	4.91559	4.41443	4.59342	2.96389	4.0341	2.06291	2.42601	0	2.73033	0	4.55669	0	3.51822	2.096	3.47965	4.48575	4.50392	2.84711	1.048	4.48939	2.84297	1.39391	0.0229746	0.0222655	0.106612
Tarbp1	6.33864	5.90546	6.24856	4.66533	5.91084	5.80967	5.53885	5.11431	4.16255	4.23762	5.52571	0	5.18166	5.14526	3.47965	6.11226	6.0797	5.35368	3.85864	6.10087	5.26379	3.21563	0.014098	0.00978012	0.140581
Tbx15	3.39447	0	4.67489	3.81123	3.86867	3.66148	3.62906	4.36615	3.41438	3.11375	4.22539	0	3.67408	0	0	3.1583	3.63157	3.66778	0	2.98451	3.74251	0.778438	0.128668	0.00583079	0.0973048
Tdg-ps	1.53761	2.82727	3.23495	2.13788	2.51933	0	1.45923	2.50387	2.07745	0	2.89498	0	0	0	0.884616	1.37048	2.6733	1.76834	0	2.52979	1.55549	0.221154	0.0452175	0.0165854	0.0276442
Tead1	7.06162	7.18292	7.06864	6.50085	6.68317	6.5581	6.48149	6.20719	5.9015	4.72907	7.08964	1.84277	6.95275	5.82474	4.09417	6.35515	7.06513	6.49117	4.41162	6.99909	6.50583	4.12268	0.013614	0.00565795	0.104977
Tenm3	8.84242	8.2228	8.17598	7.75001	8.31075	7.92213	7.20914	7.02179	7.47028	6.36925	7.21996	6.5164	7.33792	6.42887	5.89222	7.9654	8.26677	7.4041	6.39906	8.38799	7.48708	6.30168	0.0192539	0.00671571	0.0174743
Tet2	8.15584	7.90575	7.90764	6.74912	7.64236	6.91546	6.94805	7.28643	6.52328	4.42067	5.71443	5.7899	7.12476	6.9329	6.20515	7.1018	7.9067	6.93176	5.99752	7.9029	6.79542	5.83716	0.0131048	0.0084928	0.0659933
Tfap2b	4.41279	2.34052	5.02486	4.17038	4.13472	4.07821	4.06579	4.99256	4.60581	0	0	0	3.81474	3.32292	2.60351	5.34479	4.27375	4.1243	1.30176	3.97822	3.88404	1.48161	0.0720861	0.0241953	0.10849
Tfap2d	3.7748	2.01744	1.63401	2.46854	1.98485	2.06291	2.42601	0	1.38422	0	3.4138	0	3.14455	0	0	2.31147	2.00115	2.36874	0	2.35277	2.15144	0	0.060236	0.0156554	0
Tff2	0.708744	0	0	2.46854	0.670517	2.38893	2.16968	0.951891	3.87652	0	2.89498	0	1.20613	2.75096	4.02085	2.52524	0.335259	2.42874	1.37548	0.344815	2.31024	1.69295	0.024904	0.0159598	0.126402
Tgfbr3l	4.9456	4.41443	4.50707	4.49445	5.18977	3.88484	4.5154	3.4955	4.02661	0	5.1863	0	3.94289	3.54157	3.58515	4.84535	4.72634	4.26053	1.77079	4.76422	4.29892	1.78168	0.0228921	0.00939843	0.128586
Thoc7	8.23392	8.02874	8.31272	9.42514	8.21919	8.90965	9.54706	9.76021	9.02995	10.1667	8.59731	10.3061	8.6754	9.80992	10.3178	8.4107	8.22655	8.9698	10.2364	8.19864	9.04443	10.1501	0.00752995	0.00832563	0.0148103
Timm13	8.59508	8.70615	8.86613	9.87346	9.06886	9.57301	10.2081	10.2999	10.0452	11.0528	9.70523	10.9995	9.53561	10.5367	10.8335	9.36241	8.78614	9.78935	10.9165	8.80905	9.82535	10.8556	0.0128659	0.00631638	0.0145134
Tll1	4.22979	3.60625	3.90929	3.06508	3.21459	4.93847	0	3.71669	2.54372	1.82867	0	0	4.36512	1.78928	0	2.31147	3.75777	2.8044	0.894638	3.73998	2.61757	0.904488	0.0270632	0.0270453	0.0652835
Tmco5	2.60289	1.01165	3.12329	3.75177	3.54221	2.65469	2.64359	5.11431	3.70899	5.19887	3.95292	5.91888	3.67408	2.75096	4.29411	3.77447	2.86309	3.73038	4.74649	2.57001	3.65935	4.5407	0.0692298	0.0114299	0.0853649
Tmem208	7.3855	6.95376	7.31725	9.26289	7.72939	7.9031	9.12929	9.35554	8.6767	9.5385	8.31328	9.82819	8.63327	9.13832	9.81065	7.8462	7.35137	8.65499	9.67458	7.34647	8.64004	9.57892	0.0198705	0.00981672	0.0201425
Tmem220	2.87653	4.02177	1.92789	3.33195	2.36219	3.66148	3.14947	2.72387	2.32934	0	0	0	3.34345	0.862991	0.884616	3.49903	2.61936	3.24071	0.431495	2.79709	2.75482	0.436902	0.0564901	0.0175731	0.0315355
Tmem232	4.22979	4.60721	3.84033	4.75891	4.13472	5.03486	5.27115	4.81239	4.45509	4.86162	3.17759	7.23883	5.23271	4.9679	5.97218	4.20486	4.18225	4.78565	5.47004	4.20301	4.61844	5.76013	0.019774	0.0103584	0.0690948
Tmem255a	8.14295	7.6813	7.38539	6.96742	7.21831	7.70492	6.72761	6.91414	7.0382	6.49703	7.71594	5.00197	7.33792	5.84543	5.78559	7.35332	7.53335	7.18806	5.81551	7.60699	7.21993	5.78251	0.0253351	0.00537202	0.038252
Tmem256	8.06649	8.11588	8.10794	10.1234	8.5298	9.43409	10.3666	10.6925	9.60208	10.8302	9.09871	11.2453	9.37732	10.6754	11.2007	8.71283	8.11191	9.51809	11.0155	8.20503	9.67594	10.9879	0.0135996	0.011445	0.0174577
Tmem52	3.55881	2.01744	0	3.92328	3.46701	3.98476	3.62906	2.72387	3.17816	0	4.82594	5.64825	2.91378	4.84997	4.4135	2.71138	2.74223	3.40361	4.63173	2.26082	3.48628	3.72793	0.104022	0.0108525	0.158583
Tmem74	6.03797	6.36277	5.14409	5.08226	5.6806	5.50766	4.62175	5.15271	5.42183	0	5.36596	5.31487	5.12874	4.62909	0	5.91787	5.85928	5.25934	2.31454	5.80636	5.27485	2.48599	0.0326291	0.00590819	0.180262
Tmppe	5.50483	3.48054	5.02486	4.63273	4.93462	4.83517	4.40058	4.99256	4.28677	0	4.90557	0	4.1694	3.54157	2.38719	4.99632	4.97974	4.73395	1.19359	4.73621	4.65239	1.48219	0.0546075	0.00504216	0.110949
Tmprss6	3.3047	2.34052	0	4.4577	3.46701	3.53534	2.99972	2.91473	4.226	1.82867	3.4138	5.91888	4.06058	4.58054	4.85434	3.59681	2.82261	3.56607	4.71744	2.27806	3.65058	4.29561	0.0998766	0.00822717	0.108937
Tmsb4x	12.0608	12.1314	12.0175	13.5098	12.1432	13.0586	13.7909	13.6801	13.1148	14.3703	12.688	14.1202	12.9026	13.9302	14.2541	12.6312	12.0961	13.0867	14.1871	12.0882	13.172	14.1687	0.0037222	0.00839906	0.0118115
Tnfaip2	3.10644	1.01165	2.38058	2.96389	1.1265	2.06291	3.4091	2.50387	2.07745	4.86162	0	5.57185	4.1694	2.56385	3.24226	3.68837	1.75354	2.73388	4.05194	1.90629	2.60937	4.05989	0.0632638	0.0204616	0.0871679
Tnrc6b	9.008	8.85288	9.17174	8.10517	8.8253	8.06595	7.52911	7.5821	7.83322	6.65151	8.18351	7.83703	8.11958	6.9232	5.9526	8.41406	8.93044	8.08556	6.78736	8.96448	7.97909	6.84109	0.00999184	0.00627931	0.0487337
Tomm5	7.25377	7.09985	7.29165	9.07248	7.3126	7.85109	9.00706	9.06469	8.49547	9.69772	7.99613	9.82819	7.70627	9.31933	9.46168	7.67768	7.27271	8.2458	9.5797	7.23947	8.35886	9.57673	0.00601302	0.0106241	0.0143141
Top2a	4.57517	4.02177	3.23495	3.15963	4.40026	2.06291	3.52327	2.91473	3.61731	0	2.89498	0	3.34345	2.56385	2.60351	1.37048	4.21101	3.03718	1.28192	4.05804	2.86084	1.29184	0.0372094	0.0138677	0.093236
Trappc6a	5.31097	6.00012	6.07934	6.26601	6.18168	5.96455	7.14816	6.03285	6.56068	7.60703	6.65527	8.59418	6.64884	7.17284	7.52858	6.72311	6.03973	6.60476	7.56781	5.89303	6.49993	7.72566	0.0246934	0.00597427	0.038066
Trf	5.46394	5.77767	5.42877	6.50085	5.95278	6.96524	6.80865	6.60354	6.99332	8.33345	6.65527	7.96203	6.79186	7.00824	7.18698	6.63379	5.62081	6.72357	7.57451	5.65579	6.74406	7.62268	0.0157867	0.00485697	0.0393256
Trim16	3.47898	3.82892	3.12329	1.93896	3.11958	2.65469	2.42601	2.24416	1.38422	0	1.38382	0	0	1.78928	1.82327	3.49903	3.30113	2.09156	0.894638	3.38769	1.94136	0.903136	0.0211888	0.0164674	0.065184
Trpc5	5.6757	5.23204	5.11519	4.59938	5.06783	2.38893	3.52327	3.81575	2.73033	3.78246	2.54319	0	2.63894	3.32292	2.38719	4.26558	5.17362	3.1268	2.85505	5.27269	3.31317	2.37314	0.0173373	0.0154643	0.105328
Trub2	7.6947	7.77129	7.7661	8.82449	7.83035	8.61444	8.93411	9.37597	8.4662	9.72843	7.6481	9.95016	8.37949	9.16326	10.0332	8.15789	7.7687	8.54032	9.83929	7.76561	8.55009	9.71876	0.00347106	0.00850988	0.0245027
Try4	1.53761	3.34283	0.766592	3.86835	1.75128	4.60332	5.13412	3.61033	4.40114	3.11375	4.09558	1.84277	2.29911	5.07691	4.93638	3.02415	1.64445	3.98196	4.02507	1.84958	3.87951	3.74245	0.0676007	0.0172448	0.0968938
Try5	0.708744	2.82727	1.92789	3.62493	2.18582	4.60332	5.02206	3.99553	4.5573	2.6098	4.22539	2.6262	2.29911	4.5303	5.014	3.59681	2.05686	4.11046	3.57825	1.91243	3.99056	3.69508	0.055443	0.0154884	0.0787061
Tspan2os	1.1819	1.60048	0	0.647873	1.1265	0	0.906742	0	1.77208	0	0	5.40571	0	1.39923	3.86199	2.87622	1.1542	0.323936	2.63061	0.97722	0.775364	2.66673	0.0428112	0.0155809	0.151592
Tufm	6.3941	6.1314	6.73996	7.1684	6.94802	6.49172	7.64083	7.52469	7.45049	8.81433	7.07249	8.56491	7.31442	8.00723	8.24374	6.47571	6.56703	7.24141	8.40433	6.55337	7.14234	8.40755	0.0226497	0.00659702	0.0221653
Twist2	3.63446	3.60625	3.12329	3.41096	2.18582	2.38893	2.42601	0	2.73033	0	2.07696	0	3.51822	0.862991	1.82327	4.07516	3.36477	2.57817	0.431495	3.13745	2.57832	0.671565	0.0422755	0.0182681	0.0543074
Tyms	3.10644	3.72187	3.43529	4.49445	4.18251	4.47174	3.62906	4.29925	4.34509	0	2.07696	0	3.67408	2.91656	1.42897	4.26558	3.57858	4.28242	0.714485	3.61153	3.90703	1.08638	0.0285127	0.011959	0.0871075
Ubald2	5.56407	5.27053	5.66643	6.94768	6.15797	6.5086	7.2261	7.51735	7.02934	8.26328	6.48426	7.13645	6.49007	7.48124	7.87388	6.07881	5.61525	6.72814	7.67756	5.66475	6.78527	7.68871	0.0230718	0.00765344	0.0304578
Uchl4	4.12878	4.10931	2.17192	4.56525	3.68177	4.60332	3.81988	3.90844	3.70899	5.70161	4.90557	6.5566	5.01669	4.3098	4.93638	4.07516	3.89554	4.3202	5.31899	3.52295	4.32541	5.3761	0.0577503	0.0081742	0.0607023
Ucn	2.87653	3.02033	2.17192	2.31266	2.36219	2.06291	2.83262	3.23414	3.70899	5.55268	2.89498	0	3.14455	4.58054	3.36583	3.59681	2.61936	3.01977	3.97319	2.60774	2.97346	3.37476	0.0253287	0.00899402	0.151324
Umodl1	2.74619	1.60048	1.26453	2.60921	1.47245	0	2.64359	2.24416	1.38422	3.78246	0	7.33443	0	0	0	2.31147	1.53646	1.81419	1.89123	1.77091	1.39908	2.77922	0.0415474	0.017847	0.220099
Uprt	4.975	4.26992	4.67489	3.9762	4.72469	3.66148	4.33955	3.71669	3.61731	0	4.22539	0	4.27057	2.096	0	3.93263	4.69979	3.95442	0	4.66113	3.96748	0.524	0.0182498	0.00575932	0.0655
Uqcc2	8.8837	8.82406	9.03378	10.6301	9.16715	9.84972	10.7577	10.9431	10.2354	10.4428	10.05	11.4933	9.9271	10.9602	11.5108	9.41027	8.95874	10.1427	11.2268	8.97717	10.2254	11.1018	0.00964742	0.00938022	0.0317633
Uqcr10	9.33008	9.55456	9.2912	11.203	9.68749	10.597	11.3569	11.6835	10.956	12.0446	10.5611	11.9491	10.6577	11.4409	11.8434	10.2919	9.44232	10.8068	11.8962	9.46583	10.9134	11.8195	0.0117444	0.00938675	0.016591
Uqcr11	7.6947	8.09994	8.31272	9.54055	8.49473	8.88076	9.9013	10.043	9.65922	10.7555	9.54038	11.2407	9.23748	10.2461	10.557	8.89684	8.20633	9.54046	10.6563	8.15052	9.46245	10.6998	0.0215035	0.00804703	0.0260682
Uqcrh	10.4471	10.3993	10.1546	12.3228	10.6253	11.5651	12.2906	12.6194	11.664	12.6275	11.206	12.6069	11.2743	12.3512	12.8345	11.0488	10.4232	11.6145	12.6172	10.4066	11.7489	12.605	0.0121304	0.0104144	0.0123746
Uqcrq	9.25567	9.25918	9.48012	10.6976	9.6561	10.2393	10.9708	11.0576	10.6138	11.4542	10.3847	11.0706	10.3345	11.1757	11.5192	10.0228	9.36965	10.4993	11.315	9.41277	10.5401	11.3049	0.0120769	0.00699365	0.0134894
Urah	0.708744	3.72187	0.766592	2.13788	2.36219	1.04224	2.16968	1.92722	2.89554	4.983	3.79459	5.21792	0	0.862991	4.35504	2.52524	1.56439	2.15378	4.66902	1.88985	2.06155	3.85474	0.0901109	0.0168638	0.126718
Usp51	2.44378	2.34052	1.63401	2.96389	3.11958	3.98476	0	0	1.77208	0	2.07696	0	0	0	0	3.28104	2.39215	1.92452	0	2.38447	1.75984	0	0.0380007	0.02455	0
Utp14b	6.17094	6.36277	6.60096	5.34625	5.85294	6.16955	5.51144	5.26214	6.06657	0	6.34836	0	3.94289	5.49874	3.86199	5.71509	6.26686	5.61327	1.931	6.2469	5.54529	2.34018	0.0197564	0.0111966	0.173975
Vmn2r87	2.87653	3.02033	3.9751	2.60921	3.30373	3.53534	1.85775	3.23414	1.77208	0	0	0	2.63894	1.39923	0	0	3.16203	2.23348	0	3.29392	1.95593	0.349808	0.030473	0.0209129	0.043726
Vsx1	1.53761	4.26992	1.92789	2.60921	2.51933	0	2.99972	2.24416	1.38422	0	3.17759	0	0	0	0	2.31147	2.22361	2.27782	0	2.56369	1.8408	0	0.0754351	0.0187334	0
Wdr76	4.82163	4.34398	4.41523	3.48587	4.27359	2.06291	4.40058	4.15537	3.04376	0	4.55669	0	4.06058	3.63961	2.79159	3.93263	4.37961	3.99661	1.39579	4.46361	3.7123	1.6078	0.015349	0.0124163	0.118033
Wdr89	9.49009	9.89355	9.75645	10.8002	9.91937	10.5579	11.1745	11.2213	10.9336	11.7304	10.6805	11.8021	10.509	11.454	11.9531	10.3109	9.825	10.7404	11.7663	9.76486	10.7735	11.7349	0.0122901	0.00647838	0.0130629
Wnt2b	3.3047	4.77724	3.23495	3.75177	3.80902	4.98747	3.4091	3.71669	3.17816	0	4.34448	0	3.14455	0.862991	2.95795	2.52524	3.55686	3.5629	0.431495	3.78148	3.63218	0.955235	0.044463	0.0112027	0.0872341
Xkr4	6.79113	6.4492	6.26181	6.1325	6.09692	5.43886	4.90056	6.13229	6.0838	4.02792	6.03085	0	6.26335	4.89036	4.81151	6.39647	6.3555	6.10805	4.41971	6.39977	5.92234	3.43245	0.0186232	0.00735384	0.145074
Xlr3a	3.10644	3.72187	2.56285	3.62493	2.51933	4.16597	3.62906	3.81575	4.40114	3.48651	2.07696	5.31487	4.95723	4.84997	5.19154	4.26558	2.83464	3.99086	5.02075	2.97762	3.86708	4.71072	0.0352184	0.0142552	0.0524685
Xlr3b	4.07549	3.19057	4.03803	4.6972	2.90844	5.98882	6.05768	4.76359	5.47503	4.983	5.57525	6.34335	2.63894	5.94466	5.37924	4.32385	3.6143	5.11931	5.66195	3.55313	4.94005	5.66256	0.0370645	0.0195097	0.0375887
Xpnpep3	7.01992	6.34485	6.47014	6.28711	6.2838	6.76899	5.42595	6.0533	5.60003	4.86162	6.40426	0	5.90264	5.00516	5.40828	5.79965	6.4075	5.97797	4.93339	6.52968	6.03024	3.81876	0.020994	0.00660378	0.159771
Xpo4	6.86366	6.63768	6.51508	6.30791	6.54375	6.88991	5.83258	5.33074	5.9208	4.58309	5.99489	4.60187	6.75741	5.11149	4.93638	6.75522	6.59072	6.1514	4.76912	6.64004	6.22368	4.80821	0.00987528	0.00820091	0.0162043
Zbtb16	6.95501	6.62288	7.20516	6.77921	7.47493	6.91546	6.20181	6.20719	6.54832	4.42067	7.07249	6.34335	6.08037	5.36182	4.57588	6.36905	7.08009	6.45869	4.96885	7.0645	6.52174	5.17543	0.0226861	0.00731291	0.0550554
Zbtb37	7.5062	7.29918	7.17747	6.45498	7.25788	5.96455	6.46729	6.44237	5.8621	6.17909	5.4744	5.57185	6.35835	4.62909	5.19154	6.32693	7.27853	6.34264	5.3817	7.31018	6.16887	5.39289	0.00875661	0.00777122	0.0407303
Zbtb39	6.31584	5.90546	5.95439	5.66912	5.28041	6.83742	5.36601	4.94958	4.86692	4.02792	5.1863	0	5.83817	5.11149	3.86199	5.77897	5.92993	5.51757	3.94495	5.86402	5.56156	3.25035	0.0268733	0.00935793	0.139788
Zdhhc23	4.91559	5.23204	5.17242	4.3415	4.90644	5.03486	3.72763	0.951891	2.89554	0	1.38382	0	4.89521	1.78928	1.42897	4.32385	5.04401	4.02574	0.714485	5.05662	3.44429	0.804562	0.0106204	0.02405	0.0587875
Zfas1	7.29515	7.25187	7.54558	9.10552	7.38077	8.47964	9.28306	9.48534	8.65093	9.59196	7.84274	9.97262	8.03583	9.50799	9.94801	8.18566	7.33796	8.56529	9.76999	7.36834	8.63359	9.75515	0.00810829	0.0110106	0.0149742
Zfp185	4.02016	4.02177	4.21188	4.07656	4.31706	4.66487	2.99972	2.50387	3.41438	0	3.61672	0	4.89521	3.54157	2.60351	4.14146	4.11682	3.84664	1.30176	4.14272	3.7891	1.53627	0.00918757	0.0122161	0.113425
Zfp383	6.67054	6.77788	6.50398	5.89206	6.16987	6.16955	6.03861	5.83452	5.80091	5.47203	5.57525	0	5.96435	4.92965	5.014	5.75799	6.58726	5.86329	4.97182	6.53057	5.87915	3.85392	0.0165975	0.00306314	0.161269
Zfp433	3.10644	3.02033	1.63401	2.31266	2.66102	3.98476	0.906742	0	2.73033	0	0	0	2.91378	0	0.884616	3.02415	2.84067	2.5215	0	2.60545	1.98405	0.221154	0.0422342	0.0221349	0.0276442
Zfp524	3.96262	3.02033	4.09834	5.49872	4.5167	4.2487	5.51144	5.96972	4.94442	7.58802	5.99489	7.18855	5.12874	6.32956	6.26987	4.5844	4.03048	5.31373	6.75905	3.8995	5.23513	6.844	0.0394856	0.00990343	0.0406101
Zfp551	4.53626	4.66614	3.84033	3.24836	4.27359	1.64101	2.42601	4.15537	3.70899	0	4.45448	0	4.1694	2.34881	0	4.7635	4.40492	3.93218	0	4.32908	3.57089	0.587202	0.0227786	0.016106	0.0734002
Zfp563	5.44306	5.63745	4.96133	5.15292	5.09305	4.72389	4.5154	3.4955	5.08794	0	4.90557	0	5.12874	2.75096	4.46968	4.26558	5.26806	4.81473	1.37548	5.28372	4.65944	1.80516	0.0194589	0.00857574	0.137459
Zfp871	7.31253	7.08912	7.03817	5.44342	6.98218	6.25208	5.16962	6.47304	5.60003	0	6.45808	0	5.83817	3.81771	5.19154	6.55083	7.06365	6.04512	1.90886	7.1055	5.97316	2.25231	0.00904773	0.0093836	0.166284
Zfp955a	4.57517	3.60625	4.89487	3.62493	4.22877	3.53534	3.90659	3.4955	4.6982	0	4.45448	0	2.63894	3.0651	1.42897	4.43378	4.40197	3.76576	0.714485	4.32626	3.84847	1.12352	0.0344827	0.0100344	0.0911987
Zfp955b	5.7456	3.82892	5.30628	4.84679	5.4462	6.01269	4.72079	5.78648	4.74227	3.78246	4.98104	0	4.8304	3.19976	2.38719	5.42685	5.37624	4.91391	2.79347	5.08175	5.16841	2.34235	0.053443	0.00754413	0.103944
Zg16	3.39447	3.72187	2.72464	4.25847	2.79003	4.7806	4.94221	4.81239	4.5573	4.86162	3.79459	5.00197	4.06058	5.11149	5.67045	3.1583	3.09225	4.40789	5.05673	3.15776	4.29556	5.16138	0.0301272	0.0118543	0.0221532
Zkscan16	7.88481	7.65245	7.212	6.59692	7.08635	6.90274	4.72079	5.92605	6.21468	5.62906	6.92741	5.64825	6.49007	4.58054	3.10709	6.63379	7.43222	6.54349	5.1048	7.4589	6.30156	4.74124	0.0233468	0.0112959	0.0748885
Zmym6	7.82956	7.936	7.67002	6.52769	7.494	7.12706	6.40908	5.42788	6.26086	2.6098	5.8813	5.11398	6.93744	6.1077	4.52376	6.93423	7.74979	6.46839	4.81887	7.73239	6.43819	4.58881	0.0120556	0.0100837	0.0920226
Zswim6	7.34103	7.05645	6.94271	6.3284	6.50668	6.71182	6.26881	5.85795	5.84199	1.82867	5.8813	4.43935	6.46893	6.20699	5.28844	6.4885	6.99958	6.29861	4.8639	6.96172	6.23096	4.44086	0.0216588	0.00507927	0.11782

## Sheet: iBAT
	Sample_1	Sample_2	Sample_3	Sample_4	Sample_5	Sample_6	Sample_7	Sample_8	Sample_9	Sample_10	Sample_11	Sample_12	Sample_13	Sample_14	Sample_15	Sample_17	Sample_18	Median	Median	Median	Mean	Mean	Mean	SEM	SEM	SEM
Gene name	I	I	II	I	I	II	I	II	II	I	I	III	I	I	I	III	III	I	II	III	I	II	III	I	II	III
1110002E22Rik	1.31314	3.87249	7.45166	2.6262	4.51056	6.97472	5.36786	7.57044	7.60371	1.57885	0.941578	7.26496	3.28868	4.78017	5.27464	5.0833	4.46531	3.58059	7.51105	5.0833	3.35542	7.40013	5.60452	0.016685	0.018189	0.163423
1110065P20Rik	8.2009	7.31011	8.53219	7.27544	7.28519	7.5765	7.99217	7.02461	7.59587	8.46252	7.38917	8.43852	8.10971	7.86901	8.09631	10.6126	9.51823	7.93059	7.58619	9.51823	7.79905	7.68229	9.5231	0.00443976	0.03909	0.120781
1190005I06Rik	3.19637	2.65696	2.38391	2.6262	2.21172	2.34164	2.79193	2.8684	3.31669	2.31458	3.06437	3.98697	3.23368	3.45009	2.28324	6.28116	4.46531	2.72445	2.62616	4.46531	2.78292	2.72766	4.91115	0.00438969	0.0287305	0.134482
1700047M11Rik	1.31314	3.5378	1.6368	2.28702	1.77464	2.96001	2.52117	2.59504	1.63651	2.31458	0.941578	0	1.83129	3.29657	2.76587	0	0	2.3008	2.11592	0	2.25837	2.20709	0	0.00822542	0.0422078	0
1700109H08Rik	4.39541	5.4161	5.4676	4.25618	4.34853	4.41576	3.68382	4.9365	4.98104	3.31366	5.13189	3.24629	4.51919	3.71539	3.95456	0	2.50757	4.30235	4.95877	2.50757	4.27347	4.95022	1.91795	0.00650275	0.0268696	0.189063
1700120C14Rik	2.94142	2.47219	4.53309	1.84277	2.54672	4.58835	4.31917	4.81255	4.32064	3.16176	3.47598	5.99113	3.48983	2.70401	3.54055	6.13872	5.26652	3.05159	4.56072	5.99113	3.04944	4.56366	5.79879	0.00700387	0.0126321	0.0518701
1810044D09Rik	3.76775	3.44041	4.39524	3.32976	3.8398	2.68371	4.48104	3.62581	4.49943	4.89801	2.70571	5.03714	4.18419	3.58883	4.12414	6.92648	6.13191	3.80377	4.01053	6.13191	3.83596	3.80105	6.03184	0.00623994	0.0525392	0.105404
2010001A14Rik	4.97447	2.96778	5.74803	4.81575	4.26013	4.58835	5.09522	4.71206	4.90691	5.41729	4.64018	4.98975	5.27229	4.30413	5.75972	7.43314	6.8989	4.89511	4.80948	6.8989	4.7507	4.98884	6.44059	0.00784476	0.0326773	0.142728
2200002D01Rik	3.41296	3.44041	3.39148	3.32976	2.21172	2.96001	2.79193	2.8684	3.1553	2.31458	2.48624	2.88106	2.2188	2.4364	3.65571	6.13872	4.92083	2.63908	3.05766	4.92083	2.82985	3.0938	4.64687	0.0057155	0.0144832	0.182891
2310002L09Rik	1.98901	2.26024	6.87081	1.84277	1.14454	5.98614	4.03619	5.64846	6.37948	1.57885	0.941578	7.25498	2.92203	2.4364	4.41315	6.28116	6.24766	2.12462	6.18281	6.28116	2.35648	6.22122	6.5946	0.01148	0.032881	0.0635721
2310020H05Rik	0	0	3.39148	0	0	2.96001	1.75285	2.73818	3.39109	0	0	3.98697	0	0	1.5528	0	1.74128	0	3.17555	1.74128	0.330564	3.12019	1.90941	0.00698484	0.0203667	0.222088
2310040G24Rik	3.98624	3.87249	5.83057	3.66009	4.06522	4.81379	4.93677	5.43386	5.64493	3.57654	3.47598	6.27431	4.15489	3.45009	4.59731	6.92648	6.03212	3.92937	5.53939	6.27431	3.97756	5.43079	6.41097	0.00488288	0.0276316	0.0513971
2310065F04Rik	1.31314	3.10122	5.39712	3.66009	3.57251	5.55805	3.68382	5.36934	5.81671	1.57885	0	6.83975	2.32785	3.12475	4.59731	3.96561	5.30978	3.11299	5.47759	5.30978	2.69595	5.53531	5.37171	0.0138246	0.0128263	0.159786
2310069B03Rik	8.1603	7.76706	7.54425	5.8877	6.07878	5.23339	5.59707	5.39117	5.41465	6.64912	5.81346	4.40339	6.02156	6.49763	5.70728	4.91868	5.54518	6.05017	5.40291	4.91868	6.418	5.89587	4.95575	0.00882752	0.0688668	0.0635328
2410006H16Rik	5.57808	3.33596	6.56809	4.60187	5.07427	4.66748	5.52464	4.67694	4.49943	5.9217	4.88457	6.015	5.32586	5.83956	5.75972	8.21489	7.38694	5.42525	4.67221	7.38694	5.18462	5.10299	7.20561	0.00778367	0.0612584	0.123455
2610016A17Rik	4.90467	4.42424	5.24491	4.74792	4.06522	4.94663	4.69418	4.81255	4.4654	4.45066	4.47083	5.8915	5.21666	5.38609	4.12414	8.14208	6.66906	4.5825	4.87959	6.66906	4.64846	4.86737	6.90088	0.00432127	0.020201	0.127006
2610021A01Rik	6.70314	6.3991	6.77679	6.6338	6.44235	6.45616	6.12384	6.4064	6.45078	6.77226	6.87035	4.89001	6.38551	7.03541	6.23751	0	5.22193	6.53808	6.45347	4.89001	6.56033	6.52253	3.37065	0.00290158	0.0106853	0.324864
3425401B19Rik	1.69029	5.30981	7.82492	3.66009	4.72389	7.8804	5.76368	8.38	8.02178	1.57885	1.91146	8.05684	4.21291	3.83174	5.59632	5.0833	3.66863	4.02232	7.95109	5.0833	3.8279	8.02678	5.60292	0.0161073	0.0156028	0.248864
3930402G23Rik	5.46139	4.26269	4.24282	2.90062	5.26805	4.41576	4.23087	2.98783	2.76555	4.89801	1.91146	4.78287	3.58078	4.94425	6.03967	6.13872	6.05772	4.58035	3.61533	6.05772	4.34978	3.60299	5.65977	0.0125818	0.0529063	0.0845
4833417C18Rik	2.63154	1.3313	4.65891	1.84277	2.8184	3.19181	3.21658	3.83141	3.5937	2.99197	2.48624	3.53748	2.61285	3.29657	3.12688	5.70545	4.53987	2.72497	3.71255	4.53987	2.63551	3.81896	4.59427	0.0062617	0.0386915	0.120556
4930447C04Rik	1.98901	3.5378	2.64947	3.32976	2.54672	2.68371	2.52117	3.29625	3.52927	0.995415	3.47598	0	3.44211	2.4364	2.28324	0	1.11879	2.53394	2.98998	0	2.65576	3.03968	0.372931	0.00812512	0.0275876	0.0717707
4930515G01Rik	0.801082	0.814054	1.6368	2.90062	2.8184	3.19181	1.75285	2.59504	2.38356	2.31458	1.91146	2.39083	3.17651	2.4364	2.76587	5.36504	4.02072	2.37549	2.4893	4.02072	2.16918	2.4518	3.92553	0.00841137	0.0401335	0.165488
4930590J08Rik	2.94142	4.08075	2.38391	2.6262	2.8184	2.34164	3.21658	2.8684	3.65537	1.99312	1.91146	1.64261	2.52396	0	2.95763	0	0	2.7223	2.62616	0	2.50695	2.81233	0.547537	0.0107431	0.0381703	0.105373
4932438A13Rik	8.59084	9.21952	8.79457	8.82978	9.11457	9.38724	8.88108	9.01803	8.89506	7.85504	9.10731	7.30424	8.6496	8.40338	8.73949	6.9692	6.85577	8.78463	8.95655	6.9692	8.73906	9.02372	7.04307	0.00402768	0.0161874	0.0259093
4933408B17Rik	1.98901	2.26024	3.06766	3.32976	2.8184	3.56683	1.75285	2.73818	1.63651	2.31458	3.215	3.98697	0.791618	3.83174	2.95763	5.70545	0	2.56649	2.90292	3.98697	2.52608	2.75229	3.2308	0.00888636	0.0511343	0.325213
5430431A17Rik	1.31314	2.65696	5.66047	2.28702	2.21172	5.42775	2.18756	2.98783	4.49943	0	3.06437	7.17248	1.068	0	1.5528	0	0	1.87018	4.96359	0	1.63416	4.64387	2.39083	0.0105034	0.0757881	0.460115
5830444B04Rik	3.19637	3.87249	4.65891	3.80064	4.72389	2.34164	4.62657	4.17128	3.87866	3.69196	3.88844	2.39083	3.93119	2.70401	3.12688	0	1.74128	3.83657	4.02497	1.74128	3.75624	3.76262	1.37737	0.00630543	0.062531	0.137362
5930412G12Rik	0	1.3313	4.32105	0	0	4.50463	1.75285	2.8684	3.23825	0	0.941578	5.03714	1.068	0	2.76587	0	0	0.470789	3.77965	0	0.785959	3.73308	1.67905	0.00962908	0.0501758	0.323133
8030462N17Rik	7.05689	6.76363	7.21609	7.22643	7.22808	7.06516	6.901	7.35408	7.17413	7.32179	7.11034	2.88106	6.90436	7.55879	7.07078	4.91868	5.86817	7.09056	7.19511	4.91868	7.11421	7.20237	4.55597	0.00231872	0.00746765	0.169581
9930021J03Rik	7.64895	8.15636	7.51959	7.90089	8.05613	7.82107	7.93742	7.98358	8.02763	7.27628	8.14319	5.54317	7.59165	7.90265	7.74612	4.73283	5.71569	7.90177	7.90232	5.54317	7.83596	7.83796	5.33057	0.00274966	0.0143806	0.05831
9930111J21Rik1	4.44542	5.13408	3.97895	4.15506	4.85038	3.72316	4.62657	4.17128	4.43055	3.16176	4.52951	0	4.26869	4.03959	4.70819	0	3.20188	4.48747	4.07511	0	4.39192	4.07599	1.06729	0.00542277	0.0187047	0.205401
9930111J21Rik2	6.21914	6.84199	5.2845	6.12009	5.88549	5.92304	5.36786	5.80303	5.76169	5.5456	6.01175	0	5.76458	5.42366	5.75972	0	0	5.82504	5.78236	0	5.89399	5.69306	0	0.00437629	0.0175527	0
A530013C23Rik	4.58584	4.01461	5.11919	4.35067	4.90969	5.33384	5.96869	5.63022	5.3967	5.99096	5.3753	5.66886	5.52223	5.34752	5.97461	7.87633	7.29306	5.36141	5.36527	7.29306	5.20401	5.36999	6.94608	0.00711856	0.0131419	0.127101
A930016O22Rik	1.31314	2.0117	4.93246	2.28702	1.14454	5.38156	2.79193	5.30179	4.93205	1.57885	1.50653	7.41603	2.92203	0	3.65571	3.05512	6.03212	1.79527	5.11713	6.03212	1.92115	5.13696	5.50109	0.0104687	0.0149131	0.247603
AB124611	2.94142	2.0117	3.06766	2.28702	3.71233	3.39147	2.79193	3.47042	3.5937	3.31366	2.89615	4.08042	3.78584	3.58883	3.65571	5.80314	4.86392	3.12754	3.43094	4.86392	3.09846	3.38081	4.91583	0.00618749	0.0140464	0.0958366
AV039307	2.79478	2.47219	2.64947	3.50436	0	3.56683	2.52117	2.8684	2.76555	2.99197	2.22728	1.04345	2.2188	2.92966	2.28324	0	0	2.49668	2.81698	0	2.39435	2.96256	0.347817	0.0093466	0.0257907	0.0669373
Aarsd1	2.79478	3.44041	4.32105	1.84277	3.8398	3.19181	1.12771	2.73818	2.87329	3.45108	1.91146	1.64261	2.32785	2.10758	3.12688	0	0	2.56132	3.03255	0	2.59703	3.28108	0.547537	0.00870175	0.0449323	0.105373
Abat	2.44743	4.14398	4.46581	4.15506	2.54672	5.23339	3.68382	4.17128	4.32064	2.79949	4.40965	3.77966	3.66633	3.71539	4.202	0	1.74128	3.69961	4.39322	1.74128	3.57699	4.54778	1.84031	0.00724187	0.0295393	0.210197
Abca9	5.33441	6.45003	6.99532	6.59572	6.68235	7.23063	6.8721	6.60628	7.05333	6.01332	7.16689	5.3689	6.72657	6.28957	6.70682	0	4.53987	6.63904	7.02432	4.53987	6.48378	6.97139	3.30292	0.00512003	0.0164491	0.321144
Abra	0	3.87249	5.88309	2.28702	2.21172	5.599	4.03619	6.1489	5.46718	0	1.50653	6.74302	2.92203	0	2.95763	3.05512	4.12128	2.24937	5.74104	4.12128	1.97936	5.77454	4.6398	0.0155585	0.0189988	0.210871
Acly	14.7927	14.8078	15.3314	13.8331	13.5254	13.1817	12.8505	13.5672	13.405	12.727	13.5747	12.6279	13.2451	12.1864	12.7414	11.3033	11.6771	13.3853	13.4861	11.6771	13.4284	13.8713	11.8694	0.00871308	0.061634	0.0758823
Acox2	4.23403	4.31858	3.52967	4.43935	3.57251	2.34164	3.54424	3.29625	3.65537	3.89832	3.6969	1.64261	3.62419	4.59501	3.76235	0	1.74128	3.83034	3.41296	1.64261	3.96855	3.20573	1.12796	0.00392119	0.0371854	0.108677
Acsl6	0.801082	0.814054	3.65577	1.19755	2.54672	2.68371	1.75285	2.8684	3.46183	0	0.941578	3.98697	1.068	2.10758	2.76587	0	2.17471	1.13277	3.16512	2.17471	1.39953	3.16743	2.05389	0.00871086	0.0290598	0.221803
Acss2os	5.13548	5.16489	6.34288	5.26721	3.71233	4.11063	4.99154	4.40382	4.90691	3.45108	4.20882	3.24629	4.65097	4.30413	4.34614	0	1.11879	4.49855	4.65537	1.11879	4.52326	4.94106	1.45503	0.0062902	0.0619194	0.183228
Acta1	7.66487	10.3887	13.1477	9.1254	10.5448	13.3852	11.5361	13.5258	13.5446	6.6774	6.46695	15.0625	10.0215	9.90478	11.7267	12.4685	12.3183	9.96316	13.4555	12.4685	9.40573	13.4008	13.2831	0.0188582	0.0114462	0.17143
Actc1	2.44743	3.10122	6.03006	1.84277	4.16597	5.8229	3.81109	3.5502	4.88133	0.995415	2.48624	6.42445	2.85072	3.58883	2.76587	3.05512	3.20188	2.8083	5.35212	3.20188	2.80556	5.07112	4.22715	0.00942817	0.070655	0.211593
Actn1	6.6508	7.14218	6.61542	6.5164	6.94588	7.05047	6.61735	6.49979	6.25552	6.14069	6.58233	5.69864	6.48894	6.3297	6.37832	0	4.30352	6.54936	6.55761	4.30352	6.57926	6.6053	3.33405	0.00291542	0.0207841	0.330049
Actn2	3.91703	6.0975	9.15908	4.88053	5.47856	9.13221	7.01114	9.28031	9.46992	4.57616	4.20882	10.8945	5.35192	4.8916	6.75927	7.65869	7.29306	5.12176	9.2197	7.65869	5.31726	9.26038	8.61543	0.010379	0.00961457	0.220247
Actn3	5.53253	8.02815	10.391	6.4107	8.6327	11.0985	9.21899	11.1074	11.0293	3.99139	4.97181	12.1945	7.747	7.25969	9.26217	9.66637	9.37538	7.50334	11.0639	9.66637	7.10551	10.9066	10.4121	0.0182405	0.0215911	0.172271
Adam22	4.11545	5.28197	4.65891	4.88053	4.72389	5.23339	5.23797	5.1564	5.02843	4.51478	5.16928	2.88106	4.65097	4.6594	4.59731	0	2.77784	4.69164	5.09241	2.77784	4.78315	5.01928	1.8863	0.00365596	0.0159181	0.1816
Adamts1	7.70649	8.29514	7.60805	7.25114	8.08858	7.2436	7.92341	7.84808	7.95284	6.34848	7.86986	6.2544	7.25787	7.28032	6.42777	4.91868	6.00606	7.4934	7.72806	6.00606	7.44491	7.66314	5.72638	0.00662616	0.0196709	0.078936
Adamtsl1	3.91703	4.93393	4.82918	4.67674	4.96666	4.88174	3.54424	4.77982	4.43055	4.7985	4.58591	3.24629	4.42414	4.72105	4.27587	0	2.50757	4.63132	4.8045	2.50757	4.48441	4.73032	1.91795	0.00458202	0.0127585	0.189063
Adap2	5.46139	5.94607	4.93246	5.91888	5.35597	5.95494	5.28258	5.23092	5.44988	5.38335	6.05234	3.77966	5.77425	5.56484	5.70728	4.51945	3.37479	5.63606	5.3404	3.77966	5.64469	5.39205	3.8913	0.00273993	0.0269395	0.0644933
Adcy1	1.31314	3.22336	3.23864	0	2.21172	1.8924	1.75285	2.98783	3.5937	0.995415	0	2.06469	1.97235	0	1.5528	4.51945	3.00539	1.43297	3.11323	3.00539	1.30216	2.92814	3.19651	0.0107572	0.0458669	0.13761
Adcy2	2.23635	2.65696	3.97895	1.84277	3.57251	5.71529	3.01982	4.99469	5.5507	1.99312	2.22728	6.03848	2.52396	3.71539	3.76235	0	3.37479	2.59046	5.2727	3.37479	2.75505	5.05991	3.13776	0.00722547	0.0489887	0.336246
Adcy9	7.07289	7.47902	7.18505	8.44152	8.68457	8.28348	8.60189	8.33284	7.96507	7.86737	8.58489	5.50996	8.03327	7.84151	8.12658	5.80314	6.35481	8.07992	8.12427	5.80314	8.07335	7.94161	5.8893	0.00527565	0.0331282	0.0476626
Adgrd1	4.05229	5.33712	5.77607	4.35067	5.07427	5.67756	3.54424	4.77982	5.02843	3.79883	5.24127	4.47398	5.15879	3.83174	4.202	0	3.37479	4.27634	5.35299	3.37479	4.45912	5.31547	2.61626	0.00679916	0.0304602	0.25905
Adgrl2	7.32749	7.90121	7.23642	6.93768	7.14413	6.73861	7.18571	7.69852	7.60371	6.21976	7.27375	4.89001	7.25787	6.36874	6.73329	4.73283	4.86392	7.16492	7.42007	4.86392	7.03496	7.31932	4.82892	0.0049286	0.0272137	0.00935916
Aff3	3.19637	3.44041	3.77173	3.50436	3.24418	4.32104	3.81109	4.40382	4.07197	2.99197	3.97545	2.88106	3.58078	3.45009	3.27833	0	2.77784	3.44525	4.1965	2.77784	3.4473	4.14214	1.8863	0.00292976	0.0177736	0.1816
Agbl1	0	2.96778	3.77173	1.19755	0	4.21967	1.12771	3.95381	4.53268	0	0	3.24629	0.449437	0	2.54464	0	0	0.224719	4.08674	0	0.828711	4.11947	1.0821	0.0112166	0.0207021	0.208249
Agbl2	4.28985	4.47431	2.87367	4.25618	4.51056	2.68371	2.79193	2.25747	3.92947	3.69196	4.47083	2.65667	3.70728	4.03959	3.41539	0	1.74128	4.14788	2.77869	1.74128	3.96479	2.93608	1.46598	0.00560545	0.0444133	0.149951
Ahr	7.82459	8.50839	7.47751	7.63593	7.09387	7.36726	7.34141	7.64046	7.13136	7.37457	7.77603	6.49404	7.64794	7.93553	7.30933	3.58103	6.05772	7.64194	7.42239	6.05772	7.64476	7.40415	5.3776	0.00402918	0.013356	0.174566
Aim2	2.79478	2.47219	3.39148	3.32976	3.41766	3.39147	0	1.81599	2.38356	2.57731	1.50653	0	3.39276	3.83174	2.76587	0	0	2.78032	2.88752	0	2.60886	2.74563	0	0.0112467	0.048808	0
Akap11	8.08341	8.36647	7.78407	8.11121	8.2522	8.42113	8.19831	7.93238	8.01003	7.55311	8.38088	6.74302	7.93327	8.25498	8.11656	5.36504	6.39553	8.15744	7.97121	6.39553	8.12504	8.0369	6.16786	0.00242223	0.0170478	0.079627
Akap5	5.30762	5.91014	5.56726	5.21792	4.34853	4.32104	5.40868	5.77008	6.19451	4.38357	5.58352	3.77966	5.60039	4.6594	4.65382	0	0	5.26277	5.66867	0	5.10736	5.46322	1.25989	0.0055412	0.050316	0.242465
Akap6	1.98901	4.14398	6.14204	2.6262	3.8398	6.13277	3.92803	5.94262	6.24553	0.995415	3.59067	6.2342	2.85072	4.03959	3.86166	4.91868	1.74128	3.71523	6.13741	4.91868	3.18651	6.11574	4.29805	0.0104891	0.00788905	0.256652
Aldh1l2	2.44743	3.22336	3.39148	3.13109	3.95691	3.19181	1.75285	2.98783	3.5937	2.31458	3.79585	1.04345	2.77571	0	2.95763	0	0	2.86667	3.29164	0	2.63554	3.2912	0.347817	0.0113873	0.0162769	0.0669373
Alg10b	7.61657	7.96826	8.18533	8.23406	8.10136	8.13129	8.07058	8.3101	8.25629	7.99647	8.55695	4.89001	8.11162	8.24452	8.02313	4.73283	5.22193	8.08597	8.22081	4.89001	8.09235	8.22075	4.94826	0.00239389	0.00490868	0.0277438
Alms1	4.93999	5.22462	5.90865	4.88053	5.17441	5.18042	5.59707	5.13067	5.6142	5.23898	6.25723	2.06469	4.84692	5.63057	4.99737	0	1.74128	5.19951	5.39731	1.74128	5.27877	5.45848	1.26866	0.00439306	0.0231523	0.123392
Alpk1	4.83132	5.6519	4.93246	4.43935	5.55486	5.06825	4.31917	3.83141	4.88133	4.3132	5.3753	1.64261	5.15879	5.8115	4.65382	0	0	4.99506	4.9069	0	5.01092	4.67836	0.547537	0.00572915	0.0356326	0.105373
Alpk2	1.31314	2.0117	5.11919	2.6262	0	5.85706	3.81109	5.89757	5.71901	0	0	6.21372	1.068	0	3.27833	0	4.38668	1.19057	5.78803	4.38668	1.41085	5.64821	3.53347	0.0145967	0.0225541	0.354836
Alpk3	1.98901	4.96928	7.24648	3.66009	4.85038	7.30676	5.63197	7.84808	7.82449	2.31458	3.06437	8.35215	3.48983	3.58883	5.41203	3.05512	5.54518	3.62446	7.56562	5.54518	3.89704	7.55645	5.65081	0.0127012	0.0202626	0.294455
Als2	7.46114	8.03233	7.66164	7.63593	7.86707	7.56621	7.18571	7.62673	7.57208	6.9334	7.53952	6.54412	7.48088	7.2068	7.30051	0	5.83894	7.47101	7.59941	5.83894	7.46433	7.60667	4.12768	0.00328782	0.00285448	0.399114
Amhr2	1.31314	2.65696	2.38391	1.84277	3.24418	2.96001	1.75285	2.8684	2.22988	2.57731	2.70571	4.72616	2.52396	2.4364	2.76587	0	4.21528	2.55064	2.62616	4.21528	2.38191	2.61055	2.98048	0.00573625	0.0223864	0.288198
Amot	5.19517	6.08144	7.42534	4.15506	5.59155	7.51364	5.91303	6.96035	7.08169	3.16176	5.99102	7.02747	5.32586	5.34752	5.59632	4.26895	4.53987	5.46954	7.25351	4.53987	5.23587	7.24525	5.27876	0.00912415	0.0166297	0.168941
Ampd1	3.07452	4.65882	7.78407	3.50436	5.51722	8.0075	6.30775	8.23664	8.40509	2.57731	1.91146	9.03383	5.21666	2.10758	6.63846	6.9692	6.56578	4.08159	8.12207	6.9692	4.15141	8.10832	7.52294	0.0174304	0.0169188	0.147103
Angpt2	4.05229	4.14398	3.39148	3.13109	4.51056	3.72316	4.69418	4.26884	4.24241	3.57654	4.79172	2.06469	3.8962	3.58883	3.27833	0	0	3.97425	3.98279	0	3.96637	3.90647	0.688231	0.00578935	0.0265898	0.13245
Ank1	2.63154	4.7832	7.37122	4.25618	5.31268	7.31906	5.28258	7.34851	7.46421	2.99197	3.79585	7.97402	4.34851	3.9394	4.41315	5.60066	4.38668	4.30234	7.35986	5.60066	4.1755	7.37575	5.98712	0.00879739	0.00392003	0.202736
Ankhd1	8.75354	9.40034	8.82173	9.0358	9.32801	9.11819	9.00938	9.12775	9.09609	8.33514	9.30714	7.53637	8.78008	8.39867	8.82503	6.7417	6.85577	8.9172	9.10714	6.85577	8.91731	9.04094	7.04461	0.00370968	0.00917124	0.0477416
Ankrd2	1.31314	3.71483	6.61542	1.84277	3.71233	7.49207	4.48104	6.73135	6.78329	0	0	8.32853	2.2188	4.6594	3.95456	5.60066	4.97558	2.96557	6.75732	5.60066	2.58969	6.90553	6.30159	0.0176346	0.0248293	0.19811
Ankrd52	8.42623	9.32048	8.81499	9.41231	9.60644	9.22014	9.2725	9.26413	9.28109	7.84884	9.27534	7.21432	8.95496	8.37009	8.88232	4.26895	6.94078	9.11373	9.24213	6.94078	8.93695	9.14509	6.14135	0.00559548	0.0138474	0.180812
Ano5	0.801082	4.20456	6.64614	2.6262	4.34853	7.23063	5.09522	7.10607	7.28559	0	0.941578	6.8793	3.34166	4.45689	4.47719	2.21902	5.12837	3.77311	7.16835	5.12837	3.02929	7.06711	4.74223	0.0183437	0.0181576	0.261557
Ap4e1	6.40756	7.13441	6.85775	6.70708	7.2512	6.87822	6.48999	6.62482	6.78329	5.89786	6.68916	4.66712	6.77552	6.88193	6.39499	5.0833	3.00539	6.69812	6.82052	4.66712	6.66297	6.78602	4.25193	0.00392128	0.00718406	0.122157
Apaf1	5.88039	6.34631	5.39712	6.34335	5.91474	6.29107	5.76368	5.95733	5.81671	5.57597	6.20417	4.60557	5.65373	5.46027	5.47611	0	4.46531	5.82203	5.88702	4.46531	5.86187	5.86556	3.02363	0.00338559	0.0231418	0.291053
Apc	9.07281	9.50189	9.19068	9.13207	9.39959	9.22014	9.1664	9.32919	9.27741	8.07831	9.41029	7.72907	9.07715	8.70742	8.87936	6.41079	7.46555	9.10461	9.24877	7.46555	9.04253	9.25435	7.2018	0.00417382	0.00384558	0.0775102
Apobec2	3.84432	5.8162	8.80482	4.74792	5.69633	9.01229	7.25451	9.29486	9.45483	3.79883	1.91146	10.838	5.37752	4.99504	7.43557	8.12329	8.47578	5.18628	9.15357	8.47578	5.08777	9.1417	9.14568	0.016537	0.018105	0.164014
Apoc1	12.3723	11.5808	12.5161	11.1126	11.5508	11.3052	11.6962	11.1242	11.2165	12.7648	11.5078	12.4655	11.9374	11.8216	11.8005	14.5804	13.5162	11.7483	11.2608	13.5162	11.8145	11.5405	13.5207	0.00466006	0.0409125	0.117493
Aqp4	0	3.10122	5.80358	0	3.71233	5.12543	3.21658	5.61174	6.15235	0	0.941578	5.03714	2.42924	1.68097	4.04184	3.96561	3.00539	2.05511	5.70766	3.96561	1.91238	5.67328	4.00271	0.016029	0.026771	0.112932
Arhgap20	2.23635	1.71125	3.97895	0	0	4.41576	2.79193	4.64095	4.98104	2.57731	1.91146	3.39922	2.92203	2.10758	1.96376	0	0	2.03567	4.52835	0	1.82217	4.50417	1.13307	0.0103571	0.0262646	0.21806
Arhgap28	5.5092	5.89184	5.02885	3.9287	5.12521	5.12543	4.99154	5.34717	5.66005	3.89832	5.05407	4.25093	5.17348	5.69344	5.41203	2.21902	3.37479	5.14934	5.2363	3.37479	5.06778	5.29037	3.28158	0.00672433	0.0175108	0.11324
Arhgap32	7.64895	8.33295	7.70605	8.34726	8.68881	8.42113	8.23282	7.77524	7.82784	7.6562	8.00526	6.89224	7.92244	7.79927	7.92896	5.48765	6.08288	7.96711	7.80154	6.08288	8.05629	7.93256	6.15426	0.00336854	0.0205942	0.0783343
Arhgap5	10.8011	10.5263	11.1173	10.2273	10.0586	10.0446	10.1411	10.2777	10.2866	10.396	10.4334	7.91815	10.1872	10.4235	10.2655	8.17894	9.24773	10.3307	10.2822	8.17894	10.346	10.4316	8.44828	0.00217597	0.0294186	0.0782799
Arhgef16	2.79478	3.5378	3.39148	2.90062	2.21172	2.34164	1.75285	3.83141	2.87329	2.57731	2.89615	1.64261	2.32785	2.70401	1.96376	0	0	2.64066	3.13239	0	2.56669	3.10945	0.547537	0.00521004	0.0402799	0.105373
Arhgef26	4.34359	4.82238	4.65891	4.5229	4.96666	3.8642	4.93677	5.05063	5.07431	4.69161	4.34576	3.39922	4.12498	2.4364	3.65571	0	2.50757	4.43433	4.85477	2.50757	4.28468	4.66201	1.96893	0.0076349	0.0353098	0.195829
Arid4a	7.15785	7.42276	6.97126	7.57851	7.26262	7.42533	7.27673	7.60354	7.48559	6.84888	7.57478	5.96686	7.12818	6.86837	6.87075	4.91868	5.43228	7.21024	7.45546	5.43228	7.19894	7.37143	5.43927	0.0027724	0.0173036	0.0582363
Arl5c	2.44743	2.26024	1.6368	1.19755	1.77464	1.8924	1.12771	1.17665	1.3684	1.99312	1.91146	3.53748	1.83129	3.71539	0.975944	5.60066	3.00539	1.87137	1.5026	3.53748	1.92348	1.51856	4.04784	0.00795305	0.0195386	0.152316
Arpp21	0	2.65696	3.87906	1.84277	0	4.58835	1.75285	4.06664	3.71451	0.995415	0	4.25093	1.068	0	1.5528	0	0	1.03171	3.97285	0	0.986879	4.06214	1.41698	0.00962119	0.0236974	0.272697
Art1	2.23635	4.86053	7.33397	3.50436	4.65622	7.40239	5.69933	7.4508	7.43374	1.99312	0.941578	8.90243	3.58078	4.38253	6.08147	6.63961	6.94078	3.98165	7.41806	6.94078	3.79363	7.40522	7.49427	0.0166751	0.00322255	0.136529
Art5	1.31314	1.71125	4.65891	0	1.77464	3.99267	0	4.56616	4.20165	0	0	6.52762	1.97235	2.92966	1.96376	4.91868	2.17471	1.51219	4.38391	4.91868	1.16648	4.35485	4.54034	0.010814	0.0194904	0.244553
Asb10	2.79478	2.96778	5.07473	2.90062	2.8184	5.23339	3.92803	5.83523	5.81671	2.99197	2.89615	6.85305	3.34166	1.68097	4.41315	5.60066	4.12128	2.9342	5.52505	5.60066	3.07335	5.49002	5.52499	0.00727083	0.0245858	0.15194
Asb11	1.31314	3.87249	5.69025	1.84277	3.04694	5.78792	4.40238	6.24793	6.70524	0	0	7.54459	2.42924	2.10758	4.5385	0	4.53987	2.26841	6.01793	4.53987	2.3553	6.10784	4.02815	0.016414	0.0291648	0.422026
Asb12	0	1.3313	4.82918	0	1.14454	2.68371	3.01982	3.89391	4.24241	0.995415	0.941578	4.08042	1.068	2.10758	3.27833	0	1.74128	1.10627	4.06816	1.74128	1.38866	3.9123	1.94057	0.0111182	0.0565895	0.2275
Asb14	0.801082	2.82072	5.50159	1.19755	3.8398	5.71529	3.68382	5.97189	6.16301	0	0	6.78527	2.52396	2.92966	4.27587	4.91868	4.02072	2.67234	5.84359	4.91868	2.20725	5.83794	5.24156	0.0159387	0.0181065	0.156697
Asb15	0	2.47219	6.12033	1.84277	3.71233	6.10461	5.40868	6.83852	6.57566	1.57885	0	5.99113	2.98998	1.0726	4.34614	0	5.43228	2.15748	6.348	5.43228	2.34236	6.40978	3.8078	0.0179965	0.0224839	0.367719
Asb16	0	3.10122	5.4676	0	3.71233	5.42775	4.69418	6.06989	5.97021	0.995415	1.50653	6.86623	2.92203	2.10758	4.59731	3.96561	4.02072	2.5148	5.7189	4.02072	2.36366	5.73386	4.95085	0.0173017	0.0208346	0.184333
Asb18	0.801082	0.814054	2.87367	1.19755	0	4.74249	1.75285	3.89391	4.35821	0	0	4.60557	0.449437	0	2.28324	0	2.50757	0.62526	4.12606	2.50757	0.729821	3.96707	2.37105	0.00809651	0.0504557	0.256202
Asb2	3.51017	4.26269	7.22629	3.9287	4.51056	7.29435	5.28258	7.9655	7.81776	2.79949	2.48624	8.76842	3.8962	3.58883	5.2007	5.98067	4.97558	3.91245	7.55605	5.98067	3.94662	7.57597	6.57489	0.00915633	0.0231554	0.218333
Asb5	2.44743	3.33596	7.19547	1.84277	3.57251	6.21409	4.48104	6.67907	6.76242	0.995415	1.91146	6.90507	2.61285	1.68097	5.08217	6.52973	6.17933	2.53014	6.72075	6.52973	2.79626	6.71276	6.53804	0.013035	0.0251373	0.040327
Aspm	0.801082	3.71483	2.64947	2.28702	1.14454	2.96001	2.18756	2.25747	3.1553	1.57885	2.70571	0	2.32785	2.10758	2.95763	0	0	2.23729	2.80474	0	2.18127	2.75556	0	0.00857021	0.0244985	0
Asxl3	2.94142	4.37238	2.05819	2.28702	3.04694	2.34164	2.79193	4.17128	3.77133	1.57885	2.89615	0	2.2188	0	1.5528	0	0	2.53948	3.05649	0	2.36863	3.08561	0	0.0116378	0.0651318	0
Atad2b	7.56094	7.98563	7.48602	7.79564	8.21153	7.92938	7.89496	8.1907	7.80761	7.52225	8.09056	6.71415	7.41444	7.85533	7.54419	0	6.39553	7.82548	7.8685	6.39553	7.78754	7.85343	4.36989	0.00268158	0.0182791	0.420866
Atad5	4.17595	4.31858	4.82918	4.5229	4.34853	3.56683	4.62657	4.74634	4.43055	3.69196	3.59067	2.65667	3.8962	4.03959	4.47719	0	1.74128	4.24727	4.58844	1.74128	4.16881	4.39322	1.46598	0.00355504	0.0360676	0.149951
Atg9a	7.11213	7.78204	7.83161	8.04916	7.88196	7.62686	7.54738	8.18759	8.07353	6.84888	7.85273	6.75724	7.58067	7.55032	7.74612	3.05512	4.53987	7.66339	7.95257	4.53987	7.59514	7.9299	4.78407	0.00366239	0.0156676	0.207012
Atm	6.40756	7.11087	6.9093	6.85949	7.1066	7.09409	6.50888	6.91586	6.83751	6.20039	6.85896	4.60557	6.62872	5.1375	6.66619	4.73283	4.97558	6.64745	6.91258	4.73283	6.54852	6.93919	4.77133	0.00574906	0.00682478	0.0208873
Atp11c	8.38197	8.33634	8.11571	8.42533	8.74688	8.61824	8.45372	8.655	8.60587	7.6913	8.65246	6.65461	8.06709	8.11847	8.25542	5.60066	6.98148	8.35915	8.61205	6.65461	8.3129	8.49871	6.41225	0.00303563	0.0160115	0.0801788
Atp1b4	0	0	4.65891	0	0	3.19181	1.12771	3.69765	2.05786	0	0	4.32917	0	0	0	0	0	0	3.44473	0	0.112771	3.40156	1.44306	0.00356613	0.0676821	0.277717
Atp2a1	8.02704	10.6169	12.9461	9.29244	10.8598	13.414	11.6889	13.6175	13.6106	6.56077	6.49667	14.4231	9.68415	9.42228	11.6807	11.1045	11.5436	9.55322	13.5123	11.5436	9.43296	13.3971	12.3571	0.0190058	0.0196943	0.200297
Atp4b	5.00814	4.01461	4.65891	4.67674	4.58523	2.34164	3.81109	4.01133	3.06728	3.31366	2.70571	2.06469	3.58078	3.83174	4.202	0	2.17471	3.92318	3.5393	2.06469	3.97297	3.51979	1.41314	0.00686096	0.0638601	0.136116
Atp5e	12.3499	11.0322	13.0072	11.032	11.2793	11.0523	11.856	11.0787	11.3419	12.6699	11.1679	12.6272	11.9238	11.9214	12.1416	15.3728	14.0257	11.8887	11.2103	14.0257	11.7374	11.62	14.0086	0.00579252	0.0583758	0.152542
Atp5g1	3.98624	4.42424	5.36055	3.32976	3.95691	5.85706	3.68382	5.49563	5.71901	3.69196	2.22728	7.62434	3.44211	4.8916	4.202	7.09025	5.68317	3.82443	5.60732	7.09025	3.78359	5.60806	6.79925	0.00718588	0.0138919	0.111419
Atp5k	11.795	10.9483	11.9331	11.2166	11.0831	10.9698	11.4731	10.9947	11.136	12.0087	10.81	12.3539	11.3446	11.5924	11.584	13.9989	13.0375	11.4089	11.0653	13.0375	11.3856	11.2584	13.1301	0.00378571	0.0284822	0.0918245
Atp7a	5.80576	5.75676	5.88309	6.5164	5.88549	6.31584	5.73186	6.58749	6.18408	6.07841	6.14909	1.04345	5.80287	5.66235	6.30963	0	3.00539	5.84563	6.24996	1.04345	5.96986	6.24263	1.34961	0.00282177	0.0182926	0.169545
Atrx	9.39579	10.1631	9.86489	9.42865	9.72057	9.83568	9.56885	9.87082	9.85956	8.94794	10.0669	7.69253	9.49395	9.443	9.34172	7.73494	8.2164	9.46848	9.86222	7.73494	9.55705	9.85774	7.88129	0.00354493	0.000963058	0.0323316
Atxn1l	8.42623	8.89819	8.37604	8.78394	8.89366	8.53629	8.39905	8.358	8.42735	7.95085	8.69154	7.19355	8.47091	8.33602	8.47125	6.88245	6.56578	8.47108	8.4017	6.88245	8.53217	8.42442	6.8806	0.00291785	0.00500965	0.0348764
B230119M05Rik	3.41296	2.96778	1.03905	3.32976	3.04694	0	3.01982	2.05355	2.64911	3.89832	1.91146	0	3.23368	3.45009	3.27833	2.21902	1.74128	3.25601	1.5463	1.74128	3.15491	1.43543	1.3201	0.00513105	0.0728214	0.12977
B230206H07Rik	1.31314	2.26024	3.39148	1.19755	2.21172	4.58835	3.01982	1.53145	3.23825	0	1.50653	1.04345	0.791618	0	0.975944	0	1.11879	1.25534	3.31486	1.04345	1.32766	3.18738	0.720748	0.00971839	0.0786364	0.0694802
B230217C12Rik	3.60124	2.65696	2.64947	3.13109	3.57251	2.34164	3.01982	3.5502	2.38356	3.57654	3.97545	0	3.05487	3.12475	1.5528	0	1.11879	3.12792	2.51652	0	3.1266	2.73122	0.372931	0.00671739	0.0351717	0.0717707
B3galt1	2.23635	1.71125	2.64947	1.19755	1.14454	2.34164	2.18756	3.09813	3.82599	0.995415	2.22728	2.06469	1.29985	0	2.28324	0	4.30352	1.50555	2.8738	2.06469	1.5283	2.97881	2.12274	0.00742104	0.0402854	0.23915
BC016548	1.98901	0	1.6368	0	1.14454	0	3.21658	1.81599	2.64911	0.995415	1.50653	2.06469	2.42924	2.4364	2.28324	3.05512	4.67834	1.74777	1.7264	3.05512	1.60009	1.52548	3.26605	0.0107084	0.0692823	0.146614
BC048679	0	0	2.87367	0	0	3.19181	0	3.20059	3.5937	0	0	3.98697	0.449437	0	2.28324	0	2.17471	0	3.1962	2.17471	0.273268	3.21494	2.05389	0.00720219	0.0184231	0.221803
Bach2	4.83132	5.30981	4.07238	4.67674	4.43182	4.94663	3.68382	4.01133	4.20165	2.99197	4.74295	2.06469	3.99872	4.30413	4.70819	0	3.20188	4.55428	4.13701	2.06469	4.36795	4.308	1.75552	0.00663275	0.0270678	0.180353
Batf3	0.801082	2.82072	2.05819	0	2.54672	2.96001	2.52117	1.81599	2.76555	3.31366	0.941578	3.39922	2.2188	2.4364	2.76587	5.23104	2.77784	2.47878	2.41187	3.39922	2.0366	2.39994	3.8027	0.0107181	0.0343304	0.141711
Bcat1	2.44743	3.22336	2.64947	3.66009	3.41766	3.99267	2.18756	2.25747	2.52244	3.69196	2.48624	1.64261	3.74709	4.03959	2.95763	0	1.11879	3.32051	2.58596	1.11879	3.18586	2.85551	0.920468	0.00638004	0.0484683	0.0932302
Bcl9	6.24761	6.87032	6.00658	6.5164	6.12956	6.04659	6.02228	6.47955	6.615	5.161	6.90401	5.57563	6.38551	6.40675	5.85919	0	2.17471	6.31656	6.26307	2.17471	6.25026	6.28693	2.58345	0.00508971	0.0191312	0.312244
Bco2	1.69029	2.26024	3.23864	1.19755	1.77464	2.34164	2.79193	2.05355	2.05786	2.57731	2.48624	3.0752	3.39276	1.68097	2.28324	5.89463	2.77784	2.27174	2.19975	3.0752	2.21352	2.42292	3.91589	0.00643006	0.0350167	0.19112
Bdh1	1.31314	2.0117	4.07238	1.19755	1.77464	4.66748	1.75285	3.95381	3.97855	2.31458	2.70571	5.03714	1.29985	0	0	2.21902	1.11879	1.53299	4.02546	2.21902	1.437	4.16805	2.79165	0.00891019	0.0210528	0.224551
Bdp1	7.92936	8.51738	8.28627	7.94699	8.16968	8.52571	8.10204	8.38273	8.20823	7.66329	8.45466	6.71415	7.64531	7.81349	7.88242	3.05512	6.29148	7.93818	8.3345	6.29148	8.01246	8.35074	5.35358	0.00299563	0.00854679	0.222413
Bin1	6.98262	7.46671	8.52807	7.16274	7.35087	8.34495	7.44316	8.5054	8.71851	6.94509	7.15762	10.134	7.10538	6.58311	7.68642	8.93921	7.96903	7.16018	8.51674	8.93921	7.18837	8.52423	9.01409	0.00315031	0.00956441	0.120494
Birc6	9.56654	10.2501	9.98389	9.78442	10.1506	10.0297	9.72853	9.93632	9.82894	8.64547	10.0915	8.50324	9.40419	9.27334	9.60439	7.30559	7.79729	9.66646	9.9601	7.79729	9.64991	9.94472	7.86871	0.00477293	0.00538098	0.0668901
Bmp5	4.93999	4.37238	5.02885	5.49117	4.34853	4.21967	5.28258	5.20651	5.30347	5.45046	5.58352	2.65667	5.0985	5.78288	5.65287	4.73283	0	5.36652	5.11768	2.65667	5.20029	4.93962	2.46317	0.0050926	0.0308286	0.263594
Bmpr1b	1.98901	0.814054	2.64947	3.13109	3.41766	3.99267	1.12771	3.5502	3.1553	0	0	1.64261	2.32785	2.10758	1.96376	0	0	1.97638	3.35275	0	1.68787	3.33691	0.547537	0.0118334	0.0357411	0.105373
Brwd3	6.6401	7.04613	6.66125	6.84333	7.08103	7.21755	6.91524	7.06591	7.16885	5.66342	7.23018	5.17064	6.71155	5.92063	6.62439	3.58103	5.4709	6.77744	7.11738	5.17064	6.6676	7.02839	4.74086	0.00504844	0.0157993	0.112844
Bves	2.23635	2.0117	5.24491	2.6262	2.8184	5.4725	3.81109	5.41267	5.64493	2.31458	2.22728	5.33137	2.2188	0	3.27833	4.51945	4.02072	2.27547	5.44259	4.51945	2.35427	5.44375	4.62385	0.00998636	0.0103204	0.0735032
C1qtnf3	1.31314	1.71125	6.95908	0	1.77464	5.38156	1.75285	1.81599	3.23825	1.57885	0	4.72616	1.83129	2.70401	2.76587	0	0	1.73205	4.3099	0	1.54319	4.34872	1.57539	0.00935015	0.142195	0.303183
C2cd3	6.90431	7.72114	7.44294	7.76164	7.83683	7.40239	7.59237	7.61286	7.59193	6.45035	7.55372	6.62389	7.17637	7.01093	7.49864	2.21902	4.30352	7.52618	7.51744	4.30352	7.35063	7.51253	4.38215	0.00449649	0.00658927	0.244832
C2cd4d	0.801082	1.71125	1.6368	1.19755	1.14454	1.8924	0	1.81599	2.05786	0.995415	1.50653	2.06469	1.49955	1.68097	3.27833	5.0833	2.50757	1.34855	1.8542	2.50757	1.38152	1.85076	3.21852	0.00837353	0.0109219	0.181117
Cacna1c	5.25249	6.35969	5.83057	6.03727	5.85564	5.71529	5.32585	5.73637	5.8955	3.99139	6.07222	3.98697	5.62196	4.83696	5.27464	0	4.67834	5.4739	5.78347	3.98697	5.46281	5.79443	2.88843	0.00694468	0.0052485	0.280581
Cacna1s	2.94142	6.0652	8.16426	5.36101	6.22605	8.81788	6.66867	9.13747	9.13585	2.31458	3.47598	9.71852	4.84692	5.46027	6.92915	7.16566	6.47369	5.41064	8.97686	7.16566	5.02893	8.81386	7.78596	0.0160807	0.0286501	0.189893
Cacnb1	4.44542	5.19506	6.80429	5.49117	5.35597	7.16398	5.66604	7.04541	7.13136	4.07882	4.92885	8.16214	4.9698	5.46027	5.97461	6.34743	5.8091	5.27552	7.08839	6.34743	5.1566	7.03626	6.77289	0.00570399	0.0101584	0.136985
Cacng1	0	1.71125	4.71792	1.84277	3.24418	4.81379	3.68382	5.45475	5.28408	0.995415	0	7.1511	2.52396	1.68097	4.47719	4.51945	3.66863	1.77701	5.04894	4.51945	2.01596	5.06764	5.11306	0.0149111	0.0223442	0.201726
Calca	1.69029	1.71125	3.06766	1.19755	1.14454	0	2.79193	2.8684	2.22988	2.99197	2.70571	2.39083	2.2188	2.70401	2.95763	4.51945	4.61076	2.46141	2.54914	4.51945	2.21137	2.04149	3.84035	0.00720957	0.0879452	0.139572
Camk1d	2.63154	3.62903	4.77462	3.80064	3.8398	4.81379	3.68382	3.83141	4.49943	3.89832	3.97545	1.64261	4.09443	4.72105	4.04184	0	1.74128	3.86906	4.63703	1.64261	3.83159	4.47981	1.12796	0.0052	0.0283962	0.108677
Camk2a	3.19637	4.31858	6.89659	3.9287	5.22199	7.17756	4.99154	7.40861	7.40261	1.57885	3.215	7.69253	4.12498	4.5276	5.44443	4.73283	5.22193	4.22178	7.29008	5.22193	4.0548	7.22134	5.88243	0.0115746	0.0151085	0.176284
Cap2	4.54054	5.33712	7.05376	4.94253	5.43885	7.30676	5.88437	7.07942	7.35229	4.51478	4.52951	7.96792	4.8098	4.03959	5.59632	5.80314	5.54518	4.87617	7.19309	5.80314	4.96334	7.19806	6.43875	0.00583122	0.00958098	0.147841
Capn3	1.31314	4.26269	6.34288	2.6262	3.04694	6.62426	4.55564	6.71414	6.91519	1.57885	0.941578	7.54459	3.48983	1.68097	4.65382	3.05512	4.74289	2.83657	6.6692	4.74289	2.81497	6.64912	5.1142	0.0139965	0.0148526	0.251961
Casq1	4.39541	7.62468	10.2974	6.32018	8.14521	10.5634	8.47309	10.4771	10.6002	4.69161	3.97545	11.6989	6.62872	7.39823	8.58823	9.0328	8.91103	7.01347	10.5203	9.0328	6.62408	10.4845	9.88092	0.0173205	0.00843703	0.175069
Casq2	4.75405	4.56951	6.88376	3.9287	4.72389	6.45616	4.99154	6.25985	6.84414	4.94531	4.58591	6.99183	4.29579	4.72105	4.81116	0	3.52918	4.72247	6.65015	3.52918	4.63269	6.61098	3.507	0.00317017	0.0189584	0.388441
Casr	0.801082	1.3313	3.77173	1.19755	3.04694	3.56683	2.18756	3.62581	4.07197	0	0.941578	3.66365	0	1.68097	1.96376	0	1.11879	1.26442	3.69877	1.11879	1.31507	3.75908	1.59415	0.00954048	0.0141045	0.208612
Cav3	1.31314	2.96778	5.93376	1.84277	0	5.12543	3.01982	4.67694	5.44988	0	0	6.27431	2.2188	0	3.41539	5.0833	4.46531	1.57796	5.28765	5.0833	1.47777	5.2965	5.27431	0.0140622	0.0331259	0.102167
Cavin4	3.51017	3.71483	6.22576	4.25618	4.06522	6.60429	5.19193	6.45902	6.41557	2.57731	4.20882	7.19355	3.53602	4.8916	4.59731	4.91868	4.46531	4.13702	6.4373	4.91868	4.05494	6.42616	5.52585	0.00761309	0.00975488	0.16244
Ccdc107	7.77166	7.08693	7.73491	6.82698	7.01503	6.66339	7.03741	6.24793	6.37948	7.52225	7.05148	8.11873	7.13194	7.03541	7.47531	9.9431	8.96276	7.0692	6.52144	8.96276	7.19544	6.75643	9.0082	0.00292988	0.0421855	0.101448
Ccdc136	0.801082	0.814054	4.32105	2.28702	1.14454	2.96001	1.12771	2.25747	2.76555	0.995415	0	3.66365	1.67493	2.70401	1.5528	0	1.11879	1.13613	2.86278	1.11879	1.31016	3.07602	1.59415	0.00779644	0.0550799	0.208612
Ccdc144b	5.07322	4.26269	3.77173	4.04631	4.72389	4.58835	4.48104	4.36022	4.02602	3.69196	3.215	3.0752	4.90087	1.68097	3.41539	0	1.74128	4.1545	4.19312	1.74128	3.94914	4.18658	1.60549	0.0101077	0.0225189	0.171343
Ccdc152	6.05163	4.8977	5.80358	4.74792	4.72389	5.00872	5.19193	4.44615	5.30347	6.12023	4.79172	6.12876	5.72525	6.11686	6.12209	8.51797	7.41692	5.45859	5.1561	7.41692	5.44892	5.14048	7.35455	0.00633197	0.0354604	0.132869
Ccdc22	1.69029	1.3313	2.64947	1.19755	3.24418	1.2365	1.12771	1.53145	2.52244	1.57885	1.91146	4.32917	1.49955	1.0726	1.96376	0	3.66863	1.5392	2.02694	3.66863	1.66172	1.98497	2.66594	0.00636712	0.04414	0.259141
Ccdc73	3.91703	3.44041	4.65891	3.50436	3.41766	2.96001	3.54424	4.01133	3.65537	4.07882	3.35138	4.78287	3.86034	4.22122	3.54055	6.9692	5.50852	3.54239	3.83335	5.50852	3.6876	3.8214	5.75353	0.00306059	0.0442977	0.12373
Ccdc88a	7.36045	7.02109	6.85775	7.44566	7.22808	7.58671	7.28771	7.51683	7.43374	7.15075	7.52517	6.27431	7.23705	6.86837	7.33548	3.96561	5.43228	7.26238	7.47529	5.43228	7.24598	7.34876	5.22407	0.00195309	0.0208286	0.129817
Ccl5	3.19637	3.33596	1.03905	2.90062	2.54672	2.68371	1.12771	2.25747	3.1553	3.31366	3.06437	3.39922	3.11697	3.71539	3.41539	7.30559	4.67834	3.15667	2.47059	4.67834	2.97332	2.28388	5.12772	0.00720005	0.0567056	0.221286
Ccl8	0.801082	2.47219	4.53309	0	3.41766	2.34164	2.79193	0.705098	3.46183	4.23923	3.47598	5.47597	3.39276	3.9394	3.27833	6.9692	4.46531	3.33554	2.90174	5.47597	2.78086	2.76042	5.63682	0.0136332	0.102279	0.139964
Ccser1	3.51017	4.42424	3.23864	4.43935	3.24418	4.50463	3.54424	3.5502	4.11651	4.45066	4.20882	1.64261	4.54201	4.59501	4.04184	0	3.66863	4.31653	3.83335	1.64261	4.10005	3.85249	1.77041	0.00493073	0.035414	0.204184
Cct6b	2.94142	2.65696	3.06766	1.19755	2.8184	2.68371	4.62657	3.83141	3.39109	3.99139	2.70571	4.08042	3.82357	4.22122	3.54055	6.28116	5.50852	3.24098	3.22937	5.50852	3.25233	3.24347	5.29004	0.00996842	0.0304417	0.124058
Cd209d	2.63154	3.44041	3.06766	2.90062	3.24418	3.99267	3.01982	3.5502	4.39483	3.45108	3.215	5.96686	3.78584	2.10758	2.76587	3.05512	3.37479	3.11741	3.77144	3.37479	3.05619	3.75134	4.13226	0.00481493	0.0357253	0.177426
Cd209g	2.23635	2.47219	4.16011	1.19755	2.54672	3.99267	3.54424	3.29625	3.65537	3.99139	3.79585	4.72616	4.15489	3.12475	3.95456	5.80314	5.17591	3.3345	3.82402	5.17591	3.10185	3.7761	5.23507	0.00965243	0.023914	0.0601025
Cd3d	1.69029	0	2.05819	0	1.14454	1.8924	2.52117	0.705098	2.38356	3.16176	0	2.65667	1.97235	2.10758	2.54464	5.70545	3.00539	1.83132	1.97529	3.00539	1.51423	1.75981	3.78917	0.0117371	0.0457589	0.185409
Cd3e	1.31314	1.71125	2.38391	3.13109	1.77464	1.8924	2.18756	1.17665	2.52244	1.57885	1.91146	3.66365	2.10083	3.9394	1.96376	5.60066	0	1.93761	2.13816	3.66365	2.1612	1.99385	3.0881	0.00790121	0.0380115	0.316038
Cd52	4.58584	4.14398	5.50159	4.67674	3.8398	3.8642	4.55564	2.98783	5.3226	5.60571	4.58591	5.69864	4.69234	5.63057	4.95302	7.55032	6.24766	4.63132	4.5934	6.24766	4.72696	4.41906	6.49887	0.00561707	0.0752128	0.105673
Cd8a	1.98901	1.3313	2.87367	0	0	0	0	2.25747	2.52244	3.16176	0	3.88703	1.83129	0	1.96376	5.89463	0	0.665649	2.38996	3.88703	1.02771	1.91339	3.26055	0.0117252	0.0812702	0.332982
Cdk12	7.8619	8.39924	7.98365	8.17717	8.21741	8.42683	8.20991	8.30724	8.04789	7.22928	8.37689	6.19295	7.9568	8.05405	7.95167	4.26895	5.83894	8.11561	8.17756	5.83894	8.04343	8.1914	5.43361	0.00337556	0.0131399	0.113782
Cdk5r1	0.801082	3.22336	3.77173	3.13109	2.8184	1.8924	3.81109	3.95381	3.71451	3.16176	3.35138	2.06469	3.28868	3.12475	2.54464	0	0	3.14643	3.74312	0	2.92562	3.33311	0.688231	0.00816069	0.0603674	0.13245
Cdkl5	5.38655	6.16002	6.39806	6.3886	7.22808	6.18749	6.45143	5.95733	6.21513	6.71882	5.92697	4.47398	5.66417	5.26714	6.34438	2.21902	5.07922	6.2522	6.20131	4.47398	6.15362	6.1895	3.92407	0.0060731	0.0112999	0.167479
Cdon	7.17277	7.56239	6.9468	7.34595	7.1066	6.91111	7.08856	7.33731	7.65368	6.83638	7.56779	6.06159	7.76892	7.27004	6.74634	5.36504	5.39259	7.22141	7.14205	5.39259	7.24658	7.21222	5.60641	0.00325695	0.0219983	0.0438266
Cdt1	2.79478	4.08075	3.06766	2.6262	3.8398	2.34164	3.38969	3.38596	3.82599	1.57885	3.79585	1.64261	3.58078	3.71539	3.12688	0	1.11879	3.48523	3.22681	1.11879	3.2529	3.15531	0.920468	0.00751713	0.0390771	0.0932302
Ceacam1	7.7319	8.30209	7.30539	7.22643	7.75024	7.15027	6.901	6.97488	7.14217	6.86126	7.1761	4.94074	7.08998	7.2068	7.00713	5.70545	5.8091	7.19145	7.14622	5.70545	7.32529	7.14318	5.4851	0.00459234	0.00843859	0.0526961
Cep170	7.63285	7.80178	7.91595	7.81234	7.71741	7.82107	7.89496	7.79993	8.14783	7.0677	8.05605	5.66886	7.62942	7.04749	7.15149	5.70545	5.07922	7.67513	7.86851	5.66886	7.58115	7.92119	5.48451	0.00362512	0.00995566	0.0390518
Cfap46	1.31314	2.0117	3.23864	3.50436	2.8184	2.34164	4.13681	2.73818	2.22988	2.57731	0.941578	0	2.10083	0	2.76587	0	0	2.33907	2.53991	0	2.217	2.63709	0	0.0122702	0.0285314	0
Cfap74	3.07452	4.20456	4.16011	3.9287	4.16597	2.96001	3.54424	4.52725	3.97855	1.57885	3.35138	2.06469	3.44211	1.0726	2.95763	0	2.77784	3.39675	4.06933	2.06469	3.13206	3.90648	1.61418	0.0104645	0.0419369	0.160298
Chac1	3.84432	3.33596	4.07238	3.80064	3.95691	6.16039	4.55564	5.47533	5.83015	3.16176	3.6969	7.39799	4.47245	6.26908	5.50712	5.80314	5.54518	3.90061	5.65274	5.80314	4.26008	5.38456	6.24877	0.00976214	0.0574017	0.111508
Chchd1	9.1217	7.64668	10.1698	8.12465	8.43995	8.27719	8.88471	7.96913	8.41403	9.52221	8.30312	9.15962	8.79796	8.90296	8.97671	11.5324	10.3145	8.84133	8.34561	10.3145	8.67206	8.70753	10.3355	0.00544996	0.0620262	0.131839
Chm	7.6111	7.37084	7.60805	7.5085	7.64071	7.30676	6.99783	7.32034	7.46421	7.92749	7.45877	5.29283	7.5245	7.82757	7.74612	5.36504	6.60104	7.5678	7.39228	5.36504	7.56134	7.42484	5.75297	0.00261698	0.00883727	0.0817037
Chmp4c	3.60124	2.82072	2.05819	1.84277	3.24418	4.41576	3.01982	3.5502	3.52927	2.57731	3.35138	0	2.98998	2.70401	2.54464	0	0	2.90535	3.53974	0	2.86961	3.38835	0	0.00496654	0.0611409	0
Chrna1	0	0	4.07238	0	0	4.21967	1.12771	4.31525	4.62805	0	0	5.75642	0.449437	0	1.96376	3.05512	3.00539	0	4.26746	3.05512	0.354091	4.30884	3.93897	0.00672994	0.0146933	0.174906
Chrnd	0	1.3313	3.52967	0	0	2.96001	0	0.705098	1.03883	0	0	3.39922	0	0	0.975944	0	0	0	1.99942	0	0.230724	2.0584	1.13307	0.00493568	0.0872652	0.21806
Chst3	2.94142	2.82072	3.39148	1.19755	4.16597	1.2365	1.75285	2.98783	3.1553	1.99312	3.79585	0	2.77571	4.5276	2.54464	0	0	2.79821	3.07156	0	2.85154	2.69278	0	0.0106548	0.0615543	0
Cilp	2.63154	3.33596	8.13749	0	3.71233	7.37907	3.54424	6.24793	5.97021	2.57731	2.22728	7.60087	2.2188	2.70401	4.41315	0	4.30352	2.66777	6.8135	4.30352	2.73646	6.93367	3.96813	0.0119389	0.0629779	0.423502
Ckm	7.05689	9.50792	12.1418	8.48904	9.8128	12.517	10.8014	12.5981	12.6076	6.40031	5.78965	14.3029	9.23949	8.7996	11.1579	12.655	12.1831	9.01954	12.5576	12.655	8.7055	12.4661	13.047	0.0179975	0.0137511	0.123661
Ckmt2	4.67239	6.53505	9.88595	4.74792	6.76497	9.68931	7.58348	9.70424	10.0416	2.79949	2.48624	11.1183	5.88547	5.34752	7.71326	8.21489	7.98245	5.6165	9.7951	8.21489	5.45358	9.83029	9.10522	0.018162	0.0104287	0.194141
Clca3a1	1.31314	2.82072	2.64947	1.19755	2.8184	3.56683	1.75285	2.59504	3.06728	1.99312	0.941578	0	2.32785	1.68097	3.27833	0	0	1.87298	2.85838	0	2.01245	2.96965	0	0.00780478	0.0281598	0
Clcn1	1.31314	3.9453	6.416	0	3.57251	6.73861	5.09522	6.31799	6.95252	0.995415	0.941578	6.96757	2.85072	2.4364	4.5385	0	1.74128	2.64356	6.5773	1.74128	2.56888	6.60628	2.90295	0.017179	0.0182829	0.402904
Clec4n	1.69029	0.814054	1.6368	1.84277	1.77464	3.56683	0	2.4361	2.38356	3.89832	2.48624	4.16819	3.05487	3.12475	2.54464	6.13872	1.74128	2.1645	2.40983	4.16819	2.12306	2.50582	4.01606	0.0115186	0.0497486	0.244741
Clip4	1.98901	4.7832	6.93441	1.19755	3.95691	7.49207	4.99154	7.21412	7.55196	2.31458	2.22728	6.31334	2.98998	3.71539	4.86001	2.21902	5.07922	3.35269	7.35309	5.07922	3.30255	7.29814	4.53719	0.0135219	0.0177288	0.233365
Cmah	3.84432	4.74292	5.16233	3.32976	4.06522	3.8642	2.79193	3.5502	4.43055	3.57654	3.97545	2.88106	4.60836	4.94425	3.76235	0	0	3.90989	4.14737	0	3.96411	4.25182	0.960353	0.0066452	0.0442455	0.18482
Cmip	5.72706	6.86094	5.599	5.72082	6.17861	6.01668	5.94113	6.19927	6.00616	5.12036	6.3084	3.98697	5.9466	5.53082	6.12209	0	4.61076	5.94386	6.01142	3.98697	5.94568	5.95528	2.86591	0.00472144	0.0158452	0.277941
Cmtm7	4.34359	4.5227	4.53309	4.15506	4.16597	5.06825	3.21658	4.11991	4.4654	5.20052	3.59067	5.50996	4.58658	4.45689	4.70819	7.40229	6.00606	4.40024	4.49925	6.00606	4.29467	4.54666	6.3061	0.00562873	0.0244993	0.109022
Cnksr1	1.31314	2.82072	4.53309	2.28702	0	5.18042	3.38969	4.9365	5.53438	0	0	6.65461	1.49955	1.0726	3.54055	6.06186	3.37479	1.40634	5.05846	6.06186	1.59233	5.0461	5.36375	0.0137359	0.0263107	0.1942
Cobl	2.23635	2.26024	4.93246	2.28702	1.14454	5.63881	3.81109	5.1564	4.74614	2.31458	1.50653	6.12876	1.83129	2.70401	2.76587	6.34743	3.66863	2.27363	5.04443	6.12876	2.28615	5.11845	5.38161	0.00734249	0.0240827	0.165278
Colq	0	0.814054	3.87906	0	0	1.2365	1.75285	3.09813	3.77133	0.995415	0	4.83743	0.449437	0	1.96376	0	3.20188	0.224719	3.43473	3.20188	0.597552	2.99625	2.67977	0.00761117	0.0764376	0.273402
Cox6a2	3.07452	4.86053	8.12118	3.50436	4.51056	7.71331	6.37109	8.09418	8.25878	2.99197	1.91146	10.1902	4.34851	5.22521	6.53696	8.0654	7.71922	4.42954	8.10768	8.0654	4.33352	8.04687	8.65826	0.0149257	0.0146098	0.148656
Cox8b	13.3958	12.6122	13.7854	12.7055	12.5491	12.3743	12.9691	12.2287	12.5618	13.8152	12.4418	13.8006	13.1642	13.2865	13.3435	15.8835	14.8156	13.0666	12.4681	14.8156	13.0283	12.7376	14.8332	0.0044638	0.0444829	0.115729
Cpt1a	7.65428	7.9595	7.22629	7.59791	7.6231	7.51364	7.85859	7.77108	7.58799	7.05697	7.54664	6.77132	7.74208	8.18013	8.14147	4.91868	5.71569	7.69818	7.55081	5.71569	7.73607	7.52475	5.8019	0.00326956	0.0141549	0.103258
Cpt1b	6.52851	7.99423	7.24648	6.95282	7.32931	7.51364	6.9433	7.46116	7.26596	6.9334	7.38917	5.25324	7.13194	6.69487	7.44361	0	4.74289	7.04238	7.36356	4.74289	7.13412	7.37181	3.33204	0.00422689	0.00846356	0.321877
Crhr2	1.31314	3.10122	5.93376	1.84277	3.24418	5.33384	2.52117	5.32466	5.5507	0.995415	1.50653	6.42445	2.32785	3.29657	3.12688	3.05512	3.00539	2.42451	5.44227	3.05512	2.32757	5.53574	4.16165	0.00867108	0.017823	0.217756
Crim1	8.10302	8.5816	7.75619	7.97693	8.18176	8.0376	8.04491	8.12382	8.26868	7.01325	7.94185	6.2544	7.77375	7.3207	7.63822	3.05512	6.05772	7.95939	8.08071	6.05772	7.8576	8.04657	5.12241	0.00447492	0.0134872	0.199226
Crip1	7.998	7.61356	8.17483	7.16274	7.42389	7.40239	7.58348	7.11265	7.21054	8.1856	7.21238	8.28992	7.71974	7.77767	7.5367	10.8281	8.99955	7.59852	7.30646	8.99955	7.62138	7.4751	9.37251	0.00319652	0.0301099	0.145504
Crkl	7.74195	8.18671	7.84491	7.95453	8.4043	8.15208	8.14495	8.18134	8.14783	7.83006	8.041	6.29396	7.76165	7.94847	7.51398	0	6.58352	7.9515	8.14995	6.29396	7.95276	8.08154	4.29249	0.00256452	0.00990324	0.413358
Cryab	6.76353	7.11876	9.53024	7.27544	7.1066	9.45571	7.99887	9.59914	9.89354	7.3396	6.80058	11.4024	7.38003	6.88193	7.79718	9.00227	8.83903	7.1971	9.56469	9.00227	7.24625	9.61966	9.74792	0.00407915	0.0119846	0.159465
Csrp3	1.31314	3.71483	7.64653	3.13109	3.04694	7.58671	4.87984	7.23841	7.38906	2.57731	1.50653	8.86023	3.78584	3.45009	5.2007	6.06186	5.64989	3.29059	7.48788	6.06186	3.26063	7.46518	6.85732	0.0126063	0.0116859	0.194084
Cst6	0	0	3.39148	1.19755	1.14454	2.96001	1.75285	3.83141	2.87329	0	0	4.32917	0.449437	0	2.54464	4.26895	4.21528	0.224719	3.17575	4.26895	0.708902	3.26405	4.27113	0.00910943	0.0275581	0.00633123
Ctsw	1.69029	2.65696	3.06766	2.28702	3.04694	1.8924	0	2.59504	3.06728	2.57731	3.215	4.08042	2.61285	3.12475	2.76587	6.79016	1.74128	2.6349	2.83116	4.08042	2.3977	2.6556	4.20395	0.00952252	0.0347127	0.280745
Cttnbp2	1.69029	3.44041	2.64947	2.6262	2.21172	3.39147	1.12771	3.62581	2.52244	1.57885	4.88457	0	2.61285	4.30413	2.95763	0	0	2.61953	3.02047	0	2.74344	3.0473	0	0.0119914	0.033982	0
Ctxn3	0	0.814054	3.52967	0	1.77464	3.99267	0	3.29625	3.23825	1.57885	0	4.25093	0.449437	0	2.54464	0	0	0.224719	3.41296	0	0.716162	3.51421	1.41698	0.00934113	0.0214337	0.272697
Cutal	2.44743	0.814054	1.03905	3.13109	1.77464	1.2365	1.12771	1.53145	1.3684	2.31458	2.22728	3.66365	3.11697	2.70401	0.975944	4.26895	2.50757	2.27093	1.30245	3.66365	2.06337	1.29385	3.48005	0.00856357	0.0130216	0.0994362
Cyba	5.93393	5.33712	6.81784	5.31487	5.22199	5.67756	5.82529	5.25494	5.76169	6.36597	5.20572	6.89224	5.76458	6.74024	5.92954	8.65512	7.03401	5.79493	5.71963	7.03401	5.76393	5.87801	7.52712	0.00512601	0.0415396	0.108827
Cyp26b1	5.55549	5.9637	6.18451	5.05907	8.29732	5.12543	5.23797	5.32466	6.49362	4.57616	4.64018	4.66712	4.58658	3.71539	4.70819	0	4.46531	4.88363	5.75458	4.46531	5.234	5.78205	3.04414	0.0123996	0.0412795	0.293137
Cyyr1	9.52062	10.0796	8.88104	8.89002	9.397	9.3607	8.75616	8.8089	8.68193	8.6878	8.9604	6.10672	8.93031	9.0118	8.58823	6.83705	6.20247	8.94536	8.84497	6.20247	9.0822	8.93314	6.38208	0.00456051	0.0185426	0.0441014
Dach2	0.801082	0.814054	1.6368	0	0	3.19181	0	3.38596	3.06728	1.57885	0	0	0.791618	1.68097	0.975944	0	0	0.79635	3.12955	0	0.664252	2.82046	0	0.00648902	0.0499956	0
Dclk2	4.44542	5.39025	4.46581	5.11399	4.90969	4.81379	4.03619	4.36022	4.39483	3.31366	4.58591	3.53748	4.06323	4.8916	3.76235	3.05512	2.17471	4.51566	4.43032	3.05512	4.45123	4.50866	2.92244	0.00652746	0.0130072	0.0767783
Dctpp1	7.39268	6.49923	8.36685	6.79373	6.68235	6.16039	6.97082	6.45902	6.71975	7.99647	6.90401	7.75056	7.58067	7.07135	7.65216	9.75449	9.01597	7.02109	6.58939	9.01597	7.15435	6.9265	8.84034	0.00480832	0.0616908	0.112605
Ddit4l	3.30872	4.31858	7.93473	3.9287	4.16597	6.82744	5.73186	7.80806	8.2108	2.57731	3.59067	8.52418	4.37416	5.34752	6.10192	7.92054	6.61835	4.24227	7.8714	7.92054	4.34454	7.69526	7.68769	0.0110503	0.0376555	0.108225
Ddt	7.54955	6.91632	7.1209	7.02624	6.85826	6.68257	7.10106	6.55885	6.69059	7.78527	6.78862	7.9801	7.1469	7.51595	7.34409	9.76665	8.95597	7.12398	6.68658	8.95597	7.20323	6.76323	8.90091	0.00332416	0.0153722	0.0993942
Deptor	11.3547	11.5657	11.6206	11.716	11.7935	11.1537	11.3043	11.4057	11.2809	10.555	11.3096	10.2555	11.1589	10.9263	11.1917	9.0328	9.4254	11.3069	11.3433	9.4254	11.2876	11.3652	9.57123	0.00367442	0.0124326	0.0693608
Des	9.24332	9.60802	10.5334	9.18112	9.3576	10.9492	9.96927	11.0312	10.9627	9.39171	8.99726	12.5884	9.44939	8.93908	9.96694	11.6487	11.0887	9.37465	10.9559	11.6487	9.41037	10.8691	11.7753	0.00355763	0.0141681	0.0842027
Dgkh	7.34735	8.53518	7.44294	7.37996	7.6923	8.05241	7.06321	7.53656	7.5233	6.43386	7.66916	5.66886	7.05472	7.16305	7.2372	4.51945	4.67834	7.29228	7.52993	4.67834	7.3576	7.6388	4.95555	0.00545733	0.0174266	0.0692033
Dhh	4.11545	3.79582	3.52967	3.32976	3.71233	3.8642	3.68382	2.8684	3.1553	2.79949	3.35138	2.65667	3.11697	4.22122	2.76587	0	1.74128	3.5176	3.34248	1.74128	3.48921	3.35439	1.46598	0.00504602	0.0271582	0.149951
Dhrs7c	1.69029	4.01461	6.16343	3.66009	4.43182	6.72017	5.04431	6.62482	6.83084	1.57885	0.941578	7.81316	3.48983	4.78017	5.37889	6.06186	5.95247	3.83735	6.6725	6.06186	3.50104	6.58482	6.60916	0.0157142	0.0183291	0.116014
Dhrs9	8.07151	7.96826	6.03006	6.81045	7.54107	6.99019	5.52464	4.77982	4.39483	6.73237	4.69248	5.75642	7.13944	8.12418	7.15149	0	4.80467	7.14546	5.40494	4.80467	6.97559	5.54873	3.52037	0.011199	0.0742337	0.342849
Dhx9	9.66746	10.0624	9.87789	9.98557	9.8903	9.76772	9.80123	9.79302	9.79851	9.25292	9.95495	8.60504	9.74748	9.28869	9.87634	5.48765	7.63669	9.83879	9.79576	7.63669	9.75273	9.80928	7.24313	0.0027888	0.00297883	0.17728
Diaph2	8.13766	8.32273	7.89692	8.12465	8.19969	8.19277	8.23282	8.19691	8.1015	7.49071	8.46973	6.65461	7.92244	7.83456	7.95167	5.23104	6.41547	8.13115	8.14713	6.41547	8.06867	8.09702	6.10037	0.00279149	0.0087802	0.0847003
Disc1	2.23635	3.22336	3.65577	0	3.41766	2.68371	3.54424	3.20059	2.64911	3.31366	1.91146	0	2.52396	1.0726	1.5528	0	0	2.38016	2.94215	0	2.27961	3.04729	0	0.0116587	0.0298539	0
Dkk2	1.98901	2.47219	3.87906	1.19755	1.77464	4.50463	2.18756	5.10448	5.5507	0.995415	1.50653	5.29283	1.67493	0	3.12688	5.0833	0	1.72479	4.80456	5.0833	1.69247	4.75972	3.45871	0.00858646	0.0454311	0.333018
Dmxl1	9.12554	9.37421	9.39437	9.22544	9.48494	9.40466	9.26418	9.66334	9.6244	8.91861	9.38469	7.22459	9.21928	8.79602	9.27123	7.49292	7.69496	9.24481	9.51453	7.49292	9.20641	9.52169	7.47082	0.00211705	0.00887709	0.0262178
Dock4	6.84032	7.46671	7.08772	7.18855	7.09387	6.89476	6.91524	7.2623	7.31932	6.20039	7.15762	4.25093	6.86871	6.49763	7.17098	4.26895	4.30352	7.00455	7.17501	4.26895	6.94	7.14102	4.27447	0.00368469	0.0119672	0.00296975
Dok7	0.801082	3.22336	5.11919	1.84277	3.24418	3.99267	3.01982	5.05063	4.62805	1.57885	1.50653	5.81198	2.61285	2.4364	3.65571	2.21902	3.52918	2.52462	4.83934	3.52918	2.39215	4.69764	3.85339	0.00927193	0.0323582	0.202032
Dpm1	5.33441	6.9609	6.03006	6.00857	5.76218	6.50006	5.88437	5.80303	6.15235	4.7985	5.94863	4.72616	5.60039	5.49598	5.78523	0	3.79579	5.77371	6.09121	3.79579	5.75792	6.12137	2.84065	0.00553413	0.0181876	0.278185
Dpm3	7.80077	7.3032	8.32475	7.34595	7.46402	7.33127	7.78297	7.31464	7.48983	8.55689	7.27375	8.64765	7.89168	7.88929	8.08094	10.3307	9.35745	7.79187	7.41055	9.35745	7.73895	7.61512	9.44528	0.00404695	0.0299769	0.0938853
Dst	9.92822	11.2544	11.0671	10.5258	10.9544	11.0476	10.6296	10.8426	10.8637	8.8612	10.9003	9.66672	10.1931	9.37032	10.0496	7.46334	7.77431	10.3594	10.9557	7.77431	10.2667	10.9553	8.30146	0.00744978	0.00740686	0.132504
Dtl	4.34359	3.9453	4.39524	4.04631	3.41766	3.56683	3.01982	3.62581	4.20165	3.45108	3.35138	2.06469	3.78584	1.68097	1.96376	0	1.11879	3.43437	3.91373	1.11879	3.30057	3.94738	1.06116	0.00870702	0.0258568	0.114839
Dtna	3.76775	4.47431	6.20528	3.13109	4.58523	6.64396	4.62657	6.22381	6.56767	3.31366	3.59067	6.47696	3.53602	5.1375	5.04039	0	2.77784	4.12103	6.39574	2.77784	4.12032	6.41018	3.08493	0.00734427	0.0142601	0.361042
Dupd1	0	0.814054	4.39524	0	1.14454	5.00872	1.12771	4.48727	4.28206	0	0	6.12876	0	0	1.5528	3.96561	3.52918	0	4.44126	3.96561	0.46391	4.54332	4.54118	0.00623916	0.0200885	0.154677
Dusp13	1.69029	2.82072	5.599	2.90062	3.71233	6.07589	4.23087	5.97189	6.04123	1.57885	0.941578	6.68468	3.11697	4.22122	4.12414	5.23104	4.21528	3.0088	6.00656	5.23104	2.93376	5.922	5.377	0.0119077	0.013727	0.137907
Dusp27	1.69029	2.65696	5.85707	1.19755	1.77464	4.50463	3.21658	5.13067	5.44988	0	0	6.54412	1.97235	0	2.95763	4.26895	3.00539	1.73247	5.29028	4.26895	1.5466	5.23556	4.60615	0.0122766	0.0356754	0.199256
Dvl3	7.71161	8.1754	7.68402	8.13132	8.11402	7.67553	8.12671	7.92866	7.78019	7.29465	7.85273	5.75642	7.747	7.19599	7.73961	6.13872	5.54518	7.79986	7.7321	5.75642	7.8089	7.7671	5.81344	0.0034841	0.00735618	0.033428
E2f2	7.19487	7.05438	7.72775	4.5229	4.34853	4.11063	4.99154	5.73637	6.66083	4.51478	5.0935	5.17064	5.71525	2.70401	3.54055	0	3.52918	4.75722	6.1986	3.52918	4.96803	6.05889	2.89994	0.014078	0.0957915	0.29357
Edil3	2.79478	3.5378	2.05819	2.90062	3.24418	2.96001	1.12771	3.09813	2.64911	3.57654	2.22728	0	2.2188	1.0726	2.54464	0	1.11879	2.66971	2.80456	0	2.5245	2.69136	0.372931	0.00888648	0.0288749	0.0717707
Eea1	8.14524	8.46572	8.27157	8.46283	8.47473	8.72382	8.19831	8.60917	8.58026	7.92749	8.82052	7.23479	8.27374	8.6412	8.27356	5.60066	6.49259	8.36829	8.59472	6.49259	8.36834	8.54621	6.44268	0.00258115	0.0120813	0.0909122
Eef1a2	3.60124	5.99833	8.54854	5.36101	6.22605	8.97778	7.34141	9.2992	9.34331	3.31366	1.50653	10.7964	5.55624	5.75367	7.17098	8.0654	8.00237	5.65496	9.13849	8.0654	5.18291	9.0422	8.95472	0.0183706	0.0229517	0.177249
Efr3b	7.0078	7.89663	7.29574	6.72483	7.13173	6.64396	6.17206	6.58749	7.03024	6.16087	7.31604	5.86548	6.61802	5.94667	5.88303	3.05512	4.02072	6.67142	6.8371	4.02072	6.68577	6.88936	4.31377	0.00658467	0.0209269	0.158657
Egr3	1.31314	4.74292	1.03905	1.19755	1.77464	1.8924	3.38969	2.4361	2.97355	0	3.215	1.04345	2.69658	2.4364	3.12688	0	0	2.56649	2.16425	0	2.38928	2.08528	0.347817	0.0135514	0.051588	0.0669373
Elmsan1	8.06752	8.61824	8.08801	7.98431	8.02964	7.54541	8.15698	8.55942	8.5297	7.32179	8.52125	6.15048	8.17137	7.55032	7.71989	6.28116	6.58352	8.04858	8.30885	6.28116	8.01413	8.18064	6.33839	0.004017	0.0296993	0.0246799
Eml5	7.37343	8.18671	7.0072	7.25114	7.60527	7.96114	7.25451	7.33168	7.13136	6.73237	7.73298	6.33246	7.27159	7.04749	7.14164	3.96561	5.74751	7.26305	7.23152	5.74751	7.35971	7.35784	5.34852	0.00401795	0.0264894	0.136982
Enho	3.6869	3.10122	4.71792	2.28702	3.24418	4.41576	1.75285	3.89391	3.87866	2.99197	2.70571	5.69864	3.58078	1.68097	3.41539	6.58571	4.61076	3.04659	4.15483	5.69864	2.8447	4.22656	5.63171	0.00722694	0.0257423	0.109908
Eno3	7.45505	8.35316	11.2057	7.59791	8.70564	10.8802	9.40954	10.9645	11.0903	7.15075	6.91506	12.6474	8.23226	7.81349	9.79545	11.3178	10.698	8.02287	11.0274	11.3178	8.14283	11.0352	11.5544	0.00947206	0.00891976	0.110664
Epb41l3	3.60124	4.74292	4.46581	4.35067	3.8398	4.81379	4.48104	4.81255	4.90691	2.57731	4.69248	3.88703	4.4485	3.12475	2.95763	0	0	4.09523	4.81317	0	3.88163	4.74977	1.29568	0.00782317	0.0121495	0.249353
Epb41l4aos	4.44542	4.65882	5.07473	4.88053	4.43182	5.18042	5.09522	4.48727	4.39483	5.51458	5.34295	5.81198	4.58658	5.46027	5.12277	7.30559	7.0847	4.98787	4.781	7.0847	4.9539	4.78431	6.73409	0.00412191	0.0250304	0.0895747
Epha4	5.57808	6.42479	5.69025	4.35067	5.12521	5.06825	4.69418	5.53538	5.34149	4.51478	5.66431	4.08042	4.98653	4.59501	4.70819	0	3.37479	4.84736	5.43843	3.37479	5.06417	5.40884	2.48507	0.00648071	0.0167604	0.242318
Ephb2	4.49376	4.86053	5.5348	3.66009	4.72389	4.66748	4.99154	4.90649	4.71751	3.79883	4.27892	3.39922	4.58658	4.03959	4.12414	0	4.12128	4.38634	4.812	3.39922	4.35579	4.95657	2.50683	0.00449753	0.0249369	0.244533
Erdr1	2.23635	5.00378	4.16011	3.9287	3.8398	3.19181	2.79193	2.05355	1.3684	3.31366	3.35138	5.75642	2.61285	1.0726	3.65571	5.23104	4.38668	3.33252	2.62268	5.23104	3.18068	2.69347	5.12471	0.0107494	0.0770948	0.0767815
Esco2	1.69029	2.26024	3.65577	1.84277	1.14454	2.96001	3.68382	4.52725	4.6883	1.99312	4.20882	2.39083	1.29985	0	1.5528	0	0	1.76653	4.09151	0	1.96763	3.95783	0.796944	0.0121628	0.0503207	0.153372
Esrrb	4.34359	4.7832	5.90865	3.32976	3.8398	3.56683	3.54424	4.52725	4.24241	2.99197	4.13515	3.0752	3.11697	1.68097	2.95763	0	1.74128	3.437	4.38483	1.74128	3.47233	4.56129	1.60549	0.00876117	0.0615253	0.171343
Esrrg	8.13003	8.25632	7.83828	9.1086	8.46488	8.33286	8.44883	8.44667	8.48793	7.85504	8.39673	6.69949	8.48422	8.36527	8.55523	6.06186	7.00798	8.42278	8.38977	6.69949	8.40652	8.27644	6.58978	0.00321662	0.018711	0.0536122
Etfb	9.00564	8.74602	8.60435	8.74097	8.45993	8.3022	8.77189	8.18759	8.44055	9.21242	8.56749	9.93103	8.79559	8.8896	8.82503	12.2181	10.7272	8.78374	8.37137	10.7272	8.80146	8.38367	10.9588	0.00210271	0.0112396	0.128998
Etl4	8.14146	9.20291	8.49892	7.94699	8.4043	8.60825	8.10824	8.51289	8.81118	7.24826	8.42018	6.51093	7.83738	7.79927	7.93467	5.48765	5.17591	8.02762	8.56057	5.48765	8.10437	8.60781	5.72483	0.00510852	0.00900128	0.0775996
Etv4	0	1.71125	2.64947	0	2.54672	3.19181	0	1.81599	1.63651	0	0	3.0752	0.791618	2.10758	0.975944	5.0833	0	0.395809	2.23273	3.0752	0.81331	2.32345	2.7195	0.00989973	0.0454971	0.284472
Extl1	2.44743	3.10122	4.82918	1.19755	2.21172	5.12543	1.75285	5.30179	5.5507	2.31458	1.91146	6.015	2.10083	1.68097	2.54464	0	5.17591	2.15628	5.21361	5.17591	2.12633	5.20177	3.7303	0.00528996	0.0189712	0.361963
F830016B08Rik	3.19637	2.82072	4.53309	2.28702	2.8184	4.11063	2.52117	2.73818	3.71451	2.79949	3.215	0	3.28868	3.12475	3.54055	0	0	2.97274	3.91257	0	2.96122	3.7741	0	0.0038061	0.0479527	0
Fabp6	0	0	1.03905	2.90062	0	0	0	0	0	2.31458	3.215	0	0	2.4364	3.12688	4.73283	1.74128	1.15729	0	1.74128	1.39935	0.259763	2.15804	0.0149958	0.0324704	0.265976
Fam120c	5.76695	6.48708	6.53565	6.65247	6.71597	6.91111	6.81251	6.96763	6.71975	6.56077	6.94771	4.32917	6.2043	6.30977	6.73329	4.73283	3.66863	6.60662	6.81543	4.32917	6.51908	6.78354	4.24355	0.00346991	0.012273	0.0596935
Fam171b	2.44743	2.96778	3.52967	3.50436	2.21172	3.56683	3.01982	2.8684	2.87329	2.57731	3.215	2.06469	3.34166	4.94425	2.76587	2.21902	0	2.9938	3.20148	2.06469	3.09952	3.20955	1.4279	0.00764491	0.0244623	0.137667
Fam178b	2.44743	2.96778	2.38391	0	1.14454	1.8924	1.75285	2.25747	3.1553	0.995415	1.91146	3.88703	1.67493	2.70401	2.95763	4.73283	3.20188	1.83215	2.32069	3.88703	1.8556	2.42227	3.94058	0.00957809	0.0332039	0.0852088
Fam186a	4.28985	4.47431	5.50159	4.67674	4.58523	4.41576	5.09522	4.71206	5.09671	3.57654	4.20882	3.0752	4.42414	3.12475	4.65382	0	2.50757	4.44923	4.90438	2.50757	4.31094	4.93153	1.86092	0.00571398	0.0294579	0.181823
Fat4	7.03256	8.32615	7.42534	6.75969	7.26262	7.0055	7.18571	7.65858	7.50666	5.96824	7.62946	5.21253	7.12818	6.44379	6.5519	0	0	7.08037	7.466	0	7.02883	7.39902	1.73751	0.00658277	0.0174743	0.334384
Fbxo36	5.57808	4.74292	5.98271	5.78991	5.12521	5.599	5.63197	5.20651	5.84346	5.77234	5.99102	6.31334	6.06159	5.83956	6.50659	8.5744	7.3666	5.78112	5.72123	7.3666	5.70392	5.65792	7.41811	0.00490414	0.021261	0.125713
Fbxo40	4.44542	4.65882	7.33397	5.05907	5.79401	8.25814	5.69933	7.81212	7.7487	4.7985	5.30984	8.46908	4.69234	2.10758	6.18096	6.41079	6.87029	4.92878	7.78041	6.87029	4.87459	7.78823	7.25006	0.0112456	0.0236428	0.120047
Fcna	3.19637	3.79582	4.16011	3.50436	5.35597	4.11063	1.75285	2.73818	4.6883	3.69196	4.83889	6.63933	4.21291	4.5276	3.27833	6.2117	4.86392	3.74389	4.13537	6.2117	3.81551	3.92431	5.90499	0.0100688	0.0520529	0.102955
Fdps	4.39541	5.28197	5.32302	2.90062	3.04694	4.11063	2.18756	3.47042	3.39109	2.57731	3.35138	2.39083	2.98998	0	2.95763	0	2.50757	2.97381	3.79052	2.39083	2.96888	4.07379	1.6328	0.0137925	0.0558095	0.15725
Fgd6	5.9163	6.58147	6.81784	6.32018	6.20253	6.31584	5.88437	6.39564	6.40663	5.34859	6.01175	4.72616	5.9804	6.26908	6.0183	3.05512	2.77784	6.01503	6.40114	3.05512	6.0533	6.48399	3.51971	0.003285	0.0141384	0.117108
Fgf14	5.22412	5.0704	5.24491	5.36101	5.12521	5.12543	5.28258	5.43386	5.67502	5.45046	5.52703	3.0752	5.42738	6.47991	5.59632	0	4.38668	5.3942	5.33939	3.0752	5.45444	5.3698	2.48729	0.003979	0.0149903	0.250184
Fhl3	4.54054	5.22462	6.9093	4.74792	6.0527	7.59686	5.76368	7.15155	7.09844	4.51478	5.30984	8.81335	4.84692	6.26908	6.03967	8.42896	6.85577	5.26723	7.12499	8.42896	5.33097	7.18904	8.03269	0.00663944	0.0181924	0.115246
Filip1	6.84032	7.53317	7.24648	6.36615	6.64793	7.12245	6.901	7.46116	7.45123	5.57597	6.59612	4.83743	6.42287	5.42366	6.77209	5.36504	4.46531	6.62202	7.34885	4.83743	6.50793	7.32033	4.88926	0.00622253	0.0103063	0.0502336
Fitm1	2.23635	3.62903	6.416	3.32976	3.57251	6.52152	4.31917	6.13603	6.24553	1.57885	0.941578	7.63978	2.98998	2.4364	4.202	4.51945	6.39553	3.15987	6.33076	6.39553	2.92356	6.32977	6.18492	0.0111138	0.0107549	0.174532
Fkbp1b	2.44743	1.71125	2.87367	1.84277	1.14454	2.68371	0	1.53145	1.86251	3.16176	2.22728	1.04345	2.92203	1.68097	0.975944	4.26895	5.26652	1.77701	2.27311	4.26895	1.8114	2.23783	3.52631	0.00947884	0.0402293	0.245257
Flnc	4.23403	6.3328	8.77038	4.60187	6.20253	9.10048	6.76614	8.8089	8.62527	3.57654	4.92885	9.57536	5.48739	4.78017	6.27402	6.47149	5.4709	5.20812	8.78964	6.47149	5.31843	8.82626	7.17258	0.0105479	0.0124488	0.237796
Fmnl2	6.06769	6.45003	6.45121	6.03727	6.85826	6.8101	6.30775	6.41708	6.72695	5.41729	6.32506	3.88703	6.03771	6.59962	6.30963	0	5.4709	6.30869	6.58908	3.88703	6.24103	6.60134	3.11931	0.0038886	0.0122821	0.312788
Fnip2	6.52851	7.32382	6.12033	6.81045	7.06807	7.29435	6.88663	6.96763	6.99489	6.41719	6.89288	6.21372	6.67589	6.38787	6.92915	0	4.67834	6.84854	6.98126	4.67834	6.79205	6.8443	3.63069	0.00295154	0.0315519	0.359626
Foxo6os	1.31314	1.3313	5.20421	1.19755	1.77464	5.51591	2.18756	4.99469	5.11877	0	0	5.54317	1.29985	1.0726	2.95763	0	0	1.30649	5.16149	0	1.31343	5.2084	1.84772	0.00894573	0.0138953	0.355595
Fryl	8.29257	9.21768	8.56068	8.40345	8.68457	8.46609	8.80667	9.21449	9.09748	7.1608	8.90607	7.19355	8.23226	8.49004	8.30036	5.48765	6.65235	8.44674	8.82908	6.65235	8.44945	8.83468	6.44452	0.0055176	0.0235035	0.0968591
Fv1	5.33441	5.75676	5.77607	6.2236	6.40161	6.64396	6.04835	6.52962	6.45078	6.53007	6.38985	3.53748	6.04571	5.04411	6.30963	0	5.30978	6.13598	6.4902	3.53748	6.00841	6.35011	2.94909	0.00489869	0.0244265	0.300372
Fxyd6	3.76775	4.47431	6.69102	3.50436	4.26013	6.13277	4.99154	6.66122	6.94019	2.31458	3.06437	8.07966	3.99872	5.42366	5.04039	6.7417	6.08288	4.12943	6.67612	6.7417	4.08398	6.6063	6.96808	0.00962065	0.0212225	0.113051
Fyb	3.07452	3.9453	5.02885	1.84277	4.78852	2.34164	2.18756	4.36022	4.24241	3.16176	4.52951	2.65667	4.12498	2.92966	4.70819	0	1.11879	3.55353	4.30132	1.11879	3.52928	3.99328	1.25849	0.0104615	0.0721419	0.148204
Fzd9	1.69029	1.71125	4.46581	0	1.77464	4.41576	2.18756	4.99469	4.77421	0	2.70571	5.83898	0.791618	0	2.54464	5.36504	4.53987	1.70077	4.62001	5.36504	1.34057	4.66262	5.24796	0.010631	0.0170171	0.0730468
Galnt17	2.94142	3.10122	3.87906	1.84277	2.8184	4.66748	2.18756	4.11991	4.02602	0.995415	3.47598	5.72782	3.11697	0	2.28324	0	3.00539	2.55082	4.07296	3.00539	2.2763	4.17311	2.91107	0.0108427	0.0215099	0.318342
Garem1	3.51017	4.61486	3.65577	4.5229	4.43182	5.23339	4.23087	4.60404	4.35821	2.99197	4.13515	1.04345	3.93119	4.72105	4.47719	0	3.20188	4.33135	4.48112	1.04345	4.15672	4.46285	1.41511	0.00544909	0.040761	0.181442
Gas2l3	4.05229	4.74292	4.88175	3.32976	4.34853	4.50463	3.92803	3.76608	4.62805	3.31366	3.6969	2.65667	3.86034	2.10758	2.95763	0	2.50757	3.77862	4.56634	2.50757	3.63376	4.44513	1.72141	0.00748292	0.0299468	0.16585
Gata6	2.94142	3.44041	4.07238	3.50436	2.8184	3.99267	3.54424	2.8684	3.82599	3.31366	4.05751	2.39083	2.85072	2.70401	1.96376	0	0	3.12754	3.90933	0	3.11385	3.68986	0.796944	0.00582305	0.0348236	0.153372
Gfod1	8.08735	8.96756	8.73152	7.79564	7.88934	7.79488	8.01878	7.95454	8.12893	7.25766	7.89798	6.63933	7.36411	7.57557	7.14164	5.70545	6.15581	7.84249	8.04174	6.15581	7.79956	8.15247	6.16686	0.00524847	0.0255895	0.0518935
Gjc3	3.51017	3.5378	3.87906	1.84277	2.21172	4.32104	2.79193	2.98783	3.39109	2.79949	3.35138	1.04345	3.48983	3.45009	2.95763	0	2.17471	3.15451	3.63507	1.04345	2.99428	3.64475	1.07272	0.00592639	0.0362312	0.12085
Gldn	7.30734	6.91632	6.45121	8.08396	7.13173	6.41089	7.02434	6.98926	7.30977	6.33078	6.18604	5.40548	6.71155	5.18202	4.47719	4.73283	3.91263	6.81394	6.72024	4.73283	6.53513	6.79028	4.68365	0.0105391	0.0272041	0.0830706
Gm10030	3.6869	4.65882	3.77173	3.32976	3.71233	3.56683	3.21658	2.73818	2.87329	2.79949	2.48624	2.06469	2.69658	2.92966	2.28324	0	1.11879	3.07312	3.22006	1.11879	3.17996	3.23751	1.06116	0.00705348	0.0317834	0.114839
Gm11478	9.11785	8.08967	9.68616	7.80401	8.15749	7.68507	8.38378	7.42986	8.17703	9.42962	8.08568	9.60122	8.62577	8.75609	8.93742	11.9177	10.6494	8.50477	7.93105	10.6494	8.53874	8.24453	10.7228	0.00522697	0.063117	0.128885
Gm11992	2.63154	1.3313	3.77173	3.13109	1.77464	2.34164	1.12771	1.81599	2.05786	2.99197	3.6969	1.04345	3.23368	1.0726	1.96376	0	0	2.29765	2.19975	0	2.29552	2.49681	0.347817	0.00960935	0.0547922	0.0669373
Gm13056	2.44743	2.26024	2.38391	1.19755	1.14454	0	3.21658	1.17665	2.05786	1.99312	1.50653	1.64261	1.97235	0	2.28324	5.0833	3.20188	1.98273	1.61725	3.20188	1.80216	1.40461	3.30926	0.00885492	0.0666406	0.191428
Gm14288	3.51017	4.14398	4.07238	3.80064	4.34853	3.56683	3.81109	3.89391	3.87866	4.16125	4.58591	0	3.86034	4.13326	4.59731	2.21902	3.52918	4.13862	3.88628	2.21902	4.09525	3.85294	1.91607	0.00354367	0.0131276	0.198221
Gm14322	2.94142	3.33596	3.97895	3.32976	4.06522	3.72316	3.38969	3.62581	3.71451	4.16125	4.74295	1.04345	3.74709	2.4364	3.41539	0	2.50757	3.40254	3.71884	1.04345	3.55651	3.76061	1.18367	0.00653984	0.00950412	0.139961
Gm14325	6.91322	6.29151	7.48602	6.43247	6.3165	6.16039	6.286	6.41708	6.50204	7.59819	6.72726	3.0752	6.68617	6.94787	7.01794	4.51945	5.83894	6.70672	6.45956	4.51945	6.72171	6.64138	4.47786	0.00417381	0.0363451	0.153593
Gm14440	4.39541	4.01461	4.77462	4.25618	4.58523	4.58835	4.13681	4.11991	4.4654	4.38357	4.52951	1.04345	4.39937	4.6594	4.86001	2.21902	2.50757	4.39739	4.52688	2.21902	4.42201	4.48707	1.92335	0.00250313	0.0172385	0.0861723
Gm14634	0	0.814054	1.6368	1.84277	0	2.96001	2.18756	2.98783	2.76555	2.79949	2.22728	2.65667	1.67493	0	3.41539	5.89463	0	1.75885	2.86278	2.65667	1.49615	2.58755	2.85043	0.0123502	0.0400937	0.32801
Gm15972	1.31314	2.26024	3.39148	1.84277	3.04694	2.34164	2.79193	2.8684	2.64911	3.16176	2.48624	3.39922	2.61285	3.45009	1.5528	5.70545	3.91263	2.54954	2.75876	3.91263	2.45188	2.81266	4.3391	0.00707891	0.0276403	0.134535
Gm16299	3.84432	4.14398	5.85707	5.26721	5.12521	4.94663	4.99154	4.81255	5.11877	3.31366	5.27597	0	4.34851	5.30789	3.95456	0	3.37479	4.67003	5.0327	0	4.55729	5.18375	1.12493	0.0072477	0.0291279	0.216493
Gm16576	3.51017	4.93393	4.71792	5.53208	5.07427	4.58835	5.09522	5.32466	5.22429	4.57616	5.13189	1.04345	4.82848	4.22122	4.86001	0	2.50757	4.89697	4.9711	1.04345	4.77634	4.96381	1.18367	0.00565094	0.0228071	0.139961
Gm16675	3.51017	4.08075	3.39148	4.15506	4.26013	3.99267	2.79193	1.17665	3.46183	3.45108	3.59067	1.64261	3.23368	2.70401	2.95763	0	0	3.48062	3.42666	0	3.47351	3.00566	0.547537	0.00562525	0.0780326	0.105373
Gm16712	1.98901	1.3313	2.64947	2.90062	2.54672	2.68371	1.12771	3.09813	3.1553	2.79949	1.91146	3.24629	2.32785	2.10758	1.96376	6.83705	3.37479	2.04829	2.89092	3.37479	2.10055	2.89665	4.48604	0.00575856	0.01669	0.226338
Gm1673	1.31314	2.65696	1.6368	2.28702	0	1.8924	1.12771	0.705098	1.63651	2.31458	1.50653	3.39922	1.83129	1.0726	1.96376	3.96561	4.46531	1.66891	1.63665	3.96561	1.60736	1.4677	3.94338	0.00777268	0.0326564	0.0592657
Gm17067	3.30872	3.44041	3.23864	2.90062	3.8398	1.8924	1.75285	2.8684	1.03883	2.79949	1.50653	0	2.61285	3.12475	3.41539	0	1.74128	3.01269	2.3804	0	2.87014	2.25957	0.580425	0.00745342	0.0620217	0.111703
Gm32031	3.98624	2.0117	4.65891	3.13109	3.57251	4.11063	4.55564	3.5502	3.65537	4.3132	3.6969	4.08042	3.58078	3.58883	3.95456	6.06186	6.03212	3.64287	3.883	6.03212	3.63915	3.99378	5.39147	0.00701957	0.0316089	0.126166
Gm32688	3.30872	3.33596	4.16011	1.19755	3.04694	1.8924	3.01982	2.4361	1.63651	2.31458	2.48624	1.04345	1.97235	1.0726	2.76587	0	0	2.62605	2.16425	0	2.45206	2.53128	0.347817	0.00817637	0.070995	0.0669373
Gm35315	3.6869	2.26024	3.77173	2.28702	3.04694	3.39147	4.23087	4.17128	3.77133	3.57654	3.97545	1.64261	4.21291	4.22122	3.12688	0	2.17471	3.63172	3.77153	1.64261	3.4625	3.77645	1.27244	0.00757785	0.0199003	0.125959
Gm4070	6.27553	6.8228	4.77462	5.685	6.27199	6.18749	4.82057	5.49563	5.51787	5.45046	5.63788	3.0752	4.82848	6.30977	5.75972	4.91868	4.46531	5.72236	5.50675	4.46531	5.78622	5.4939	4.15306	0.00651446	0.0360664	0.106732
Gm42067	6.08357	5.67349	6.416	5.44908	5.66224	5.67756	5.94113	5.39117	5.68983	5.79833	5.05407	7.08498	5.51071	6.16201	5.81031	8.3823	6.81131	5.73591	5.68369	7.08498	5.71449	5.79364	7.42619	0.00326022	0.0273281	0.0932491
Gm4951	2.79478	3.10122	3.52967	3.66009	2.8184	3.39147	2.18756	2.73818	4.39483	4.23923	3.6969	2.65667	3.86034	5.59808	4.12414	0	0	3.6785	3.46057	0	3.60808	3.51354	0.885556	0.0095794	0.042589	0.170425
Gm5141	2.94142	2.26024	4.07238	3.66009	2.54672	2.34164	2.79193	2.59504	3.1553	3.89832	2.70571	0	2.32785	1.0726	2.54464	0	0	2.62621	2.87517	0	2.67495	3.04109	0	0.00777901	0.0479364	0
Gm5532	0	0	2.87367	1.19755	0	2.96001	1.75285	4.22088	3.65537	0.995415	0.941578	3.88703	0	2.4364	1.5528	0	2.77784	0.968496	3.30769	2.77784	0.887658	3.42748	2.22163	0.00872535	0.0396379	0.22248
Gm5617	8.39157	7.45429	8.91296	7.4022	7.64944	7.51364	8.01878	7.18317	7.35229	8.90372	7.63615	9.21476	8.62844	8.49446	8.69979	11.2039	10.1825	8.20518	7.43296	10.1825	8.12788	7.74052	10.2004	0.00562379	0.0495744	0.110523
Gm7008	3.51017	2.82072	2.64947	3.13109	1.77464	2.34164	2.52117	2.25747	3.06728	3.45108	2.48624	3.53748	2.85072	2.10758	4.12414	6.28116	0	2.83572	2.49556	3.53748	2.87775	2.57897	3.27288	0.00702439	0.0229102	0.349881
Gm7607	1.31314	0	0	0	1.14454	0	1.12771	2.4361	2.52244	0.995415	1.91146	3.39922	1.068	1.68097	1.5528	0	3.52918	1.13613	1.21805	3.39922	1.0794	1.23964	2.30947	0.00639176	0.0894901	0.222346
Gm7694	3.60124	4.20456	4.82918	3.80064	5.85564	4.74249	3.54424	4.36022	4.20165	2.31458	4.52951	3.39922	3.78584	4.5276	3.86166	0	0	3.83115	4.55135	0	4.00255	4.53339	1.13307	0.00904066	0.0187934	0.21806
Gm8451	2.44743	0.814054	1.6368	1.84277	1.14454	1.2365	1.75285	0.705098	2.38356	1.99312	2.22728	3.66365	2.52396	1.0726	2.76587	5.70545	4.38668	1.91795	1.43665	4.38668	1.85845	1.49049	4.58526	0.00666397	0.0441992	0.115031
Gm8995	6.77336	7.9595	7.40752	6.89127	7.26262	7.21755	6.98439	6.9964	7.261	6.20039	7.43594	5.21253	6.70651	7.7849	6.84671	5.23104	5.74751	6.93783	7.23928	5.23104	7.08456	7.22062	5.39703	0.00530897	0.010634	0.0337406
Gm9833	4.83132	5.10259	5.20421	4.43935	4.90969	5.06825	4.82057	4.11991	3.97855	4.45066	4.74295	1.04345	3.86034	4.03959	3.95456	0	1.11879	4.59681	4.59408	1.04345	4.51516	4.59273	0.720748	0.00437796	0.0395419	0.0694802
Gm9961	3.98624	2.26024	3.06766	2.90062	3.71233	1.2365	3.68382	2.8684	3.65537	4.9911	3.6969	3.88703	3.44211	2.10758	3.65571	6.79016	5.77863	3.66977	2.96803	5.77863	3.44367	2.70698	5.48527	0.00843829	0.06473	0.163736
Gmfg	0.801082	2.96778	3.97895	0	1.77464	2.96001	2.79193	2.25747	2.97355	1.99312	2.89615	3.98697	2.61285	2.4364	2.76587	4.91868	3.79579	2.52462	2.96678	3.98697	2.10398	3.0425	4.23381	0.00994403	0.0442644	0.0667519
Gnat2	0.801082	0	1.03905	0	2.21172	1.2365	1.12771	0.705098	1.3684	1.99312	0	2.06469	2.85072	2.70401	2.76587	4.73283	4.12128	1.56041	1.13778	4.12128	1.44542	1.08726	3.6396	0.0120063	0.0180308	0.155307
Gngt2	8.03523	7.4973	8.9411	7.77874	7.85203	7.62686	7.97188	7.76273	7.79396	8.62019	7.9739	8.66661	8.21993	8.23926	8.59906	11.0754	9.79432	8.00456	7.77835	9.79432	8.07875	8.03116	9.84545	0.00351724	0.038184	0.133913
Gnmt	3.41296	3.71483	4.53309	4.15506	3.95691	3.56683	3.21658	3.5502	3.97855	4.7985	3.06437	4.54128	3.99872	4.38253	5.23815	6.79016	5.77863	3.97781	3.77269	5.77863	3.99386	3.90717	5.70336	0.00687795	0.0288704	0.125148
Got1l1	3.84432	3.71483	3.87906	3.13109	3.95691	3.39147	2.52117	3.29625	3.31669	4.63504	3.35138	3.24629	4.34851	3.71539	4.70819	7.27186	4.12128	3.77986	3.35408	4.12128	3.79268	3.47087	4.87981	0.0067885	0.0171993	0.235252
Gpam	11.3303	11.5847	10.9981	11.7811	11.85	11.2802	11.2832	11.1648	10.9512	11.196	11.5174	8.70747	11.6399	11.5779	11.4877	8.78035	9.07044	11.5476	11.0814	8.78035	11.5248	11.0986	8.85275	0.00209974	0.00949086	0.0213344
Gpc6	3.07452	3.44041	1.6368	1.84277	2.8184	3.99267	3.21658	2.59504	2.64911	2.99197	3.47598	0	3.53602	3.58883	3.54055	0	0	3.32849	2.62207	0	3.1526	2.7184	0	0.00531093	0.0605276	0
Gpr132	0.801082	2.65696	2.05819	2.90062	3.24418	3.56683	1.75285	2.05355	2.76555	2.31458	1.91146	3.0752	2.32785	3.9394	1.96376	5.89463	1.74128	2.32122	2.41187	3.0752	2.38127	2.61103	3.57037	0.00870017	0.0449803	0.23561
Gpr161	2.94142	3.71483	3.65577	3.32976	2.8184	4.88174	4.13681	4.06664	3.71451	2.79949	4.58591	2.65667	3.23368	0	2.95763	0	1.11879	3.09566	3.89058	1.11879	3.05179	4.07967	1.25849	0.0122626	0.0352911	0.148204
Gprin3	6.85889	7.66296	8.32475	5.82325	6.20253	4.50463	6.78176	7.39787	7.47708	5.89786	7.53236	5.44115	6.71657	6.16201	5.90647	3.05512	2.77784	6.45955	7.43748	3.05512	6.55447	6.92608	3.75804	0.00668269	0.104245	0.162689
Grem2	1.98901	0.814054	4.39524	2.90062	1.14454	3.72316	1.12771	2.05355	3.31669	0.995415	1.91146	2.65667	2.2188	0	2.54464	0	4.02072	1.528	3.51993	2.65667	1.56462	3.37216	2.2258	0.00892962	0.0615733	0.227189
Gstp1	4.62977	4.20456	4.88175	4.60187	4.43182	2.68371	4.40238	4.26884	4.62805	4.38357	4.13515	5.57563	4.47245	3.71539	4.34614	6.88245	5.89682	4.39297	4.44844	5.89682	4.33231	4.11559	6.1183	0.00265454	0.0616967	0.0756646
Gstp2	4.49376	3.71483	4.59737	4.25618	3.04694	3.56683	4.23087	3.5502	4.82876	4.51478	3.35138	5.40548	3.93119	4.5276	3.95456	6.83705	5.30978	4.09272	4.0821	5.40548	4.00221	4.13579	5.85077	0.00508066	0.0420797	0.0950535
Gucy1a2	2.94142	4.47431	3.77173	2.90062	3.04694	3.39147	2.18756	3.95381	3.92947	2.57731	2.89615	0	2.85072	1.0726	2.95763	0	0	2.89839	3.8506	0	2.79053	3.76162	0	0.0083923	0.0162268	0
Gvin1	6.3692	6.86094	3.87906	6.19841	5.88549	6.16039	3.21658	3.29625	3.87866	4.23923	4.27892	2.39083	3.53602	4.6594	4.65382	2.21902	0	4.65661	3.87886	2.21902	4.9898	4.30359	1.53662	0.0125678	0.0792481	0.148169
Gzma	1.31314	1.71125	2.05819	3.32976	2.54672	1.2365	3.01982	1.53145	2.22988	3.16176	3.215	3.53748	3.48983	4.6594	1.96376	6.83705	3.52918	3.09079	1.79482	3.53748	2.84105	1.76401	4.63457	0.00983647	0.0287756	0.211934
H19	3.91703	6.45003	9.85506	4.25618	6.3165	9.66059	7.05037	9.15033	9.28231	3.45108	3.47598	10.3335	6.21853	5.69344	7.50633	7.12845	7.24929	5.95598	9.47145	7.24929	5.43355	9.48707	8.23708	0.0152226	0.0204395	0.201839
H2-DMb2	2.79478	2.65696	2.05819	1.84277	0	1.2365	2.79193	1.53145	2.05786	3.45108	1.50653	2.65667	3.11697	2.4364	2.28324	5.0833	2.77784	2.54668	1.79466	2.77784	2.28807	1.721	3.50594	0.0098617	0.0254603	0.151931
H60b	2.94142	0.814054	2.87367	3.50436	2.54672	0	3.21658	2.73818	2.64911	2.57731	2.89615	0	2.69658	2.4364	3.27833	0	0	2.79636	2.69365	0	2.69079	2.06524	0	0.00746032	0.0862449	0
Hba-a2	7.34735	7.02109	7.66914	6.79373	6.55809	7.06516	7.54738	6.31799	7.30014	8.073	6.95843	8.62844	6.50063	8.41741	6.72012	9.4869	9.53883	6.98976	7.18265	9.4869	7.19372	7.08811	9.21805	0.00647481	0.0356518	0.0568091
Hcst	1.98901	1.3313	3.06766	2.6262	1.14454	1.8924	1.12771	1.17665	1.86251	1.57885	2.70571	3.24629	1.83129	4.38253	2.28324	5.89463	4.12128	1.91015	1.87746	4.12128	2.10004	1.99981	4.42073	0.00982771	0.0490574	0.149925
Hdx	1.31314	2.96778	3.87906	2.6262	2.21172	2.96001	3.01982	1.81599	3.23825	3.31366	2.22728	1.04345	2.10083	3.12475	2.28324	0	0	2.45472	3.09913	0	2.51884	2.97333	0.347817	0.0060793	0.0538871	0.0669373
Hectd1	9.79229	10.222	10.2101	10.2642	10.3842	10.3729	10.0981	10.4423	10.2726	9.16326	10.4648	8.8928	10.0802	9.65527	9.94729	8.41357	7.67027	10.0891	10.3228	8.41357	10.0072	10.3245	8.32555	0.00389185	0.00645373	0.0684441
Hectd4	8.21899	9.57542	9.26182	8.84203	9.01679	8.9543	8.84436	8.92007	8.91726	7.51443	9.24282	8.0101	8.52344	7.39823	8.20903	5.36504	6.47369	8.68273	8.93719	6.47369	8.53855	9.01336	6.61628	0.00710675	0.0104057	0.147587
Hecw2	7.04071	7.8828	6.80429	7.06856	7.63193	7.94535	6.43176	6.22381	6.63809	7.32179	6.67623	4.78287	6.68104	7.37923	6.72012	3.58103	6.05772	7.05464	6.72119	4.78287	7.08342	6.90288	4.80721	0.00467927	0.0460371	0.137614
Hephl1	7.24516	7.89663	7.35271	3.9287	4.58523	3.8642	3.01982	3.09813	4.53268	1.57885	4.97181	2.65667	4.26869	2.4364	2.54464	0	0	4.09869	4.19844	0	4.24759	4.71193	0.885556	0.0205079	0.11597	0.170425
Hhatl	1.98901	3.33596	5.88309	2.28702	3.57251	5.78792	3.92803	5.97189	5.92083	0.995415	0	7.503	2.77571	2.92966	3.41539	3.96561	5.35178	2.85269	5.90196	5.35178	2.52287	5.89093	5.60679	0.0123837	0.00485758	0.198048
Hic2	4.17595	5.22462	5.07473	4.94253	4.43182	3.99267	5.88437	4.84455	4.39483	2.57731	4.88457	3.53748	4.29579	4.6594	4.59731	0	2.50757	4.62836	4.61969	2.50757	4.56737	4.57669	2.01502	0.0085783	0.0300594	0.202161
Hipk2	7.94248	8.84923	9.03982	8.87022	8.9335	8.28348	8.53893	8.97712	8.69667	7.67034	9.0433	6.17187	8.89198	7.86218	8.39041	4.91868	5.58093	8.69408	8.8369	5.58093	8.49926	8.74927	5.55716	0.00507199	0.0215319	0.0696592
Hist1h1e	2.79478	3.10122	3.52967	2.90062	2.54672	3.72316	3.81109	3.69765	3.46183	3.69196	2.22728	1.64261	2.69658	3.83174	1.96376	0	2.17471	2.8477	3.61366	1.64261	2.95658	3.60308	1.27244	0.00653219	0.00796333	0.125959
Hist1h2bh	3.41296	3.33596	3.77173	4.15506	4.34853	2.96001	3.21658	4.01133	3.71451	4.07882	3.35138	2.39083	2.61285	4.59501	2.95763	0	0	3.38217	3.74312	0	3.60648	3.6144	0.796944	0.0064875	0.0284254	0.153372
Hist2h4	1.31314	2.82072	3.52967	2.90062	4.58523	2.34164	3.01982	2.59504	2.87329	3.69196	3.06437	0	2.10083	2.92966	2.28324	0	0	2.91514	2.73417	0	2.87096	2.83491	0	0.00884716	0.0319711	0
Hmcn1	4.39541	6.1291	4.82918	5.00198	4.51056	5.06825	4.62657	4.26884	4.59696	3.45108	4.79172	1.64261	4.49601	3.29657	4.12414	0	0	4.50329	4.71307	0	4.48232	4.69081	0.547537	0.00796154	0.0213014	0.105373
Hrc	3.60124	5.71572	8.42114	4.35067	5.94341	8.64781	6.85743	8.99505	9.08493	1.99312	2.89615	10.1823	4.75227	3.9394	6.82227	7.57818	6.7019	4.55147	8.82143	7.57818	4.68717	8.78723	8.15412	0.0164067	0.019273	0.201139
Hspa12a	6.84032	7.69499	7.87764	7.82885	6.79674	7.54541	7.57454	8.26352	8.36412	6.03535	8.10992	6.81277	7.5971	6.11686	6.47558	5.48765	6.41547	7.20743	8.07058	6.41547	7.10702	8.01267	6.23863	0.00747316	0.0234689	0.0755584
Hspa1a	2.94142	5.53881	6.80429	3.9287	5.43885	5.18042	5.36786	6.84645	6.92148	4.38357	5.49794	7.16183	3.53602	2.92966	3.65571	0	4.21528	4.15613	6.82537	4.21528	4.32185	6.43816	3.79237	0.010682	0.0524933	0.399955
Hspa1b	4.54054	5.33712	7.42534	4.25618	6.61266	5.4725	5.73186	7.43513	7.5998	4.23923	6.01175	6.81277	4.15489	4.13326	4.04184	5.70545	4.38668	4.39836	7.43023	5.70545	4.90593	6.98319	5.63496	0.00937596	0.0631439	0.134953
Hspa1l	0	2.0117	5.07473	1.84277	3.04694	5.23339	2.52117	4.90649	5.30347	0	0.941578	6.21372	2.42924	2.4364	3.12688	2.21902	3.37479	2.22047	5.15406	3.37479	1.83567	5.12952	3.93585	0.0114927	0.011051	0.2284
Hspb2	2.94142	2.47219	5.4676	2.90062	3.24418	5.63881	3.54424	5.41267	5.53438	2.57731	3.06437	6.97975	3.34166	2.10758	3.65571	6.13872	4.80467	3.00289	5.50099	6.13872	2.98493	5.51337	5.97438	0.00491183	0.00608225	0.121868
Hspb3	0	0.814054	4.16011	0	0	3.8642	2.18756	3.89391	3.92947	0	0	5.03714	0.791618	0	1.96376	0	4.46531	0	3.91169	4.46531	0.575699	3.96192	3.16748	0.0085744	0.00842472	0.306442
Hspb6	7.44893	7.89663	9.23176	7.57851	7.47388	9.63128	8.16296	9.72695	9.75339	6.77226	7.00053	11.1218	7.49849	7.63283	8.15132	8.5744	8.55432	7.5385	9.67912	8.5744	7.56163	9.58585	9.41683	0.00445875	0.0151135	0.164061
Hspb7	3.76775	5.13408	8.5526	4.5229	4.43182	8.54155	6.3916	8.54975	8.39608	3.99139	2.48624	9.93103	4.51919	5.18202	6.69341	7.94214	7.18104	4.52105	8.54565	7.94214	4.71204	8.50999	8.3514	0.0123209	0.00475538	0.157771
Hyal1	7.59458	7.59104	7.52786	8.2768	8.04295	7.67553	7.95131	7.96186	7.73448	7.76564	7.72044	6.03848	8.22523	8.04805	8.19005	0	6.22524	7.99713	7.70501	6.03848	7.94061	7.72493	4.08791	0.00258072	0.0112676	0.393496
Ide	3.84432	4.37238	4.39524	4.5229	3.71233	3.8642	4.69418	4.81255	4.11651	4.45066	4.52951	1.64261	4.12498	4.30413	4.41315	0	0	4.39277	4.25587	0	4.29685	4.29712	0.547537	0.00313054	0.0253962	0.105373
Ifi44	4.44542	5.33712	5.2845	3.66009	4.34853	5.33384	3.92803	4.22088	4.82876	3.31366	5.01352	2.39083	4.12498	4.59501	4.41315	3.05512	2.77784	4.38084	5.05663	2.77784	4.31795	4.917	2.74126	0.00601497	0.0322986	0.0370721
Igdcc4	3.30872	4.14398	6.32401	2.28702	3.71233	6.36415	2.18756	5.64846	5.59858	1.99312	2.70571	4.83743	3.70728	0	3.12688	0	2.17471	2.91629	5.98624	2.17471	2.71726	5.9838	2.33738	0.0119709	0.0260522	0.269202
Igfn1	0	0	3.87906	0	0	3.56683	0	1.81599	3.39109	0.995415	0	3.0752	0	0	0	0	0	0	3.47896	0	0.0995415	3.16324	1.02507	0.00314778	0.0575347	0.197274
Il1rl1	2.94142	2.47219	3.23864	3.32976	2.54672	1.8924	1.75285	2.73818	3.5937	4.45066	3.47598	2.06469	3.39276	0	3.12688	0	0	3.03415	2.98841	0	2.74892	2.86573	0.688231	0.0120289	0.0461067	0.13245
Immp1l	7.3208	5.94607	8.23668	5.49117	6.53944	6.10461	6.63466	5.59303	5.93334	7.58332	6.09182	7.26496	6.60724	6.89536	7.30933	9.50878	8.27214	6.62095	6.01897	8.27214	6.64192	6.46691	8.34863	0.00664963	0.0749281	0.124874
Ing4	2.94142	4.7832	4.07238	3.80064	2.21172	3.19181	3.38969	3.20059	3.23825	2.57731	3.47598	2.06469	2.92203	2.92966	3.41539	0	1.74128	3.16556	3.21942	1.74128	3.24471	3.42576	1.26866	0.00713947	0.0269719	0.123392
Ip6k2	3.19637	2.47219	1.6368	3.50436	3.24418	2.96001	4.31917	3.29625	3.06728	2.99197	3.06437	1.64261	3.05487	3.83174	3.12688	2.21902	0	3.16162	3.01365	1.64261	3.28061	2.74009	1.28721	0.0050542	0.0467983	0.127934
Ip6k3	1.69029	3.44041	5.85707	0	2.8184	5.71529	3.01982	5.20651	5.6142	1.57885	0	6.31334	1.67493	1.68097	3.41539	5.36504	3.66863	1.68563	5.66474	5.36504	1.93191	5.59827	5.11567	0.0125708	0.0174703	0.148875
Irx5	2.63154	1.3313	3.77173	3.66009	2.21172	3.72316	3.21658	4.22088	4.35821	1.57885	1.91146	4.89001	2.42924	1.0726	3.54055	4.26895	3.20188	2.32048	3.99631	4.26895	2.35839	4.0185	4.12028	0.00909528	0.0199114	0.0948698
Isoc2b	7.43662	6.79352	7.9285	7.5085	7.22808	6.64396	7.86593	7.36515	7.27581	8.07831	7.65604	8.51584	8.07493	7.72598	8.15132	10.3225	9.35487	7.69101	7.32048	9.35487	7.65192	7.30335	9.39774	0.00427508	0.0328781	0.100455
Itga2	3.51017	3.5378	2.05819	3.13109	2.8184	2.68371	2.18756	3.29625	2.38356	0.995415	1.91146	1.64261	2.69658	2.92966	2.28324	0	0	2.75749	2.53364	0	2.60014	2.60543	0.547537	0.00779947	0.0329151	0.105373
Itga6	9.16526	9.70163	8.58069	8.6086	8.75094	8.94639	8.58863	9.09487	9.38145	8.37022	8.80872	7.3705	8.57551	9.09273	8.41105	5.23104	7.3768	8.67977	9.02063	7.3705	8.80733	9.00085	6.65945	0.00408477	0.0208289	0.137449
Itgam	2.44743	4.37238	5.599	4.25618	5.66224	5.12543	3.38969	3.95381	5.41465	3.57654	4.69248	3.24629	5.00307	4.30413	4.65382	2.21902	4.02072	4.33825	5.27004	3.24629	4.2358	5.02322	3.16201	0.00905492	0.046194	0.100423
Itgb1bp2	2.79478	4.74292	7.51127	3.9287	3.8398	7.2692	5.19193	7.05911	7.25604	0.995415	0	8.79624	3.34166	1.0726	5.27464	6.52973	5.61582	3.59073	7.26262	6.52973	3.11824	7.2739	6.9806	0.0186596	0.0115706	0.181938
Itgb6	0.801082	2.26024	5.2845	1.19755	1.77464	5.33384	2.52117	5.07781	5.16191	0	0	6.19295	0.791618	1.0726	3.27833	5.60066	4.02072	1.13507	5.2232	5.60066	1.36972	5.21451	5.27144	0.0107772	0.00727006	0.124768
Jcad	9.4381	10.2882	9.26924	9.58261	9.71226	9.52109	9.40954	9.99809	9.91261	8.88868	9.60705	7.83344	9.36874	9.26042	9.4414	6.69156	7.88571	9.43975	9.71685	7.83344	9.4997	9.67526	7.47023	0.0035721	0.0213227	0.0749846
Jph1	4.90467	5.58511	7.17456	5.53208	5.35597	7.35536	6.286	7.48165	7.8008	4.89801	4.83889	7.35188	5.46368	5.18202	6.1616	4.51945	6.08288	5.40983	7.41851	6.08288	5.4208	7.45309	5.98474	0.00503113	0.0164906	0.15764
Jph2	4.90467	6.52321	8.5198	6.03727	6.52053	9.03857	7.24326	8.75731	8.93446	3.99139	5.16928	10.0742	5.82164	6.54952	7.00713	7.73494	6.7019	6.2789	8.84588	7.73494	5.97679	8.81254	8.17036	0.0101974	0.0141928	0.191979
Jsrp1	1.69029	4.31858	7.18505	2.90062	4.26013	7.36726	5.94113	7.45599	7.56004	2.79949	0	9.49065	4.49601	2.92966	5.31023	7.87633	6.96804	3.5949	7.41163	7.87633	3.46461	7.39209	8.11167	0.0176898	0.00993279	0.141963
Kalrn	5.00814	6.04877	5.95844	4.94253	5.76218	6.5635	5.73186	6.3406	6.10893	4.07882	5.43792	5.54317	5.31266	4.5276	5.16227	0	2.77784	5.23746	6.22477	2.77784	5.20127	6.24287	2.77367	0.005965	0.0165828	0.307954
Kat6b	7.79596	8.47497	7.70605	8.00625	8.33025	7.92133	7.97868	8.34128	8.00115	7.07835	8.17111	6.38836	8.16404	7.42626	7.89419	5.36504	5.83894	7.99247	7.96124	5.83894	7.93201	7.99245	5.86411	0.00418538	0.0164901	0.0569023
Kcna1	3.19637	4.08075	4.88175	4.67674	4.58523	4.66748	3.81109	3.95381	4.15971	3.45108	3.35138	1.04345	4.42414	4.59501	4.27587	0	3.20188	4.17831	4.41359	1.04345	4.04477	4.41569	1.41511	0.00557824	0.0269902	0.181442
Kcna7	0	3.5378	5.36055	1.19755	2.21172	5.38156	3.38969	5.27855	6.05274	1.99312	0	5.72782	1.97235	0	3.65571	0	2.50757	1.98273	5.37105	2.50757	1.79579	5.51835	2.74513	0.0146477	0.0224387	0.319032
Kcnc1	0	2.26024	4.93246	1.84277	2.54672	6.18749	3.92803	5.94262	5.71901	0	0.941578	6.78527	1.49955	1.0726	3.12688	5.60066	3.52918	1.67116	5.83081	5.60066	1.72184	5.69539	5.30504	0.012839	0.0339634	0.183117
Kcnc2	3.76775	4.01461	2.38391	4.43935	3.8398	4.81379	3.38969	4.31525	4.28206	4.3132	3.215	2.06469	3.23368	4.94425	3.27833	0	0	3.80377	4.29865	0	3.84357	3.94875	0.688231	0.00588272	0.0669502	0.13245
Kcnc4	2.44743	3.71483	4.71792	3.13109	2.54672	5.71529	2.79193	5.25494	5.71901	0.995415	2.48624	6.82632	2.77571	0	3.95456	3.05512	4.21528	2.66121	5.48511	4.21528	2.48439	5.35179	4.6989	0.0118638	0.0297153	0.214618
Kcnd3	3.60124	4.42424	3.77173	4.60187	4.78852	4.11063	4.62657	4.31525	4.15971	3.57654	4.47083	3.53748	3.58078	4.99504	3.65571	0	0	4.44754	4.13517	0	4.23213	4.08933	1.17916	0.00563927	0.0143123	0.22693
Kcnj12	3.07452	4.14398	4.59737	2.6262	3.95691	5.55805	3.38969	5.07781	4.95675	0.995415	2.22728	5.63845	2.42924	0	3.54055	4.91868	3.37479	2.85036	5.01728	4.91868	2.63838	5.0475	4.64397	0.013101	0.0248022	0.128507
Kcnj15	3.84432	4.56951	4.59737	3.9287	4.16597	4.32104	3.54424	4.74634	5.28408	4.63504	5.3753	2.65667	4.29579	5.04411	4.27587	0	1.74128	4.28583	4.67185	1.74128	4.36788	4.73721	1.46598	0.0055618	0.025308	0.149951
Kcnma1	1.98901	3.10122	4.71792	1.84277	3.04694	6.01668	3.38969	5.43386	6.02963	1.99312	1.50653	6.15048	1.97235	2.92966	3.12688	0	1.11879	2.46139	5.72527	1.11879	2.48982	5.54953	2.42309	0.00686708	0.038758	0.364014
Kcnn2	0.801082	1.3313	2.87367	2.28702	1.14454	2.96001	1.12771	3.09813	2.38356	0.995415	1.50653	3.24629	1.068	0	2.28324	0	1.11879	1.13613	2.91684	1.11879	1.25448	2.82884	1.45503	0.00675218	0.0194321	0.183228
Kcnq5	2.94142	3.5378	5.11919	3.50436	3.95691	5.42775	4.13681	5.07781	5.30347	1.99312	3.215	4.47398	3.23368	3.12475	4.34614	2.21902	3.91263	3.36902	5.21133	3.91263	3.399	5.23205	3.53521	0.0067539	0.0102014	0.130434
Kctd12b	8.26846	8.20906	7.89692	8.0207	7.67531	7.78604	7.83631	7.87156	8.14783	7.86737	7.98443	6.33246	8.20928	7.99912	7.97404	6.13872	6.56578	7.99178	7.88424	6.33246	8.00441	7.92559	6.34566	0.00185751	0.00972305	0.0237595
Kctd19	3.30872	3.33596	3.06766	4.25618	2.54672	3.39147	1.75285	3.09813	2.76555	3.31366	3.88844	1.64261	3.05487	3.71539	3.54055	0	2.17471	3.32481	3.08289	1.64261	3.27133	3.0807	1.27244	0.00707538	0.0159903	0.125959
Kdm6a	7.18755	7.56239	7.59236	7.82061	8.14521	7.9051	7.66156	7.69414	7.5479	7.8735	7.68215	6.42445	7.67658	7.52462	7.8465	6.06186	5.39259	7.67936	7.64325	6.06186	7.69807	7.68487	5.95963	0.00253625	0.00994164	0.0581636
Kdr	10.9941	11.6289	10.7521	10.4558	10.8361	10.4713	10.2796	10.8989	11.0435	9.81419	10.7434	9.21476	10.4128	10.0181	9.83112	8.65512	9.02249	10.4343	10.8255	9.02249	10.5014	10.7915	8.96412	0.00567533	0.0152707	0.0315946
Kif18a	2.63154	2.96778	1.03905	3.66009	3.71233	4.50463	3.21658	3.62581	2.87329	2.79949	3.06437	1.64261	3.17651	1.68097	2.95763	0	1.74128	3.01607	3.24955	1.64261	2.98673	3.0107	1.12796	0.00571763	0.092114	0.108677
Kif20b	2.94142	3.22336	2.05819	4.04631	3.71233	3.19181	3.21658	2.59504	2.38356	2.99197	3.88844	0	3.44211	1.68097	2.28324	0	0	3.21997	2.4893	0	3.14267	2.55715	0	0.0072551	0.0298286	0
Kif21b	3.19637	5.10259	4.98146	4.67674	3.95691	4.74249	3.92803	3.62581	4.53268	3.16176	4.83889	3.24629	4.54201	4.22122	3.86166	0	0	4.08906	4.63758	0	4.14862	4.47061	1.0821	0.00656075	0.0370183	0.208249
Kif26a	7.57224	8.29166	7.15333	7.69116	7.41368	7.0055	7.60998	7.79174	7.5233	6.69134	7.74541	5.66886	7.44502	7.49845	7.08111	3.58103	5.50852	7.53534	7.33832	5.50852	7.50401	7.36847	4.91947	0.00419061	0.022278	0.129099
Kif7	3.19637	5.0704	4.24282	4.5229	3.8398	4.11063	4.03619	4.52725	4.43055	2.99197	4.05751	3.39922	3.8962	4.45689	4.34614	0	1.11879	4.04685	4.33669	1.11879	4.04144	4.32781	1.506	0.00617664	0.0116773	0.192486
Kif9	3.30872	3.44041	2.05819	0	2.8184	1.8924	2.79193	2.8684	2.76555	3.45108	2.70571	0	2.77571	3.12475	1.96376	0	0	2.80517	2.41187	0	2.63805	2.39614	0	0.010266	0.0307768	0
Kit	9.10039	9.884	10.0514	6.17277	6.52053	6.10461	6.47084	7.8242	8.61366	6.16087	8.79981	6.65461	7.42368	5.26714	6.08147	6.28116	5.4709	6.49569	8.21893	6.28116	7.18815	8.14847	6.13556	0.01547	0.102825	0.0672376
Klf12	4.49376	5.30981	4.65891	3.9287	3.41766	4.21967	3.81109	4.99469	4.39483	3.69196	4.20882	3.88703	4.06323	1.68097	4.12414	0	1.74128	3.99596	4.52687	1.74128	3.87302	4.56702	1.8761	0.00925793	0.0210916	0.216336
Klf7	7.91168	8.54106	7.60805	7.77874	7.61421	7.82107	7.25451	7.83619	7.90604	6.33078	7.4512	5.3689	7.30198	6.54952	7.52917	6.06186	5.8091	7.49018	7.82863	5.8091	7.42628	7.79284	5.74662	0.00637955	0.00803941	0.0389645
Klf9	9.94353	10.2528	9.15642	10.4357	10.4827	10.4973	10.0634	9.80628	9.96987	10.4986	10.3494	7.99217	10.2392	10.7275	10.7361	8.3823	9.17063	10.3926	9.88807	8.3823	10.3729	9.85746	8.51503	0.0025875	0.034537	0.0667041
Klhl11	4.90467	5.13408	4.65891	5.26721	5.26805	4.94663	5.09522	5.20651	4.98104	4.74604	5.20572	2.65667	5.20241	5.30789	5.08217	0	2.77784	5.16824	4.96384	2.65667	5.12135	4.94827	1.8115	0.00176845	0.0140449	0.174442
Klhl24	9.46411	9.97593	9.04559	9.84452	10.2558	10.1654	10.057	10.285	10.0021	9.89471	9.96162	8.38457	9.74441	10.3425	10.0283	8.21489	8.39774	9.96878	10.0838	8.38457	9.95689	9.87453	8.3324	0.00249003	0.035291	0.0113311
Klhl30	1.98901	2.0117	5.5348	1.19755	3.24418	4.66748	3.68382	4.84455	5.34149	1.57885	0.941578	6.17187	1.83129	0	1.5528	6.13872	3.37479	1.70507	5.09302	6.13872	1.80308	5.09708	5.22846	0.0106279	0.0255069	0.178379
Klhl31	3.41296	4.08075	7.34337	2.90062	4.43182	7.35536	5.23797	7.21412	7.56004	0	0.941578	8.86352	3.17651	0	4.99737	7.16566	5.50852	3.29473	7.34937	7.16566	2.91796	7.36823	7.17923	0.0196065	0.00893585	0.186393
Klhl33	3.6869	5.16489	6.97126	3.50436	5.07427	7.52431	5.91303	7.72455	7.66122	3.79883	4.27892	8.20427	4.88311	4.22122	6.30963	6.2117	5.77863	4.58101	7.59276	6.2117	4.68352	7.47033	6.73153	0.00950085	0.0214406	0.143742
Klhl34	0	2.0117	4.71792	2.28702	1.77464	4.50463	3.38969	4.84455	4.6883	0.995415	0	4.78287	2.32785	0	1.96376	0	0	1.8692	4.70311	0	1.47501	4.68885	1.59429	0.0117504	0.00876657	0.306821
Klhl4	6.23344	6.2052	5.80358	5.00198	5.12521	5.63881	5.79481	5.73637	5.78947	5.77234	5.71576	2.06469	5.74505	5.83956	5.90647	5.60066	3.91263	5.78358	5.76292	3.91263	5.73398	5.74205	3.85933	0.00397836	0.00466652	0.196509
Klhl40	0.801082	2.26024	5.80358	3.13109	3.71233	6.07589	4.23087	6.01471	6.45078	0	0	7.69253	2.10083	2.4364	3.27833	6.28116	3.66863	2.34832	6.0453	6.28116	2.19512	6.08624	5.88078	0.014962	0.0168485	0.226846
Klhl41	3.30872	5.13408	8.20093	4.81575	5.12521	8.7005	6.50888	8.59748	8.71851	1.57885	2.48624	8.94964	4.8098	4.94425	6.61018	7.60552	6.58352	4.88	8.64899	7.60552	4.5322	8.55435	7.71289	0.0162178	0.0150984	0.131856
Kmt2a	8.34621	9.47909	9.09095	8.84203	9.15496	9.24292	8.90268	9.26265	9.16794	7.1608	9.38469	7.67016	8.57965	7.82054	8.59546	7.05102	5.83894	8.71874	9.20543	7.05102	8.62661	9.19112	6.85337	0.00713622	0.00489099	0.103497
Kmt2c	8.80952	9.70031	9.39663	9.38187	9.63528	9.70346	9.49495	9.73764	9.76042	8.23877	9.87517	7.63208	9.05054	8.65705	9.07569	7.63235	7.0847	9.22878	9.72055	7.63208	9.19192	9.64954	7.44971	0.00518981	0.0106391	0.0351229
Kmt2d	8.71072	10.5579	9.77569	9.53812	10.083	10.1431	9.42703	9.6867	9.5543	7.45847	9.98015	8.53247	9.01429	8.30112	8.9628	7.5219	7.04685	9.22066	9.73119	7.5219	9.20336	9.78994	7.70041	0.00917057	0.0157744	0.084303
Kmt2e	9.24861	9.94075	9.47142	9.53309	9.86243	9.68457	9.62623	9.76193	9.54006	8.56449	9.86238	8.07399	9.38933	9.4036	9.41712	6.83705	7.92797	9.47511	9.61231	7.92797	9.4848	9.6145	7.613	0.00399784	0.0082804	0.0751057
Krt36	0	0	0	1.19755	1.77464	0	0	0.705098	1.63651	0	0.941578	2.65667	1.67493	3.45009	1.96376	4.91868	3.37479	1.06956	0.352549	3.37479	1.10025	0.585401	3.65005	0.0115129	0.0484733	0.128428
Ky	1.31314	4.56951	6.9093	2.6262	4.51056	6.54266	3.68382	5.80303	6.51041	0	1.91146	7.10736	2.77571	3.83174	4.65382	0	3.00539	3.22977	6.52653	3.00539	2.9876	6.44135	3.37091	0.0155844	0.0289007	0.396417
L1cam	5.04105	5.91014	5.11919	4.67674	5.62733	5.599	5.04431	4.87585	5.09671	3.89832	4.52951	3.0752	4.54201	4.45689	4.202	2.21902	3.37479	4.60937	5.10795	3.0752	4.79283	5.17269	2.88967	0.00621596	0.0190423	0.0666453
Lama3	2.94142	4.5227	2.87367	3.50436	3.41766	3.72316	1.75285	4.40382	3.46183	2.79949	4.05751	0	3.05487	4.45689	2.95763	0	1.11879	3.23627	3.5925	0	3.34654	3.61562	0.372931	0.00842695	0.0396432	0.0717707
Lamc2	2.44743	3.22336	1.6368	2.6262	3.24418	2.96001	2.18756	3.62581	2.76555	1.57885	1.50653	2.88106	2.2188	3.71539	2.54464	5.60066	3.79579	2.49604	2.86278	3.79579	2.52929	2.74704	4.0925	0.0071325	0.0516721	0.153763
Lat	2.79478	3.33596	2.38391	3.13109	1.77464	1.8924	3.38969	2.25747	2.38356	2.99197	1.91146	5.17064	2.10083	2.92966	2.54464	5.0833	4.21528	2.86222	2.32052	5.0833	2.69047	2.22934	4.82307	0.00584357	0.0145236	0.0586862
Lbx1	1.31314	1.71125	3.97895	1.19755	1.77464	3.39147	0	4.11991	4.07197	2.31458	0	5.08303	1.83129	0	1.96376	0	1.74128	1.51219	4.02546	1.74128	1.21062	3.89057	2.27477	0.00891155	0.0211151	0.287019
Lca5	3.84432	3.5378	3.87906	3.50436	3.41766	3.56683	4.03619	4.17128	3.5937	3.99139	4.40965	2.39083	3.44211	2.70401	3.41539	0	1.74128	3.52108	3.73638	1.74128	3.63029	3.80272	1.37737	0.00466378	0.0177143	0.137362
Lck	2.44743	2.0117	2.64947	2.90062	2.54672	2.96001	1.75285	3.09813	3.06728	2.57731	2.70571	4.54128	3.58078	4.03959	2.76587	6.83705	3.52918	2.64151	3.01365	4.54128	2.73286	2.94372	4.96917	0.00673075	0.0128064	0.188326
Lcor	5.57808	6.57001	6.4685	6.24836	6.55809	6.84456	5.69933	6.49979	6.34246	5.57597	6.38985	3.39922	6.3011	5.8115	6.25588	0	0	6.25212	6.48414	0	6.09882	6.53883	1.13307	0.00393317	0.0134293	0.21806
Ldb3	4.93999	6.75353	9.70086	4.94253	6.79674	9.91484	7.74363	9.82043	10.0242	3.99139	4.58591	10.8759	6.28766	6.82691	7.71989	7.8986	7.54915	6.52059	9.86763	7.8986	6.05882	9.86508	8.77456	0.0134201	0.00859676	0.203134
Lep	9.50301	10.048	10.737	9.39855	7.46402	8.32678	9.88499	11.0058	11.3346	9.68953	10.9455	9.29006	10.2181	7.75574	8.87342	8.08495	9.49265	9.59627	10.8714	9.29006	9.37808	10.3511	8.95589	0.0108174	0.0857162	0.084558
Lilr4b	2.23635	4.31858	3.39148	3.50436	4.26013	5.18042	3.54424	3.29625	3.65537	2.57731	4.52951	3.24629	4.54201	5.49598	4.70819	0	2.17471	4.28936	3.52342	2.17471	3.97167	3.88088	1.807	0.0100347	0.0549736	0.183787
Lin7a	2.23635	2.26024	3.06766	3.50436	3.95691	3.19181	2.18756	3.62581	3.1553	4.16125	3.215	2.39083	3.05487	1.68097	3.76235	0	0	3.13494	3.17355	0	3.00199	3.26014	0.796944	0.00861473	0.01558	0.153372
Lmod2	0.801082	5.25358	7.5765	3.32976	2.21172	8.0888	6.07396	8.1782	8.20308	0	1.50653	8.9372	4.4485	4.38253	6.53696	5.48765	6.39553	3.85615	8.1335	6.39553	3.45446	8.01165	6.94013	0.0225531	0.0183885	0.198677
Lmod3	1.69029	4.42424	7.28602	2.28702	4.78852	6.82744	5.56131	7.49179	7.53565	1.57885	1.91146	8.28992	3.34166	1.68097	5.12277	6.41079	4.30352	2.81434	7.38891	6.41079	3.23871	7.28522	6.33474	0.0159891	0.0202508	0.221587
Lnpep	8.27539	8.91642	8.80482	8.94406	9.06325	9.17006	9.32142	9.52949	9.52362	8.5833	9.54795	5.72782	8.93247	8.9129	8.95158	7.09025	7.0971	8.93827	9.34684	7.09025	8.94487	9.257	6.63839	0.00349681	0.0215712	0.0876206
Lnx2	7.37343	7.91488	6.99532	7.47743	7.4034	7.05047	7.68667	7.53656	7.57208	6.89778	7.6886	6.15048	7.60525	7.74094	7.2827	3.58103	6.08288	7.54134	7.29352	6.08288	7.50711	7.28861	5.27146	0.0028808	0.0192491	0.162705
Lonrf2	0	2.0117	2.05819	3.32976	2.54672	4.11063	3.21658	2.4361	3.5937	1.57885	2.70571	0	2.42924	2.70401	3.41539	0	0	2.62537	3.0149	0	2.3938	3.04965	0	0.0101954	0.0601766	0
Lpar4	5.22412	4.8977	5.16233	4.25618	4.26013	3.72316	4.40238	5.13067	5.34149	4.74604	4.47083	3.98697	4.51919	3.45009	3.95456	0	1.11879	4.4366	5.1465	1.11879	4.41812	4.83941	1.70192	0.00494813	0.0468709	0.228495
Lrfn4	3.60124	4.01461	3.06766	3.50436	3.57251	4.11063	2.79193	2.59504	3.52927	2.99197	4.05751	1.04345	3.28868	4.03959	3.65571	0	2.77784	3.58687	3.29847	1.04345	3.55181	3.32565	1.27376	0.00432543	0.0404726	0.155908
Lrrc14b	4.23403	4.86053	6.66125	4.88053	4.06522	6.01668	5.23797	6.72277	7.03024	4.23923	4.97181	7.51141	4.49601	4.03959	5.23815	6.7417	5.39259	4.67827	6.69201	6.7417	4.62631	6.60774	6.54857	0.0046751	0.0266133	0.11917
Lrrc2	0.801082	3.62903	5.98271	2.28702	3.04694	6.16039	3.01982	6.37388	6.51041	0.995415	0	6.75724	2.2188	3.45009	4.12414	0	4.53987	2.65342	6.26713	4.53987	2.35723	6.25685	3.7657	0.013624	0.0145435	0.382722
Lrrc30	0.801082	2.0117	6.416	1.84277	3.57251	6.64396	4.69418	6.58749	6.63809	1.57885	0	7.48602	0.791618	0	4.70819	6.34743	6.03212	1.71081	6.61279	6.34743	2.00009	6.57139	6.62186	0.0176904	0.0066656	0.0849788
Lrrc3b	4.17595	4.61486	4.07238	2.90062	2.54672	3.99267	2.79193	4.67694	3.97855	3.31366	2.22728	2.39083	3.66633	4.94425	3.54055	0	1.11879	3.42711	4.03252	1.11879	3.47222	4.18013	1.16988	0.0089636	0.0208607	0.132915
Lrrc8b	5.78649	6.49923	5.56726	6.59572	6.33825	6.21409	5.32585	6.24793	5.98229	5.20052	5.88263	5.1275	5.69503	5.56484	5.73374	0	4.02072	5.76011	6.09819	4.02072	5.86223	6.00289	3.04941	0.00475511	0.0195939	0.299803
Lrrk2	5.89846	7.03783	6.416	5.685	6.20253	5.85706	5.82529	6.22381	6.63044	5.12036	6.09182	4.25093	5.61122	6.26908	5.59632	0	3.91263	5.86187	6.3199	3.91263	5.93379	6.28183	2.72119	0.00514571	0.0205181	0.26252
Lrrn1	1.31314	2.65696	5.07473	1.19755	1.77464	4.81379	3.21658	4.52725	4.32064	1.99312	0	4.08042	2.2188	0	2.95763	0	3.20188	1.88388	4.67052	3.20188	1.73284	4.6841	2.42743	0.0112197	0.0206066	0.238625
Lrrn3	3.41296	2.82072	1.03905	2.6262	1.14454	1.8924	2.79193	1.53145	2.22988	2.31458	0	0	2.92203	3.58883	2.28324	0	0	2.70907	1.71193	0	2.3905	1.6732	0	0.0107754	0.0318726	0
Lrtm2	0	2.26024	3.87906	0	2.21172	4.41576	2.18756	3.47042	3.5937	0	0	4.83743	1.29985	0	3.12688	0	3.00539	0.649924	3.73638	3.00539	1.10863	3.83973	2.61427	0.0124554	0.0262766	0.271369
Lsmem1	0.801082	0	4.71792	0	1.14454	3.99267	3.38969	4.31525	4.24241	2.31458	0.941578	3.98697	1.67493	0	2.76587	0	2.77784	1.04306	4.27883	2.77784	1.30323	4.31706	2.25494	0.0120909	0.0188019	0.227141
Macf1	10.9198	11.9596	11.5044	11.2361	11.8023	11.4886	11.1991	11.566	11.6329	9.79979	11.5505	9.91685	10.8966	10.5574	10.8539	8.64198	8.9354	11.0594	11.5352	8.9354	11.0775	11.548	9.16474	0.00630498	0.00410781	0.0741846
Map3k13	2.63154	3.71483	2.38391	2.90062	3.04694	2.34164	3.21658	3.29625	2.87329	1.57885	3.06437	0	2.77571	2.92966	3.12688	0	0	2.9883	2.6286	0	2.8986	2.72377	0	0.00547528	0.0282201	0
Map3k3	8.34621	8.8959	8.03097	8.2768	8.55123	8.50969	8.59748	8.6796	8.53176	8.35716	8.66561	6.015	8.40865	8.61708	8.30918	6.9692	7.16934	8.47994	8.52072	6.9692	8.50253	8.438	6.71785	0.00196796	0.0176031	0.0685392
March1	2.44743	2.82072	3.97895	2.6262	4.34853	3.8642	1.12771	2.25747	3.06728	4.3132	3.79585	1.04345	3.17651	4.6594	4.41315	0	1.11879	3.48618	3.46574	1.04345	3.37287	3.29198	0.720748	0.0113287	0.0500008	0.0694802
Mb	6.84963	8.42493	11.3029	6.53665	7.53166	11.2167	9.39945	11.4702	11.49	6.18077	5.27597	13.1686	7.36731	7.4718	9.36729	10.7869	10.6013	7.41955	11.3865	10.7869	7.44055	11.3699	11.5189	0.0133216	0.00826458	0.159076
Mbnl3	3.76775	3.9453	3.77173	3.13109	3.04694	3.72316	3.92803	4.22088	4.32064	3.31366	3.06437	0	3.62419	2.70401	3.54055	0	1.74128	3.42711	3.99631	0	3.40659	4.0091	0.580425	0.00419319	0.0190945	0.111703
Mboat1	0.801082	2.0117	3.52967	2.6262	1.14454	3.39147	1.75285	2.8684	2.87329	1.57885	1.50653	0	1.49955	0	1.96376	3.58103	0	1.54269	3.13238	0	1.48851	3.16571	1.19368	0.00721029	0.0215703	0.229723
Mc5r	2.63154	3.79582	3.52967	2.6262	5.43885	4.11063	1.12771	2.4361	2.22988	3.45108	3.88844	1.04345	2.92203	4.13326	4.34614	0	1.11879	3.62345	2.98289	1.04345	3.43611	3.07657	0.720748	0.0118113	0.0559208	0.0694802
Mcc	8.00219	8.55276	7.25646	7.33444	7.63193	7.89691	7.07594	7.09281	7.00084	6.89778	7.53236	6.44217	7.10921	7.12934	6.96309	0	5.92492	7.23189	7.17464	5.92492	7.4229	7.31176	4.12236	0.00523641	0.025261	0.397714
Mccc1os	4.39541	3.22336	3.23864	3.32976	4.16597	2.34164	3.38969	3.20059	3.31669	3.79883	3.35138	2.06469	4.12498	4.6594	3.12688	0	0	3.59426	3.21961	0	3.75657	3.02439	0.688231	0.00546717	0.0286077	0.13245
Mcub	0.801082	3.10122	3.23864	3.13109	3.41766	3.56683	1.75285	2.25747	2.76555	3.31366	2.70571	3.24629	3.44211	4.03959	2.95763	6.41079	2.50757	3.11616	3.00209	3.24629	2.86626	2.95712	4.05488	0.00935511	0.0356706	0.230382
Mdga1	0.801082	2.26024	2.05819	1.84277	1.14454	4.21967	1.12771	4.44615	4.11651	0	0.941578	4.72616	1.29985	0	1.96376	0	0	1.13613	4.16809	0	1.13815	3.71013	1.57539	0.00760595	0.0693666	0.303183
Med12	8.50205	9.47909	8.9565	9.12874	9.40989	9.35174	9.15745	9.33905	9.39733	8.03524	9.56208	6.75724	8.8296	8.74129	9.00685	5.98067	6.65235	9.0678	9.3454	6.65235	8.98523	9.26115	6.46342	0.0047462	0.01279	0.0468169
Med13l	8.40111	9.57398	9.49482	8.85014	8.85646	8.69106	8.56625	8.86068	8.74357	7.63472	8.83804	6.66973	8.44693	7.98034	8.58823	0	6.13191	8.57724	8.80212	6.13191	8.57362	8.94753	4.26721	0.00527753	0.0232301	0.411698
Mettl21c	0.801082	0.814054	5.32302	1.84277	2.54672	3.8642	2.52117	4.06664	4.6883	0	0.941578	5.81198	0	0	1.96376	0	3.00539	0.877816	4.37747	3.00539	1.14311	4.48554	2.93912	0.0101205	0.0412064	0.322951
Mettl21e	0.801082	0	3.23864	0	1.14454	2.96001	0	1.81599	2.76555	0	0	1.64261	0	1.0726	0.975944	3.58103	0	0	2.86278	1.64261	0.399417	2.69505	1.74121	0.0052274	0.038585	0.199172
Mex3b	3.07452	3.79582	3.97895	3.80064	3.71233	4.32104	4.48104	4.40382	3.87866	3.31366	4.34576	1.04345	3.23368	3.58883	3.41539	4.26895	0	3.65058	4.15	1.04345	3.67617	4.14562	1.7708	0.00458514	0.0159952	0.247275
Mfap4	3.07452	2.47219	5.83057	1.19755	2.54672	5.23339	2.18756	2.05355	3.71451	1.99312	2.89615	6.03848	2.77571	3.45009	3.76235	3.58103	0	2.66121	4.47395	3.58103	2.6356	4.20801	3.2065	0.00740064	0.105631	0.337402
Mfhas1	7.19487	7.78204	7.08772	6.77681	7.43403	7.29435	6.65176	6.55885	7.14755	6.46665	7.25648	5.3689	6.67073	6.54952	6.67987	0	5.50852	6.72834	7.11763	5.3689	6.94628	7.02212	3.62581	0.00440232	0.0200509	0.34898
Mgst3	8.65069	8.20535	9.41903	8.19638	8.0692	8.41541	9.00606	8.94611	8.81794	9.1905	8.44326	9.92632	8.75954	8.48116	8.88822	10.9976	10.402	8.56592	8.88202	10.402	8.58904	8.89962	10.442	0.00374546	0.0258471	0.0596389
Mid1	4.28985	4.42424	4.88175	3.80064	5.85564	4.50463	3.92803	3.83141	4.24241	2.57731	3.215	1.64261	3.82357	4.30413	3.54055	0	1.74128	3.8758	4.37352	1.64261	3.9759	4.36505	1.12796	0.00864194	0.0276293	0.108677
Mindy4	3.98624	4.5227	4.71792	4.81575	4.58523	5.42775	4.69418	4.96589	5.34149	4.9911	4.64018	5.33137	4.86513	4.8916	5.08217	7.83072	5.43228	4.75496	5.15369	5.43228	4.70743	5.11326	6.19812	0.0031007	0.0206974	0.157197
Mir186	2.23635	3.62903	1.03905	1.84277	1.14454	0	1.75285	3.09813	3.06728	0	2.22728	0	2.42924	0	3.12688	0	0	2.03503	2.05317	0	1.83889	1.80111	0	0.0119133	0.0962187	0
Mir365-2	1.69029	3.10122	4.07238	1.84277	3.24418	2.34164	3.54424	2.73818	2.38356	0.995415	2.89615	1.04345	3.05487	3.58883	3.27833	0	0	3.07805	2.56087	0	2.72363	2.88394	0.347817	0.00889015	0.0507507	0.0669373
Mir6392	4.67239	6.7124	6.9468	3.66009	4.65622	4.50463	3.54424	5.81922	5.70449	4.16125	5.69026	2.88106	4.82848	4.59501	3.95456	0	0	4.62561	5.76185	0	4.64749	5.74379	0.960353	0.00960101	0.0623954	0.18482
Mir7-1	2.79478	3.71483	3.77173	2.6262	3.71233	3.39147	2.79193	2.73818	2.38356	3.16176	2.70571	2.06469	2.77571	1.0726	2.28324	0	0	2.78382	3.06483	0	2.76391	3.07124	0.688231	0.00751135	0.0391488	0.13245
Mlf1	3.19637	4.20456	8.45189	4.35067	4.90969	7.67553	6.07396	7.68533	7.97417	3.57654	2.70571	9.0309	4.49601	5.22521	7.03931	7.94214	7.29306	4.42334	7.82975	7.94214	4.5778	7.94673	8.0887	0.0130979	0.0227594	0.0975716
Mlip	1.31314	3.79582	5.85707	1.84277	3.71233	5.95494	4.93677	6.01471	6.2753	0.995415	0.941578	6.9304	3.05487	4.72105	4.65382	5.0833	3.91263	3.3836	5.98482	5.0833	2.99676	6.0255	5.30878	0.0159972	0.0111724	0.169052
Mlph	5.30762	5.49097	6.18451	2.28702	2.8184	2.96001	3.54424	4.40382	3.5937	3.89832	3.97545	2.88106	4.03133	2.92966	3.65571	0	1.74128	3.77701	3.99876	1.74128	3.79387	4.28551	1.54078	0.0101774	0.0873193	0.161217
Mms22l	3.41296	2.96778	3.77173	3.32976	2.8184	3.39147	2.79193	3.47042	2.97355	3.45108	3.35138	1.64261	2.77571	0	2.54464	0	0	2.89309	3.43094	0	2.74437	3.40179	0.547537	0.0101586	0.0205733	0.105373
Mobp	0	0	1.6368	2.90062	0	3.19181	2.18756	3.47042	0	0	0	3.98697	0.449437	2.4364	0.975944	3.05512	3.66863	0.224719	2.41431	3.66863	0.894996	2.07476	3.57024	0.0116806	0.100079	0.0526282
Mrln	0.801082	1.3313	3.77173	1.19755	3.04694	3.39147	1.12771	3.83141	3.46183	0.995415	0	5.63845	0.449437	1.0726	2.28324	6.9692	2.50757	1.10015	3.61678	5.63845	1.23053	3.61411	5.03841	0.00870397	0.0137319	0.254504
Mroh6	1.31314	1.71125	4.07238	2.90062	2.21172	3.8642	2.52117	3.38596	2.64911	0.995415	3.79585	0	1.67493	0	0.975944	0	0	1.69309	3.62508	0	1.81	3.49291	0	0.0109089	0.0394802	0
Mrpl11	9.17826	8.24915	9.7547	8.74967	8.78698	8.29598	9.03568	8.47761	8.65953	9.76561	8.43944	9.79978	9.11663	8.76343	9.40276	11.5554	10.6034	8.91133	8.56857	10.6034	8.94876	8.79696	10.6529	0.00448551	0.0409699	0.0976508
Mrpl14	8.50794	7.72114	8.70259	7.85326	7.70072	7.66593	8.07058	7.82821	7.85766	8.87958	7.56779	9.12713	8.24969	8.08369	8.47518	10.9016	9.69789	8.07713	7.84294	9.69789	8.11096	8.0136	9.90887	0.00419568	0.0291876	0.10065
Mstn	0	1.3313	3.39148	2.28702	2.54672	4.32104	1.75285	4.11991	4.82876	1.99312	0	3.53748	1.29985	1.0726	2.54464	4.51945	3.91263	1.54207	4.22047	3.91263	1.48281	4.1653	3.98986	0.00934621	0.0372439	0.0550577
Mtcp1	5.60033	5.9637	6.30489	5.85584	6.3165	6.45616	5.99573	6.73989	6.83751	5.94516	6.54013	4.08042	6.03771	6.44379	5.83496	0	4.97558	5.97972	6.59802	4.08042	6.05339	6.58461	3.01867	0.00293237	0.0154283	0.294698
Mtm1	8.55711	8.43444	8.0075	8.50966	8.45496	8.33286	8.58863	8.81699	8.78899	8.4867	8.49939	6.65461	8.76803	9.09855	9.00414	4.91868	7.77431	8.53339	8.56093	6.65461	8.64016	8.48659	6.4492	0.00237001	0.0243073	0.159873
Musk	0	1.3313	3.39148	0	1.14454	2.68371	2.18756	2.59504	2.97355	0.995415	1.91146	1.04345	0.791618	2.10758	0.975944	4.51945	3.66863	1.06998	2.82863	3.66863	1.14454	2.91094	3.07718	0.00776997	0.0224265	0.201323
Mustn1	5.82478	5.73639	6.30489	4.04631	4.96666	6.04659	5.40868	5.47533	5.67502	5.27645	3.97545	6.99183	4.98653	5.22521	5.37889	8.02547	6.05772	5.25083	5.8608	6.99183	5.08254	5.87546	7.02501	0.00628282	0.0232171	0.109366
Myadm	4.75405	5.10259	4.93246	4.94253	5.31268	3.99267	4.23087	5.32466	5.24449	4.57616	5.16928	1.04345	5.06739	4.78017	4.59731	0	3.91263	4.86135	5.08848	1.04345	4.8533	4.87357	1.65203	0.00328594	0.038197	0.225119
Myadml2	1.69029	2.65696	5.39712	1.84277	1.14454	5.89043	3.54424	5.57407	5.56684	0	0	6.95528	2.52396	3.45009	3.65571	3.05512	3.00539	2.18337	5.57045	3.05512	2.05086	5.60711	4.33859	0.0136469	0.0128634	0.251806
Mybl1	2.44743	2.47219	0	2.90062	3.04694	3.19181	3.01982	3.76608	2.97355	2.31458	3.215	1.04345	3.58078	4.30413	3.12688	0	0	3.03338	3.08268	0	3.04284	2.48286	0.347817	0.00591439	0.105541	0.0669373
Mybpc1	5.00814	7.57392	10.952	6.09301	7.64944	11.0504	8.84063	11.0506	11.1427	3.31366	3.79585	11.7371	6.83215	5.99737	8.74925	7.94214	8.41765	6.46258	11.0505	8.41765	6.38534	11.0489	9.36563	0.0191776	0.00486671	0.229719
Mybpc2	4.34359	7.02109	9.74764	5.85584	7.94711	10.1773	8.40411	10.1963	10.3492	1.99312	4.34576	11.3317	6.53516	6.26908	8.33964	8.08495	7.02106	6.40212	10.1868	8.08495	6.10545	10.1176	8.81258	0.0205186	0.0161486	0.249508
Myf6	1.31314	2.82072	5.4676	0	3.8398	5.67756	3.01982	5.23092	5.1405	0.995415	0	5.03714	0.791618	0	3.54055	0	4.30352	1.15428	5.34926	4.30352	1.63211	5.37915	3.11355	0.0152969	0.0151294	0.302361
Myh1	4.23403	7.08693	10.1282	5.85584	6.02614	10.4336	8.74026	10.2064	10.0702	2.99197	3.6969	11.4182	6.46526	6.18407	8.30918	8.44418	7.47508	6.10511	10.1673	8.44418	5.95906	10.2096	9.11248	0.0187821	0.00996394	0.228306
Myh2	4.11545	6.31917	8.98381	4.15506	2.8184	9.19698	6.73437	8.76569	9.08633	0.995415	0.941578	10.4086	5.46368	2.92966	6.1616	7.27186	6.54783	4.13525	9.03507	7.27186	4.06344	9.0082	8.0761	0.0212369	0.0114764	0.228022
Myh3	0	0	7.38038	0	1.14454	5.67756	1.75285	1.81599	1.03883	0	0	5.21253	0	0	0	0	0	0	3.74678	0	0.289739	3.97819	1.73751	0.00627425	0.190181	0.334384
Myh4	7.67539	10.2934	12.3766	8.68313	10.62	12.8097	11.0927	12.8766	13.0791	5.63486	6.90401	14.0389	8.94536	8.73009	10.9331	10.8076	10.5859	8.83773	12.8432	10.8076	8.95121	12.7855	11.8108	0.018269	0.0184817	0.214751
Myh7	1.31314	5.51509	10.4246	0	6.07878	10.1098	6.75034	10.2232	10.5143	0	0.941578	11.8007	1.97235	3.71539	6.63846	7.55032	6.08288	2.84387	10.3239	7.55032	3.29251	10.318	8.47797	0.0276692	0.0115382	0.329961
Myh7b	1.31314	1.71125	4.59737	2.28702	2.21172	4.81379	3.01982	3.29625	4.65849	1.57885	1.91146	6.2544	2.2188	1.0726	2.28324	3.58103	2.77784	2.06159	4.62793	3.58103	1.96079	4.34148	4.20442	0.00565726	0.0439218	0.202243
Myh8	0	0	5.74803	0	0	4.32104	1.12771	1.53145	0.610965	0	0	3.53748	0.791618	0	0.975944	0	0	0	2.92625	0	0.289527	3.05287	1.17916	0.00472886	0.149434	0.22693
Myl1	8.7056	9.09704	10.9202	8.69218	8.98612	10.8957	9.33207	10.4245	10.6065	8.24823	8.55342	11.8776	8.8296	8.67663	9.2113	10.7134	10.1262	8.7676	10.7511	10.7134	8.83322	10.7117	10.9057	0.00327616	0.0149159	0.0990451
Myl2	0	3.5378	10.0312	3.13109	4.96666	9.33971	6.07396	9.28906	9.80447	2.31458	0.941578	11.6753	3.34166	4.5276	6.87075	8.88446	7.74309	3.43973	9.57209	8.88446	3.57057	9.61611	9.43427	0.0214755	0.0225675	0.224769
Myl3	3.84432	3.87249	9.0993	3.13109	4.85038	8.49891	6.07396	8.9735	9.51533	3.31366	0.941578	11.2	3.96535	2.92966	6.62439	7.8986	7.35632	3.85841	9.0364	7.8986	3.95469	9.02176	8.8183	0.0162134	0.0261535	0.231149
Mylk2	2.79478	5.79666	8.66934	4.5229	6.20253	8.79162	7.15004	8.98072	9.1209	2.31458	0.941578	10.4288	5.35192	4.8916	7.42749	7.43314	7.67027	5.12176	8.88617	7.67027	4.73941	8.89064	8.51072	0.0212983	0.0124954	0.185032
Mylk4	5.00814	7.1879	9.6544	5.8877	7.85203	10.2024	8.43408	10.465	10.4467	3.57654	4.40965	9.96666	6.72657	6.84086	8.87639	7.27186	7.19264	6.78372	10.3246	7.27186	6.47999	10.1921	8.14372	0.0174386	0.0236211	0.175467
Mylpf	6.84032	8.12144	12.3468	7.14966	8.55123	11.3746	9.48544	11.158	11.3087	6.36597	4.97181	13.0438	8.46346	8.7188	10.1114	12.2585	11.043	8.29245	11.3417	12.2585	7.87795	11.547	12.1151	0.0154465	0.0338008	0.112008
Myo18b	1.31314	4.47431	7.32451	3.13109	4.65622	7.68507	5.28258	7.63132	7.45123	0.995415	0	8.33328	2.98998	3.45009	4.99737	0	1.74128	3.29059	7.54128	1.74128	3.12902	7.52303	3.35819	0.0182676	0.0103676	0.488405
Myo9a	7.49121	8.2347	7.72055	7.70016	8.00265	7.71331	7.86593	8.07408	7.89009	6.86126	8.06599	6.06159	7.49264	7.81349	7.43557	2.21902	6.41547	7.75682	7.80532	6.06159	7.69636	7.84951	4.89869	0.00396054	0.0106591	0.2586
Myod1	0	0	3.77173	0	0	3.39147	0	4.52725	3.82599	0	0	3.88703	0.449437	0	1.5528	0	2.50757	0	3.79886	2.50757	0.200223	3.87911	2.13153	0.00495791	0.0295855	0.218957
Myog	0	0.814054	4.32105	0	0	4.94663	1.12771	2.59504	3.77133	1.57885	0	4.66712	0	0	0.975944	0	1.11879	0	4.04619	1.11879	0.449655	3.90851	1.92864	0.00610804	0.0624156	0.270742
Myom1	6.57419	7.74683	9.50951	6.87547	8.12658	9.97246	8.08325	9.6867	9.98945	5.66342	7.10069	10.5664	7.04277	6.86837	7.99606	7.46334	6.85577	7.07173	9.82958	7.46334	7.20776	9.78953	8.29515	0.00786935	0.0145425	0.221138
Myom2	4.23403	6.17524	9.07974	3.9287	6.78095	9.27801	7.15004	9.28323	9.43298	2.31458	3.06437	10.3096	5.54499	5.04411	7.2372	6.79016	7.13367	5.29455	9.28062	7.13367	5.14742	9.26849	8.0778	0.017306	0.00905646	0.215598
Myot	3.84432	6.29151	9.15642	5.16689	6.57651	9.56566	7.66156	9.73977	9.84557	2.79949	2.22728	10.4671	5.69503	5.49598	7.77825	7.33855	7.67855	5.59551	9.65272	7.67855	5.35368	9.57686	8.49474	0.0189525	0.0189448	0.190729
Myoz1	4.44542	6.49923	9.69903	5.85584	6.88806	9.4585	7.98544	9.7682	9.79252	4.69161	2.70571	11.1777	6.47122	6.04636	8.30036	10.1429	9.41801	6.25879	9.73362	10.1429	5.98892	9.67956	10.2462	0.0168313	0.0095378	0.0982639
Myoz2	0	2.96778	8.11021	1.84277	3.71233	7.5349	4.55564	7.42986	7.78364	0	0	9.41417	2.32785	2.10758	4.34614	5.48765	5.8091	2.21772	7.65927	5.8091	2.18601	7.71465	6.90364	0.0175443	0.0189105	0.242235
Myoz3	0	2.0117	3.52967	2.28702	1.14454	5.00872	2.18756	4.96589	4.15971	0	0	3.88703	2.52396	0	2.28324	0	0	1.57812	4.5628	0	1.2438	4.416	1.29568	0.011297	0.0442673	0.249353
Mypn	2.44743	4.70148	7.07649	3.13109	4.34853	7.43667	5.48701	7.50186	7.48559	0.995415	2.22728	7.85343	3.23368	3.45009	5.16227	6.52973	4.97558	3.34189	7.46113	6.52973	3.51843	7.37515	6.45292	0.0141742	0.0125643	0.160051
Nap1l3	3.60124	1.71125	3.39148	2.28702	3.04694	2.96001	2.79193	2.25747	3.52927	2.57731	2.48624	0	1.97235	0	0	0	1.11879	2.38663	3.17575	0	2.04743	3.03456	0.372931	0.0120189	0.03575	0.0717707
Napsa	1.98901	2.0117	3.06766	2.6262	2.21172	1.8924	1.75285	3.62581	2.52244	3.31366	3.06437	3.53748	3.17651	2.10758	3.12688	5.48765	4.02072	2.41896	2.79505	4.02072	2.53805	2.77708	4.34862	0.00589495	0.0463832	0.112844
Nav3	5.89846	6.49923	5.93376	5.40572	4.72389	5.51591	4.87984	5.02293	4.85529	4.69161	6.13025	3.24629	5.87652	6.04636	5.31023	4.91868	3.52918	5.64112	5.26942	3.52918	5.54621	5.33197	3.89805	0.00637592	0.0305913	0.0994598
Nbeal1	9.24685	9.78705	9.2864	9.50255	9.74317	9.74738	9.45897	9.70533	9.72491	8.74238	9.8086	7.43385	9.178	9.44757	9.18278	7.12845	7.94864	9.45327	9.71512	7.43385	9.40979	9.616	7.50365	0.00333701	0.0137754	0.0460586
Ncoa4	8.09912	8.14094	8.24674	8.44688	8.29175	8.28974	8.49695	8.52281	8.22358	8.28086	8.46973	6.31334	8.35651	8.47669	8.46731	5.80314	6.05772	8.40169	8.26824	6.05772	8.35268	8.32072	6.05807	0.00145266	0.008593	0.0283445
Nctc1	0	3.22336	6.05316	1.84277	2.8184	5.92304	3.68382	6.13603	6.1308	1.99312	0	7.37972	3.05487	3.58883	4.86001	4.73283	4.38668	2.93664	6.09198	4.73283	2.50652	6.06076	5.49974	0.0157331	0.00620763	0.18192
Ndst1	8.53995	8.9871	8.50312	9.29541	9.12399	8.90617	8.93797	9.17256	8.86438	8.34839	9.15701	6.90507	9.15968	8.59255	8.93457	6.7417	7.31445	8.96253	8.88527	6.90507	8.90766	8.86156	6.98708	0.00312353	0.0171997	0.0327834
Ndufb9	10.9422	10.0407	11.2037	10.2164	10.4368	10.1431	10.8568	10.014	10.3387	11.2652	10.1464	11.663	10.6929	10.7105	10.9381	13.4795	12.4767	10.7017	10.2409	12.4767	10.6246	10.4249	12.5397	0.00400967	0.0335078	0.101096
Ndufs3	7.95549	7.57392	6.9468	7.35738	7.51266	7.28183	7.24326	6.90072	7.38451	7.58332	7.05148	8.51165	7.10155	7.53324	7.44361	9.92151	9.09846	7.47813	7.11431	9.09846	7.43559	7.12846	9.17721	0.0026437	0.0150498	0.0786912
Neb	5.30762	7.9551	11.181	6.32018	8.36775	11.4584	8.90625	11.097	11.2763	3.89832	4.74295	10.6344	6.77552	6.71016	8.51766	7.55032	7.67027	6.74284	11.2286	7.67027	6.75015	11.2532	8.61833	0.0170851	0.00969711	0.194111
Nebl	5.07322	5.91014	3.77173	3.50436	5.398	5.28449	4.62657	3.76608	4.4654	4.74604	4.97181	3.98697	4.21291	4.8916	4.47719	0	2.50757	4.81882	4.11856	2.50757	4.78118	4.32192	2.16485	0.00654861	0.0450521	0.22394
Neurl1a	4.93999	6.1291	6.81784	4.43935	4.26013	6.97472	5.04431	6.97488	7.15824	3.16176	4.34576	8.1406	4.34851	3.45009	4.86001	4.73283	4.86392	4.39393	6.9748	4.86392	4.4979	6.98142	5.91245	0.00834968	0.00869866	0.214527
Nexn	4.23403	5.25358	7.33397	4.35067	5.59155	7.75919	6.07396	7.82019	8.04501	2.57731	2.70571	8.27022	4.24107	4.13326	5.50712	5.89463	5.17591	4.29587	7.78969	5.89463	4.46682	7.73959	6.44692	0.0117619	0.0185647	0.179933
Nfat5	8.99097	9.84291	9.40787	9.05698	9.13646	9.42188	9.06151	9.35857	9.51844	7.57583	9.46205	8.05108	8.85942	8.62919	8.78131	7.30559	6.45454	9.02398	9.41488	7.30559	8.93966	9.42669	7.2704	0.00591296	0.00418257	0.0887611
Nfe2l3	3.07452	3.22336	2.05819	2.28702	4.85038	3.19181	3.81109	2.4361	3.06728	3.89832	3.79585	1.04345	3.58078	5.38609	3.54055	0	2.17471	3.68831	2.75169	1.04345	3.7448	2.68835	1.07272	0.00873156	0.0334204	0.12085
Nhp2	7.82459	7.07075	8.18533	7.52886	7.45409	7.21755	7.88775	7.2504	7.49406	8.32176	7.15762	8.43852	7.69451	7.38876	7.97957	10.2594	9.67739	7.61168	7.37223	9.67739	7.63083	7.53683	9.45843	0.00386504	0.0280985	0.103329
Nhsl2	6.76353	7.5967	8.19054	6.74236	6.74882	6.86149	6.78176	7.30892	7.5479	5.77234	7.13889	5.8915	6.67589	5.94667	6.1616	6.58571	4.67834	6.74559	7.42841	5.8915	6.63286	7.47721	5.71852	0.00546203	0.034635	0.107265
Nipbl	9.27997	9.69372	9.47357	9.35362	9.60644	9.66782	9.54158	9.59209	9.63113	8.79497	9.71688	7.83344	9.22281	9.38229	9.20895	7.46334	7.81991	9.36796	9.61161	7.81991	9.38012	9.59115	7.70556	0.00278135	0.00526686	0.0233201
Nlrc3	1.69029	0.814054	3.39148	2.6262	0	3.8642	0	3.47042	3.97855	1.57885	2.70571	4.89001	1.49955	2.70401	1.5528	0	0	1.56582	3.66731	0	1.51715	3.67616	1.63	0.010102	0.0180484	0.313694
Nme1	7.60562	7.03783	7.25646	7.0961	6.68235	7.13643	6.97082	6.49979	6.70524	7.33072	6.91506	7.98615	7.11302	7.23877	6.8944	9.87172	8.38768	7.06697	6.92084	8.38768	7.08847	6.89948	8.74851	0.00257866	0.0222751	0.110358
Nmrk2	0	0.814054	4.24282	0	1.77464	3.8642	2.18756	3.29625	1.86251	0	0	4.32917	0	0	0.975944	0	3.52918	0	3.58022	3.52918	0.57522	3.31645	2.61945	0.00832742	0.0652773	0.255945
Nod2	4.28985	4.70148	3.77173	3.50436	4.34853	4.32104	4.23087	3.95381	3.5937	3.45108	4.74295	3.53748	3.62419	4.38253	3.65571	0	1.74128	4.26036	3.86277	1.74128	4.09316	3.91007	1.75959	0.00490932	0.0194333	0.196535
Nphp3	5.22412	6.19029	5.56726	5.72082	5.59155	5.71529	5.09522	5.36934	5.5828	4.69161	5.88263	3.66365	5.48739	4.78017	5.41203	0	3.37479	5.44971	5.57503	3.37479	5.40758	5.55867	2.34615	0.0047307	0.00891453	0.226328
Nrap	3.91703	6.16002	8.86807	5.05907	6.1543	9.33669	7.57454	9.60965	9.50489	3.31366	3.59067	10.5233	5.21666	4.94425	7.32682	7.27186	6.7019	5.13786	9.42079	7.27186	5.3257	9.32982	8.16569	0.0148009	0.0204831	0.229062
Nrtn	5.43687	5.33712	4.93246	5.21792	5.17441	5.23339	5.96869	4.74634	5.43237	5.87361	5.94863	7.03915	6.02156	6.28957	5.88303	8.12329	8.06051	5.87832	5.08293	8.06051	5.71514	5.08614	7.74098	0.00388145	0.019116	0.0676234
Nt5c1a	1.69029	2.0117	4.07238	2.6262	2.21172	2.68371	2.52117	4.26884	3.1553	1.99312	2.89615	0	2.98998	3.9394	2.54464	0	0	2.5329	3.61384	0	2.54244	3.54505	0	0.0064147	0.0469896	0
Nthl1	3.98624	3.87249	4.59737	4.88053	4.16597	4.21967	5.48701	4.96589	4.62805	4.69161	4.88457	5.91706	4.34851	4.59501	4.59731	7.33855	6.24766	4.59616	4.61271	6.24766	4.55092	4.60274	6.50109	0.00481711	0.0190699	0.0826511
Nuak1	6.62933	6.91632	7.01898	6.53665	6.02614	7.16398	6.35028	7.41395	7.21054	5.79833	6.96907	6.2342	6.69638	5.83956	6.10192	5.23104	4.86392	6.44346	7.18726	5.23104	6.3864	7.20186	5.44305	0.00428804	0.0102024	0.0788131
Nup153	8.40743	8.72031	8.42557	8.31832	8.42985	8.5624	8.33696	8.45964	8.40059	8.1304	8.47347	6.59251	8.13619	8.07191	8.30478	6.47149	6.99479	8.32764	8.44261	6.59251	8.33296	8.46205	6.68626	0.00192539	0.00444641	0.0304399
Nxpe2	4.54054	4.8977	3.06766	3.66009	3.04694	3.8642	3.54424	3.76608	4.39483	3.45108	3.35138	2.06469	3.78584	4.83696	2.28324	3.05512	1.11879	3.60217	3.81514	2.06469	3.7398	3.77319	2.07953	0.00821126	0.0340906	0.107583
Obscn	3.41296	7.29625	10.345	5.21792	7.46402	10.5	8.16891	10.1948	10.4369	3.16176	2.22728	10.9781	5.87652	4.6594	7.67963	6.69156	6.73402	5.54722	10.3909	6.73402	5.51647	10.3692	8.13457	0.0211914	0.00828337	0.273632
Odf3b	2.63154	3.79582	2.38391	3.13109	2.54672	2.34164	3.92803	3.29625	3.82599	2.31458	3.215	1.64261	3.34166	2.10758	2.28324	0	1.11879	2.88131	2.84008	1.11879	2.92953	2.96195	0.920468	0.00645171	0.0453176	0.0932302
Odf3l2	0	1.3313	3.06766	0	0	3.19181	2.18756	3.38596	4.28206	0	0	5.17064	1.29985	1.68097	3.95456	0	3.91263	0.649924	3.28889	3.91263	1.04542	3.48187	3.02776	0.0132424	0.0343314	0.299612
Omd	2.79478	2.96778	2.05819	2.28702	2.21172	1.2365	1.12771	2.59504	2.64911	3.16176	1.91146	2.06469	2.85072	2.92966	2.28324	4.73283	5.07922	2.5409	2.32661	4.73283	2.45259	2.13471	3.95892	0.00617683	0.0409704	0.183285
Padi2	2.63154	5.22462	7.21609	2.6262	4.51056	7.48116	5.66604	8.03648	8.26868	0.995415	2.70571	8.43852	3.70728	1.68097	5.37889	4.51945	5.02833	3.20649	7.75882	5.02833	3.51272	7.7506	5.99544	0.0163263	0.0303717	0.23678
Pak1	2.79478	3.22336	4.98146	3.50436	3.71233	4.74249	3.68382	4.71206	4.53268	2.79949	3.215	5.3689	3.62419	2.70401	3.86166	5.48765	4.92083	3.36386	4.72727	5.3689	3.3123	4.74217	5.25913	0.00428461	0.0115275	0.0332143
Papln	5.57808	6.55845	4.65891	4.5229	5.69633	5.4725	4.82057	4.84455	5.1405	4.07882	5.27597	3.66365	5.48739	3.12475	3.76235	0	3.66863	5.04827	4.99252	3.66365	4.89056	5.02911	2.44409	0.0103271	0.0222474	0.235183
Pappa	2.94142	3.62903	3.06766	3.32976	4.85038	4.81379	4.23087	1.81599	2.76555	3.45108	4.52951	1.04345	4.06323	4.94425	3.76235	0	0	3.91279	2.91661	0	3.97319	3.11575	0.347817	0.00667537	0.0782097	0.0669373
Parp8	3.84432	5.00378	5.83057	4.15506	3.71233	4.66748	4.03619	4.77982	5.50117	4.45066	3.88844	4.25093	4.4485	5.99737	4.41315	0	3.37479	4.2841	5.1405	3.37479	4.39498	5.19476	2.54191	0.006796	0.03514	0.249391
Parpbp	3.30872	2.0117	2.38391	3.13109	0	1.8924	2.18756	1.53145	1.3684	3.69196	2.48624	1.04345	2.10083	3.45009	3.27833	0	1.11879	2.80866	1.71193	1.04345	2.56465	1.79404	0.720748	0.0108961	0.0281307	0.0694802
Pawr	5.28032	5.36393	3.06766	4.15506	4.72389	4.41576	4.62657	4.36022	4.56517	4.9911	4.05751	3.24629	4.60836	5.63057	4.86001	0	3.79579	4.79195	4.38799	3.24629	4.82973	4.1022	2.34736	0.0050659	0.0434439	0.227928
Pcdh17	6.31642	7.04613	5.85707	5.36101	5.51722	5.8229	5.59707	6.31799	6.29481	5.31297	6.09182	5.21253	5.86752	5.8115	5.70728	0	2.77784	5.75939	6.07594	2.77784	5.86289	6.07319	2.66346	0.0051956	0.0168632	0.289794
Pcdhb16	4.86846	4.86053	4.39524	3.50436	4.26013	4.88174	4.03619	4.36022	4.43055	4.16125	4.88457	2.88106	4.60836	5.49598	4.90727	3.96561	0	4.73445	4.4129	2.88106	4.55871	4.51694	2.28222	0.00570327	0.0153057	0.227723
Pcdhb17	5.33441	5.94607	5.11919	5.44908	5.31268	4.88174	4.23087	5.47533	4.88133	5.38335	5.27597	3.66365	5.36478	5.59808	4.12414	0	3.20188	5.34959	5.00047	3.20188	5.20194	5.0894	2.28851	0.00574559	0.0175389	0.221701
Pcdhb19	5.00814	4.96928	4.98146	4.25618	4.65622	3.56683	3.92803	4.22088	3.87866	3.57654	4.79172	3.24629	4.15489	3.45009	4.41315	3.58103	1.74128	4.33466	4.04977	3.24629	4.32042	4.16196	2.8562	0.0055114	0.0380086	0.108883
Pcdhb20	3.98624	4.31858	3.77173	3.9287	4.90969	3.72316	3.81109	3.89391	4.07197	2.99197	4.13515	2.06469	3.82357	3.58883	2.95763	3.96561	1.11879	3.87614	3.83282	2.06469	3.84514	3.86519	2.38303	0.00582266	0.00971532	0.161095
Pcdhb5	3.19637	3.79582	3.06766	3.50436	3.24418	2.68371	2.52117	2.73818	2.76555	1.99312	3.47598	0	3.23368	1.68097	1.5528	0	1.11879	3.21503	2.75187	0	2.81984	2.81378	0.372931	0.00817843	0.0107901	0.0717707
Pcdhb7	3.51017	3.33596	3.06766	2.90062	1.14454	3.39147	2.52117	2.73818	2.22988	2.31458	3.215	0	3.39276	3.58883	2.95763	0	0	3.08632	2.90292	0	2.88813	2.8568	0	0.00741519	0.030987	0
Pcdhga10	3.07452	3.5378	1.03905	1.84277	3.04694	2.96001	2.18756	2.8684	3.39109	2.57731	1.50653	0	2.52396	3.45009	2.76587	0	0	2.67159	2.91421	0	2.65133	2.56464	0	0.00664469	0.0651423	0
Pcdhga3	3.30872	2.47219	1.6368	2.90062	2.21172	3.8642	2.52117	3.38596	2.05786	1.99312	1.50653	1.04345	3.05487	1.0726	3.27833	0	0	2.49668	2.72191	0	2.43199	2.7362	0.347817	0.00748901	0.0661772	0.0669373
Pcdhga5	3.91703	4.26269	3.97895	4.25618	4.34853	3.39147	2.79193	4.31525	3.31669	2.79949	3.6969	1.64261	3.96535	4.03959	4.202	0	2.50757	4.00247	3.68521	1.64261	3.82797	3.75059	1.38339	0.00577653	0.0299354	0.141525
Pcdhga6	3.98624	4.31858	4.07238	4.25618	3.71233	4.81379	4.31917	3.95381	3.77133	3.31366	4.34576	1.04345	4.37416	4.38253	4.04184	0	3.00539	4.28738	4.01309	1.04345	4.10505	4.15283	1.34961	0.00352809	0.028607	0.169545
Pcdhga7	2.79478	4.14398	2.38391	2.90062	3.24418	3.99267	3.92803	2.73818	3.31669	3.16176	3.215	2.06469	2.98998	2.92966	3.95456	0	0	3.18838	3.02744	0	3.32626	3.10786	0.688231	0.00495057	0.0440061	0.13245
Pcdhgb4	3.30872	3.5378	3.39148	2.28702	3.41766	2.68371	3.38969	3.09813	1.86251	2.99197	2.89615	0	3.58078	0	2.76587	0	0	3.15034	2.89092	0	2.81757	2.75896	0	0.0106923	0.0415267	0
Pcdhgb5	3.41296	4.56951	4.07238	3.32976	3.8398	3.56683	3.01982	3.09813	3.65537	2.99197	2.48624	0	3.99872	2.92966	2.95763	0	0	3.17479	3.6111	0	3.35361	3.59818	0	0.00620584	0.0249783	0
Pcdhgb6	4.39541	4.86053	4.46581	4.35067	4.34853	4.32104	4.55564	4.48727	4.15971	3.69196	4.64018	0	4.7717	3.29657	4.12414	0	0	4.37304	4.39343	0	4.30353	4.35846	0	0.00487531	0.00947995	0
Pcdhgb7	3.30872	3.10122	2.64947	3.80064	3.71233	1.8924	2.79193	3.83141	3.23825	3.16176	4.74295	0	3.82357	3.12475	3.12688	0	0	3.23524	2.94386	0	3.46948	2.90288	0	0.00564426	0.0517898	0
Pcdhgc3	7.95979	8.45329	7.52786	8.47861	8.2522	8.15208	8.39905	8.7404	8.73109	8.15072	8.88375	5.94218	8.82495	8.6372	8.68291	4.91868	7.00798	8.46595	8.44159	5.94218	8.47225	8.28786	5.95628	0.00295427	0.0360354	0.11608
Pclo	5.04105	5.85452	5.32302	4.5229	5.85564	4.81379	5.32585	4.60404	5.00493	2.79949	4.27892	3.88703	4.86513	3.71539	3.86166	0	0	4.69401	4.90936	0	4.61205	4.93645	1.29568	0.00978617	0.0190829	0.249353
Pcp4l1	5.19517	4.70148	5.4676	4.25618	4.90969	5.18042	4.23087	6.1489	6.31406	4.89801	4.27892	7.34247	4.4485	4.94425	4.99737	6.58571	5.17591	4.79975	5.80825	6.58571	4.68604	5.77775	6.36803	0.00354673	0.0338189	0.122174
Pde11a	1.31314	2.0117	3.06766	1.84277	2.54672	4.21967	2.79193	3.62581	2.22988	1.99312	3.47598	0	2.32785	1.68097	1.96376	2.21902	1.11879	2.00241	3.34673	1.11879	2.1948	3.28575	1.1126	0.00617557	0.0529132	0.12328
Pdlim3	4.90467	5.10259	7.45166	3.9287	5.62733	7.82107	5.94113	7.63132	7.60371	4.3132	4.13515	8.6323	4.84692	3.83174	6.20006	6.79016	6.13191	4.8758	7.61752	6.79016	4.88315	7.62694	7.18479	0.00840507	0.0094764	0.144007
Pdpr	9.582	9.792	9.9489	10.0868	10.3132	9.75419	10.1975	10.3024	10.0264	9.74404	10.1511	5.66886	10.1024	9.98393	10.1622	5.0833	7.43657	10.0946	9.98765	5.66886	10.0115	10.008	6.06291	0.00232555	0.0142022	0.136125
Pdzd2	9.72554	10.5666	9.79979	10.0971	10.2005	10.1187	10.569	10.6775	10.5754	8.82689	10.2416	8.74006	9.69437	9.40125	9.77808	6.47149	8.57219	9.93759	10.347	8.57219	9.91009	10.2929	7.92791	0.00540025	0.0255481	0.140455
Pet100	8.95041	8.04895	9.11859	8.035	8.24646	8.0376	8.27759	7.82019	8.10702	8.782	7.94185	9.19661	8.44391	8.69979	8.55523	11.0483	10.2985	8.36075	8.07231	10.2985	8.39812	8.27085	10.1811	0.00344748	0.0361386	0.103488
Pfdn5	9.04063	7.99852	9.42125	7.98431	8.34644	8.07436	8.68732	7.93238	8.2438	9.41499	8.22092	9.1326	8.91072	9.02102	9.12898	11.9204	10.5344	8.79902	8.15908	10.5344	8.67539	8.41795	10.5291	0.00506802	0.0425548	0.154879
Pgam2	4.49376	6.412	9.19328	5.16689	7.13173	9.21685	7.44316	9.33343	9.42636	4.3132	1.91146	11.1183	5.69503	5.26714	7.66596	9.38014	8.98294	5.48109	9.27514	9.38014	5.55003	9.29248	9.82713	0.0174606	0.00676628	0.126189
Pggt1b	6.71338	6.70193	6.67621	6.55661	6.74882	6.91111	6.85743	6.86216	6.80386	6.43386	6.95843	4.47398	6.69128	6.75505	6.52185	2.21902	4.46531	6.70766	6.83301	4.46531	6.69387	6.81333	3.71944	0.00156345	0.00633646	0.144378
Phc3	8.2545	9.10699	8.59257	8.66485	8.77905	8.70519	8.33696	8.49788	8.61172	7.96239	8.76054	6.90507	8.28054	8.6412	8.30036	5.80314	6.51124	8.48908	8.60214	6.51124	8.50874	8.60184	6.40648	0.0033738	0.00531238	0.0620429
Phkg1	4.67239	5.99833	7.64653	5.05907	6.4623	7.79488	6.43176	7.68091	7.92181	5.07855	4.97181	8.63615	5.15879	5.1375	6.30963	7.20194	6.35481	5.14814	7.73789	7.20194	5.52801	7.76103	7.39763	0.0068912	0.00778323	0.128133
Pi15	2.23635	3.33596	3.97895	2.6262	3.24418	2.34164	2.52117	4.01133	3.52927	3.31366	3.06437	1.04345	2.61285	4.13326	2.28324	0	1.74128	2.84529	3.75411	1.04345	2.93712	3.4653	0.928242	0.00590251	0.0487965	0.0973707
Pik3c2b	5.5092	6.43747	5.90865	5.31487	6.3808	5.8229	4.93677	5.89757	6.37948	4.51478	5.88263	4.66712	5.43959	4.38253	5.23815	0	3.66863	5.37723	5.90311	3.66863	5.40368	6.00215	2.77859	0.0069534	0.0159011	0.273063
Pilrb1	1.69029	2.0117	3.06766	2.28702	3.24418	1.2365	0	2.05355	2.05786	2.31458	2.22728	2.65667	2.32785	2.10758	2.54464	5.89463	1.11879	2.25715	2.05571	2.65667	2.07551	2.10389	3.22336	0.0083238	0.0468524	0.27087
Pitx2	0.801082	1.3313	4.32105	1.84277	1.14454	4.81379	2.52117	3.89391	4.88133	1.57885	0	4.47398	1.67493	3.12475	3.12688	0	1.74128	1.62689	4.56742	1.74128	1.71463	4.47752	2.07175	0.00995338	0.0288953	0.250581
Pkd2	8.64535	9.27707	8.48199	8.87817	8.9653	9.16325	8.69971	9.0441	9.00279	8.14567	9.02811	7.47745	8.71882	8.34584	8.6416	6.58571	6.85577	8.70926	9.02344	6.85577	8.73456	8.92303	6.97298	0.00328349	0.0188622	0.0508086
Pkdrej	2.23635	2.47219	2.87367	2.90062	1.14454	2.96001	3.68382	3.38596	3.71451	1.99312	3.59067	1.04345	2.85072	0	2.76587	0	0	2.61903	3.17299	0	2.36379	3.23354	0.347817	0.0111426	0.0244442	0.0669373
Pkia	5.16564	5.67349	9.18807	6.09301	6.12956	8.88977	7.05037	8.91254	9.04516	5.31297	4.83889	8.82353	5.97202	5.99737	7.59558	7.33855	7.63669	5.9847	8.97885	7.63669	5.98289	9.00889	7.93292	0.00836354	0.00860713	0.0872844
Pla2g2d	0.801082	2.82072	2.87367	3.32976	2.54672	2.68371	2.52117	3.29625	2.38356	3.31366	3.35138	4.78287	4.49601	4.59501	2.76587	5.36504	3.52918	3.06719	2.77869	4.78287	3.05414	2.8093	4.55903	0.0107705	0.023889	0.104242
Pla2g2e	4.44542	5.46644	2.38391	2.90062	1.14454	3.39147	4.03619	2.98783	2.76555	4.38357	2.22728	4.25093	4.12498	5.38609	4.70819	5.98067	2.77784	4.25427	2.87669	4.25093	3.88233	2.88219	4.33648	0.0138652	0.0263295	0.178125
Pla2g4b	3.60124	4.20456	4.71792	3.9287	3.8398	4.74249	3.38969	4.11991	3.97855	3.69196	3.97545	3.53748	2.92203	3.58883	1.96376	0	2.17471	3.6466	4.41892	2.17471	3.5106	4.38972	1.90407	0.00648228	0.024844	0.198245
Pla2g4e	1.31314	2.26024	3.77173	1.84277	2.21172	3.8642	0	4.64095	4.88133	0	0	4.60557	1.97235	0	2.95763	5.80314	1.74128	1.57796	4.25257	4.60557	1.25579	4.28955	4.05	0.0115414	0.0346626	0.231905
Plag1	4.11545	5.03747	3.23864	4.67674	4.58523	4.81379	4.55564	4.31525	4.98104	4.69161	5.05407	1.04345	3.86034	4.22122	4.12414	0	3.52918	4.57044	4.56452	1.04345	4.49219	4.33718	1.52421	0.0040133	0.0490668	0.201449
Plcd4	2.23635	3.62903	3.87906	2.28702	3.04694	5.12543	3.38969	4.99469	5.05155	1.57885	2.70571	5.69864	2.98998	0	2.76587	5.60066	3.66863	2.73579	5.02312	5.60066	2.46294	4.76268	4.98931	0.0104977	0.0369693	0.127199
Plekhg6	1.31314	2.47219	3.06766	2.90062	2.8184	0	3.81109	4.22088	3.65537	2.31458	4.83889	1.04345	4.26869	2.10758	2.76587	0	0	2.79213	3.36152	0	2.9611	2.73598	0.347817	0.0106049	0.117736	0.0669373
Plxna2	8.8634	9.50491	7.97763	8.28281	8.56974	8.55201	7.81369	7.88701	7.70926	7.89774	8.34457	6.96757	8.13056	8.12988	8.09631	5.60066	7.02106	8.20668	7.93232	6.96757	8.36336	8.03148	6.52976	0.00505697	0.0227803	0.0894524
Plxna4	5.10469	6.412	5.36055	5.36101	5.85564	5.63881	4.40238	5.30179	4.98104	3.79883	5.43792	4.08042	5.01942	4.59501	5.23815	2.21902	1.11879	5.17142	5.33117	2.21902	5.1225	5.32055	2.47275	0.00740116	0.0168676	0.166337
Pm20d2	4.97447	4.82238	5.16233	5.21792	5.22199	5.23339	4.87984	5.51564	5.73338	5.51458	5.92697	3.39922	5.51071	4.6594	5.12277	0	4.21528	5.17035	5.37452	3.39922	5.1851	5.41118	2.53816	0.00382496	0.0164672	0.248407
Pnp2	3.6869	3.5378	2.38391	3.13109	2.8184	3.72316	3.21658	2.8684	3.65537	3.16176	2.22728	4.25093	3.66633	1.68097	2.76587	5.98067	4.30352	3.14643	3.26189	4.30352	2.9893	3.15771	4.84504	0.00642813	0.0403414	0.109315
Popdc3	0	2.65696	5.4676	0	0	4.41576	2.52117	5.05063	5.183	0	0	5.83898	0.791618	0	2.76587	2.21902	3.79579	0	5.11682	3.79579	0.873561	5.02925	3.95126	0.0124995	0.0277786	0.201664
Ppip5k2	6.91322	7.16522	6.58404	6.79373	6.53944	6.73861	6.75034	6.88542	6.66833	6.48277	6.97963	4.94074	6.8182	6.34935	6.37832	3.96561	4.46531	6.77204	6.70347	4.46531	6.71702	6.7191	4.45722	0.00271187	0.00797635	0.0541797
Ppm1j	3.51017	4.37238	4.82918	1.84277	3.95691	4.81379	4.69418	4.56616	4.82876	2.31458	3.97545	6.31334	3.8962	3.12475	3.65571	4.73283	4.74289	3.77596	4.82128	4.74289	3.53431	4.75947	5.26302	0.00887186	0.00806727	0.101069
Ppp1r14a	5.22412	5.36393	5.36055	5.00198	4.06522	4.66748	4.99154	4.26884	4.65849	4.9911	4.52951	5.69864	5.20241	5.38609	4.86001	7.8986	5.86817	4.99676	4.66299	5.86817	4.96159	4.73884	6.48847	0.00404541	0.0283893	0.136016
Ppp1r14c	3.07452	3.79582	5.5348	1.84277	3.24418	6.3402	4.03619	5.73637	5.8955	2.99197	1.50653	6.36997	3.23368	2.10758	4.59731	4.91868	5.4709	3.1541	5.81593	5.4709	3.04305	5.87672	5.58652	0.00984647	0.0214018	0.0813909
Ppp1r27	0	1.71125	5.80358	0	2.8184	4.66748	1.75285	5.18167	5.76169	0	0	7.30424	1.068	0	2.28324	4.91868	3.66863	0.533999	5.47168	4.91868	0.963374	5.3536	5.29718	0.011064	0.0336445	0.205236
Ppp1r3a	2.94142	4.82238	7.6914	4.15506	5.22199	7.92938	5.48701	8.08417	8.36412	1.99312	0.941578	7.41603	3.86034	4.30413	5.73374	5.60066	4.86392	4.22959	8.00678	5.60066	3.94608	8.01727	5.9602	0.0156332	0.0176295	0.145944
Ppp1r3f	2.44743	3.22336	3.39148	2.90062	2.54672	2.68371	3.68382	3.95381	3.06728	2.57731	3.35138	1.04345	3.34166	3.83174	2.76587	0	1.74128	3.06199	3.22938	1.04345	3.06699	3.27407	0.928242	0.00489759	0.0336015	0.0973707
Prc1	2.63154	2.82072	3.77173	2.28702	1.14454	2.96001	2.79193	3.09813	2.76555	0	3.06437	0	2.2188	3.12475	1.5528	0	1.11879	2.45928	3.02907	0	2.16365	3.14886	0.372931	0.00993969	0.0273177	0.0717707
Prex2	10.3803	10.6981	10.2089	10.5359	10.6089	10.4809	10.7277	10.5408	10.4673	10.3003	10.6833	8.23508	10.4944	10.7692	10.7637	8.96054	9.1138	10.6461	10.4741	8.96054	10.5962	10.4245	8.76981	0.00163823	0.00920216	0.0521533
Prkag3	2.63154	3.62903	6.05316	2.28702	2.8184	5.18042	2.18756	4.52725	5.24449	1.57885	0.941578	4.60557	2.2188	2.10758	3.54055	3.58103	1.74128	2.25291	5.21246	3.58103	2.39409	5.25133	3.30929	0.00817666	0.0390695	0.161262
Prkcq	2.44743	2.26024	5.2845	3.50436	3.41766	5.85706	4.55564	5.92776	6.07548	1.99312	1.50653	6.75724	3.28868	0	4.34614	3.96561	4.92083	2.86806	5.89241	4.92083	2.73198	5.7862	5.21456	0.0137932	0.0216641	0.157645
Prkg1	3.91703	4.37238	5.56726	4.25618	4.72389	6.29107	4.03619	6.08336	5.68983	3.31366	4.58591	1.64261	4.21291	3.71539	4.65382	4.73283	0	4.23454	5.8866	1.64261	4.17873	5.90788	2.12515	0.0044537	0.0210777	0.267003
Prkg2	3.91703	3.10122	2.64947	2.90062	3.24418	3.56683	2.18756	2.98783	2.64911	3.31366	3.06437	2.65667	2.85072	4.22122	3.41539	0	1.11879	3.1727	2.81865	1.11879	3.2216	2.96331	1.25849	0.00565531	0.0270525	0.148204
Prob1	2.94142	3.87249	5.93376	4.88053	4.85038	5.85706	5.04431	6.68792	6.66083	3.31366	4.40965	7.22459	4.32239	4.38253	4.86001	5.36504	4.92083	4.39609	6.29729	5.36504	4.28774	6.28489	5.83682	0.00709204	0.0281849	0.135799
Prox1	0.801082	1.71125	4.07238	1.19755	1.77464	3.19181	0	4.01133	4.24241	0.995415	0.941578	2.65667	1.068	2.4364	1.96376	0	0	1.13277	4.04185	0	1.28897	3.87948	0.885556	0.00695194	0.0292974	0.170425
Prr33	2.23635	3.9453	6.18451	2.28702	3.8398	6.3402	4.75876	6.53943	6.63044	2.31458	0	8.02193	3.11697	2.4364	4.65382	5.89463	4.61076	2.77669	6.43981	5.89463	2.9589	6.42364	6.17577	0.0142606	0.0125165	0.19143
Prrc2c	8.91313	9.76334	9.31296	9.0813	9.42268	9.59126	9.20747	9.45889	9.50385	8.19052	9.60023	8.05108	8.98024	8.43591	8.97671	7.12845	6.82628	9.03077	9.48137	7.12845	9.05715	9.46674	7.33527	0.00485402	0.00726992	0.0708952
Prrg4	2.44743	3.33596	3.52967	3.13109	2.54672	1.8924	3.54424	2.05355	2.76555	2.57731	3.06437	0	2.69658	2.10758	1.96376	0	0	2.63694	2.40955	0	2.7415	2.56029	0	0.00517894	0.0468358	0
Prune2	5.84356	5.28197	6.83127	5.16689	5.22199	4.74249	4.55564	4.87585	5.6142	3.45108	5.01352	4.98975	4.84692	5.56484	4.41315	3.05512	3.00539	5.09021	5.24502	3.05512	4.93596	5.51595	3.68342	0.00675842	0.0598138	0.125732
Psmb8	8.19361	7.82609	8.09359	7.71799	7.60527	7.35536	7.44316	7.51186	7.6423	8.12527	7.80007	8.62456	8.14925	8.30112	8.24626	10.9153	9.29962	7.97568	7.57708	9.29962	7.94081	7.65078	9.61317	0.0029951	0.0198537	0.130792
Psmb9	7.29375	6.84199	7.36199	7.23884	6.82783	6.21409	6.61735	6.63401	6.99489	7.44208	6.49667	7.67016	7.34153	6.82691	7.3181	9.96438	8.94914	7.04042	6.81445	8.94914	7.02451	6.80125	8.86123	0.00339105	0.0307175	0.127737
Psmg4	6.45716	5.6519	6.20528	4.5229	4.43182	5.55805	5.82529	4.77982	5.20379	5.99096	5.76544	6.72865	5.88547	5.22521	6.03967	8.41357	6.99479	5.79536	5.38092	6.99479	5.57958	5.43674	7.379	0.00658642	0.0376936	0.100643
Ptar1	5.28032	6.04877	5.83057	5.40572	5.79401	6.07589	5.09522	5.85107	5.93334	5.38335	6.22207	2.06469	5.66417	5.30789	6.03967	3.58103	4.92083	5.53494	5.8922	3.58103	5.62412	5.92272	3.52218	0.00386528	0.00695969	0.158775
Ptch2	4.75405	5.39025	4.59737	4.88053	4.16597	4.21967	3.68382	3.76608	3.92947	2.99197	4.40965	2.06469	5.41508	4.6594	3.12688	4.73283	0	4.53453	4.07457	2.06469	4.34776	4.12814	2.26584	0.00854947	0.0227965	0.263647
Ptges3l	3.91703	2.82072	4.65891	3.13109	4.06522	4.58835	2.79193	3.5502	3.77133	3.99139	3.35138	6.03848	3.62419	3.9394	4.04184	6.34743	4.38668	3.77061	4.17984	6.03848	3.56742	4.1422	5.59087	0.0050689	0.0352455	0.117137
Ptpn13	5.00814	5.33712	5.16233	5.75578	4.72389	4.88174	4.69418	5.18167	5.3967	4.69161	5.3753	3.77966	5.15879	5.53082	5.2007	0	3.79579	5.17975	5.172	3.77966	5.14763	5.15561	2.52515	0.00368172	0.0132019	0.242984
Ptpn7	2.44743	2.0117	2.38391	3.66009	3.04694	3.56683	1.75285	1.17665	3.23825	3.31366	3.215	1.64261	3.28868	0	3.27833	0	0	3.13097	2.81108	0	2.60147	2.59141	0.547537	0.0110517	0.0666776	0.105373
Ptprb	10.8443	11.6671	10.4542	10.7297	10.6946	10.7814	10.356	10.6041	10.5679	9.88413	10.5532	8.8668	10.2771	10.164	10.5625	8.33408	9.15292	10.5579	10.586	8.8668	10.5733	10.6019	8.7846	0.00481548	0.00847732	0.0461736
Ptpre	3.98624	4.70148	5.16233	3.66009	4.26013	5.00872	4.23087	4.67694	4.82876	4.07882	4.92885	3.88703	4.49601	2.4364	4.202	3.58103	2.17471	4.21644	4.91874	3.58103	4.09809	4.91919	3.21426	0.00685826	0.0132087	0.101465
Ptprg	9.52062	9.95294	9.10484	9.32481	9.37085	9.42473	9.37905	9.40357	9.30894	9.09936	9.42195	7.87316	9.37352	9.57824	9.23927	7.12845	8.15842	9.37628	9.35626	7.87316	9.42606	9.31052	7.72001	0.00228428	0.00912955	0.0590876
Pvalb	7.40537	8.8421	12.5573	8.08396	9.54697	11.8974	10.3818	11.9299	12.0605	6.73237	5.13189	13.675	8.75222	9.23159	10.8234	13.1855	12.0016	8.79716	11.9952	13.1855	8.49317	12.1113	12.954	0.0171888	0.0191012	0.0955975
Rab17	1.31314	0.814054	2.38391	2.6262	1.77464	0	1.12771	2.98783	2.38356	3.69196	3.6969	1.04345	3.17651	1.68097	3.54055	5.0833	5.12837	2.20042	2.38374	5.0833	2.34426	1.93883	3.75171	0.0113031	0.0827219	0.260614
Rab27b	0.801082	2.0117	1.6368	2.28702	1.77464	3.19181	1.12771	3.38596	1.86251	1.57885	0.941578	1.64261	2.32785	2.10758	1.5528	5.36504	0	1.67674	2.52716	1.64261	1.65108	2.51927	2.33588	0.00550842	0.0560593	0.305432
Rab42	1.31314	1.3313	2.05819	3.13109	3.04694	2.68371	3.38969	2.8684	3.23825	2.79949	1.91146	0	3.05487	1.0726	2.95763	0	1.11879	2.87856	2.77605	0	2.40082	2.71214	0.372931	0.00891688	0.0308236	0.0717707
Rad51ap1	1.98901	0	3.97895	2.28702	2.21172	1.2365	1.12771	1.81599	2.22988	3.16176	1.91146	1.04345	2.10083	2.4364	2.54464	6.06186	1.74128	2.15628	2.02294	1.74128	1.97706	2.31533	2.94886	0.00865238	0.0738466	0.302047
Ralgapa1	9.26089	9.68711	9.36928	9.2654	9.66786	9.49692	9.43693	9.44591	9.41749	8.6878	9.47331	7.94325	9.08493	8.92932	9.24618	6.47149	8.07938	9.26315	9.4317	7.94325	9.27397	9.4324	7.49804	0.00314686	0.00333698	0.0990691
Ramp1	3.51017	4.31858	6.05316	2.6262	2.8184	5.00872	3.38969	5.80303	6.15235	1.99312	3.35138	7.18305	3.62419	3.71539	5.2007	5.70545	6.03212	3.44993	5.92809	6.03212	3.45478	5.75432	6.30687	0.00890505	0.0323961	0.0862417
Ranbp3l	0.801082	1.3313	2.05819	3.32976	0	1.2365	2.52117	2.59504	1.3684	2.79949	3.215	0	3.05487	0	1.5528	0	0	2.03698	1.71329	0	1.86055	1.81453	0	0.0129778	0.0395566	0
Rapgef5	8.35605	8.60987	8.06546	8.11794	8.02964	7.9051	7.82127	8.13357	8.35949	7.59077	7.77603	6.06159	7.82813	8.1412	7.91746	6.06186	6.49259	7.97355	8.09952	6.06186	8.01884	8.11591	6.20534	0.00301074	0.0117831	0.0276398
Rapgef6	7.63285	7.98563	7.62357	7.77874	7.78233	7.9845	7.45296	7.77938	7.51084	7.4503	8.19849	6.49404	7.64003	7.45376	7.61706	5.48765	5.83894	7.63644	7.70147	5.83894	7.69921	7.72457	5.94021	0.00245414	0.0128317	0.0567533
Rasal2	8.29598	8.94111	7.70605	8.68766	8.75903	8.93844	8.30488	8.26943	7.71289	7.99647	8.17111	5.8915	8.08468	8.31118	8.70648	6.7417	7.04685	8.30803	7.99116	6.7417	8.42586	8.1567	6.56002	0.00322163	0.0365125	0.0665246
Rasef	1.31314	0.814054	1.03905	3.66009	2.8184	1.8924	0	3.09813	0.610965	0	2.48624	0	1.29985	3.71539	2.54464	0	0	1.89969	1.46573	0	1.86518	1.66014	0	0.0137792	0.0685439	0
Rasgrp3	8.36258	8.88437	8.28627	7.91642	7.84445	8.0075	7.6012	8.3101	8.49638	7.41713	8.05605	6.71415	7.81648	7.51595	7.66596	5.36504	6.20247	7.83046	8.29819	6.20247	7.90806	8.27506	6.09389	0.00439913	0.0126	0.0756749
Rassf9	7.04883	6.94323	5.77607	6.53665	5.91474	6.26586	6.04835	6.90072	6.59939	5.94516	6.14909	4.47398	6.13845	5.63057	5.50712	3.05512	4.74289	6.0934	6.43263	4.47398	6.18622	6.38551	4.09066	0.00512549	0.0301239	0.100759
Rbfox1	1.69029	3.62903	6.0759	2.6262	4.16597	6.29107	4.55564	6.04256	6.44206	0.995415	2.48624	6.57656	3.34166	3.71539	4.81116	0	4.97558	3.48534	6.18348	4.97558	3.2017	6.2129	3.85071	0.0123893	0.0117708	0.381061
Rbm24	3.30872	4.56951	6.84457	3.13109	3.8398	6.91111	5.19193	7.05911	6.70524	2.31458	1.50653	6.9304	3.34166	2.4364	4.81116	3.05512	5.4709	3.32519	6.87784	5.4709	3.44514	6.88001	5.15214	0.0117941	0.00918867	0.217467
Rbm41	4.7138	6.01534	5.02885	5.40572	5.22199	5.75206	4.62657	4.87585	5.34149	5.20052	5.40695	1.64261	5.28587	5.22521	4.95302	4.73283	3.20188	5.2236	5.18517	3.20188	5.2055	5.24956	3.19244	0.00392192	0.0241881	0.171681
Reep1	4.34359	4.20456	6.00658	4.15506	2.54672	5.92304	4.87984	6.35178	6.18408	3.89832	3.35138	5.60738	4.18419	4.45689	3.95456	0	4.46531	4.16962	6.09533	4.46531	3.99751	6.11637	3.35756	0.00645135	0.0119369	0.329253
Rev3l	7.41795	7.91488	7.82492	7.16274	7.43403	7.8297	7.46268	8.1368	7.91552	6.53007	7.71413	6.21372	7.37368	7.53324	7.35265	4.26895	6.00606	7.42599	7.87261	6.00606	7.3896	7.92673	5.49624	0.0036543	0.00913142	0.118659
Rgs9bp	3.51017	3.44041	3.87906	3.9287	4.06522	4.21967	4.13681	4.06664	4.49943	3.45108	3.88844	2.88106	3.93119	0	4.12414	0	2.77784	3.90857	4.14315	2.77784	3.44762	4.1662	1.8863	0.0124114	0.0163882	0.1816
Rhbdl1	2.79478	3.87249	3.06766	3.13109	2.54672	1.8924	2.52117	2.4361	2.87329	1.57885	2.70571	0	2.2188	3.71539	1.5528	0	1.11879	2.62621	2.6547	0	2.66378	2.56737	0.372931	0.00778002	0.0326099	0.0717707
Rictor	7.78143	8.47804	8.08241	8.20905	8.23491	8.27086	7.83631	8.08417	8.20823	7.19055	8.39278	6.03848	7.64267	7.68016	7.81588	5.80314	6.68557	7.8261	8.1462	6.03848	7.92618	8.16142	6.17573	0.00397331	0.00586088	0.050772
Rif1	7.15033	7.76706	7.52786	7.1757	7.41368	8.13129	7.74363	7.51683	7.42491	6.73237	7.73298	5.50996	7.26131	7.23877	7.29163	4.51945	5.92492	7.27647	7.52234	5.50996	7.35075	7.65022	5.31811	0.0032574	0.020251	0.0802338
Riiad1	0	2.82072	3.06766	2.28702	1.14454	2.34164	2.18756	2.59504	2.64911	0.995415	1.91146	3.39922	2.10083	0	2.54464	3.58103	3.37479	2.00614	2.62207	3.39922	1.59922	2.66336	3.45168	0.0101328	0.0188136	0.0125202
Rin1	4.05229	4.47431	4.46581	4.43935	4.26013	3.72316	4.13681	3.62581	2.97355	3.16176	3.79585	2.65667	3.99872	2.92966	3.86166	0	2.17471	4.02551	3.67448	2.17471	3.91106	3.69708	1.61046	0.00509585	0.0381917	0.157263
Ripor2	7.4242	8.14094	8.58069	5.21792	5.398	5.28449	5.28258	5.91274	6.08671	5.57597	6.75212	5.66886	6.45928	5.92063	5.27464	2.21902	3.91263	5.7483	5.99973	3.91263	6.14463	6.46616	3.9335	0.0102091	0.0906992	0.191668
Rn7sk	4.90467	5.39025	6.24596	3.66009	5.35597	5.12543	5.23797	5.10448	4.90691	5.07855	4.74295	6.79908	5.37752	4.03959	4.47719	7.43314	6.66906	4.99161	5.11496	6.79908	4.82647	5.34569	6.96709	0.00600875	0.0380121	0.0454231
Rnf125	6.3821	6.5468	6.51915	6.68911	6.71597	6.68257	6.76614	6.61558	6.37948	7.3128	6.66318	2.88106	6.71155	7.48962	7.04987	5.23104	4.92083	6.71376	6.56737	4.92083	6.83271	6.5492	4.34431	0.0034578	0.00822077	0.141852
Rnf8	3.91703	4.56951	4.16011	4.5229	3.71233	4.41576	4.23087	3.95381	4.24241	3.79883	3.06437	5.50996	3.8962	3.58883	4.41315	6.63961	5.12837	3.90661	4.20126	5.50996	3.9714	4.19302	5.75931	0.00471279	0.0119871	0.0873186
Robo1	2.94142	4.14398	2.87367	3.66009	4.06522	2.96001	3.21658	2.4361	2.97355	2.31458	2.89615	1.64261	3.39276	4.22122	2.95763	0	0	3.30467	2.91684	0	3.38096	2.81083	0.547537	0.00632993	0.0158566	0.105373
Rp1	0	0	2.38391	0	1.14454	3.56683	0	4.22088	3.77133	0	0	4.72616	0	0	0	3.96561	0	0	3.66908	3.96561	0.114454	3.48574	2.89725	0.00361936	0.0489817	0.281972
Rpl13	6.40756	6.43747	6.36151	5.685	6.02614	6.18749	5.69933	5.23092	5.85664	6.74579	6.01175	7.07366	5.71525	6.24829	6.14198	9.29033	7.80487	6.08406	6.02207	7.80487	6.11185	5.90914	8.05629	0.003562	0.0311426	0.125502
Rpl13-ps6	7.28004	6.79352	7.1209	6.68911	6.76497	6.8101	7.11346	6.7568	6.71252	7.71196	6.99012	8.09093	7.03475	7.34048	7.29163	9.64676	8.92152	7.07411	6.78345	8.92152	7.101	6.85008	8.88641	0.0031499	0.0115563	0.0865012
Rpl14	8.99097	8.88437	8.46917	8.65099	8.21741	8.63802	8.7522	8.23363	8.44274	8.99646	8.46222	9.95591	8.45447	8.60895	8.70648	11.2129	10.2269	8.67874	8.45595	10.2269	8.67245	8.44589	10.4652	0.0024992	0.0103658	0.0734992
Rpl17-ps10	9.44118	8.05307	10.3716	8.38682	8.36245	8.52039	9.03242	8.1368	8.59608	10.2328	8.56749	9.23523	9.39873	9.45439	9.5972	12.0566	10.7954	9.21558	8.55823	10.7954	9.05266	8.90623	10.6958	0.00689289	0.0623383	0.157037
Rpl17-ps8	5.76695	3.79582	6.3799	4.74792	4.90969	4.50463	4.99154	4.81255	4.98104	6.31286	4.83889	5.3689	5.52223	5.63057	5.59632	8.5605	7.3038	5.25688	4.8968	7.3038	5.21128	5.16953	7.07773	0.0070231	0.0519171	0.178641
Rpl32	8.38838	7.60234	8.49892	7.12313	7.53166	7.44792	7.83631	7.38705	7.70562	8.85811	7.42825	8.78587	7.97996	8.43131	8.49851	10.6226	9.70398	7.90814	7.57677	9.70398	7.9678	7.75988	9.70416	0.00558951	0.0319799	0.102043
Rpl39	6.84963	5.16489	6.72018	6.14667	6.27199	6.86149	6.66867	5.88224	6.04123	7.1807	6.20417	7.79259	6.36646	6.93492	6.63846	10.2464	8.40773	6.50246	6.38071	8.40773	6.44266	6.37628	8.81557	0.00563144	0.0304058	0.141859
Rpl3l	3.07452	5.10259	7.80464	4.43935	5.02147	8.0376	6.14816	7.89467	8.11253	3.16176	1.91146	9.5243	4.86513	5.30789	6.50659	7.5219	7.26035	4.9433	7.96613	7.5219	4.55389	7.96236	8.10219	0.0143998	0.00866546	0.137612
Rpl41	10.3819	8.90505	11.2532	9.19073	10.0171	9.89442	9.95728	9.23727	9.57039	10.8237	9.60876	11.0281	10.3419	10.4624	10.5533	13.5019	12.0704	10.1795	9.73241	12.0704	10.0242	9.98882	12.2002	0.00620426	0.0552871	0.138001
Rplp2	7.68062	7.07886	7.90963	7.20129	7.36153	7.42533	7.45296	7.20182	7.10398	8.08888	7.33261	8.62456	7.51299	7.92901	7.44361	10.347	9.21965	7.44828	7.31358	9.21965	7.50824	7.41019	9.39708	0.0031307	0.0224437	0.0972029
Rprml	1.31314	1.71125	2.05819	2.6262	2.54672	3.39147	2.18756	1.53145	2.22988	2.31458	2.70571	1.64261	2.32785	2.10758	2.76587	5.23104	3.79579	2.32122	2.14404	3.79579	2.26065	2.30275	3.55648	0.00460025	0.0490182	0.200683
Rps14	10.2172	9.43077	10.8202	9.49739	9.70809	9.47234	9.84836	9.28469	9.49122	10.7016	9.67036	10.9804	10.1749	10.0135	10.4363	12.9478	11.7623	9.93092	9.48178	11.7623	9.96985	9.76711	11.8968	0.00414329	0.0442633	0.110066
Rps15	9.95544	9.47448	10.5858	9.3364	9.50191	9.46958	9.91541	9.27151	9.45157	10.5898	9.43736	10.8612	10.0109	10.0042	10.1487	12.8527	11.7491	9.93542	9.46057	11.7491	9.83746	9.69462	11.821	0.00393879	0.0375513	0.110853
Rps19-ps3	3.19637	2.96778	3.06766	2.90062	3.04694	2.68371	3.38969	3.38596	3.1553	2.99197	2.89615	4.25093	2.92203	2.10758	2.54464	6.47149	4.38668	2.94491	3.11148	4.38668	2.89638	3.07316	5.03637	0.00352272	0.0182678	0.1383
Rps21	10.0932	9.214	10.7245	9.20976	9.31436	9.41903	9.87045	9.10976	9.28231	10.5664	9.15002	10.453	9.84875	10.1514	10.0136	12.6866	11.5622	9.8596	9.35067	11.5622	9.74319	9.6339	11.5672	0.00490753	0.0461243	0.12409
Rps25	7.0161	5.91014	7.87764	6.2236	6.20253	6.18749	6.88663	6.0287	6.28509	7.48272	6.34153	7.3705	6.89553	7.08314	7.18063	10.0213	8.42258	6.89108	6.23629	8.42258	6.72225	6.59473	8.6048	0.00514812	0.0538608	0.148307
Rps27	2.23635	2.82072	3.65577	3.80064	2.54672	3.72316	3.01982	2.4361	2.22988	2.79949	0.941578	4.08042	3.39276	3.58883	3.41539	4.73283	5.39259	2.92027	3.04594	4.73283	2.85623	3.01123	4.73528	0.00830415	0.0492594	0.0728984
Rps27rt	10.0001	8.97845	10.7766	9.28648	8.99299	9.56308	9.56885	9.10976	9.15599	10.6211	9.30714	10.4007	9.74748	10.1303	10.1164	12.4685	11.6468	9.65817	9.35953	11.6468	9.67492	9.65136	11.5053	0.0054324	0.0485825	0.11568
Rps6ka3	9.42725	9.3239	9.5364	9.13539	9.39959	9.43607	9.29445	9.57788	9.69493	8.85192	9.33414	7.72184	9.16978	9.34117	9.12649	6.88245	7.71922	9.30917	9.55714	7.71922	9.24041	9.56132	7.44117	0.00172881	0.00669598	0.0537628
Rps8	3.6869	3.9453	3.52967	3.50436	3.95691	4.66748	3.92803	2.98783	3.31669	3.16176	3.97545	4.47398	3.53602	3.12475	3.95456	6.47149	5.30978	3.80746	3.42318	5.30978	3.6774	3.62542	5.41842	0.00333281	0.0455992	0.111464
Rreb1	8.83788	9.61501	8.80482	10.0362	9.65708	9.22994	8.8294	8.78643	8.93602	8.47868	9.3566	7.58502	9.17344	8.78163	9.3135	5.23104	7.81241	9.24347	8.87042	7.58502	9.20794	8.9393	6.87615	0.00480935	0.0128057	0.158805
Rspo3	1.98901	1.71125	3.06766	1.84277	3.04694	2.68371	2.52117	2.59504	2.05786	2.79949	1.91146	3.53748	1.67493	2.4364	1.5528	5.80314	3.37479	1.95023	2.63937	3.53748	2.14862	2.60107	4.23847	0.00516199	0.0260121	0.150831
Rtn2	4.44542	5.8162	7.6766	4.74792	5.398	8.0816	6.30775	8.24266	8.34084	3.89832	4.20882	9.93729	5.29933	5.1375	6.67987	7.16566	8.03496	5.21841	8.16213	8.03496	5.19391	8.08542	8.3793	0.00900616	0.0182971	0.157504
Rybp	5.55549	6.249	5.2845	5.8877	5.94341	5.89043	5.69933	5.23092	5.94573	4.9911	5.52703	2.88106	5.24474	5.18202	5.75972	0	4.21528	5.62741	5.58746	2.88106	5.60395	5.5879	2.36544	0.00385298	0.0239099	0.23938
Ryr1	4.23403	7.31698	10.1431	5.9494	7.48367	10.5878	8.35795	10.3944	10.5498	3.57654	3.215	10.9536	6.34067	5.66235	8.04969	7.83072	6.95447	6.14504	10.4721	7.83072	6.01863	10.4188	8.57961	0.0184614	0.0126203	0.23357
Ryr2	3.76775	5.0704	3.65577	3.80064	4.85038	4.88174	4.13681	4.48727	3.31669	2.57731	4.52951	3.0752	3.93119	0	0	0	1.11879	3.86591	4.07152	1.11879	3.2664	4.08537	1.398	0.0185319	0.0452302	0.172944
S100a6	7.80077	7.42276	8.22147	7.0824	7.38262	7.92133	7.53821	7.57521	7.3981	8.25763	6.91506	8.58125	7.89833	7.82757	7.44361	10.347	8.72781	7.49091	7.74827	8.72781	7.5569	7.77903	9.21869	0.0039986	0.0228972	0.108878
Samd12	5.38655	6.3328	4.93246	5.61056	5.22199	5.85706	4.99154	5.20651	5.46718	4.84911	5.40695	4.25093	5.27229	3.58883	5.59632	0	3.79579	5.32942	5.33684	3.79579	5.2257	5.3658	2.68224	0.00703014	0.0246002	0.259334
Sbk2	4.58584	5.25358	7.04226	5.40572	5.62733	7.35536	6.61735	7.72455	7.80761	4.69161	5.34295	8.56921	5.84016	5.72387	6.41147	7.01069	6.43514	5.51652	7.53996	7.01069	5.54999	7.48245	7.33835	0.00651474	0.0220753	0.12268
Scand1	7.26619	7.1499	6.69102	6.70708	6.42212	7.33127	7.17391	6.3406	6.57566	7.4503	7.23018	8.76842	7.06657	7.7849	7.13173	9.7111	8.80919	7.16191	6.63334	8.80919	7.13829	6.73464	9.09624	0.00372035	0.0264773	0.0592085
Scd2	11.6107	11.3655	12.1465	9.5128	9.64186	9.87372	8.96559	10.0376	10.9051	8.30826	10.2273	9.49277	9.84932	8.55495	8.1014	7.43314	8.08562	9.57733	10.4713	8.08562	9.61377	10.7407	8.33718	0.0120334	0.0650461	0.116957
Scn4a	1.31314	4.82238	7.47751	3.50436	4.78852	7.59686	6.12384	7.81616	8.17177	1.57885	0	8.15141	2.77571	3.71539	5.95225	2.21902	4.46531	3.60988	7.70651	4.46531	3.45744	7.76557	4.94524	0.020435	0.0190599	0.332797
Scn4b	4.44542	6.0975	8.21123	4.67674	6.07878	8.27086	6.35028	8.64822	8.77343	4.07882	3.47598	8.9278	5.03559	5.42366	6.90607	6.58571	6.39553	5.22962	8.45954	6.58571	5.25688	8.47594	7.30301	0.0110196	0.017317	0.156701
Scnn1g	1.31314	0.814054	0	3.50436	4.26013	2.68371	2.79193	0	0.610965	4.69161	0	0	2.52396	3.9394	3.12688	0	0	2.9594	0.305483	0	2.69655	0.823668	0	0.0154831	0.0795647	0
Sdf2l1	4.11545	3.10122	4.71792	3.13109	4.26013	4.66748	3.54424	3.89391	4.53268	4.16125	3.215	3.98697	3.96535	3.83174	3.27833	6.28116	5.71569	3.68799	4.60008	5.71569	3.66038	4.453	5.32794	0.00458336	0.0238026	0.132804
Sec14l5	0	2.0117	4.77462	0	2.54672	4.21967	1.12771	3.69765	4.35821	0	1.91146	3.53748	0.449437	1.68097	2.28324	0	0	1.40434	4.28894	0	1.20112	4.26254	1.17916	0.01015	0.0277715	0.22693
Sec31b	7.27313	8.08967	7.38038	7.80401	8.23491	8.05241	7.94438	8.358	8.2538	7.29465	8.42018	6.45967	7.97578	7.63283	7.97957	3.58103	6.76543	7.96008	8.15311	6.45967	7.86491	8.01115	5.60204	0.00374235	0.0274517	0.195213
Sel1l3	0	1.71125	4.16011	1.84277	3.57251	4.41576	2.52117	5.32466	5.07431	0.995415	1.91146	5.83898	1.97235	2.70401	2.76587	0	0	1.9419	4.74503	0	1.99968	4.74371	1.94633	0.00997356	0.0341362	0.374571
Sele	1.98901	1.71125	3.06766	3.32976	3.95691	3.99267	3.81109	2.59504	2.05786	3.69196	4.40965	0	3.17651	0	1.96376	0	1.74128	3.25314	2.83135	0	2.80399	2.92831	0.580425	0.0135614	0.0512987	0.111703
Selenoh	6.03539	5.6519	7.21609	6.5164	6.20253	5.51591	6.901	5.97189	6.21513	7.39175	6.29154	7.06225	6.72657	6.67943	6.98528	9.46468	8.31523	6.59792	6.09351	8.31523	6.53818	6.22976	8.28072	0.00508573	0.0449123	0.133509
Selp	2.44743	3.22336	2.64947	3.66009	4.06522	5.23339	4.13681	3.76608	4.24241	2.79949	3.97545	2.06469	3.28868	3.12475	2.54464	0	0	3.25602	4.00425	0	3.32659	3.97284	0.688231	0.00619077	0.0670793	0.13245
Sema3d	2.94142	3.71483	3.52967	1.84277	3.04694	1.8924	2.18756	2.4361	2.97355	0.995415	2.22728	1.04345	2.61285	1.68097	2.95763	0	0	2.42007	2.70483	0	2.42077	2.70793	0.347817	0.00793565	0.0439694	0.0669373
Sema6c	2.23635	4.31858	6.3799	3.13109	3.8398	6.16039	4.75876	6.27167	6.10893	3.16176	3.6969	7.42497	3.53602	4.03959	4.65382	5.80314	2.17471	3.76835	6.21603	5.80314	3.73727	6.23022	5.13427	0.00768611	0.00754428	0.298697
Serac1	5.95134	6.74336	7.29574	6.61489	6.48197	6.91111	7.07594	6.93084	6.77636	6.18077	7.04143	4.54128	6.50644	6.64803	6.29194	5.23104	3.66863	6.56067	6.92097	4.54128	6.55361	6.97851	4.48032	0.0035544	0.0138966	0.0869981
Serinc2	1.31314	3.33596	5.11919	2.28702	3.04694	5.33384	3.21658	5.02293	5.26442	0	0	6.42445	2.2188	2.70401	3.76235	3.05512	4.67834	2.49552	5.19181	4.67834	2.18848	5.1851	4.7193	0.0134202	0.00876911	0.187227
Serpina3m	0	0	1.6368	1.19755	1.14454	2.96001	1.75285	2.05355	1.63651	0	1.50653	1.04345	1.49955	3.12475	0	3.58103	4.12128	1.17105	1.84518	3.58103	1.02258	2.07172	2.91525	0.0103507	0.0389972	0.182598
Serpind1	2.63154	1.71125	1.6368	1.19755	1.77464	1.8924	2.79193	0.705098	3.31669	1.57885	0.941578	3.0752	2.61285	3.12475	2.54464	4.91868	3.79579	2.15964	1.7646	3.79579	2.09096	1.88775	3.92989	0.00742089	0.0675418	0.103225
Setbp1	5.7067	6.74336	5.56726	5.78991	6.10439	6.52152	6.32917	6.3406	6.06415	4.38357	6.18604	4.72616	6.36006	6.49763	5.83496	0	4.30352	6.14522	6.20238	4.30352	5.99358	6.12338	3.00989	0.00654349	0.0259827	0.290577
Setd7	9.22375	9.84648	9.59661	9.0107	9.08271	9.32453	9.09629	9.52332	9.55024	8.46252	9.34235	7.96179	8.98961	8.77074	8.64509	5.23104	7.26035	9.0467	9.53678	7.26035	9.04702	9.49868	6.81773	0.00386642	0.00749855	0.157574
Sez6	4.44542	4.26269	3.39148	3.32976	3.41766	4.58835	4.03619	4.01133	3.82599	3.69196	3.88844	1.04345	4.24107	3.45009	3.54055	0	1.74128	3.7902	3.91866	1.04345	3.83038	3.95429	0.928242	0.00401152	0.0310097	0.0973707
Sgca	2.23635	3.87249	5.599	3.32976	2.54672	6.24021	4.31917	6.31799	6.18408	0.995415	0.941578	7.96179	2.32785	2.70401	4.12414	4.91868	5.26652	2.62537	6.21215	5.26652	2.73975	6.08532	6.049	0.0119164	0.0205518	0.18507
Sgcg	1.98901	3.44041	7.64653	3.66009	3.71233	7.09409	5.63197	7.2623	7.4071	2.57731	2.89615	8.06829	3.28868	4.22122	5.50712	6.06186	5.39259	3.55025	7.3347	6.06186	3.69243	7.3525	6.50758	0.0117102	0.0146286	0.154714
Sgk2	4.58584	3.87249	1.6368	3.50436	4.51056	3.8642	3.81109	3.89391	3.82599	6.59082	4.97181	5.21253	5.58948	5.09156	3.95456	6.2117	4.38668	4.5482	3.84509	5.21253	4.64826	3.30522	5.27031	0.0094727	0.0695394	0.101542
Sgms2	1.69029	3.22336	2.87367	2.6262	3.57251	3.19181	1.75285	2.25747	3.23825	2.79949	1.91146	1.04345	3.53602	2.70401	1.96376	0	0	2.66511	3.03274	0	2.57799	2.8903	0.347817	0.00721192	0.0282457	0.0669373
Sh2d2a	1.31314	2.0117	2.64947	3.13109	1.14454	0	1.75285	2.05355	2.22988	1.57885	0	2.88106	2.52396	3.58883	0	5.89463	0	1.66585	2.14172	2.88106	1.7045	1.73323	2.92523	0.0118543	0.0738881	0.327507
Sh3bgr	5.16564	5.69476	7.70605	5.11399	5.79401	7.44792	5.94113	7.78351	8.0707	3.99139	3.59067	9.19139	4.75227	5.42366	5.90647	6.63961	6.8411	5.29465	7.74478	6.8411	5.1374	7.75205	7.55736	0.008108	0.0160216	0.157632
Sh3rf2	0	2.47219	4.16011	1.19755	1.14454	3.8642	3.01982	4.96589	4.35821	0	0	4.08042	0.791618	0	2.95763	0	1.11879	0.968081	4.25916	1.11879	1.15834	4.3371	1.73307	0.0124419	0.0291096	0.23427
Sh3yl1	3.91703	3.44041	3.06766	3.80064	2.8184	1.8924	4.23087	2.98783	3.52927	3.79883	4.27892	2.06469	3.53602	3.83174	3.41539	3.58103	1.11879	3.79973	3.02775	2.06469	3.70682	2.86929	2.25484	0.00428609	0.0433507	0.138009
Shc4	2.23635	3.9453	4.32105	2.6262	3.41766	3.19181	2.18756	2.73818	2.87329	1.99312	1.91146	2.88106	2.10083	2.4364	0.975944	5.70545	4.30352	2.21196	3.03255	4.30352	2.38308	3.28108	4.29668	0.0082103	0.0449323	0.156912
Shisa2	2.44743	3.10122	5.85707	1.84277	4.34853	6.16039	3.92803	5.73637	5.73338	1.99312	2.89615	6.03848	2.77571	2.4364	4.202	4.51945	4.30352	2.83593	5.79672	4.51945	2.99714	5.8718	4.95382	0.00892673	0.0125522	0.105059
Shisa4	2.23635	4.26269	5.39712	2.6262	4.58523	6.10461	4.40238	6.21159	6.18408	1.99312	2.70571	7.85343	3.11697	2.10758	4.5385	4.51945	5.43228	2.91134	6.14435	5.43228	3.25747	5.97435	5.93505	0.0107556	0.0242177	0.191435
Shroom2	4.7932	4.47431	4.71792	5.21792	3.8398	5.33384	4.82057	5.30179	4.77421	4.69161	4.74295	3.88703	4.6718	4.22122	4.5385	0	1.11879	4.68171	5.038	1.11879	4.60119	5.03194	1.66861	0.00371594	0.0206973	0.222333
Sik2	10.6217	11.1748	10.8592	11.3956	11.3106	11.2281	11.2364	10.8386	10.5569	10.862	11.2245	9.55108	11.0347	11.0082	11.3162	9.32364	9.63975	11.1996	10.8489	9.55108	11.1185	10.8707	9.50482	0.0023871	0.0172078	0.0181168
Sipa1l2	7.17277	7.90578	7.13179	7.04049	7.30742	6.5635	7.10106	7.57521	7.67617	6.29471	7.48124	5.50996	7.08222	6.67943	6.69341	3.05512	5.74751	7.09164	7.3535	5.50996	7.07585	7.23667	4.77086	0.0045113	0.0317037	0.165624
Slamf8	1.31314	2.0117	2.38391	4.15506	1.77464	4.11063	1.12771	0.705098	1.3684	3.16176	2.22728	1.04345	1.97235	2.92966	2.76587	0	0	2.11949	1.87616	0	2.34392	2.14201	0.347817	0.00918817	0.0926825	0.0669373
Slc10a5	1.98901	3.5378	4.39524	4.88053	4.34853	4.94663	4.31917	4.48727	4.02602	4.63504	4.40965	1.04345	4.12498	4.8916	4.04184	0	0	4.33385	4.44126	0	4.11781	4.46379	0.347817	0.00849904	0.0236629	0.0669373
Slc13a2	2.63154	1.3313	1.03905	1.19755	0	1.2365	0	1.53145	0.610965	2.31458	1.50653	0	1.068	3.71539	2.28324	5.36504	4.53987	1.41891	1.13778	4.53987	1.60481	1.10449	3.30164	0.0116247	0.0241408	0.320991
Slc16a3	1.31314	3.5378	5.63006	2.28702	4.26013	6.04659	3.68382	5.18167	5.62964	0.995415	0.941578	7.18305	2.69658	3.45009	4.202	3.96561	4.97558	3.07333	5.62985	4.97558	2.73676	5.62199	5.37475	0.0129102	0.0220762	0.182827
Slc16a4	2.63154	3.71483	3.65577	1.84277	3.57251	3.39147	3.21658	2.05355	3.5937	1.99312	3.215	1.64261	2.98998	0	2.54464	0	0	2.81076	3.49259	0	2.5721	3.17362	0.547537	0.010953	0.0471994	0.105373
Slc1a1	5.86209	6.11339	6.55196	5.21792	4.72389	5.42775	4.40238	4.06664	4.77421	4.63504	5.3753	3.66365	4.34851	4.03959	4.95302	0	0	4.83845	5.10098	0	4.96711	5.20514	1.22122	0.0067297	0.0659997	0.235023
Slc35f1	3.41296	3.87249	2.64947	3.50436	1.77464	4.21967	3.38969	2.73818	3.1553	2.31458	2.48624	0	3.34166	3.9394	2.76587	0	2.17471	3.36567	2.94674	0	3.08019	3.19065	0.724904	0.0071204	0.0450365	0.139508
Slc38a3	0.801082	3.22336	6.98334	2.90062	3.95691	6.5635	4.55564	6.76518	6.90253	1.57885	3.06437	7.67766	2.98998	2.4364	3.86166	0	3.91263	3.02718	6.83386	3.91263	2.93689	6.80364	3.86343	0.0111927	0.0114802	0.426563
Slc38a4	1.69029	2.0117	4.46581	3.66009	3.24418	4.66748	4.03619	4.9365	5.11877	0.995415	1.91146	4.83743	1.49955	1.68097	2.54464	0	1.74128	1.96158	4.80199	1.74128	2.32745	4.79714	2.1929	0.0100773	0.0180226	0.272237
Slc39a10	7.55525	7.63572	7.75619	6.99732	7.41368	6.89476	7.17391	7.65858	7.75576	6.92163	7.80601	5.50996	7.15802	7.17411	7.08111	5.0833	5.8091	7.17401	7.70717	5.50996	7.29168	7.51632	5.46745	0.00294532	0.026057	0.0405293
Slc41a2	5.10469	4.74292	3.87906	4.5229	4.58523	4.41576	4.13681	4.11991	4.65849	2.79949	4.34576	2.06469	4.91841	5.49598	4.7606	2.21902	3.00539	4.66407	4.26783	2.21902	4.54128	4.2683	2.4297	0.0072248	0.0212721	0.056055
Slc52a3	3.6869	4.47431	1.03905	2.90062	3.41766	3.56683	4.40238	3.47042	3.1553	2.79949	3.35138	2.65667	3.28868	3.71539	3.12688	2.21902	0	3.38452	3.31286	2.21902	3.51637	2.8079	1.62523	0.00568128	0.0745159	0.158267
Slc7a1	4.62977	5.10259	3.97895	4.67674	4.16597	4.11063	3.68382	5.07781	5.09671	3.31366	4.69248	2.39083	4.86513	5.18202	4.86001	0	3.00539	4.68461	4.59422	2.39083	4.51722	4.56603	1.79874	0.00610871	0.0377698	0.176419
Slc8a1	2.23635	3.62903	2.38391	1.84277	3.41766	1.2365	2.79193	2.05355	2.97355	3.57654	2.48624	0	2.10083	2.92966	1.96376	0	0	2.63908	2.21873	0	2.69748	2.16188	0	0.0067529	0.0453023	0
Slc8a3	1.98901	3.62903	5.32302	2.90062	3.04694	5.98614	4.13681	5.83523	6.02963	0	1.50653	6.19295	2.61285	3.58883	4.59731	0	2.77784	2.97378	5.91069	2.77784	2.80079	5.79351	2.99026	0.0135826	0.0202831	0.344659
Slc9a2	0.801082	1.71125	5.32302	1.84277	2.54672	4.41576	1.12771	4.74634	4.71751	1.99312	1.50653	4.98975	2.32785	2.4364	2.54464	0	1.11879	1.91795	4.73192	1.11879	1.88381	4.80066	2.03618	0.00606302	0.0236864	0.290924
Slco2a1	3.76775	4.70148	4.16011	4.74792	4.78852	5.51591	3.92803	4.64095	4.20165	3.89832	4.64018	3.77966	4.24107	0	3.41539	0	2.77784	4.08455	4.4213	2.77784	3.81287	4.62966	2.18583	0.0142213	0.0393507	0.217571
Slco4a1	7.4242	7.47902	7.01898	5.57185	6.33825	5.89043	5.99573	6.27167	6.22534	5.71891	7.16689	5.8915	7.34153	5.78288	4.47719	2.21902	4.02072	6.16699	6.2485	4.02072	6.32964	6.3516	4.04375	0.0100185	0.0297647	0.204039
Slco5a1	0.801082	2.96778	5.83057	1.84277	3.24418	5.78792	3.81109	5.41267	6.23547	0	0	5.66886	2.2188	2.4364	3.54055	0	3.00539	2.3276	5.80924	3.00539	2.08626	5.81666	2.89141	0.0140491	0.0210291	0.315127
Slfn5os	3.51017	4.96928	3.77173	3.50436	4.43182	4.32104	2.79193	4.01133	3.46183	3.45108	3.88844	1.04345	3.62419	4.78017	4.12414	0	0	3.75631	3.89153	0	3.90756	3.89148	0.347817	0.00672029	0.0227595	0.0669373
Sln	0.801082	0	6.73454	0	1.14454	5.92304	1.12771	4.84455	5.50117	0	1.50653	7.60087	1.67493	0	2.76587	0	3.20188	0.964395	5.71211	3.20188	0.902066	5.75083	3.60092	0.0093162	0.0494899	0.424013
Smad9	4.44542	4.70148	3.87906	3.9287	3.57251	3.72316	1.75285	2.8684	3.06728	3.31366	2.89615	2.06469	3.28868	2.70401	3.65571	0	2.77784	3.44309	3.39522	2.06469	3.42592	3.38448	1.61418	0.0085803	0.0307516	0.160298
Smarca5-ps	4.7138	4.42424	3.65577	5.21792	5.02147	5.42775	4.13681	4.22088	4.07197	3.89832	4.79172	3.77966	4.03133	4.03959	4.5385	0	1.74128	4.48137	4.14643	1.74128	4.48137	4.34409	1.84031	0.00453071	0.047562	0.210197
Smco1	2.44743	1.71125	4.16011	0	3.41766	4.58835	3.68382	4.48727	5.24449	0.995415	0	5.3689	2.61285	3.71539	3.76235	0	4.67834	2.53014	4.53781	4.67834	2.23462	4.62006	3.34908	0.0149114	0.0284153	0.324541
Smg1	9.84098	10.5951	10.5303	9.92926	10.4381	10.3127	10.0777	10.3358	10.3096	9.44204	10.4591	8.72928	9.79158	9.70379	9.84027	8.21489	8.06683	9.88512	10.3243	8.21489	10.0118	10.3721	8.337	0.00374143	0.00663178	0.038633
Smim4	7.04883	6.42479	8.18009	6.77681	6.78095	6.62426	7.26566	6.73989	6.97083	7.90374	6.90401	7.60087	7.44804	7.01093	7.3181	9.60674	9.07984	7.02988	6.85536	9.07984	7.08819	7.12877	8.76248	0.00415246	0.044721	0.115545
Smpd3	3.30872	4.37238	4.39524	2.6262	4.34853	5.28449	3.21658	4.26884	4.4654	0.995415	3.47598	3.24629	3.28868	3.71539	3.65571	0	3.20188	3.39235	4.43032	3.20188	3.30036	4.60349	2.14939	0.00963313	0.0288266	0.20684
Smpx	3.07452	3.62903	8.49892	3.50436	4.85038	7.9845	5.96869	7.24442	7.73805	1.99312	1.91146	8.94343	3.66633	5.38609	6.10192	7.98441	6.99479	3.64768	7.86128	7.98441	4.00859	7.86647	7.97421	0.0151578	0.0326232	0.108262
Smtnl1	0.801082	3.79582	6.70567	2.6262	3.04694	6.87822	4.31917	7.2974	7.15824	1.57885	2.22728	8.42522	2.77571	2.92966	5.04039	4.26895	5.71569	2.85269	7.01823	5.71569	2.91411	7.00988	6.13662	0.0125221	0.0167145	0.23443
Smyd1	3.91703	5.53881	7.81819	5.31487	5.91474	8.41541	5.96869	7.98716	8.14783	5.03549	4.79172	8.90243	5.15879	5.26714	6.82227	4.51945	4.92083	5.29101	8.0675	4.92083	5.37295	8.09215	6.11424	0.00775193	0.0158802	0.269219
Snai3	1.31314	2.26024	4.39524	0	0	5.12543	2.52117	4.01133	4.15971	0	0	6.40652	1.67493	1.0726	2.28324	0	3.79579	1.19287	4.27748	3.79579	1.11253	4.42293	3.40077	0.010531	0.0308932	0.357942
Snhg15	4.23403	3.9453	3.87906	4.04631	4.43182	4.11063	4.69418	2.4361	2.38356	3.69196	4.13515	4.72616	3.86034	3.12475	4.47719	7.05102	5.26652	4.09073	3.15758	5.26652	4.0641	3.20234	5.68123	0.00448898	0.0575141	0.135183
Snhg8	6.28929	6.26331	6.83127	6.24836	6.29441	6.04659	6.32917	6.29501	6.05274	6.48277	6.48188	7.51978	6.22559	6.16201	6.1616	8.76831	7.92797	6.2763	6.17388	7.92797	6.29384	6.3064	8.07202	0.00112965	0.0230336	0.0707341
Snora17	3.30872	4.65882	4.59737	2.6262	1.14454	2.68371	3.54424	3.09813	2.97355	2.31458	3.6969	1.64261	2.52396	1.68097	3.12688	0	0	2.87654	3.03584	0	2.86258	3.33819	0.547537	0.0102604	0.0535762	0.105373
Snrnp25	6.23344	5.03747	7.0072	5.44908	6.07878	5.23339	6.41182	5.36934	5.51787	6.29471	5.76544	6.66973	6.10053	7.05947	6.34438	8.99195	7.52182	6.16699	5.4436	7.52182	6.07751	5.78195	7.72783	0.005571	0.0515657	0.130527
Snrpd2	7.27313	6.38608	7.52786	6.49587	6.22605	6.24021	6.65176	6.08336	6.64571	7.48272	6.09182	7.44267	6.63403	6.76972	6.85878	9.66637	8.68738	6.6429	6.44296	8.68738	6.687	6.62428	8.59881	0.00436004	0.0404565	0.123832
Sntb2	8.33962	8.55857	7.79096	8.19	7.92572	7.96897	7.91635	8.51786	8.59411	7.86122	8.32813	6.54412	8.16587	8.0299	8.09631	5.36504	6.73402	8.13109	8.24341	6.54412	8.14117	8.21797	6.21439	0.00221432	0.0248891	0.0824067
Snx29	4.93999	4.74292	5.43279	5.21792	5.72963	5.63881	4.99154	5.47533	4.71751	4.38357	5.27597	3.24629	5.06739	3.9394	5.37889	0	0	5.02947	5.45406	0	4.96672	5.31611	1.0821	0.00512905	0.0255518	0.208249
Sorbs1	11.1648	11.3501	11.4136	11.3055	10.9719	10.9531	11.0539	10.9295	10.9516	11.2582	11.2189	7.63208	11.278	11.1557	11.2154	9.08229	9.24495	11.2171	10.9523	9.08229	11.1972	11.0619	8.65311	0.00115598	0.0146657	0.098663
Sp4	5.28032	5.73639	5.599	5.61056	5.79401	5.67756	5.96869	6.3406	6.2753	5.79833	5.76544	2.65667	5.77425	5.78288	6.06072	3.05512	5.02833	5.77856	5.97643	3.05512	5.75716	5.97312	3.58004	0.00208238	0.0243049	0.141109
Spag5	1.31314	2.47219	3.52967	2.90062	2.54672	1.2365	2.18756	2.25747	3.06728	2.99197	3.35138	0	2.61285	0	2.76587	0	0	2.57978	2.66238	0	2.31423	2.52273	0	0.0097894	0.0628656	0
Spen	8.56844	9.48673	9.16174	8.86622	9.33884	8.81353	8.68317	9.00747	8.8213	7.60557	9.23843	7.25498	8.75954	7.71844	8.69979	4.73283	6.8989	8.72966	8.91439	6.8989	8.69652	8.95101	6.29557	0.00625996	0.0104158	0.15167
Spg11	7.46114	7.87815	7.90329	7.89306	7.99582	7.97676	7.8512	8.03994	7.85109	7.17079	7.9739	6.56043	7.77616	7.5672	7.92896	5.48765	5.71569	7.86468	7.94002	5.71569	7.74964	7.94277	5.92126	0.00267238	0.00517418	0.0627953
Spin4	3.19637	3.71483	2.64947	3.13109	3.57251	0	3.38969	2.8684	3.65537	1.99312	1.91146	1.64261	2.98998	3.12475	3.27833	0	0	3.16373	2.75894	0	3.03021	2.29331	0.547537	0.00608194	0.0992948	0.105373
Sptb	1.31314	4.14398	6.63086	2.28702	4.65622	7.30676	4.87984	7.4508	7.46421	0.995415	2.70571	7.84013	3.66633	2.70401	5.37889	6.47149	4.02072	3.18602	7.37878	6.47149	3.27306	7.21316	6.11078	0.0150884	0.0246679	0.215009
Srpk3	1.69029	2.96778	5.4676	1.19755	2.8184	5.38156	3.92803	4.48727	4.85529	1.99312	0.941578	6.36997	2.32785	3.9394	3.27833	2.21902	3.66863	2.57313	5.11842	3.66863	2.50823	5.04793	4.08587	0.0105954	0.0288423	0.234077
Sstr4	1.69029	3.79582	2.38391	1.84277	3.04694	1.2365	1.75285	3.09813	2.52244	2.31458	2.48624	1.04345	2.85072	3.83174	2.54464	0	0	2.51544	2.45318	0	2.61566	2.31024	0.347817	0.00776275	0.0487358	0.0669373
St8sia5	0	2.26024	2.64947	0	2.21172	2.96001	2.18756	3.89391	4.20165	0	0	4.60557	1.068	0	1.5528	3.05512	3.91263	0.533999	3.42696	3.91263	0.928032	3.42626	3.85777	0.0103951	0.0462206	0.0862981
St8sia6	5.74714	6.21994	5.599	5.82325	5.72963	5.4725	5.32585	5.78665	5.36013	5.27645	5.85994	4.16819	5.18801	6.09374	4.90727	0	3.20188	5.73839	5.53575	3.20188	5.61712	5.55457	2.45669	0.00423018	0.0114323	0.242414
Stac3	3.41296	5.46644	7.26638	4.35067	5.12521	7.45909	5.56131	7.45599	7.73805	3.69196	3.79585	8.64	3.86034	4.5276	5.75972	5.60066	5.39259	4.43913	7.45754	5.60066	4.55521	7.47988	6.54441	0.00867327	0.0121426	0.201979
Stard4	7.64895	8.00279	7.89692	6.67091	6.76497	6.36415	6.58209	7.11265	7.06474	6.41719	6.83589	5.57563	6.47715	5.86709	6.0183	3.58103	4.92083	6.6265	7.0887	4.92083	6.72853	7.10962	4.6925	0.00659557	0.0391577	0.112969
Stard9	7.3208	8.85397	8.28139	7.77022	7.82147	8.13825	8.07058	8.28117	8.51105	6.78531	8.67539	6.40652	7.45407	7.84844	7.58835	5.60066	5.74751	7.79584	8.28128	5.74751	7.81886	8.30297	5.91823	0.00612298	0.00964013	0.0476889
Stc1	4.67239	4.31858	1.6368	2.90062	4.72389	3.19181	2.18756	2.8684	3.77133	4.3132	2.48624	2.39083	3.11697	4.5276	3.12688	0	0	3.72004	3.03011	0	3.63739	2.86709	0.796944	0.00969901	0.0563276	0.153372
Stmn1	3.60124	3.33596	3.23864	3.32976	4.16597	3.39147	3.01982	3.5502	3.71451	3.89832	3.06437	4.98975	3.17651	4.45689	3.86166	6.88245	3.66863	3.4686	3.47084	4.98975	3.59105	3.47371	5.18028	0.00489537	0.0128017	0.179484
Ston1	6.6508	7.1499	6.74876	6.82698	7.44409	6.82744	7.17391	6.93828	6.67579	6.81108	6.48188	4.32917	6.78989	7.58389	7.03931	0	5.17591	6.93314	6.7881	4.32917	6.99517	6.79757	3.16836	0.00348382	0.00702524	0.308483
Stxbp6	5.46139	6.412	6.0759	5.9494	5.17441	5.92304	6.32917	6.7568	7.07606	5.51458	6.14909	5.40548	5.72525	5.86709	6.36145	0	5.35178	5.90825	6.41635	5.35178	5.89438	6.45795	3.58575	0.00424588	0.0342984	0.345052
Sult1e1	1.98901	2.82072	2.64947	1.84277	3.8398	3.39147	1.75285	0	2.97355	2.99197	1.50653	4.89001	2.2188	2.4364	2.28324	0	4.21528	2.25102	2.81151	4.21528	2.36821	2.25362	3.0351	0.00693993	0.0958005	0.294448
Susd5	5.19517	4.5227	3.65577	3.50436	3.57251	3.39147	4.55564	4.36022	3.77133	3.31366	4.20882	1.64261	3.93119	3.9394	4.12414	0	3.00539	4.03177	3.71355	1.64261	4.08676	3.7947	1.54933	0.00567842	0.0255729	0.167207
Sync	3.07452	3.22336	4.82918	3.32976	2.8184	4.88174	3.81109	5.23092	5.48428	3.79883	2.70571	3.88703	2.98998	3.12475	3.76235	0	1.11879	3.17405	5.05633	1.11879	3.26388	5.10653	1.66861	0.0040556	0.0192848	0.222333
Syne1	8.73857	10.4361	9.30095	9.25933	9.49708	9.75646	9.03568	9.4196	9.36424	7.71878	9.59337	6.86623	8.9592	7.6167	8.92886	5.60066	6.78088	8.99744	9.39192	6.78088	8.97836	9.46031	6.41592	0.00840331	0.0127059	0.0785924
Syne3	4.93999	6.31917	5.56726	6.24836	7.13173	5.8229	6.41182	6.18684	6.527	5.27645	6.71467	4.32917	5.82164	5.22521	5.68033	0	2.77784	6.035	6.00487	2.77784	5.97694	6.026	2.36901	0.00707172	0.0262342	0.243706
Synpo2	6.1454	7.21023	8.65052	6.70708	6.94588	9.19698	7.66156	9.23576	9.24769	5.03549	6.09182	9.35228	6.85511	6.40675	7.29163	6.83705	6.92695	6.78109	9.21637	6.92695	6.6351	9.08274	7.70543	0.00753618	0.0180597	0.158547
Synpo2l	2.44743	4.5227	7.27624	3.50436	3.24418	6.89476	4.99154	6.86996	7.08729	0	3.47598	8.11322	3.39276	0	4.59731	4.91868	3.52918	3.43437	6.99102	4.91868	3.01763	7.03206	5.52036	0.0175858	0.0118477	0.261167
Sypl2	4.39541	5.62998	7.20582	4.74792	5.97152	7.85527	5.91303	7.82019	7.95284	3.79883	3.06437	9.19139	4.65097	5.1375	6.06072	5.36504	5.68317	4.94271	7.83773	5.68317	4.93702	7.70853	6.74653	0.0100106	0.0212379	0.235919
Tbc1d8b	7.2522	6.88889	6.69102	7.5085	7.20459	7.0797	7.51035	7.25636	7.27581	7.24826	7.28231	4.16819	7.14318	7.44465	7.25557	5.36504	6.15581	7.25389	7.16803	5.36504	7.27385	7.07572	5.22968	0.00186117	0.0169512	0.111189
Tbc1d9	5.22412	5.94607	3.77173	5.8877	5.398	5.12543	4.69418	4.96589	4.6883	4.69161	5.49794	4.08042	5.11381	4.94425	4.7606	0	3.00539	5.16896	4.8271	3.00539	5.21583	4.63784	2.36194	0.0046378	0.0378121	0.234994
Tcap	5.84356	8.30555	10.6393	6.99732	7.71741	10.8885	9.28077	11.1727	11.0962	4.3132	3.35138	13.1909	7.40824	7.21754	9.66407	11.3864	11.0024	7.31289	10.9924	11.3864	7.0099	10.9492	11.8599	0.020166	0.014934	0.129839
Tcea3	2.44743	4.65882	6.3799	2.90062	3.95691	6.4337	5.36786	6.79005	6.93398	2.99197	1.91146	8.16214	3.86034	3.83174	5.83496	6.34743	6.334	3.84604	6.61188	6.34743	3.77621	6.63441	6.94786	0.012569	0.0168874	0.116846
Tceal5	0.801082	0.814054	2.87367	1.19755	1.77464	2.68371	1.75285	3.5502	3.06728	0.995415	0	4.66712	1.49955	0	0.975944	0	0	0.985679	2.97047	0	0.981107	3.04371	1.55571	0.00625974	0.0232627	0.299396
Tceal7	0	0	5.95844	1.19755	0	3.56683	0	2.59504	3.1553	0.995415	0	4.47398	0.791618	0	0	2.21902	2.17471	0	3.36106	2.21902	0.298458	3.8189	2.95591	0.00489995	0.0925577	0.146098
Tet1	2.63154	4.82238	4.39524	2.6262	2.21172	3.39147	3.01982	3.47042	4.71751	1.99312	3.06437	2.88106	3.17651	3.71539	3.27833	0	1.74128	3.0421	3.93283	1.74128	3.05394	3.99366	1.54078	0.00804682	0.0414836	0.161217
Tet3	8.06353	9.05035	8.0134	8.45222	8.13902	8.44939	8.39905	8.48778	8.55217	7.21004	8.73894	7.75056	8.47684	8.16357	8.02848	5.48765	5.71569	8.28131	8.46859	5.71569	8.2722	8.37569	6.31797	0.00491528	0.0153259	0.138432
Thbs4	1.31314	2.65696	7.90329	2.28702	3.41766	7.36726	3.38969	4.87585	5.68983	0.995415	2.70571	7.37972	2.92203	3.71539	4.04184	4.73283	2.77784	2.81387	6.52855	4.73283	2.74449	6.45906	4.96347	0.00991812	0.0884539	0.256621
Thsd4	1.98901	3.5378	2.05819	2.90062	3.95691	2.96001	2.18756	3.69765	1.63651	1.57885	2.48624	0	2.98998	2.10758	2.54464	0	0	2.51544	2.5091	0	2.62792	2.58809	0	0.00730296	0.057687	0
Timm13	10.2736	9.7134	10.6917	10.0539	9.91946	9.98795	10.2782	9.80526	9.83395	10.6544	9.9004	11.2847	10.3317	10.0409	10.4048	12.7315	11.7238	10.1637	9.91095	11.7238	10.1571	10.0797	11.9133	0.0028102	0.0259887	0.0824211
Tjp1	10.0198	10.533	9.75117	10.038	9.91404	9.85059	10.2207	10.452	10.2664	9.31276	10.2515	8.21462	9.86467	9.47467	9.84027	7.73494	8.28845	9.96691	10.0585	8.21462	9.94693	10.08	8.07934	0.00360427	0.0208513	0.0333921
Tlr13	1.98901	2.82072	2.87367	1.84277	4.26013	3.19181	2.79193	2.25747	3.71451	4.23923	3.35138	1.64261	3.48983	4.22122	3.65571	0	0	3.42061	3.03274	0	3.26619	3.00937	0.547537	0.00890473	0.0380905	0.105373
Tlr8	2.23635	1.71125	4.07238	3.13109	3.04694	2.96001	2.52117	2.8684	3.5937	3.69196	2.89615	1.04345	3.23368	3.12475	3.27833	0	0	3.08584	3.27686	0	2.88717	3.37362	0.347817	0.00577605	0.0354107	0.0669373
Tmem117	1.31314	2.26024	3.39148	1.19755	1.14454	3.99267	2.18756	3.47042	3.92947	0.995415	1.91146	4.54128	1.068	3.12475	1.5528	0	1.11879	1.43297	3.69994	1.11879	1.67554	3.69601	1.88669	0.00687057	0.0193023	0.262891
Tmem141	7.23808	5.73639	7.74913	6.65247	6.57651	5.89043	7.24326	6.51974	6.69794	7.85504	6.72726	7.46017	7.31528	7.55032	7.2827	9.67284	8.97625	7.24067	6.60884	8.97625	7.01773	6.71431	8.70309	0.00605273	0.0482474	0.125705
Tmem160	7.23097	6.87964	7.76321	7.33444	7.01503	6.89476	7.6012	6.83852	7.09287	7.92749	7.31604	8.77892	7.58067	7.22819	7.59558	9.56557	9.21681	7.32524	6.99382	9.21681	7.37093	7.14734	9.1871	0.00310838	0.0265516	0.0437963
Tmem200b	5.22412	4.82238	3.97895	4.94253	4.43182	5.00872	4.31917	3.89391	3.92947	4.07882	4.52951	3.53748	4.73257	4.13326	4.95302	0	3.20188	4.63104	3.95421	3.20188	4.61672	4.20276	2.24645	0.00379664	0.0336523	0.216968
Tmem233	1.69029	3.22336	5.56726	1.84277	3.71233	5.8229	3.81109	6.13603	6.51041	0.995415	0.941578	6.79908	2.42924	2.92966	4.7606	7.46334	4.61076	2.67945	5.97947	6.79908	2.63363	6.00915	6.29106	0.0127425	0.0254469	0.165845
Tmem238	5.60033	5.83549	5.16233	5.26721	5.17441	5.89043	5.44838	4.71206	5.3967	5.94516	6.42119	7.35188	6.05367	6.84086	5.95225	8.62871	7.55815	5.89032	5.27952	7.55815	5.85389	5.29038	7.84625	0.00515193	0.0306658	0.0761599
Tmem256	8.67448	7.33064	9.68431	7.45633	7.53166	7.44792	8.44883	7.13223	7.77672	9.12526	7.75159	8.90243	8.35329	8.65705	8.46337	11.2501	10.2507	8.40106	7.61232	10.2507	8.17925	8.0103	10.1344	0.00614383	0.071663	0.130908
Tmem38a	5.93393	6.58147	9.70451	6.87547	7.02848	9.33062	8.15698	9.40893	9.5421	6.46665	6.13025	10.6516	7.03877	6.74024	8.27806	9.29033	9.01597	6.80786	9.47552	9.29033	6.92303	9.49654	9.65264	0.00771052	0.0102401	0.0973283
Tmem52	2.63154	3.62903	5.24491	2.90062	3.24418	5.4725	3.68382	5.53538	5.22429	2.79949	2.48624	7.46017	2.77571	2.10758	4.41315	5.23104	5.07922	2.85005	5.35871	5.23104	3.06713	5.36927	5.92347	0.00680798	0.00986462	0.148109
Tmod1	4.75405	5.36393	7.5029	4.94253	6.10439	7.74102	5.88437	7.72884	7.85766	4.16125	4.05751	8.23508	4.73257	5.99737	6.45982	7.37077	6.71805	5.15323	7.73493	7.37077	5.24578	7.70761	7.4413	0.00842159	0.00926942	0.0845525
Tmod4	3.07452	4.7832	8.15361	4.43935	4.58523	7.45909	5.94113	7.4456	7.64611	3.16176	2.22728	8.8928	4.58658	4.13326	6.0183	7.70997	6.94078	4.51229	7.5526	7.70997	4.29506	7.6761	7.84785	0.012103	0.020702	0.109254
Tmppe	4.67239	5.25358	4.07238	5.26721	4.65622	5.38156	4.55564	5.30179	5.02843	4.07882	4.58591	1.64261	5.00307	4.38253	4.41315	0	2.77784	4.62106	5.16511	1.64261	4.68685	4.94604	1.47348	0.00383517	0.0376094	0.15518
Tmsb10	4.7138	4.61486	5.20421	5.00198	3.71233	3.56683	3.81109	4.11991	4.74614	5.38335	3.88844	5.60738	4.62982	4.22122	4.81116	7.49292	6.08288	4.62234	4.43302	6.08288	4.47881	4.40927	6.39439	0.00552481	0.0447628	0.108956
Tnfaip8l2	1.98901	2.82072	4.07238	3.13109	2.21172	2.96001	3.21658	2.73818	2.22988	3.69196	3.59067	4.89001	3.8962	3.45009	3.41539	6.28116	4.02072	3.31598	2.8491	4.89001	3.14134	3.00011	5.06397	0.0062769	0.0485897	0.126691
Tnfrsf19	1.31314	2.0117	4.16011	2.6262	1.14454	4.58835	3.81109	5.10448	5.22429	0	0	4.25093	1.67493	1.0726	2.76587	0	2.17471	1.49404	4.84642	2.17471	1.64201	4.76931	2.14188	0.0120861	0.0306868	0.236184
Tnik	3.60124	3.71483	5.39712	4.04631	2.8184	5.85706	4.03619	5.53538	5.70449	0.995415	4.13515	5.03714	3.70728	4.83696	4.202	0	0	3.87551	5.61994	0	3.60938	5.62351	1.67905	0.010534	0.0125063	0.323133
Tnnc1	3.76775	4.26269	9.03692	2.6262	4.26013	8.0376	5.69933	8.73827	8.99684	3.69196	3.47598	10.9917	3.66633	3.58883	5.90647	8.24996	7.28224	3.72986	8.86756	8.24996	4.09457	8.70241	8.84131	0.0100889	0.0289093	0.213794
Tnnc2	6.54007	8.82049	11.7705	7.57851	8.87146	11.6623	10.1622	11.7152	11.7958	5.82387	5.01352	13.7331	8.38834	8.37009	10.1791	12.5179	11.5605	8.37921	11.7429	12.5179	7.97476	11.7359	12.6038	0.017353	0.00372175	0.120982
Tnni1	0	1.71125	9.0993	1.84277	4.85038	8.15894	5.52464	8.60917	8.86274	0	1.91146	10.6696	1.49955	2.92966	5.37889	7.8986	6.47369	1.87711	8.73596	7.8986	2.56486	8.68254	8.3473	0.0205493	0.025148	0.237071
Tnni2	6.49328	8.26346	11.5604	7.06856	8.44997	11.0365	9.72044	11.2256	11.3024	5.96824	3.47598	13.1747	7.98205	7.90929	9.93452	12.3113	11.4841	7.94567	11.264	12.3113	7.52658	11.2812	12.3234	0.0189953	0.013566	0.0939328
Tnnt1	2.44743	3.87249	9.2216	3.32976	5.17441	8.71919	6.19558	8.99148	9.54006	1.99312	0.941578	11.4585	3.28868	3.45009	6.41147	8.36641	7.6196	3.38993	9.10654	8.36641	3.71046	9.11808	9.14816	0.0177146	0.0217684	0.226148
Tnnt2	0	0	5.63006	0	1.14454	4.81379	0	0	1.63651	0	0	4.66712	0	0	0.975944	0	0	0	3.22515	0	0.212049	3.02009	1.55571	0.00448801	0.165614	0.299396
Tnnt3	7.49715	9.38243	12.0414	8.30067	9.48981	12.1978	10.3754	12.2671	12.3188	6.56077	5.49794	14.0101	8.77166	9.14989	10.7097	12.2488	11.8827	8.96077	12.2324	12.2488	8.57354	12.2062	12.7138	0.0164718	0.0075352	0.126377
Tnrc6b	8.57126	9.64674	9.38529	9.1682	9.48738	9.26853	9.53238	9.63846	9.47528	7.90374	9.8794	7.503	9.00406	8.22869	8.90868	7.55032	6.51124	9.08613	9.43028	7.503	9.03305	9.44189	7.18818	0.00642809	0.00975023	0.0651923
Togaram1	7.29375	7.51534	7.06517	7.70016	7.63193	7.52431	7.58348	7.74589	7.74516	6.43386	7.4663	5.03714	7.17637	7.24927	7.34409	3.05512	6.13191	7.4052	7.63474	5.03714	7.33946	7.52013	4.74139	0.00361964	0.020046	0.173286
Togaram2	0.801082	1.71125	4.46581	1.19755	1.14454	4.66748	2.52117	3.09813	3.23825	0	0	5.03714	0.791618	0	2.54464	4.91868	1.11879	0.972813	3.85203	4.91868	1.07118	3.86742	3.69154	0.00960207	0.05085	0.24765
Tomm5	9.68318	7.77706	10.3876	8.17071	8.64148	7.77715	9.016	8.00143	8.3779	9.98518	8.20751	9.46271	9.25855	9.2656	9.4633	11.8621	10.6186	9.13728	8.18966	10.6186	8.94686	8.63603	10.6478	0.00722745	0.0746094	0.133328
Tpm1	9.72301	10.0292	11.9578	9.66077	10.1414	12.0897	10.8467	12.2045	12.1594	9.24113	9.0433	13.2439	9.79693	10.0634	10.8494	11.5711	11.4434	9.91308	12.1246	11.5711	9.93952	12.1028	12.0861	0.00591674	0.00672658	0.111634
Tpm2	8.25098	9.54499	11.9331	8.44688	9.28945	12.0221	10.3055	12.2563	12.3086	7.45847	7.27375	13.7626	8.85829	8.78163	10.4514	11.785	11.3133	8.81996	12.1392	11.785	8.86613	12.13	12.2869	0.0106996	0.0113116	0.144391
Trappc6a	7.95549	7.31011	8.16956	7.67298	7.85957	7.64653	7.75158	7.39247	7.37995	8.22925	7.83539	8.95582	8.1078	7.86218	8.51003	10.6492	9.56137	7.86088	7.5195	9.56137	7.90944	7.64713	9.72211	0.00325695	0.0230818	0.0953372
Trdn	3.98624	5.73639	8.71713	3.66009	5.51722	9.24615	6.84261	9.17256	9.41415	3.45108	2.22728	10.0643	5.23077	6.2272	7.52917	8.17894	7.58481	5.37399	9.20935	8.17894	5.04081	9.1375	8.60934	0.0166848	0.0186203	0.143838
Trf	3.76775	4.74292	3.77173	3.66009	4.58523	5.51591	3.54424	4.52725	4.32064	5.41729	4.40965	6.68468	4.60836	3.58883	3.65571	6.7417	6.63545	4.0887	4.42394	6.68468	4.19801	4.53388	6.68728	0.00642372	0.0455118	0.00590816
Trim14	3.30872	4.26269	3.52967	3.66009	3.24418	4.32104	4.23087	4.36022	2.87329	1.99312	3.59067	3.39922	4.18419	4.72105	4.12414	0	1.11879	3.89212	3.92535	1.11879	3.73197	3.77105	1.506	0.00769775	0.0443975	0.192486
Trim54	2.23635	4.20456	6.20528	3.66009	2.8184	6.50006	4.55564	7.21412	7.24103	0.995415	0.941578	8.84366	3.11697	2.4364	5.81031	5.70545	4.92083	2.96769	6.85709	5.70545	3.07757	6.79012	6.48998	0.015401	0.0324612	0.23064
Trim55	0.801082	2.82072	5.95844	2.6262	3.24418	5.42775	3.01982	5.30179	5.62964	0.995415	0	5.29283	1.83129	2.92966	3.95456	5.0833	3.66863	2.72346	5.52869	5.0833	2.22229	5.57941	4.68159	0.0126136	0.0179069	0.0981642
Trim63	1.98901	4.14398	6.22576	1.84277	4.58523	7.63673	5.66604	7.37614	7.16356	0	0.941578	8.42522	2.92203	4.38253	5.81031	7.01069	5.89682	3.53301	7.26985	7.01069	3.22835	7.10055	7.11091	0.0199504	0.0384034	0.140797
Trim66	2.79478	2.26024	1.6368	3.32976	2.21172	2.68371	3.01982	2.8684	1.86251	0.995415	3.59067	1.64261	2.61285	3.45009	2.76587	0	0	2.78032	2.27311	0	2.70312	2.26285	0.547537	0.00761069	0.0377771	0.105373
Trim7	2.79478	4.14398	6.39806	2.28702	4.43182	5.78792	3.54424	5.85107	5.8955	2.31458	3.215	6.59251	3.86034	4.38253	3.95456	5.0833	4.30352	3.70229	5.87329	5.0833	3.49289	5.98314	5.32644	0.0080656	0.0175073	0.1293
Trim72	3.07452	3.87249	6.84457	2.6262	4.26013	7.05047	4.87984	7.07942	7.43813	1.99312	3.215	8.34745	3.17651	2.70401	4.12414	6.13872	3.91263	3.19576	7.06495	6.13872	3.3926	7.10315	6.13294	0.00877461	0.0154117	0.246379
Trpc6	4.28985	4.42424	3.52967	3.32976	3.57251	2.96001	3.68382	3.62581	2.05786	3.45108	4.27892	2.88106	3.74709	3.9394	4.12414	2.21902	1.11879	3.84325	3.24484	2.21902	3.88408	3.04334	2.07296	0.00383509	0.0449811	0.0989073
Trpm3	4.11545	4.65882	2.05819	3.80064	3.71233	2.96001	4.13681	2.98783	3.39109	3.45108	3.59067	1.04345	3.58078	4.03959	3.27833	0	0	3.75648	2.97392	0	3.83645	2.84928	0.347817	0.00406623	0.0351863	0.0669373
Trpm7	9.78381	9.83335	9.5628	10.0201	9.9847	9.93696	9.76828	9.90157	9.7683	9.92304	9.83501	8.16214	9.90318	10.1131	10.0574	7.92054	8.69147	9.91311	9.83493	8.16214	9.92221	9.79241	8.25805	0.00118762	0.0105891	0.0438128
Trpv1	3.19637	5.00378	3.52967	3.32976	4.06522	4.88174	3.68382	4.01133	4.11651	3.89832	4.40965	3.24629	4.47245	4.30413	4.202	0	2.17471	4.13361	4.06392	2.17471	4.05655	4.13481	1.807	0.00548687	0.0349793	0.183787
Tshz1	8.13003	8.13706	7.61583	7.99898	8.28056	8.03013	7.89496	8.20618	8.25629	7.83006	8.48464	6.19295	8.2305	8.01151	7.85858	6.34743	6.82628	8.07077	8.11815	6.34743	8.08569	8.02711	6.45555	0.0020791	0.0181771	0.0366909
Tspan11	3.84432	2.96778	4.07238	3.13109	4.16597	2.68371	3.54424	3.69765	3.87866	3.79883	4.20882	3.77966	4.21291	5.26714	4.5385	0	0	4.00514	3.78815	0	3.96796	3.5831	1.25989	0.00674517	0.0386755	0.242465
Tspan8	0	2.26024	4.46581	2.6262	3.24418	4.58835	2.18756	6.30655	4.88133	0.995415	0	5.50996	1.97235	1.0726	3.54055	0	4.21528	2.07995	4.73484	4.21528	1.78991	5.06051	3.24174	0.0124029	0.0530491	0.320122
Ttc28	7.89827	8.59014	8.58466	8.04209	8.04295	8.0816	8.18662	8.21232	8.2005	7.20033	8.041	6.90507	8.06315	7.19599	7.67281	4.26895	4.67834	8.04155	8.20641	4.67834	7.89334	8.26977	5.28412	0.00432294	0.0136294	0.157626
Ttc36	3.07452	0.814054	3.52967	3.13109	1.77464	3.56683	4.31917	4.01133	2.76555	3.69196	3.59067	4.78287	3.74709	4.30413	4.04184	6.34743	5.54518	3.64131	3.54825	5.54518	3.24892	3.46834	5.55849	0.0113506	0.0323193	0.0869298
Ttc9	1.31314	2.47219	4.65891	1.19755	1.77464	4.21967	1.12771	3.29625	3.71451	1.99312	0	4.32917	1.49955	2.10758	1.5528	2.21902	3.20188	1.52617	3.96709	3.20188	1.50383	3.97233	3.25002	0.00679095	0.037083	0.117322
Ttn	6.00236	9.31362	12.9214	7.31113	9.5884	12.909	10.2178	12.4234	12.6517	4.38357	6.05234	12.878	7.88946	7.74836	9.56993	7.83072	8.11029	7.81891	12.7803	8.11029	7.80769	12.7264	9.60634	0.0190539	0.0148227	0.315199
Tubg2	2.94142	3.22336	2.38391	1.84277	3.41766	2.34164	2.52117	2.8684	3.46183	2.99197	3.06437	2.06469	3.23368	3.12475	3.27833	0	0	3.09456	2.62616	0	2.96395	2.76395	0.688231	0.00463689	0.0326902	0.13245
Ubap1l	3.19637	2.0117	4.24282	1.84277	3.04694	2.68371	3.01982	2.59504	2.87329	3.16176	2.48624	2.65667	2.61285	0	1.96376	6.2117	4.46531	2.54954	2.7785	4.46531	2.33422	3.09872	4.44456	0.00968289	0.0482199	0.197512
Ubd	2.63154	2.26024	3.06766	1.19755	1.14454	3.8642	1.12771	2.4361	2.38356	3.31366	3.6969	4.08042	2.92203	4.22122	1.96376	6.9692	4.92083	2.44589	2.75188	4.92083	2.44792	2.93788	5.32349	0.0110491	0.0432103	0.165098
Ube2c	3.84432	4.5227	7.29574	3.80064	4.96666	7.03564	5.56131	7.48165	7.58799	3.57654	2.89615	9.194	4.90087	4.30413	5.81031	8.10425	7.15755	4.41341	7.3887	8.10425	4.41836	7.35025	8.15193	0.00915188	0.015127	0.113229
Ube2t	1.69029	2.0117	2.05819	3.13109	2.21172	3.8642	2.79193	3.38596	2.87329	0.995415	1.91146	4.83743	1.068	0	0.975944	3.58103	1.11879	1.80087	3.12963	3.58103	1.67876	3.04541	3.17908	0.00939845	0.048286	0.21018
Uckl1os	0	2.47219	4.88175	2.90062	2.21172	4.74249	3.68382	5.13067	5.28408	2.79949	1.50653	5.91706	2.61285	3.58883	4.59731	0	2.17471	2.70617	5.00621	2.17471	2.63734	5.00975	2.69726	0.0126407	0.0152108	0.332549
Ulbp1	4.49376	4.93393	3.52967	3.32976	4.51056	3.72316	4.03619	4.36022	4.20165	4.3132	4.79172	3.39922	4.54201	5.42366	3.76235	0	0	4.50216	3.96241	0	4.41372	3.95367	1.13307	0.00597922	0.0244654	0.21806
Uqcr10	12.6477	11.4438	13.0447	11.7138	11.8896	11.7045	12.2003	11.4599	11.7417	12.8985	11.5738	12.9329	12.2457	12.4449	12.4428	14.7639	13.8607	12.223	11.7231	13.8607	12.1501	11.9877	13.8525	0.00480865	0.0447269	0.101727
Uqcr11	10.9988	10.2465	11.2669	10.4249	10.2458	10.1705	10.7337	10.2033	10.3263	11.2112	10.2251	11.6644	10.7752	10.8255	10.9302	13.7349	12.5231	10.7545	10.2648	12.5231	10.6617	10.4917	12.6408	0.00353508	0.0325679	0.115579
Usp13	2.44743	4.93393	7.66164	4.43935	5.17441	8.25173	5.59707	8.39898	8.42514	1.57885	3.47598	8.54072	4.32239	4.30413	6.10192	3.58103	5.12837	4.38087	8.32536	5.12837	4.23755	8.18438	5.75004	0.0139811	0.0222968	0.281957
Usp9x	9.55092	9.82975	9.64683	10.0291	10.175	9.96268	9.94866	10.0709	10.0801	9.34398	10.2095	7.72907	9.78083	9.83853	9.84027	7.43314	7.87135	9.8394	10.0168	7.72907	9.85465	9.94013	7.67785	0.0026402	0.0126668	0.0248388
Uty	8.30955	8.23106	8.60043	8.32415	8.13902	8.09597	8.06421	8.22454	8.04213	8.67734	8.57448	5.94218	8.16587	8.53793	8.25997	6.06186	7.34597	8.28476	8.16025	6.06186	8.32836	8.24077	6.45	0.0020353	0.0157307	0.0864703
Vash1	3.41296	5.36393	4.39524	4.04631	3.8398	3.39147	4.48104	3.69765	4.20165	3.99139	2.89615	0	4.24107	4.22122	3.86166	0	2.77784	4.01885	3.94965	0	4.03555	3.9215	0.925948	0.00649465	0.028731	0.178199
Vav3	5.88039	6.55845	5.5348	5.685	5.43885	5.85706	5.59707	5.63022	5.34149	5.9217	6.13025	4.40339	5.85846	6.13961	5.92954	3.58103	4.61076	5.90104	5.58251	4.40339	5.91393	5.59089	4.19839	0.00315551	0.0133922	0.060513
Vgll2	0	1.71125	5.50159	0	1.14454	5.67756	3.68382	5.86674	5.92083	1.99312	0	7.31389	1.67493	2.70401	1.96376	0	4.46531	1.69309	5.77215	4.46531	1.48754	5.74168	3.9264	0.0123049	0.0119401	0.409623
Vkorc1	3.41296	2.96778	3.52967	3.32976	1.77464	2.96001	2.52117	3.47042	3.31669	3.45108	3.79585	4.08042	2.77571	4.8916	3.76235	6.47149	4.02072	3.37136	3.39355	4.08042	3.26829	3.3192	4.85755	0.00839167	0.0159827	0.155337
Vps13c	9.32408	10.0459	9.73698	9.50255	9.68917	9.66059	9.61755	9.83842	9.61279	8.65617	9.76499	7.10736	9.44259	8.82087	9.60797	6.69156	6.41547	9.55526	9.69878	6.69156	9.44718	9.71219	6.73813	0.00422833	0.00615453	0.0386984
Vwa7	1.31314	2.26024	3.39148	1.19755	1.14454	4.58835	2.52117	3.62581	3.92947	0	0	4.54128	2.2188	3.12475	2.28324	5.0833	0	1.76597	3.77764	4.54128	1.60634	3.88378	3.20819	0.0105569	0.0324243	0.310173
Wdfy4	3.84432	3.5378	5.07473	4.94253	4.58523	4.58835	4.69418	4.64095	4.32064	2.79949	4.64018	3.39922	4.39937	4.5276	4.70819	2.21902	2.17471	4.55641	4.61465	2.21902	4.26789	4.65617	2.59765	0.00668616	0.0195191	0.0771702
Wdhd1	4.62977	5.53881	3.52967	3.13109	4.34853	4.74249	3.38969	4.11991	4.24241	4.94531	4.40965	2.06469	4.47245	4.38253	4.27587	0	2.17471	4.39609	4.18116	2.06469	4.35237	4.15862	1.41314	0.00689517	0.0311459	0.136116
Wdr89	11.5527	11.1208	11.6991	11.1953	11.2168	11.2084	11.4713	11.1572	11.1376	12.07	11.115	12.5145	11.4541	11.786	11.7382	14.3785	13.2531	11.4627	11.1828	13.2531	11.472	11.3006	13.3821	0.0032082	0.0167089	0.104298
Wfdc17	2.94142	2.26024	5.77607	1.84277	3.04694	1.8924	2.52117	1.53145	3.06728	4.7985	1.91146	4.94074	3.74709	4.5276	4.04184	6.88245	4.86392	2.99418	2.47984	4.94074	3.1639	3.0668	5.56237	0.0106715	0.120095	0.127097
Wfdc21	2.79478	2.82072	5.16233	1.84277	2.54672	4.32104	3.38969	3.69765	4.02602	5.23898	3.215	4.98975	4.84692	3.29657	3.86166	7.30559	5.8091	3.25579	4.17353	5.8091	3.38538	4.30176	6.03481	0.0103206	0.0392298	0.130478
Wfikkn2	1.31314	2.65696	2.87367	0	2.8184	4.32104	1.75285	3.95381	3.1553	0.995415	1.50653	3.24629	0.791618	3.12475	2.28324	3.05512	2.17471	1.62969	3.55455	3.05512	1.72429	3.57595	2.82537	0.0099623	0.0422062	0.0635041
Wnt4	0	1.3313	3.39148	0	2.8184	3.72316	3.01982	3.09813	3.5937	0.995415	0	4.08042	0.449437	0	2.28324	5.36504	2.17471	0.722426	3.49259	4.08042	1.08976	3.45162	3.87339	0.0121862	0.0170208	0.178357
Wscd2	3.98624	4.70148	4.93246	4.60187	3.71233	4.66748	4.69418	4.67694	4.71751	3.79883	4.69248	3.24629	4.88311	4.03959	3.41539	0	1.74128	4.32073	4.69723	1.74128	4.25255	4.7486	1.66252	0.00519033	0.00778019	0.180508
Xirp1	2.94142	4.96928	6.64614	1.84277	3.57251	6.70149	4.31917	6.91586	6.78329	0.995415	1.91146	7.20397	2.85072	2.92966	4.34614	3.96561	4.12128	2.93554	6.74239	4.12128	3.06786	6.7617	5.09695	0.0125986	0.00732529	0.202932
Xirp2	4.23403	6.7124	9.89077	5.44908	7.31841	10.3536	7.66156	10.2194	10.2571	1.57885	3.59067	10.3287	5.98872	5.18202	7.74612	7.75949	7.24929	5.7189	10.2382	7.75949	5.54618	10.1802	8.44584	0.0198435	0.0125674	0.183386
Xrn1	7.83869	8.40893	8.13749	8.19	8.5087	8.57271	8.13282	8.2306	8.28584	7.62022	8.32813	6.57656	7.94829	8.10697	8.17565	5.98067	6.17933	8.15423	8.25822	6.17933	8.12584	8.30666	6.24552	0.00267556	0.0117273	0.0337122
Xylt1	5.95134	6.52321	4.53309	5.64826	5.26805	4.94663	4.75876	5.30179	4.4654	4.07882	5.49794	4.32917	5.45168	4.72105	4.99737	0	3.37479	5.35987	4.73986	3.37479	5.28965	4.81173	2.56799	0.00692411	0.0243654	0.252729
Yipf7	0.801082	2.96778	5.66047	2.90062	2.21172	5.89043	4.48104	6.06989	6.02963	0.995415	0	7.05075	1.97235	2.10758	4.202	2.21902	4.67834	2.15965	5.96003	4.67834	2.26396	5.91261	4.64937	0.0143601	0.0115525	0.268444
Ythdc2	6.42012	6.5468	6.63086	6.36615	6.61266	6.68257	6.3916	6.4382	6.55962	6.07841	6.72726	4.89001	6.21143	6.49763	6.1616	5.36504	4.12128	6.40586	6.59524	4.89001	6.40137	6.57782	4.79211	0.00205702	0.00661534	0.0697374
Zbtb16	7.23097	8.87042	6.22576	9.16495	8.9335	10.0316	8.65799	7.32602	6.95865	9.05692	7.31604	6.44217	7.42981	8.15801	9.16831	5.0833	7.55815	8.76421	7.14234	6.44217	8.39869	7.63551	6.3612	0.0079728	0.103849	0.137712
Zbtb20	10.102	11.3033	10.935	10.7461	11.3133	11.3289	10.8081	11.0027	10.9404	9.64367	11.4792	9.22247	10.6749	10.175	10.589	7.78363	8.31523	10.7105	10.9716	8.31523	10.6835	11.0518	8.44044	0.00588824	0.0117075	0.0808388
Zc3h11a	5.28032	6.21994	5.83057	5.61056	6.12956	6.29107	5.23797	5.89757	6.1308	4.7985	5.92697	2.06469	5.61122	5.99737	5.83496	0	3.79579	5.72309	6.01419	2.06469	5.66474	6.0375	1.95349	0.00449541	0.013278	0.211148
Zc3h12c	6.11482	6.46249	5.83057	6.36615	5.88549	5.8229	6.04835	6.09671	6.08671	6.07841	5.61096	3.77966	5.67453	5.8115	5.90647	0	5.22193	5.97741	5.95864	3.77966	5.99592	5.95922	3.00053	0.0027571	0.00956685	0.299638
Zc3hav1l	3.07452	4.26269	3.65577	3.80064	3.57251	4.58835	2.79193	3.69765	3.82599	3.16176	3.79585	1.64261	3.62419	2.70401	2.76587	0	0	3.36714	3.76182	0	3.3554	3.94194	0.547537	0.00531302	0.0273116	0.105373
Zfas1	6.52851	6.3991	7.36199	6.03727	6.42212	6.54266	6.71823	6.0287	5.80315	6.95667	5.66431	7.17248	6.27409	7.24927	6.84671	9.09199	8.32053	6.47532	6.28568	8.32053	6.50963	6.43413	8.195	0.00461573	0.0432292	0.107321
Zfhx2	5.62224	6.45003	6.0759	5.91888	6.33825	6.01668	6.14816	5.95733	6.01794	3.57654	6.54013	4.60557	5.36478	4.38253	4.41315	0	3.52918	5.77056	6.01731	3.52918	5.47547	6.01696	2.71158	0.0102413	0.00302571	0.267687
Zfp109	3.19637	3.10122	3.23864	4.04631	4.34853	4.58835	4.48104	4.06664	4.20165	3.45108	3.6969	0	3.48983	2.92966	3.12688	0	0	3.47046	4.13415	0	3.58678	4.02382	0	0.00543914	0.0355147	0
Zfp111	5.22412	5.8733	5.24491	5.685	5.26805	6.24021	5.85513	5.23092	5.28408	5.63486	5.01352	4.16819	5.39015	5.63057	4.95302	3.96561	3.52918	5.51036	5.26449	3.96561	5.45277	5.50003	3.88766	0.00331738	0.0308728	0.0362843
Zfp169	4.17595	5.60772	5.11919	5.36101	5.59155	5.06825	5.09522	5.10448	4.71751	4.07882	5.52703	2.39083	4.49601	4.45689	4.86001	3.05512	0	4.97761	5.08637	2.39083	4.92502	5.00236	1.81532	0.00594081	0.0119439	0.178535
Zfp329	6.5965	7.20283	6.76285	6.85949	7.05499	7.34337	6.84261	6.85432	6.90253	6.83638	7.04143	5.66886	6.52946	6.99854	6.49117	0	5.26652	6.85105	6.87843	5.26652	6.84534	6.96577	3.64513	0.00240624	0.0161445	0.351464
Zfp366	8.36907	9.0749	8.22147	8.07014	8.4043	7.75919	8.14495	8.61614	8.27114	7.8796	8.40459	6.89224	7.98622	8.18561	8.19957	6.13872	6.43514	8.19259	8.24631	6.43514	8.27189	8.21699	6.4887	0.00332399	0.022004	0.0421781
Zfp442	2.63154	4.01461	2.87367	2.6262	1.77464	3.19181	1.12771	3.09813	3.06728	2.57731	4.40965	1.64261	3.17651	3.71539	3.76235	0	0	2.90402	3.0827	0	2.98159	3.05772	0.547537	0.0103271	0.00835261	0.105373
Zfp455	2.94142	3.10122	0	3.66009	3.57251	3.8642	3.21658	2.59504	2.87329	2.99197	2.70571	1.64261	3.34166	2.4364	2.95763	0	1.11879	3.04659	2.73417	1.11879	3.09252	2.33313	0.920468	0.00374362	0.103002	0.0932302
Zfp524	5.19517	4.47431	4.77462	5.36101	5.17441	5.55805	5.44838	5.02293	4.93205	6.14069	5.52703	6.69949	5.28587	4.59501	5.34497	8.83911	7.02106	5.31542	4.97749	7.02106	5.25469	5.07191	7.51989	0.00468007	0.0212461	0.128194
Zfp526	5.13548	5.39025	5.39712	5.44908	5.88549	5.599	5.36786	5.91274	5.70449	4.89801	5.94863	3.98697	5.49909	4.94425	5.34497	4.51945	2.50757	5.37905	5.65174	3.98697	5.38631	5.65334	3.67133	0.00346551	0.0134294	0.115824
Zfp551	3.60124	3.33596	1.6368	3.9287	4.34853	3.39147	4.03619	4.01133	4.4654	3.69196	2.48624	0	3.66633	1.68097	3.27833	0	0	3.63378	3.7014	0	3.40545	3.37625	0	0.00788054	0.0775226	0
Zfp558	2.63154	3.44041	3.52967	3.32976	3.41766	1.8924	4.31917	3.83141	3.77133	4.45066	3.215	2.06469	3.78584	2.92966	3.76235	0	1.11879	3.42903	3.6505	1.11879	3.52821	3.2562	1.06116	0.0056935	0.0574065	0.114839
Zfp605	4.90467	4.26269	4.82918	5.53208	4.72389	3.56683	5.56131	4.84455	4.80174	5.12036	4.20882	2.39083	4.54201	4.94425	4.27587	0	4.02072	4.81428	4.81546	2.39083	4.8076	4.51057	2.13719	0.00498286	0.0393383	0.224703
Zfp608	6.62933	6.90724	6.34288	6.49587	5.69633	6.04659	6.07396	6.67017	6.79018	4.9911	6.42119	4.47398	6.48305	5.78288	5.88303	4.51945	4.02072	6.24757	6.50653	4.47398	6.1364	6.46246	4.33805	0.00564319	0.020972	0.0306394
Zfp609	7.77166	8.45017	7.7702	8.34151	8.31936	7.8637	8.15698	8.26352	8.19791	7.64191	8.53205	6.79908	8.19675	7.98663	8.29593	5.23104	6.24766	8.24634	8.0308	6.24766	8.16929	8.02383	6.09259	0.00288524	0.0152124	0.0883823
Zfp618	5.04105	4.96928	4.32105	4.94253	4.43182	4.21967	4.40238	5.13067	5.09671	3.69196	5.46824	2.65667	4.51919	4.13326	3.86166	0	3.79579	4.47551	4.70888	2.65667	4.54614	4.69202	2.15082	0.00561194	0.0305534	0.216422
Zfp619	4.83132	5.28197	4.46581	5.00198	5.12521	4.66748	4.55564	4.9365	5.00493	4.07882	4.47083	2.65667	4.56447	1.0726	4.7606	0	3.20188	4.66253	4.80199	2.65667	4.37434	4.76868	1.95285	0.0121137	0.0155601	0.190339
Zfp711	4.54054	4.74292	2.38391	3.9287	3.95691	4.50463	4.75876	3.62581	3.77133	3.89832	2.48624	0	3.17651	3.29657	3.27833	0	3.20188	3.91351	3.69857	0	3.80638	3.57142	1.06729	0.00748884	0.0550093	0.205401
Zfp800	6.50512	6.55845	6.32401	6.4107	6.94588	6.79256	6.45143	6.68792	6.71975	6.36597	6.82422	4.66712	6.83215	6.78423	6.83454	5.48765	5.22193	6.67134	6.70384	5.22193	6.65127	6.63106	5.12557	0.00213404	0.0130832	0.0465185
Zfp871	6.48134	8.15636	7.62357	7.13645	7.70072	7.70396	7.23194	7.26821	7.52743	6.31286	7.8924	3.88703	7.16906	6.46196	7.16127	0	0	7.16516	7.5755	0	7.17043	7.53079	1.29568	0.00622872	0.0118341	0.249353
Zfp882	4.90467	4.31858	4.77462	5.16689	5.02147	5.63881	4.48104	4.40382	4.24241	5.03549	4.34576	1.64261	4.7717	5.1375	4.202	4.26895	3.00539	4.83819	4.58922	3.00539	4.73851	4.76492	2.97231	0.00368842	0.0389842	0.145942
Zfp937	3.6869	2.65696	3.06766	1.84277	2.21172	1.8924	2.18756	2.98783	2.38356	2.99197	3.59067	1.64261	3.48983	5.18202	1.96376	0	0	2.82446	2.6857	0	2.98042	2.58286	0.547537	0.0103442	0.0345259	0.105373
Zfp955a	5.57808	5.46644	5.63006	5.61056	5.72963	5.55805	5.69933	5.73637	5.71901	5.96824	5.71576	3.0752	5.73519	4.6594	5.59632	3.96561	3.20188	5.65494	5.67453	3.20188	5.5759	5.66087	3.41423	0.00348218	0.00517907	0.0535211
Zfp955b	5.46139	5.53881	5.63006	5.26721	5.72963	5.33384	5.56131	5.63022	5.64493	5.89786	5.55555	4.08042	5.62196	5.1375	5.59632	3.58103	3.66863	5.55843	5.63014	3.66863	5.53675	5.55976	3.77669	0.00215279	0.00942352	0.0296288
Zfp965	3.19637	2.82072	3.87906	3.13109	3.41766	4.32104	3.54424	3.47042	3.87866	3.57654	2.89615	0	3.44211	3.29657	3.54055	0	1.11879	3.35712	3.87886	0	3.2862	3.88729	0.372931	0.00270434	0.0217126	0.0717707
Zfp968	1.69029	2.65696	2.05819	3.13109	2.54672	1.8924	1.12771	2.73818	1.63651	2.31458	2.89615	0	2.42924	2.10758	3.27833	0	1.11879	2.48798	1.97529	0	2.41787	2.08132	0.372931	0.00654265	0.0294382	0.0717707
Zfp977	3.07452	1.3313	3.06766	1.19755	1.14454	3.39147	2.18756	1.81599	3.06728	2.79949	3.59067	0	2.32785	0	0.975944	0	0	1.75943	3.06747	0	1.86294	2.8356	0	0.0111307	0.043543	0
Zfp985	3.30872	0.814054	2.64947	2.28702	0	2.96001	3.01982	2.4361	3.1553	1.99312	2.48624	3.39922	1.97235	3.12475	0.975944	5.80314	2.77784	2.14007	2.80474	3.39922	1.9982	2.80022	3.9934	0.0109507	0.0199908	0.177531
Zfp995	3.07452	3.22336	3.06766	3.50436	2.8184	3.19181	2.79193	2.8684	3.1553	2.99197	1.91146	2.65667	2.92203	3.29657	2.95763	6.28116	3.20188	2.9748	3.11148	3.20188	2.94922	3.07079	4.04657	0.00427022	0.00903978	0.217147
Zfpm2	2.79478	3.9453	3.23864	3.32976	2.8184	1.2365	2.52117	2.73818	3.52927	2.31458	3.215	0	3.58078	4.72105	2.76587	2.21902	1.74128	3.0167	2.98841	1.74128	3.20067	2.68565	1.3201	0.0072833	0.0637407	0.12977
Zgrf1	3.07452	4.37238	4.16011	3.9287	4.06522	4.11063	3.81109	4.22088	4.20165	3.79883	3.6969	2.65667	3.78584	4.83696	2.95763	0	1.74128	3.80496	4.18088	1.74128	3.83281	4.17332	1.46598	0.00550344	0.00305543	0.149951
Zic1	6.73365	6.81311	6.39806	6.49587	6.66524	6.38771	6.65176	6.67017	6.49362	6.94509	6.95843	5.91706	6.7707	7.21754	6.59583	0	5.02833	6.75218	6.44584	5.02833	6.78472	6.48739	3.64846	0.00210264	0.00817802	0.354529
Zwilch	2.63154	3.33596	2.38391	2.90062	2.54672	3.39147	3.38969	1.81599	2.64911	3.89832	3.35138	1.64261	2.98998	4.03959	3.12688	0	0	3.23142	2.51651	0	3.22107	2.56012	0.547537	0.00489275	0.040886	0.105373
Zyg11a	3.76775	4.56951	5.20421	5.00198	6.78095	4.41576	5.28258	5.02293	4.77421	5.12036	5.99102	2.88106	4.9698	5.75367	5.23815	0	2.77784	5.17925	4.89857	2.77784	5.24758	4.85428	1.8863	0.0081409	0.0213359	0.1816

## Sheet: LIV
	Sample_1	Sample_2	Sample_3	Sample_4	Sample_5	Sample_6	Sample_7	Sample_8	Sample_9	Sample_10	Sample_11	Sample_12	Sample_13	Sample_14	Sample_15	Sample_16	Sample_17	Sample_18	Median	Median	Median	Mean	Mean	Mean	SEM	SEM	SEM
Gene name	I	I	I	I	I	I	II	II	I	III	II	II	II	III	III	III	III	III	I	II	III	I	II	III	I	II	III
1700012D14Rik	3.64482	4.25726	3.27399	3.40771	3.68648	2.37792	3.97116	4.43173	3.47315	3.93616	3.99493	4.06801	4.62474	2.57599	2.37274	3.09027	2.67629	2.54187	3.47315	4.06801	2.62614	3.4459	4.21811	2.86555	0.0115689	0.0117355	0.0160247
1700018A23Rik	5.19676	3.62375	4.3802	4.48294	4.17553	3.97201	2.29735	3.93062	4.80462	4.35172	4.06816	5.13641	4.45547	5.43242	4.45261	5.55578	5.9144	5.94895	4.3802	4.06816	5.4941	4.37654	3.9776	5.27598	0.0106634	0.0419754	0.0196239
1700022I11Rik	3.99646	3.75058	4.2917	3.89578	4.75361	4.0654	1.97697	3.93062	4.40669	3.35016	3.91778	3.15156	3.20066	4.8225	4.79427	4.72073	4.85992	4.5941	4.0654	3.20066	4.7575	4.16575	3.23552	4.52361	0.00698802	0.0318801	0.0161804
1700030C10Rik	3.35144	3.33079	3.07624	1.64899	2.63116	2.37792	3.55677	4.4837	3.10078	3.93616	3.08269	3.68136	4.33048	2.8487	3.46339	3.50274	2.90121	2.95472	3.07624	3.68136	3.20905	2.78819	3.827	3.26782	0.012589	0.0230909	0.0120967
1810064F22Rik	6.13031	6.17713	6.28206	6.02423	5.80532	5.11199	7.21735	7.40608	5.77858	6.05323	6.9234	7.1326	7.35725	7.21571	5.74574	5.30459	4.74858	5.23488	6.02423	7.21735	5.52516	5.90137	7.20734	5.71712	0.00806014	0.00770139	0.0238965
2210039B01Rik	4.65349	4.87369	5.30048	5.45031	4.11502	4.65179	6.34463	6.71011	5.98447	5.23995	5.75846	6.06	6.0365	5.34704	5.50144	4.95727	4.80532	5.3417	4.87369	6.06	5.29083	5.00418	6.18194	5.19879	0.0126426	0.0144332	0.00733717
2610035D17Rik	2.75578	1.70726	3.07624	1.04828	2.236	3.23201	4.05851	3.49707	2.59755	2.34705	4.38717	4.17685	3.20066	3.60482	3.75892	1.52563	2.08245	3.65263	2.59755	4.05851	2.97594	2.37902	3.86405	2.82858	0.0159087	0.0198401	0.02674
2810013P06Rik	6.65996	6.86463	6.78181	7.26429	6.61802	6.8504	7.84587	7.9025	7.02059	7.22095	7.94201	8.45916	7.96316	7.57612	7.04689	7.57586	6.92817	7.01461	6.8504	7.94201	7.13392	6.86567	8.02254	7.2271	0.00451611	0.00992513	0.00795893
2810021J22Rik	4.36206	4.25726	5.10658	4.17705	4.11502	4.45874	4.21878	4.37782	4.76048	3.72939	4.78486	5.33738	5.07789	1.16395	4.00408	4.08514	3.26714	3.85854	4.36206	4.78486	3.79396	4.46246	4.75935	3.35137	0.00725418	0.0186978	0.0308232
4833422C13Rik	3.8885	3.33079	4.09654	5.04623	4.34316	4.76748	3.55677	3.77247	4.76048	4.35172	3.3409	2.92063	3.46135	3.44964	4.60903	3.91585	4.42559	3.85854	4.34316	3.46135	4.13378	4.31903	3.41043	4.10173	0.0121791	0.0126462	0.0120675
4930404H11Rik	6.10642	5.84888	6.05893	6.69397	5.64338	6.23864	6.59889	7.21945	5.45769	6.98528	7.02806	7.47928	7.48004	6.83167	7.41513	6.23315	6.49999	6.79408	6.05893	7.21945	6.81287	6.00684	7.16114	6.79322	0.00831962	0.014699	0.011282
4931414P19Rik	5.05413	4.49322	6.03186	4.41233	4.05187	5.06753	5.6137	5.87742	5.28148	4.78508	5.3813	5.55467	4.72747	1.79967	4.39646	4.66839	4.49623	4.85678	5.05413	5.55467	4.58231	4.9132	5.43091	4.1671	0.013434	0.0172671	0.0325712
4933431E20Rik	4.58596	3.75058	5.54979	3.99575	3.91661	4.2358	5.82773	6.07669	4.84745	4.27763	5.75846	5.02435	5.11626	4.29355	2.7763	4.3068	4.0088	4.34296	4.2358	5.75846	4.28559	4.41171	5.5607	4.00101	0.0129117	0.0185673	0.016999
5730405O15Rik	4.19081	3.975	5.47138	3.89578	3.30832	3.23201	5.58456	5.31427	3.47315	4.93719	4.74075	5.42826	3.78093	3.07796	3.84535	3.50274	3.55878	3.41235	3.89578	5.31427	3.53076	3.93521	4.96975	3.7224	0.015652	0.0294799	0.0179045
6430571L13Rik	2.75578	2.13688	3.27399	3.08346	3.19597	3.06113	3.77879	3.93062	3.35938	3.83648	3.83627	4.17685	4.33048	3.07796	3.75892	2.73062	2.90121	3.53749	3.08346	3.93062	3.30772	2.98094	4.0106	3.30711	0.0085593	0.0093911	0.0129519
9130230L23Rik	3.50557	3.33079	1.16287	4.84648	3.60082	2.37792	2.78101	2.52346	2.78548	4.11698	2.11132	4.27806	4.0424	5.89027	5.33217	4.91296	5.10564	4.99412	3.33079	2.78101	5.04988	3.08713	3.14725	5.05869	0.0234034	0.038348	0.0161052
A230050P20Rik	9.99688	10.0219	11.1871	10.0935	9.71621	9.93995	11.6126	11.6728	10.7078	10.6716	11.4459	11.178	11.0138	10.1278	10.454	10.7231	10.5288	10.2936	10.0219	11.4459	10.4914	10.2376	11.3846	10.4665	0.0105662	0.0112959	0.00629194
A330023F24Rik	5.89948	5.34499	6.55346	5.64763	4.62934	4.97428	7.10899	7.39933	6.49605	6.50672	6.82119	7.00554	6.38971	5.15945	5.72309	6.01994	5.27593	6.39168	5.64763	7.00554	5.87151	5.64932	6.94495	5.84613	0.0148706	0.0149753	0.0155952
A330069E16Rik	2.75578	2.46749	1.16287	2.66456	2.236	2.05256	3.87818	3.59483	2.59755	2.34705	2.9339	4.17685	2.88224	2.23943	4.07734	2.92162	3.09575	3.41235	2.46749	3.59483	3.00868	2.27669	3.4932	3.01559	0.0112146	0.0229086	0.0190409
A530072M11Rik	3.64482	2.73628	2.23789	2.07183	2.94103	2.37792	4.21878	4.13943	2.78548	2.34705	2.9339	3.35057	3.57592	2.23943	1.81046	3.37791	2.90121	3.95143	2.73628	3.57592	2.62413	2.68504	3.64372	2.77125	0.0107658	0.0216408	0.0220956
A830010M20Rik	3.64482	3.4847	3.60303	4.41233	3.50975	3.5229	5.21796	4.7187	5.04437	2.83426	4.69524	5.02435	4.39433	3.74491	3.3497	4.16287	3.90876	3.41235	3.60303	4.7187	3.57863	3.88884	4.81012	3.56881	0.0123338	0.0127541	0.0130971
AA465934	2.15462	2.13688	1.79828	2.07183	1.68998	3.06113	3.1426	2.52346	2.95173	3.93616	2.58046	3.15156	2.47304	4.38206	1.81046	4.3068	3.90876	3.75925	2.13688	2.58046	3.92246	2.26635	2.77422	3.68392	0.0109261	0.0136999	0.0263671
AA986860	5.55561	5.63535	3.44787	5.13661	5.00771	5.35332	5.25542	4.37782	4.76048	5.42292	5.35228	4.96487	4.82337	4.75781	6.82023	5.12203	6.08454	6.56338	5.13661	4.96487	5.75373	4.98528	4.95475	5.79515	0.015183	0.0154744	0.0228807
AW495222	4.77974	5.17448	3.44787	4.25981	4.79277	4.92529	3.1426	3.77247	4.01415	3.19781	2.58046	3.95028	3.46135	0	4.07734	4.16287	4.1902	4.2727	4.77974	3.46135	4.12011	4.48487	3.38143	3.31682	0.0123546	0.0217393	0.0464581
Abca2	8.36693	8.50117	9.50595	8.16075	8.31247	8.28375	9.33121	9.44627	8.52416	8.49886	9.53763	9.22015	8.93633	8.06475	7.41513	8.6348	8.21183	8.05684	8.36693	9.33121	8.13829	8.52217	9.29432	8.14703	0.00921688	0.00932323	0.0118925
Abcc4	3.64482	3.86715	3.87078	3.67228	4.17553	3.38477	4.05851	3.59483	3.23587	4.67395	3.83627	3.52543	1.89966	4.61902	4.39646	4.49889	4.62792	4.34296	3.67228	3.59483	4.55896	3.69303	3.38294	4.52653	0.00646165	0.0342182	0.00376688
Acaca	9.07879	9.0186	9.36396	9.0461	8.99263	8.84429	9.83034	9.76647	8.97651	8.61622	9.44099	8.97842	9.99402	8.7408	8.21785	7.96027	8.196	8.51051	9.0186	9.76647	8.36418	9.04584	9.60205	8.37361	0.00324066	0.0160952	0.00823168
Acot11	7.25654	7.25533	7.82338	6.28357	6.79236	6.93944	6.96946	6.98714	6.76538	6.53879	7.90251	7.40291	7.66614	5.7309	5.17416	6.496	6.51708	6.48786	6.93944	7.40291	6.49193	7.01657	7.38563	6.15746	0.00993574	0.0164698	0.0159443
Acpp	4.51512	3.4847	3.74311	4.94981	6.01853	4.314	4.72526	4.53386	3.47315	3.83648	4.06816	4.17685	4.5705	4.29355	2.58859	2.92162	3.26714	2.76301	4.314	4.53386	3.09438	4.35692	4.41493	3.2784	0.0187376	0.0111638	0.0184712
Adamts7	7.02118	6.90609	7.45699	6.5202	5.10425	6.21845	7.63471	8.04336	7.01121	6.73148	8.07676	7.58182	7.83672	6.83167	7.02853	6.15921	5.80734	6.05742	6.90609	7.83672	6.44535	6.60548	7.83467	6.43594	0.015728	0.00907929	0.0136655
Adgrg2	2.48629	3.86715	2.57437	3.89578	3.41255	2.64324	4.55548	3.93062	2.59755	5.55423	3.83627	4.69893	4.19361	4.09838	3.3497	2.25044	4.68951	4.0387	2.64324	4.19361	4.06854	3.06813	4.24298	3.99682	0.012978	0.0151124	0.0313926
Ager	4.19081	3.4847	3.07624	3.89578	3.68648	3.76486	3.87818	3.85371	3.10078	3.93616	4.54941	4.62401	3.57592	4.09838	5.07031	4.37371	3.68511	5.44116	3.68648	3.87818	4.23604	3.59995	4.09625	4.43414	0.00836501	0.018558	0.01902
Agpat4	4.44062	2.46749	2.57437	3.08346	3.91661	3.76486	2.9731	3.49707	2.78548	4.0294	2.9339	1.85946	3.05022	3.60482	4.27714	3.91585	3.55878	4.53529	3.08346	2.9731	3.97263	3.29041	2.86275	3.98688	0.0154256	0.0241772	0.0105489
Ak1	3.50557	1.70726	1.16287	1.64899	2.7944	3.38477	2.9731	1.7548	4.08744	6.70346	5.94499	3.35057	2.6921	4.69008	3.22628	2.73062	4.68951	4.75737	2.7944	2.9731	4.68979	2.61304	3.34311	4.46622	0.0227435	0.0627799	0.0387692
Alox5ap	3.50557	3.975	4.54241	4.41233	4.75361	4.71079	1.97697	3.02226	3.93693	3.02746	3.55983	3.35057	2.88224	1.79967	3.66697	3.91585	4.10235	3.65263	4.41233	3.02226	3.6598	4.26238	2.95838	3.36082	0.00951607	0.0244016	0.0235215
Als2cl	9.58394	9.68137	10.2278	9.65712	8.66351	9.52077	10.6653	11.0386	10.3438	10.0784	11.0474	10.6313	10.3118	8.92515	9.73736	9.79434	9.54964	9.54439	9.65712	10.6653	9.6435	9.66832	10.7389	9.60488	0.0112029	0.0123997	0.0107327
Aqp8	7.9365	8.16209	10.03	8.26461	7.35347	7.63154	9.79421	9.71984	8.36008	7.66781	8.32104	8.78135	8.27017	7.42808	6.47191	7.65869	6.80835	7.22459	8.16209	8.78135	7.32634	8.24832	8.97732	7.20991	0.0176206	0.0295825	0.0134071
Arhgef39	1.72319	2.73628	3.74311	3.40771	2.94103	2.37792	4.21878	4.4837	2.78548	3.35016	3.91778	2.64557	3.57592	3.60482	3.46339	1.52563	2.67629	1.96127	2.78548	3.91778	3.01323	2.81639	3.76835	2.76359	0.0134825	0.0285279	0.023977
Arl6	4.51512	4.16917	4.46358	4.33808	4.05187	4.2358	2.29735	4.00364	4.46286	3.48795	2.58046	3.35057	3.05022	1.16395	3.75892	4.16287	3.26714	3.65263	4.33808	3.05022	3.57029	4.3195	3.05645	3.24891	0.00354614	0.026732	0.029562
Atf3	4.77974	3.975	4.94188	3.54605	5.13505	4.0654	1.56451	3.68639	3.35938	4.19954	3.65798	2.92063	0	4.19926	3.75892	2.51041	4.42559	4.40996	4.0654	2.92063	4.1994	4.2575	2.3659	3.91728	0.0142874	0.0631208	0.0202784
Atp11a	6.08211	5.93152	8.25059	6.07082	8.6449	7.79726	7.2823	6.59669	6.16462	6.47392	8.15868	6.96058	7.41995	6.21337	5.65292	6.88808	5.9144	5.8559	6.16462	7.2823	6.06389	6.99169	7.28364	6.16643	0.0242193	0.0233285	0.0126758
Atp1a2	4.44062	5.17448	4.3802	4.7919	3.91661	5.49434	4.72526	4.32181	5.98447	8.25524	7.1762	5.77844	5.15364	6.26083	5.72309	4.82005	6.53397	6.07817	4.7919	5.15364	6.1695	4.88323	5.43107	6.27856	0.0145807	0.0445947	0.0315465
Atp2b2	1.1049	0	4.3802	1.04828	1.98867	0	5.75114	3.39221	0	1.60593	4.06816	2.92063	3.68207	1.16395	2.11883	3.09027	2.08245	0	1.04828	3.68207	1.84419	1.21744	3.96284	1.6769	0.0323601	0.0433579	0.0289676
Atxn1	8.25725	8.52798	9.05339	7.46077	6.96513	8.14622	7.27319	7.05742	7.27708	6.71754	6.47578	7.11902	6.48076	6.62958	7.22671	6.37055	6.23671	6.90275	8.14622	7.05742	6.67356	7.9554	6.88124	6.68064	0.015241	0.0150464	0.00997475
B3galt1	7.64454	7.62174	7.31827	8.55007	10.2523	9.07796	7.47718	7.21945	7.89767	8.75919	6.90353	7.24936	7.36524	8.27003	7.95173	8.89039	9.12274	7.55573	7.89767	7.24936	8.51461	8.3375	7.24295	8.42497	0.0212162	0.00861668	0.0167532
B3gnt8	5.24133	3.86715	5.05375	5.22166	4.67196	5.35332	4.49413	5.13088	4.28733	4.61501	4.90966	4.90284	4.86904	6.0062	5.27102	6.25106	6.33634	6.42446	5.05375	4.90284	6.12863	4.81378	4.86131	5.81735	0.0114578	0.00920021	0.0200532
Bdnf	3.7718	4.34027	4.3802	3.89578	3.07412	3.38477	4.14087	4.4837	4.80462	2.83426	3.65798	3.95028	4.39433	2.57599	3.56877	0.955734	2.90121	2.28058	3.89578	4.14087	2.70512	3.95022	4.12543	2.51942	0.0123271	0.0134177	0.0243793
[truncated: 312 more rows]

## Sheet: OB
	Sample_1	Sample_2	Sample_3	Sample_4	Sample_5	Sample_6	Sample_7	Sample_8	Sample_9	Sample_10	Sample_11	Sample_12	Sample_13	Sample_14	Sample_15	Sample_16	Sample_17	Sample_18	Median	Median	Mean	Mean	SEM	SEM
[truncated: 39 more rows]

## Sheet: psWAT
	Sample_1	Sample_2	Sample_3	Sample_4	Sample_5	Sample_6	Sample_7	Sample_8	Sample_9	Sample_10	Sample_11	Sample_12	Sample_13	Sample_14	Sample_15	Sample_16	Sample_18	Median	Median	Mean	Mean	SEM	SEM
[truncated: 963 more rows]

[truncated: 1 more sheets: STM]
