# Supplementary material for: Differential regulation of the immune system in a brain-liver-fats organ network during short-term fasting
Source: Mol Metab. 2020 Jun 8;40:101038. doi: 10.1016/j.molmet.2020.101038 (PMC7339127; doi:10.1016/j.molmet.2020.101038)
Supplement: Multimedia component 6 [file mmc6.xlsx]

## Sheet: SubDEGsGO_BST
Cluster	ID	Description	GeneRatio	BgRatio	pvalue	p.adjust	qvalue	geneID	Count
Cluster2	GO:0030901	midbrain development	7/36	51/23174	1.29e-12	1.36e-09	7.33e-10	Lmx1a/Barhl1/Msx1/En1/En2/Otx2/Tfap2d	7
Cluster2	GO:0048568	embryonic organ development	12/36	490/23174	5.52e-12	2.91e-09	1.56e-09	Stra6/Spint2/Msx1/En1/Neurod1/En2/Pax5/Tcf7l2/Krt8/Otx2/Folr1/Six3	12
Cluster2	GO:0071542	dopaminergic neuron differentiation	5/36	40/23174	4.29e-09	1.5e-06	8.09e-07	Lmx1a/En1/En2/Pax5/Otx2	5
Cluster2	GO:0007517	muscle organ development	9/36	424/23174	1.28e-08	3.38e-06	1.82e-06	Dsp/Stra6/Ryr1/Msx1/Col14a1/Mybpc1/Pax7/Pax5/Tcf7l2	9
Cluster2	GO:0001654	eye development	8/36	397/23174	1.38e-07	1.8e-05	9.7e-06	Stra6/Col8a1/Neurod1/Col8a2/Slc4a5/Otx2/Mfrp/Six3	8
Cluster2	GO:0048880	sensory system development	8/36	403/23174	1.54e-07	1.8e-05	9.7e-06	Stra6/Col8a1/Neurod1/Col8a2/Slc4a5/Otx2/Mfrp/Six3	8
Cluster2	GO:0045165	cell fate commitment	7/36	275/23174	1.91e-07	2.01e-05	1.08e-05	Fev/Neurod1/Barhl2/Pax7/Tcf7l2/Otx2/Sostdc1	7
Cluster2	GO:0007389	pattern specification process	8/36	467/23174	4.72e-07	3.73e-05	2.01e-05	Msx1/En1/Neurod1/Pax7/Otx2/Sostdc1/Folr1/Six3	8
Cluster2	GO:0060537	muscle tissue development	8/36	471/23174	5.04e-07	3.73e-05	2.01e-05	Dsp/Stra6/Ryr1/Col14a1/Mybpc1/Pax7/Pax5/Tcf7l2	8
Cluster2	GO:0003002	regionalization	7/36	372/23174	1.45e-06	8.99e-05	4.83e-05	Msx1/En1/Neurod1/Pax7/Otx2/Sostdc1/Six3	7
Cluster2	GO:0030198	extracellular matrix organization	6/36	273/23174	3.66e-06	0.00020297	0.00010916	Col9a3/Spint2/Lamb1/Col14a1/Col8a1/Col8a2	6
Cluster2	GO:0043062	extracellular structure organization	6/36	317/23174	8.61e-06	0.000394354	0.000212088	Col9a3/Spint2/Lamb1/Col14a1/Col8a1/Col8a2	6
Cluster2	GO:0090092	regulation of transmembrane receptor protein serine/threonine kinase signaling pathway	5/36	230/23174	2.7e-05	0.000981999	0.00052813	Msx1/Wfikkn2/Tcf7l2/Sostdc1/Folr1	5
Cluster2	GO:0042476	odontogenesis	4/36	116/23174	3.1e-05	0.00102079	0.000548995	Lamb1/Msx1/Tcf7l2/Sostdc1	4
Cluster2	GO:0051101	regulation of DNA binding	4/36	129/23174	4.7e-05	0.00145617	0.000783143	Msx1/Neurod1/Wfikkn2/Pax7	4
Cluster2	GO:0090287	regulation of cellular response to growth factor stimulus	5/36	267/23174	5.5e-05	0.00161001	0.000865884	Msx1/Wfikkn2/Tcf7l2/Sostdc1/Folr1	5
Cluster2	GO:0035270	endocrine system development	4/36	136/23174	5.78e-05	0.00161452	0.000868307	Stra6/Neurod1/Tcf7l2/Six3	4
Cluster2	GO:0048608	reproductive structure development	6/36	449/23174	6.09e-05	0.00161452	0.000868307	Col9a3/Stra6/Spint2/Lhx9/Tcf7l2/Krt8	6
Cluster2	GO:0061458	reproductive system development	6/36	453/23174	6.39e-05	0.00161452	0.000868307	Col9a3/Stra6/Spint2/Lhx9/Tcf7l2/Krt8	6
Cluster2	GO:0046189	phenol-containing compound biosynthetic process	3/36	50/23174	6.42e-05	0.00161452	0.000868307	Fev/Kl/Oca2	3
Cluster2	GO:0043588	skin development	5/36	287/23174	7.74e-05	0.00189654	0.00101998	Dsp/Ryr1/Cldn1/Tcf7l2/Sostdc1	5
Cluster2	GO:0010171	body morphogenesis	3/36	62/23174	0.000122256	0.00268199	0.0014424	Stra6/Msx1/Tcf7l2	3
Cluster2	GO:0043524	negative regulation of neuron apoptotic process	4/36	179/23174	0.000167141	0.00354035	0.00190404	Barhl1/En1/En2/Tfap2d	4
Cluster2	GO:0051098	regulation of binding	5/36	399/23174	0.000358443	0.00618755	0.00332774	Msx1/Neurod1/Wfikkn2/Pax7/Tcf7l2	5
Cluster2	GO:0007611	learning or memory	4/36	289/23174	0.00101905	0.0127746	0.00687031	Lmx1a/Stra6/Lamb1/En1	4
Cluster2	GO:0071695	anatomical structure maturation	3/36	177/23174	0.00259886	0.0255757	0.0137549	Ryr1/Fev/Six3	3
Cluster2	GO:0031669	cellular response to nutrient levels	3/36	194/23174	0.00336578	0.0305532	0.0164318	Ryr1/Tcf7l2/Folr1	3
Cluster2	GO:0015893	drug transport	3/36	207/23174	0.00403673	0.034507	0.0185582	Stra6/Cldn1/Folr1	3
Cluster2	GO:0001558	regulation of cell growth	4/36	429/23174	0.00427069	0.034507	0.0185582	Lmx1a/Msx1/Col14a1/Barhl2	4
Cluster2	GO:0048863	stem cell differentiation	3/36	227/23174	0.00521857	0.0381608	0.0205233	Msx1/Folr1/Six3	3
Cluster2	GO:0090257	regulation of muscle system process	3/36	239/23174	0.00601782	0.0387638	0.0208476	Dsp/Ryr1/Col14a1	3
Cluster3	GO:0031532	actin cytoskeleton reorganization	4/16	101/23174	5.94e-07	0.000554927	0.000253917	Ezr/Ptk2b/Trpv4/S100a9	4
Cluster3	GO:0019932	second-messenger-mediated signaling	5/16	427/23174	7.66e-06	0.0023862	0.00109185	Ackr4/Ptk2b/Calml4/Crhr2/Aqp1	5
Cluster3	GO:0022600	digestive system process	3/16	106/23174	4.99e-05	0.00465891	0.00213177	Ezr/Crhr2/Aqp1	3
Cluster3	GO:0007586	digestion	3/16	123/23174	7.77e-05	0.00604665	0.00276675	Ezr/Crhr2/Aqp1	3
Cluster3	GO:0032535	regulation of cellular component size	4/16	397/23174	0.000131151	0.00900688	0.00412126	Ezr/Sema3b/Ptk2b/Aqp1	4
Cluster3	GO:0070838	divalent metal ion transport	4/16	473/23174	0.000256643	0.0115862	0.00530148	Slc39a4/Ptk2b/Trpv4/Crhr2	4
Cluster3	GO:0072503	cellular divalent inorganic cation homeostasis	4/16	498/23174	0.000312278	0.0115862	0.00530148	Slc39a4/Ackr4/Ptk2b/Trpv4	4
Cluster3	GO:0019935	cyclic-nucleotide-mediated signaling	3/16	210/23174	0.000376539	0.0115862	0.00530148	Ptk2b/Crhr2/Aqp1	3
Cluster3	GO:0007163	establishment or maintenance of cell polarity	3/16	219/23174	0.000425691	0.0120483	0.00551294	Ezr/Ptk2b/Aqp1	3
Cluster3	GO:0060291	long-term synaptic potentiation	3/16	244/23174	0.000583405	0.0143395	0.00656128	Ptk2b/Nrgn/Crhr2	3
Cluster3	GO:0071214	cellular response to abiotic stimulus	3/16	292/23174	0.000981851	0.0195117	0.00892791	Trpv4/Pcp2/Aqp1	3
Cluster3	GO:0045765	regulation of angiogenesis	3/16	307/23174	0.00113445	0.0217565	0.00995509	Ptk2b/Crhr2/Aqp1	3
Cluster3	GO:0050878	regulation of body fluid levels	3/16	342/23174	0.00154695	0.0244725	0.0111978	Trpv4/S100a9/Aqp1	3
Cluster3	GO:0042391	regulation of membrane potential	3/16	440/23174	0.00316707	0.0322013	0.0147343	Ptk2b/Gabrd/Gabra6	3

## Sheet: SubDEGsGO_CBL
Cluster	ID	Description	GeneRatio	BgRatio	pvalue	p.adjust	qvalue	geneID	Count
Cluster1	GO:0008015	blood circulation	9/44	479/23174	2.38e-07	0.000257828	0.000148754	Tnnt3/Ada/Kcna5/Calca/Foxc2/F5/Crhr2/Trpv4/Kl	9
Cluster1	GO:0048871	multicellular organismal homeostasis	7/44	485/23174	3.3e-05	0.0150159	0.00866344	Prlr/Flt3l/Foxc2/Aqp1/Trpv4/Cdh3/Adam8	7
Cluster1	GO:0046189	phenol-containing compound biosynthetic process	3/44	50/23174	0.0001176	0.0238873	0.0137818	Crhr2/Cdh3/Kl	3
Cluster1	GO:0045785	positive regulation of cell adhesion	6/44	410/23174	0.000118189	0.0238873	0.0137818	Ada/Calca/Col8a1/Foxc2/Ptpn22/Adam8	6
Cluster1	GO:0019932	second-messenger-mediated signaling	6/44	427/23174	0.000147457	0.0258075	0.0148896	Ada/Calca/Lat/Calml4/Aqp1/Crhr2	6
Cluster1	GO:0070665	positive regulation of leukocyte proliferation	4/44	145/23174	0.000164328	0.0258075	0.0148896	Ada/Flt3l/Ptpn22/Tnfrsf4	4
Cluster1	GO:0070231	T cell apoptotic process	3/44	58/23174	0.000183185	0.0258075	0.0148896	Ada/Tnfrsf4/Adam8	3
Cluster1	GO:0001819	positive regulation of cytokine production	6/44	445/23174	0.00018444	0.0258075	0.0148896	Hspb1/Ptpn22/Crhr2/Trpv4/Adam8/Chia1	6
Cluster1	GO:0006836	neurotransmitter transport	5/44	298/23174	0.00024488	0.0306267	0.0176701	Slc18a2/Ada/Glra3/Aqp1/Crhr2	5
Cluster1	GO:0090596	sensory organ morphogenesis	5/44	300/23174	0.000252557	0.0306267	0.0176701	Strc/Col8a1/Col5a1/Aqp1/Mfrp	5
Cluster1	GO:0050878	regulation of body fluid levels	5/44	342/23174	0.000460384	0.0356639	0.0205763	Ada/Prlr/F5/Aqp1/Trpv4	5
Cluster1	GO:0007218	neuropeptide signaling pathway	3/44	81/23174	0.000491343	0.0357501	0.0206261	Ecel1/Calca/Glra3	3
Cluster1	GO:0002685	regulation of leukocyte migration	4/44	201/23174	0.00056836	0.0382906	0.0220918	Ada/Ptpn22/Trpv4/Adam8	4
Cluster1	GO:0048880	sensory system development	5/44	403/23174	0.00096461	0.0382908	0.0220919	Col8a1/Foxc2/Col5a1/Aqp1/Mfrp	5
Cluster1	GO:0022600	digestive system process	3/44	106/23174	0.00107489	0.0382908	0.0220919	Aqp1/Crhr2/Npc1l1	3
Cluster1	GO:0007568	aging	4/44	244/23174	0.0011696	0.0382908	0.0220919	Slc18a2/1500015O10Rik/Kl/Mapkapk5	4
Cluster1	GO:0007589	body fluid secretion	3/44	112/23174	0.00125989	0.0395126	0.0227968	Ada/Prlr/Aqp1	3
Cluster1	GO:0007586	digestion	3/44	123/23174	0.00164871	0.0461385	0.0266197	Aqp1/Crhr2/Npc1l1	3
Cluster1	GO:0015696	ammonium transport	3/44	130/23174	0.0019312	0.0494523	0.0285316	Ada/Aqp1/Crhr2	3
Cluster1	GO:0090130	tissue migration	4/44	284/23174	0.00203899	0.0494523	0.0285316	Hspb1/Foxc2/Aqp1/Adam8	4
Cluster2	GO:0046503	glycerolipid catabolic process	4/57	53/23174	8.8e-06	0.00756118	0.00588365	Gdpd3/Enpp2/Pnpla3/Pla2g4c	4
Cluster2	GO:0015893	drug transport	5/57	207/23174	0.000155556	0.023245	0.0180879	Slc6a2/Ngb/Sncg/Car12/Cubn	5

## Sheet: SubDEGsGO_BRN
Cluster	ID	Description	GeneRatio	BgRatio	pvalue	p.adjust	qvalue	geneID	Count
Cluster1	GO:0000028	ribosomal small subunit assembly	7/242	21/23174	1.27e-09	3.56e-06	3.4e-06	Rps14/Rps27l/Rps25/Rps10/Rps19/Rps15/Rpl38	7
Cluster3	GO:0032543	mitochondrial translation	6/84	75/23174	3.12e-07	0.000193723	0.000144484	Mrps6/Ndufa7/Mrps16/Trub2/Tufm/Mrpl52	6
Cluster4	GO:0098742	cell-cell adhesion via plasma-membrane adhesion molecules	14/96	202/23174	1.19e-13	3.62e-10	2.18e-10	Epcam/Mbp/Igsf9b/Ccdc141/Pcdhga12/Cdh1/Tenm3/Pcdh15/Pcdhga4/Cdh12/Fat4/Pcdha9/Dsc3/Pcdha7	14
Cluster4	GO:1901214	regulation of neuron death	13/96	368/23174	4.07e-09	2.48e-06	1.49e-06	Gpnmb/Gata3/Fas/Ucn/Mt3/Casp8/Gabrb2/Grin2b/Chrna7/Shh/Itga1/Glp1r/Gh	13
Cluster4	GO:0032352	positive regulation of hormone metabolic process	5/96	24/23174	4.38e-08	1.91e-05	1.15e-05	Gata3/Chrna7/Hpn/Igf2/Gh	5
Cluster4	GO:0045766	positive regulation of angiogenesis	9/96	185/23174	7.73e-08	2.74e-05	1.65e-05	Sfrp2/Lgals3/Cela1/Pgf/Chrna7/Shh/Hyal1/Igf2/Fgf18	9
Cluster4	GO:0001818	negative regulation of cytokine production	10/96	258/23174	1.2e-07	3.34e-05	2.01e-05	Ptger4/Gstp1/Ido1/Gpnmb/Gata3/Apoa2/Atg9a/Cd274/Chrna7/Twist2	10
Cluster4	GO:0009636	response to toxic substance	11/96	343/23174	1.83e-07	3.59e-05	2.16e-05	Fas/Rps3/Fxn/Mt3/Mbp/Casp8/Grin2b/Chrna7/Shh/Igf2/Oprm1	11
Cluster4	GO:0001657	ureteric bud development	7/96	104/23174	2.57e-07	3.73e-05	2.25e-05	Epcam/Gata3/Pgf/Shh/Wnt2b/Lhx1/Fat4	7
Cluster4	GO:0050678	regulation of epithelial cell proliferation	11/96	357/23174	2.73e-07	3.73e-05	2.25e-05	Marveld3/Sfrp2/Gata3/Pgf/Cdh1/Shh/Hpn/Hyal1/Flt4/Twist2/Igf2	11
Cluster4	GO:0032094	response to food	5/96	34/23174	2.78e-07	3.73e-05	2.25e-05	Ucn/Mt3/Chrna7/Oprm1/Gh	5
Cluster4	GO:0045927	positive regulation of growth	10/96	308/23174	6.11e-07	6.01e-05	3.62e-05	Sfrp2/Ptger4/Fxn/Ucn/Gpam/Hpn/Hyal1/Flt4/Igf2/Gh	10
Cluster4	GO:0007254	JNK cascade	8/96	202/23174	2e-06	0.000132237	7.96e-05	Marveld3/Sfrp2/Ptger4/Gstp1/Rps3/Dvl3/Flt4/Mecom	8
Cluster4	GO:0048839	inner ear development	8/96	208/23174	2.48e-06	0.000150752	9.07e-05	Gata3/Dvl3/Cdh1/Gabrb2/Pcdh15/Shh/Hpn/Fat4	8
Cluster4	GO:0097305	response to alcohol	8/96	209/23174	2.57e-06	0.000150752	9.07e-05	Ptger4/Ccr5/Casp8/Cdh1/Grin2b/Chrna7/Shh/Oprm1	8
Cluster4	GO:0050954	sensory perception of mechanical stimulus	9/96	294/23174	3.72e-06	0.000189016	0.000113778	Ucn/Mbp/Nav2/Cdh1/Gabrb2/Grin2b/Pcdh15/Kcna1/Hpn	9
Cluster4	GO:0002683	negative regulation of immune system process	11/96	470/23174	3.98e-06	0.000198667	0.000119587	Lgals3/Ptger4/Ido1/Gpnmb/Fas/Apoa2/Cd274/Gpam/Shh/Twist2/Igf2	11
Cluster4	GO:0030900	forebrain development	10/96	383/23174	4.32e-06	0.000211418	0.000127263	Ccdc141/Satb2/Kcna1/Cdon/Shh/Wnt2b/Lhx1/Ptchd1/Fat4/Mecom	10
Cluster4	GO:0001763	morphogenesis of a branching structure	8/96	240/23174	7.13e-06	0.000255615	0.000153867	Sfrp2/Pgf/Cdh1/Shh/Wnt2b/Lhx1/Fat4/Col13a1	8
Cluster4	GO:0001964	startle response	4/96	32/23174	9.1e-06	0.000308084	0.00018545	Ucn/Grin2b/Pcdh15/Kcna1	4
Cluster4	GO:0001655	urogenital system development	9/96	346/23174	1.38e-05	0.0004464	0.000268709	Epcam/Gata3/Pgf/Shh/Wnt2b/Lhx1/Fat4/Mecom/Dchs2	9
Cluster4	GO:0010038	response to metal ion	8/96	269/23174	1.63e-05	0.000507175	0.000305293	Pgam2/Fas/Fxn/Mt3/Cdh1/Pcdh15/Kcna1/Shh	8
Cluster4	GO:0055123	digestive system development	6/96	134/23174	2.02e-05	0.00058686	0.000353259	Sfrp2/Cela1/Cdh1/Shh/Fat4/Igf2	6
Cluster4	GO:2000146	negative regulation of cell motility	8/96	280/23174	2.17e-05	0.000625184	0.000376328	Marveld3/Sfrp2/Ptger4/Gata3/Fas/Ccr5/Cdh1/Shh	8
Cluster4	GO:0001503	ossification	9/96	381/23174	2.94e-05	0.000792776	0.00047721	Sfrp2/Ptger4/Satb2/Shh/Fat4/Twist2/Igf2/Fgf18/Col13a1	9
Cluster4	GO:0010035	response to inorganic substance	10/96	493/23174	3.81e-05	0.00094448	0.000568528	Pgam2/Selenop/Fas/Rps3/Fxn/Mt3/Cdh1/Pcdh15/Kcna1/Shh	10
Cluster4	GO:0046677	response to antibiotic	8/96	305/23174	3.99e-05	0.000981767	0.000590972	Rps3/Fxn/Casp8/Grin2b/Chrna7/Shh/Hyal1/Oprm1	8
Cluster4	GO:0045862	positive regulation of proteolysis	8/96	321/23174	5.72e-05	0.00126406	0.0007609	Sfrp2/Ccdc22/Fas/Rps3/Mbp/Casp8/Grin2b/Hpn	8
Cluster4	GO:0035272	exocrine system development	4/96	54/23174	7.46e-05	0.00153667	0.000924993	Cela1/Cdh1/Shh/Igf2	4
Cluster4	GO:0043949	regulation of cAMP-mediated signaling	4/96	62/23174	0.000128326	0.00238498	0.00143563	Ptger4/Ucn/Pde4d/Oprm1	4
Cluster4	GO:0045165	cell fate commitment	7/96	275/23174	0.000148805	0.00265239	0.0015966	Sfrp2/Gata3/Satb2/Pax7/Cdon/Shh/Wnt2b	7
Cluster4	GO:0060065	uterus development	3/96	26/23174	0.000167144	0.00287399	0.00172999	Gata3/Cdh1/Lhx1	3
Cluster4	GO:0007631	feeding behavior	5/96	125/23174	0.000173993	0.0029139	0.00175402	Pmch/Ucn/Grin2b/Oprm1/Glp1r	5
Cluster4	GO:0009582	detection of abiotic stimulus	5/96	125/23174	0.000173993	0.0029139	0.00175402	Gnat1/Grin2b/Pcdh15/Kcna1/Hpn	5
Cluster4	GO:0090130	tissue migration	7/96	284/23174	0.000181342	0.00297407	0.00179023	Marveld3/Gata3/Shh/Hyal1/Flt4/Igf2/Fgf18	7
Cluster4	GO:0001649	osteoblast differentiation	6/96	199/23174	0.000181488	0.00297407	0.00179023	Sfrp2/Ptger4/Satb2/Shh/Twist2/Igf2	6
Cluster4	GO:0072503	cellular divalent inorganic cation homeostasis	9/96	498/23174	0.000225269	0.00350317	0.00210872	Ptger4/Pmch/Mt3/Ccr5/Grin2b/Pde4d/Chrna7/Oprm1/Glp1r	9
Cluster4	GO:0009791	post-embryonic development	5/96	136/23174	0.000257639	0.00370772	0.00223186	Cela1/Selenop/Gata3/Lhx1/Mecom	5
Cluster4	GO:0048880	sensory system development	8/96	403/23174	0.000272766	0.003885	0.00233856	Gnat1/Sco2/Gata3/Tenm3/Cdon/Shh/Lhx1/Twist2	8
Cluster4	GO:0043062	extracellular structure organization	7/96	317/23174	0.000353284	0.00468178	0.00281819	Postn/Sfrp2/Lgals3/Apoa2/Hpn/Hyal1/Col13a1	7
Cluster4	GO:0007218	neuropeptide signaling pathway	4/96	81/23174	0.00036042	0.00475567	0.00286267	Pmch/Ucn/Oprm1/Glp1r	4
Cluster4	GO:0051606	detection of stimulus	6/96	227/23174	0.00036792	0.0048337	0.00290964	Gnat1/Rps3/Grin2b/Pcdh15/Kcna1/Hpn	6
Cluster4	GO:0060348	bone development	6/96	228/23174	0.000376616	0.00492672	0.00296563	Sfrp2/Ptger4/Frem1/Fat4/Fgf18/Col13a1	6
Cluster4	GO:0198738	cell-cell signaling by wnt	8/96	427/23174	0.000401217	0.00518182	0.00311918	Sfrp2/Cela1/Gata3/Dvl3/Cdh1/Shh/Wnt2b/Oprm1	8
Cluster4	GO:0045940	positive regulation of steroid metabolic process	3/96	35/23174	0.000409541	0.00526701	0.00317047	Apoa2/Igf2/Gh	3
Cluster4	GO:0006937	regulation of muscle contraction	5/96	154/23174	0.000456381	0.00572448	0.00344584	Ptger4/Ucn/Pde4d/Kcna1/Ctnna3	5
Cluster4	GO:0044344	cellular response to fibroblast growth factor stimulus	4/96	88/23174	0.000494126	0.00607297	0.00365561	Gata3/Hyal1/Fat4/Fgf18	4
Cluster4	GO:0071542	dopaminergic neuron differentiation	3/96	40/23174	0.000609027	0.00695248	0.00418503	Sfrp2/Dvl3/Shh	3
Cluster4	GO:0007389	pattern specification process	8/96	467/23174	0.000721899	0.00800126	0.00481634	Sfrp2/Satb2/Pax7/Cdon/Shh/Wnt2b/Lhx1/Palb2	8
Cluster4	GO:0070838	divalent metal ion transport	8/96	473/23174	0.000784144	0.00841574	0.00506584	Lgals3/Ucn/Mt3/Ccr5/Grin2b/Pde4d/Chrna7/Glp1r	8
Cluster4	GO:0048010	vascular endothelial growth factor receptor signaling pathway	3/96	47/23174	0.000978799	0.00991156	0.00596624	Pgf/Flt4/Fgf18	3
Cluster4	GO:0060078	regulation of postsynaptic membrane potential	4/96	112/23174	0.00122023	0.0119976	0.00722194	Igsf9b/Grin2b/Chrna7/Oprm1	4
Cluster4	GO:0071242	cellular response to ammonium ion	3/96	53/23174	0.00138893	0.0130283	0.00784236	Gabrb2/Chrna7/Oprm1	3
Cluster4	GO:0007164	establishment of tissue polarity	3/96	57/23174	0.00171422	0.0148235	0.00892299	Sfrp2/Dvl3/Fat4	3
Cluster4	GO:0042391	regulation of membrane potential	7/96	440/23174	0.00236978	0.0189086	0.011382	Igsf9b/Gabrb2/Grin2b/Chrna7/Kcna1/Ctnna3/Oprm1	7
Cluster4	GO:0050808	synapse organization	7/96	447/23174	0.00258758	0.0202229	0.0121731	Klk8/Igsf9b/Cdh1/Gabrb2/Grin2b/Chrna7/Pcdhgc5	7
Cluster4	GO:0061458	reproductive system development	7/96	453/23174	0.00278628	0.0212846	0.0128122	Sfrp2/Ptger4/Gata3/Cdh1/Shh/Lhx1/Igf2	7
Cluster4	GO:0035637	multicellular organismal signaling	4/96	141/23174	0.00282983	0.0214893	0.0129354	Pde4d/Chrna7/Kcna1/Ctnna3	4
Cluster4	GO:1904888	cranial skeletal system development	3/96	68/23174	0.00284127	0.0214893	0.0129354	Frem1/Lhx1/Twist2	3
Cluster4	GO:0031099	regeneration	4/96	145/23174	0.00312916	0.023206	0.0139688	Klk8/Fas/Apoa2/Pax7	4
Cluster4	GO:0015980	energy derivation by oxidation of organic compounds	5/96	251/23174	0.00393393	0.0274385	0.0165165	Sco2/Fxn/Ucn/Mt3/Igf2	5
Cluster4	GO:0060541	respiratory system development	5/96	251/23174	0.00393393	0.0274385	0.0165165	Shh/Wnt2b/Flt4/Fgf18/Gh	5
Cluster4	GO:0051302	regulation of cell division	4/96	156/23174	0.00406234	0.0280136	0.0168627	Sfrp2/Pgf/Shh/Igf2	4
Cluster4	GO:0006091	generation of precursor metabolites and energy	6/96	372/23174	0.00453588	0.0305195	0.0183712	Pgam2/Sco2/Fxn/Ucn/Mt3/Igf2	6
Cluster4	GO:0034103	regulation of tissue remodeling	3/96	84/23174	0.00515075	0.0334744	0.0201498	Ptger4/Gpnmb/Flt4	3
Cluster4	GO:0030198	extracellular matrix organization	5/96	273/23174	0.00559629	0.0351701	0.0211705	Postn/Sfrp2/Lgals3/Hpn/Col13a1	5
Cluster4	GO:0006575	cellular modified amino acid metabolic process	4/96	172/23174	0.00573105	0.0358691	0.0215913	Plscr1/Gstp1/Gata3/Hpn	4
Cluster4	GO:0031016	pancreas development	3/96	89/23174	0.00604838	0.036724	0.0221059	Cela1/Shh/Igf2	3
Cluster4	GO:0006979	response to oxidative stress	6/96	401/23174	0.00648983	0.0386348	0.0232561	Gstp1/Rps3/Fxn/Ucn/Mt3/Hyal1	6
Cluster4	GO:0048511	rhythmic process	5/96	289/23174	0.00708132	0.0415074	0.0249853	Ptger4/Pmch/Fas/Grin2b/Chrna7	5
Cluster4	GO:0033555	multicellular organismal response to stress	3/96	98/23174	0.0078871	0.0446838	0.0268973	Ido1/Ucn/Grin2b	3
Cluster4	GO:0051604	protein maturation	5/96	301/23174	0.00836214	0.0469389	0.0282548	Fxn/Casp8/Cdh1/Shh/Hpn	5
Cluster4	GO:0048771	tissue remodeling	4/96	192/23174	0.00839104	0.0470145	0.0283003	Ptger4/Cela1/Gpnmb/Flt4	4

## Sheet: SubDEGsGO_iBAT
Cluster	ID	Description	GeneRatio	BgRatio	pvalue	p.adjust	qvalue	geneID	Count
Cluster1	GO:0050879	multicellular organismal movement	12/239	57/23174	5.15e-13	6.35e-11	5.38e-11	Tnnt2/Tnnt1/Myh3/Jsrp1/Tcap/Tnnt3/Myh8/Scn4a/Casq1/Atp2a1/Stac3/Slc8a3	12
Cluster1	GO:0050881	musculoskeletal movement	12/239	57/23174	5.15e-13	6.35e-11	5.38e-11	Tnnt2/Tnnt1/Myh3/Jsrp1/Tcap/Tnnt3/Myh8/Scn4a/Casq1/Atp2a1/Stac3/Slc8a3	12
Cluster1	GO:0060047	heart contraction	18/239	209/23174	6.82e-12	7.56e-10	6.4e-10	Tnnt2/Myl2/Tnnt1/Tcap/Tnnt3/Trdn/Sgcg/Tmem38a/Tpm1/Actc1/Scn4b/Casq2/Kcnn2/Cacna1c/Kcnd3/Slc1a1/Stc1/Slc8a1	18
Cluster1	GO:0051258	protein polymerization	16/239	270/23174	2.36e-08	1.44e-06	1.22e-06	Rp1/Cobl/Tmod4/Lmod3/Casq1/Lmod2/Tpm1/Tmod1/Gmfg/Tmsb10/Casq2/Arhgap28/Diaph2/Nav3/Myadm/Tubg2	16
Cluster1	GO:0051235	maintenance of location	16/239	320/23174	2.44e-07	1.1e-05	9.35e-06	Jsrp1/Fitm1/Ryr1/Trdn/Casq1/Atp2a1/Dhrs7c/Tmem38a/Tmsb10/Casq2/Stard4/Epb41l3/Syne1/Vps13c/Syne3/Slc8a1	16
Cluster1	GO:1902904	negative regulation of supramolecular fiber organization	11/239	146/23174	3.59e-07	1.5e-05	1.27e-05	Rp1/Tmod4/Lmod3/Lmod2/Tpm1/Tmod1/Gmfg/Tmsb10/Arhgap28/Nav3/Myadm	11
Cluster1	GO:0071313	cellular response to caffeine	4/239	8/23174	7.48e-07	2.76e-05	2.34e-05	Ryr1/Tmem38a/Casq2/Slc8a1	4
Cluster1	GO:0030048	actin filament-based movement	9/239	107/23174	1.69e-06	5.6e-05	4.75e-05	Tnnt2/Myh8/Tpm1/Actc1/Scn4b/Casq2/Kcnn2/Cacna1c/Stc1	9
Cluster1	GO:0007528	neuromuscular junction development	6/239	55/23174	2.15e-05	0.000485954	0.000411669	Colq/Ky/Cacna1s/Dok7/Cacnb1/Sorbs1	6
Cluster1	GO:0007029	endoplasmic reticulum organization	6/239	58/23174	2.92e-05	0.000629125	0.000532954	Trdn/Casq1/Cacna1s/Tmem38a/Reep1/Sec31b	6
Cluster1	GO:0035637	multicellular organismal signaling	8/239	141/23174	0.000110973	0.00198498	0.00168155	Clcn1/Scn4a/Kcnc4/Scn4b/Kcnn2/Cacna1c/Kcnd3/Slc8a1	8
Cluster1	GO:0015849	organic acid transport	10/239	302/23174	0.00123025	0.0162422	0.0137593	Slc38a3/Slc16a3/Slc38a4/Acsl6/Slco2a1/Slc7a1/Cpt1b/Slc16a4/Slc1a1/Sstr4	10
Cluster1	GO:0035690	cellular response to drug	11/239	379/23174	0.00203364	0.025923	0.0219603	Ryr1/Atp5g1/Tmem38a/Casq2/Adcy2/Ppp1r14a/Trpc6/Sorbs1/Slamf8/Kcnc2/Slc8a1	11
Cluster1	GO:0050808	synapse organization	12/239	447/23174	0.00246481	0.0305416	0.0258729	Colq/Ky/Cacna1s/Mdga1/Lrtm2/Dok7/Rab17/Cacnb1/Actn1/Lrfn4/Sorbs1/Cttnbp2	12
Cluster1	GO:0051668	localization within membrane	7/239	186/23174	0.0032598	0.0390824	0.0331081	Colq/Dok7/Sec31b/Adam22/Sorbs1/Syne1/Gpc6	7
Cluster1	GO:0022411	cellular component disassembly	10/239	353/23174	0.00380938	0.0444695	0.0376717	Rp1/Tmod4/Lmod3/Lmod2/Tpm1/Tmod1/Nav3/Kif18a/Vps13c/Kif9	10
Cluster2	GO:0006470	protein dephosphorylation	6/41	235/23174	3.41e-06	0.00165153	0.00127559	Dupd1/Lrrc30/Ppm1j/Nuak1/Ptpre/Ptpn7	6
Cluster2	GO:0018105	peptidyl-serine phosphorylation	5/41	311/23174	0.000212578	0.0245057	0.0189273	Prkcq/Sgk2/Fnip2/Mtcp1/Map3k13	5
Cluster2	GO:0006513	protein monoubiquitination	3/41	67/23174	0.000227607	0.0245057	0.0189273	Ube2t/Neurl1a/Dtl	3
Cluster2	GO:0038061	NIK/NF-kappaB signaling	3/41	107/23174	0.000897926	0.0435045	0.0336013	C1qtnf3/Nlrc3/Nfat5	3
Cluster3	GO:0009636	response to toxic substance	11/67	343/23174	3.91e-09	4.56e-06	2.05e-06	Chrna1/Chrnd/Ccl5/Lck/Cryab/Kcnma1/Kdr/Ahr/Smpd3/Lrrk2/Atp7a	11
Cluster3	GO:0007528	neuromuscular junction development	6/67	55/23174	1.2e-08	7.79e-06	3.5e-06	Chrna1/Musk/Pak1/Als2/Crkl/Lrrk2	6
Cluster3	GO:0035150	regulation of tube size	8/67	173/23174	3.68e-08	9.91e-06	4.45e-06	Smtnl1/Casr/Kcnma1/Calca/Lep/Kdr/Ahr/Smpd3	8
Cluster3	GO:0010038	response to metal ion	9/67	269/23174	7.95e-08	1.74e-05	7.82e-06	Capn3/Lck/Casr/Kcnma1/Smpd3/Kcna1/Ryr2/Lrrk2/Atp7a	9
Cluster3	GO:0072593	reactive oxygen species metabolic process	9/67	288/23174	1.42e-07	2.2e-05	9.88e-06	Cryab/Cyba/Gstp1/Ndufs3/Lep/Trpv1/Smpd3/Lrrk2/Atp7a	9
Cluster3	GO:0051341	regulation of oxidoreductase activity	6/67	85/23174	1.7e-07	2.21e-05	9.92e-06	Cyba/Gstp1/Lep/Nod2/Lrrk2/Atp7a	6
Cluster3	GO:0002274	myeloid leukocyte activation	8/67	211/23174	1.7e-07	2.21e-05	9.92e-06	Ccl5/Lat/Trpv1/Atm/Mfhas1/Lrrk2/Kit/Tlr8	8
Cluster3	GO:0001763	morphogenesis of a branching structure	8/67	240/23174	4.54e-07	3.98e-05	1.79e-05	Wnt4/Prox1/Pitx2/Casr/Pak1/Kdr/Ahr/Lrrk2	8
Cluster3	GO:0051767	nitric-oxide synthase biosynthetic process	4/67	25/23174	7.71e-07	5.61e-05	2.52e-05	Gstp1/Kdr/Nod2/Lrrk2	4
Cluster3	GO:0035690	cellular response to drug	9/67	379/23174	1.41e-06	7.73e-05	3.47e-05	Kdr/Nod2/Kmt2a/Trpv1/Ahr/Smpd3/Crkl/Ryr2/Lrrk2	9
Cluster3	GO:0051783	regulation of nuclear division	7/67	194/23174	1.47e-06	7.81e-05	3.51e-05	Wnt4/Hspa1b/Hspa1a/Smpd3/Atm/Ripor2/Cdt1	7
Cluster3	GO:0000302	response to reactive oxygen species	7/67	201/23174	1.86e-06	9.33e-05	4.19e-05	Lck/Cryab/Gstp1/Smpd3/Hyal1/Lrrk2/Atp7a	7
Cluster3	GO:0045927	positive regulation of growth	8/67	308/23174	2.94e-06	0.000128693	5.78e-05	Prox1/Capn3/Musk/Pak1/Cyba/Lep/Ahr/Hyal1	8
Cluster3	GO:0060348	bone development	7/67	228/23174	4.29e-06	0.000163358	7.33e-05	Pitx2/Vkorc1/Lep/Kdr/Cyp26b1/Smpd3/Kit	7
Cluster3	GO:0009266	response to temperature stimulus	6/67	163/23174	7.73e-06	0.000241969	0.000108609	Hspa1l/Hspa1b/Hspa1a/Calca/Trpv1/Dhx9	6
Cluster3	GO:0019218	regulation of steroid metabolic process	5/67	102/23174	1.16e-05	0.000329084	0.000147711	Wnt4/Prox1/Kcnma1/Lep/Kit	5
Cluster3	GO:0034134	toll-like receptor 2 signaling pathway	3/67	16/23174	1.26e-05	0.000345673	0.000155157	Cyba/Nod2/Mfhas1	3
Cluster3	GO:0090130	tissue migration	7/67	284/23174	1.79e-05	0.000453893	0.000203732	Prox1/Kdr/Ptprg/Macf1/Hyal1/Kit/Vash1	7
Cluster3	GO:0060841	venous blood vessel development	3/67	18/23174	1.83e-05	0.000457573	0.000205384	Prox1/Pitx2/Ahr	3
Cluster3	GO:0007548	sex differentiation	7/67	288/23174	1.96e-05	0.000483287	0.000216926	Wnt4/Lep/Kdr/Ahr/Atm/Crkl/Kit	7
Cluster3	GO:0051770	positive regulation of nitric-oxide synthase biosynthetic process	3/67	20/23174	2.54e-05	0.000586429	0.000263221	Kdr/Nod2/Lrrk2	3
Cluster3	GO:0046677	response to antibiotic	7/67	305/23174	2.83e-05	0.000639083	0.000286856	Lck/Cryab/Vkorc1/Ahr/Smpd3/Hyal1/Lrrk2	7
Cluster3	GO:0000768	syncytium formation by plasma membrane fusion	4/67	67/23174	4.26e-05	0.000859226	0.000385668	Pitx2/Ccl8/Cdon/Ripor2	4
Cluster3	GO:0050808	synapse organization	8/67	447/23174	4.34e-05	0.000868754	0.000389944	Chrna1/Musk/Pak1/Ephb2/Als2/Epha4/Crkl/Lrrk2	8
Cluster3	GO:0035637	multicellular organismal signaling	5/67	141/23174	5.54e-05	0.00100859	0.000452712	Chrna1/Kcnma1/Pak1/Kcna1/Ryr2	5
Cluster3	GO:0008340	determination of adult lifespan	3/67	27/23174	6.43e-05	0.00112134	0.00050332	Lep/Atm/Lrrk2	3
Cluster3	GO:0021537	telencephalon development	6/67	248/23174	8.18e-05	0.00132297	0.00059382	Prox1/Ephb2/Cdon/Crkl/Kcna1/Lrrk2	6
Cluster3	GO:0042026	protein refolding	3/67	30/23174	8.87e-05	0.00140685	0.000631471	Hspa1l/Hspa1b/Hspa1a	3
Cluster3	GO:1901214	regulation of neuron death	7/67	368/23174	9.23e-05	0.00143772	0.000645329	Ccl5/Musk/Kcnma1/Kdr/Atm/Lrrk2/Atp7a	7
Cluster3	GO:0007626	locomotory behavior	6/67	254/23174	9.32e-05	0.00144632	0.000649186	Kcnma1/Als2/Epha4/Fgf14/Lrrk2/Atp7a	6
Cluster3	GO:0007271	synaptic transmission, cholinergic	3/67	33/23174	0.000118436	0.00177451	0.000796498	Chrna1/Chrnd/Musk	3
Cluster3	GO:0019226	transmission of nerve impulse	4/67	89/23174	0.00012951	0.00190783	0.000856338	Chrna1/Kcnma1/Pak1/Kcna1	4
Cluster3	GO:0014823	response to activity	3/67	35/23174	0.000141489	0.00201651	0.000905118	Smtnl1/Capn3/Ryr2	3
Cluster3	GO:0051098	regulation of binding	7/67	399/23174	0.000152175	0.0021164	0.000949954	Pitx2/Cdon/Epha4/Ripor2/Dhx9/Lrrk2/Cdt1	7
Cluster3	GO:0048880	sensory system development	7/67	403/23174	0.000161792	0.00218171	0.000979269	Prox1/Pitx2/Cryab/Ephb2/Cdon/Kdr/Ahr	7
Cluster3	GO:0048511	rhythmic process	6/67	289/23174	0.000188308	0.00239206	0.00107369	Prox1/Kcnma1/Lep/Kmt2a/Ahr/Dhx9	6
Cluster3	GO:0043491	protein kinase B signaling	5/67	186/23174	0.000203728	0.00254189	0.00114094	Ccl5/Lep/Kdr/Smpd3/Mfhas1	5
Cluster3	GO:0022600	digestive system process	4/67	106/23174	0.000253974	0.00293872	0.00131906	Kcnma1/Lep/Nod2/Trpv1	4
Cluster3	GO:0030522	intracellular receptor signaling pathway	5/67	199/23174	0.000278464	0.00316979	0.00142278	Pak1/Lep/Nod2/Cyp26b1/Crkl	5
Cluster3	GO:0048536	spleen development	3/67	46/23174	0.000320787	0.00341848	0.0015344	Pitx2/Kmt2a/Ahr	3
Cluster3	GO:0051235	maintenance of location	6/67	320/23174	0.00032531	0.00343728	0.00154284	Capn3/Lck/Ccdc22/Cyba/Lep/Ryr2	6
Cluster3	GO:0007163	establishment or maintenance of cell polarity	5/67	219/23174	0.000431994	0.00419549	0.00188316	Pak1/Cyp26b1/Macf1/Ripor2/Crkl	5
Cluster3	GO:0007586	digestion	4/67	123/23174	0.000447384	0.00427392	0.00191837	Kcnma1/Lep/Nod2/Trpv1	4
Cluster3	GO:0009581	detection of external stimulus	4/67	126/23174	0.000490048	0.00456944	0.00205101	Calca/Trpv1/Kcna1/Kit	4
Cluster3	GO:0009791	post-embryonic development	4/67	136/23174	0.000653241	0.00550544	0.00247114	Kdr/Kmt2a/Ahr/Atm	4
Cluster3	GO:0034250	positive regulation of cellular amide metabolic process	4/67	139/23174	0.000708896	0.00582058	0.0026126	Nod2/Smpd3/Epha4/Dhx9	4
Cluster3	GO:0001505	regulation of neurotransmitter levels	6/67	372/23174	0.000719041	0.00586269	0.0026315	Camk2a/Pak1/Trpv1/Smpd3/Lrrk2/Atp7a	6
Cluster3	GO:0030010	establishment of cell polarity	4/67	141/23174	0.000747814	0.00594521	0.00266854	Pak1/Cyp26b1/Ripor2/Crkl	4
Cluster3	GO:0060541	respiratory system development	5/67	251/23174	0.000800544	0.00632141	0.0028374	Pitx2/Kdr/Atxn1l/Smpd3/Atp7a	5
Cluster3	GO:0006914	autophagy	6/67	383/23174	0.000836492	0.00645978	0.0028995	Synpo2/Lep/Kdr/Nod2/Atm/Lrrk2	6
Cluster3	GO:0010721	negative regulation of cell development	6/67	385/23174	0.000859352	0.00657836	0.00295273	Pak1/Ephb2/Ptprg/Trpv1/Epha4/Lrrk2	6
Cluster3	GO:0002831	regulation of response to biotic stimulus	4/67	147/23174	0.000873627	0.00662973	0.00297578	Ccl5/Cyba/Nod2/Dhx9	4
Cluster3	GO:0030032	lamellipodium assembly	3/67	65/23174	0.000887587	0.00672112	0.00301681	Vav3/Kit/Atp7a	3
Cluster3	GO:0044770	cell cycle phase transition	6/67	393/23174	0.000955662	0.00717057	0.00321854	Camk2a/Atm/Hyal1/Atad5/Cdt1/Esrrb	6
Cluster3	GO:0006801	superoxide metabolic process	3/67	67/23174	0.000969438	0.00717057	0.00321854	Cyba/Gstp1/Atp7a	3
Cluster3	GO:0006457	protein folding	4/67	152/23174	0.000989316	0.0073022	0.00327762	Hspa1l/Cryab/Hspa1b/Hspa1a	4
Cluster3	GO:1990868	response to chemokine	3/67	70/23174	0.00110093	0.00791325	0.0035519	Ccl5/Ccl8/Ripor2	3
Cluster3	GO:1990869	cellular response to chemokine	3/67	70/23174	0.00110093	0.00791325	0.0035519	Ccl5/Ccl8/Ripor2	3
Cluster3	GO:0071466	cellular response to xenobiotic stimulus	4/67	157/23174	0.00111539	0.00796448	0.00357489	Gstp1/Cyp26b1/Ahr/Ryr2	4
Cluster3	GO:0045165	cell fate commitment	5/67	275/23174	0.00120263	0.0084723	0.00380283	Wnt4/Prox1/Cdon/Kdr/Cyp26b1	5
Cluster3	GO:0050803	regulation of synapse structure or activity	5/67	275/23174	0.00120263	0.0084723	0.00380283	Musk/Ephb2/Epha4/Crkl/Lrrk2	5
Cluster3	GO:0051145	smooth muscle cell differentiation	3/67	73/23174	0.00124319	0.00856309	0.00384358	Wnt4/Pitx2/Kit	3
Cluster3	GO:0048041	focal adhesion assembly	3/67	75/23174	0.00134416	0.0090802	0.00407569	Wnt4/Kdr/Macf1	3
Cluster3	GO:0060563	neuroepithelial cell differentiation	3/67	75/23174	0.00134416	0.0090802	0.00407569	Wnt4/Kcnma1/Ripor2	3
Cluster3	GO:0034620	cellular response to unfolded protein	3/67	76/23174	0.00139652	0.00930838	0.00417811	Hspa1l/Hspa1b/Hspa1a	3
Cluster3	GO:0043271	negative regulation of ion transport	4/67	168/23174	0.00143174	0.00950695	0.00426724	Ephb2/Lep/Ahr/Atp7a	4
Cluster3	GO:0097237	cellular response to toxic substance	4/67	169/23174	0.00146329	0.00958932	0.00430421	Kdr/Smpd3/Lrrk2/Atp7a	4
Cluster3	GO:0051881	regulation of mitochondrial membrane potential	3/67	79/23174	0.00156125	0.00995228	0.00446713	Kdr/Trpv1/Lrrk2	3
Cluster3	GO:0030203	glycosaminoglycan metabolic process	3/67	80/23174	0.00161875	0.0102074	0.00458165	Smpd3/Hyal1/Chst3	3
Cluster3	GO:0021700	developmental maturation	5/67	303/23174	0.00184187	0.0112181	0.00503531	Kcnma1/Calca/Lep/Kdr/Lrrk2	5
Cluster3	GO:0002088	lens development in camera-type eye	3/67	85/23174	0.0019261	0.0115434	0.00518133	Prox1/Cryab/Cdon	3
Cluster3	GO:0018105	peptidyl-serine phosphorylation	5/67	311/23174	0.00206319	0.0121982	0.00547524	Smtnl1/Camk2a/Pak1/Atm/Lrrk2	5
Cluster3	GO:0051668	localization within membrane	4/67	186/23174	0.0020766	0.0122362	0.00549228	Camk2a/Musk/Pak1/Crkl	4
Cluster3	GO:0016236	macroautophagy	4/67	193/23174	0.00237409	0.0131494	0.00590217	Synpo2/Kdr/Nod2/Lrrk2	4
Cluster3	GO:0042180	cellular ketone metabolic process	4/67	193/23174	0.00237409	0.0131494	0.00590217	Wnt4/Prox1/Kcnma1/Cpt1a	4
Cluster3	GO:0033555	multicellular organismal response to stress	3/67	98/23174	0.00288785	0.0153174	0.00687529	Calca/Als2/Trpv1	3
Cluster3	GO:0050878	regulation of body fluid levels	5/67	342/23174	0.00310751	0.0160484	0.00720341	Kcnma1/Cyba/Vkorc1/Ephb2/Cyp26b1	5
Cluster3	GO:0003300	cardiac muscle hypertrophy	3/67	101/23174	0.00314477	0.0161665	0.00725642	Pak1/Lep/Ryr2	3
Cluster3	GO:0043903	regulation of symbiosis, encompassing mutualism through parasitism	4/67	216/23174	0.00355673	0.0173675	0.0077955	Prox1/Ccl5/Nod2/Dhx9	4
Cluster3	GO:0003014	renal system process	3/67	107/23174	0.0036997	0.0177444	0.00796465	Kcnma1/Cyba/Trpv1	3
Cluster3	GO:1901617	organic hydroxy compound biosynthetic process	4/67	229/23174	0.00437663	0.0201901	0.00906241	Wnt4/Prox1/Lep/Atp7a	4
Cluster3	GO:0009410	response to xenobiotic stimulus	4/67	231/23174	0.00451315	0.0206838	0.00928403	Gstp1/Cyp26b1/Ahr/Ryr2	4
Cluster3	GO:0033002	muscle cell proliferation	4/67	234/23174	0.00472329	0.0213952	0.00960331	Ccl5/Pak1/Cyba/Smpd3	4
Cluster3	GO:0031929	TOR signaling	3/67	118/23174	0.00486434	0.0219131	0.0098358	Lep/Kdr/Atm	3
Cluster3	GO:0048565	digestive tract development	3/67	121/23174	0.00521608	0.0229743	0.0103121	Pitx2/Crkl/Kit	3
Cluster3	GO:0002526	acute inflammatory response	3/67	122/23174	0.00533664	0.0234465	0.010524	Ccl5/Gstp1/Trpv1	3
Cluster3	GO:0007568	aging	4/67	244/23174	0.00547118	0.023799	0.0106823	Lep/Atm/Lrrk2/Vash1	4
Cluster3	GO:0035966	response to topologically incorrect protein	3/67	127/23174	0.00596462	0.0253973	0.0113997	Hspa1l/Hspa1b/Hspa1a	3
Cluster3	GO:0055123	digestive system development	3/67	134/23174	0.00691532	0.0284233	0.0127579	Pitx2/Crkl/Kit	3
Cluster3	GO:0035270	endocrine system development	3/67	136/23174	0.00720251	0.0292975	0.0131503	Wnt4/Pitx2/Crkl	3
Cluster3	GO:0008037	cell recognition	4/67	267/23174	0.00748314	0.0302524	0.0135789	Hspa1l/Hspa1b/Ephb2/Epha4	4
Cluster3	GO:0071229	cellular response to acid chemical	4/67	271/23174	0.00787665	0.0312747	0.0140378	Kdr/Cyp26b1/Atm/Atp7a	4
Cluster3	GO:0019233	sensory perception of pain	3/67	143/23174	0.00826304	0.0316853	0.0142221	Calca/Trpv1/Kcna1	3
Cluster3	GO:0031647	regulation of protein stability	4/67	275/23174	0.00828356	0.0316853	0.0142221	Capn3/Cryab/Epha4/Lrrk2	4
Cluster3	GO:0031099	regeneration	3/67	145/23174	0.00858202	0.0316853	0.0142221	Capn3/Mustn1/Epha4	3
Cluster3	GO:0042133	neurotransmitter metabolic process	3/67	147/23174	0.00890816	0.0323984	0.0145422	Trpv1/Smpd3/Atp7a	3
Cluster3	GO:0015849	organic acid transport	4/67	302/23174	0.0113944	0.0372444	0.0167173	Casr/Pak1/Lep/Trpv1	4
Cluster3	GO:0072001	renal system development	4/67	302/23174	0.0113944	0.0372444	0.0167173	Wnt4/Ahr/Epha4/Lrrk2	4
Cluster3	GO:0019827	stem cell population maintenance	3/67	165/23174	0.012171	0.0389114	0.0174656	Prox1/Kit/Esrrb	3
Cluster3	GO:0097164	ammonium ion metabolic process	3/67	167/23174	0.0125705	0.0399929	0.017951	Cpt1a/Smpd3/Atp7a	3
Cluster3	GO:0098727	maintenance of cell number	3/67	169/23174	0.0129774	0.0411382	0.018465	Prox1/Kit/Esrrb	3
Cluster3	GO:0043062	extracellular structure organization	4/67	317/23174	0.0134093	0.042164	0.0189255	Atxn1l/Smpd3/Hyal1/Atp7a	4
Cluster3	GO:0006839	mitochondrial transport	3/67	177/23174	0.0146802	0.043298	0.0194345	Hspa1l/Camk2a/Lrrk2	3
Cluster3	GO:0001659	temperature homeostasis	3/67	179/23174	0.0151247	0.0443371	0.0199009	Ccl5/Lep/Trpv1	3
Cluster3	GO:0006109	regulation of carbohydrate metabolic process	3/67	183/23174	0.0160365	0.0464022	0.0208278	Lep/Smpd3/Esrrb	3
Cluster3	GO:0048771	tissue remodeling	3/67	192/23174	0.0181995	0.0490826	0.022031	Lep/Ahr/Atp7a	3
Cluster4	GO:0050879	multicellular organismal movement	5/57	57/23174	2.86e-07	2.67e-05	2.02e-05	Tnnc1/Myh7/Tnnc2/Tnni2/Actn3	5
Cluster4	GO:0050881	musculoskeletal movement	5/57	57/23174	2.86e-07	2.67e-05	2.02e-05	Tnnc1/Myh7/Tnnc2/Tnni2/Actn3	5
Cluster4	GO:0060047	heart contraction	6/57	209/23174	1.24e-05	0.000749138	0.000566111	Tnnc1/Myh7/Myl3/Tnni2/Fkbp1b/Myl1	6
Cluster4	GO:0014823	response to activity	3/57	35/23174	8.73e-05	0.00314062	0.00237331	Myh2/Myh4/Gpam	3
Cluster4	GO:0019882	antigen processing and presentation	4/57	109/23174	0.000150978	0.00443445	0.00335104	H2-DMb2/Psmb9/Psmb8/March1	4
Cluster4	GO:0006457	protein folding	4/57	152/23174	0.000536357	0.011487	0.00868051	Fkbp1b/H2-DMb2/Ptges3l/Hspb6	4
Cluster4	GO:0043271	negative regulation of ion transport	4/57	168/23174	0.000780427	0.0160456	0.0121254	Mrln/Fkbp1b/Prkg2/Abat	4
Cluster4	GO:0030048	actin filament-based movement	3/57	107/23174	0.00233634	0.0407077	0.0307621	Tnnc1/Myh7/Myh2	3
Cluster5	GO:0090407	organophosphate biosynthetic process	14/142	498/23174	2.43e-06	0.00162723	0.00143924	Nmrk2/Ckm/Ckmt2/Ip6k3/Eno3/Atp5e/Atp5k/Acly/Sh3yl1/Dpm1/Ppip5k2/Zbtb20/Fdps/Sgms2	14
Cluster5	GO:0080182	histone H3-K4 trimethylation	4/142	17/23174	3.02e-06	0.00162723	0.00143924	Tet3/Arid4a/Kmt2e/Hist1h1e	4
Cluster5	GO:0046486	glycerolipid metabolic process	9/142	322/23174	0.000171269	0.035838	0.0316976	Pla2g4e/Ip6k3/Serinc2/Apoc1/Smg1/Sh3yl1/Pla2g4b/Dpm1/Efr3b	9
Cluster6	GO:0050848	regulation of calcium-mediated signaling	8/125	101/23174	7.59e-08	5.41e-06	3.43e-06	Myoz2/Myoz1/Cd3e/Akap6/Pkd2/Ceacam1/L1cam/Akap5	8
Cluster6	GO:0060047	heart contraction	10/125	209/23174	2.07e-07	1.31e-05	8.3e-06	Csrp3/Cav3/Crhr2/Ttn/Bves/Bin1/Irx5/Akap6/Prkg1/Uty	10
Cluster6	GO:2000291	regulation of myoblast proliferation	4/125	16/23174	1.4e-06	6.54e-05	4.15e-05	Myod1/Ankrd2/Zfp609/Gata6	4
Cluster6	GO:0043271	negative regulation of ion transport	8/125	168/23174	3.7e-06	0.000151242	9.59e-05	Cav3/Actn2/Crhr2/Bin1/Prkg1/Pkd2/Pawr/Akap5	8
Cluster6	GO:0051450	myoblast proliferation	4/125	21/23174	4.5e-06	0.000179763	0.000113933	Myod1/Ankrd2/Zfp609/Gata6	4
Cluster6	GO:0003300	cardiac muscle hypertrophy	6/125	101/23174	1.82e-05	0.000576832	0.000365592	Csrp3/Cav3/Ttn/Akap6/Prkg1/Gata6	6
Cluster6	GO:0007548	sex differentiation	9/125	288/23174	2.71e-05	0.000742742	0.000470745	Amhr2/Smad9/Nipbl/Atrx/Dhh/Bmp5/Zfpm2/Bmpr1b/Aspm	9
Cluster6	GO:0010737	protein kinase A signaling	4/125	33/23174	2.92e-05	0.000794221	0.000503372	Ttn/Myom1/Akap6/Akap5	4
Cluster6	GO:0019827	stem cell population maintenance	7/125	165/23174	3.22e-05	0.000852955	0.000540597	Nipbl/Apc/Rif1/Bcl9/Tet1/Med12/Aspm	7
Cluster6	GO:0098727	maintenance of cell number	7/125	169/23174	3.75e-05	0.000970122	0.000614857	Nipbl/Apc/Rif1/Bcl9/Tet1/Med12/Aspm	7
Cluster6	GO:0009581	detection of external stimulus	6/125	126/23174	6.34e-05	0.00141321	0.000895685	Csrp3/Cav3/Ttn/Pkd2/Pawr/Itga2	6
Cluster6	GO:0001709	cell fate determination	4/125	43/23174	8.46e-05	0.00179872	0.00114002	Myod1/Lbx1/Ptch2/Gata6	4
Cluster6	GO:0008589	regulation of smoothened signaling pathway	5/125	87/23174	0.000109321	0.00215152	0.00136362	Cd3e/Zic1/Kif7/Ndst1/C2cd3	5
Cluster6	GO:0048736	appendage development	7/125	201/23174	0.000111837	0.00215152	0.00136362	Nipbl/Atrx/Plxna2/Itga6/Zbtb16/C2cd3/Bmpr1b	7
Cluster6	GO:0072698	protein localization to microtubule cytoskeleton	4/125	52/23174	0.000178752	0.00315698	0.00200087	Apc/C2cd3/Disc1/Kif20b	4
Cluster6	GO:0046716	muscle cell cellular homeostasis	3/125	21/23174	0.000189789	0.00328021	0.00207897	Cav3/Mtm1/Apc	3
Cluster6	GO:0072001	renal system development	8/125	302/23174	0.000238702	0.00393615	0.00249471	Smad9/Pkd2/Apc/Itga6/Zbtb16/Nphp3/Fat4/Angpt2	8
Cluster6	GO:0035282	segmentation	5/125	104/23174	0.00025295	0.00412896	0.00261691	Ttn/Myf6/Kdm6a/Plxna2/Med12	5
Cluster6	GO:0007164	establishment of tissue polarity	4/125	57/23174	0.00025545	0.00414881	0.00262949	Dvl3/Med12/Fat4/Alms1	4
Cluster6	GO:0045927	positive regulation of growth	8/125	308/23174	0.000272501	0.00435021	0.00275714	Myod1/Akap6/Nipbl/Mtm1/L1cam/Gata6/Zfpm2/Disc1	8
Cluster6	GO:0033002	muscle cell proliferation	7/125	234/23174	0.000284301	0.00446049	0.00282703	Myog/Prkg1/Apc/Kalrn/Gata6/Itga2/Zfpm2	7
Cluster6	GO:0030048	actin filament-based movement	5/125	107/23174	0.000288675	0.00450723	0.00285665	Cav3/Mylk2/Bin1/Akap6/Uty	5
Cluster6	GO:0048880	sensory system development	9/125	403/23174	0.000344872	0.00508963	0.00322577	Pfdn5/Irx5/Nipbl/Apc/Kmt2c/Shroom2/Hipk2/Bmpr1b/Alms1	9
Cluster6	GO:0043388	positive regulation of DNA binding	4/125	63/23174	0.000375731	0.00541175	0.00342993	Nme1/Nipbl/Itga2/Hipk2	4
Cluster6	GO:0021537	telencephalon development	7/125	248/23174	0.000403434	0.00566912	0.00359305	Usp9x/Plxna4/Cdk5r1/Robo1/Fat4/Aspm/Disc1	7
Cluster6	GO:0000768	syncytium formation by plasma membrane fusion	4/125	67/23174	0.000475518	0.00629866	0.00399205	Myod1/Myog/Cav3/Myf6	4
Cluster6	GO:0048565	digestive tract development	5/125	121/23174	0.000508405	0.00662567	0.00419931	Nipbl/Itga6/Gata6/Nphp3/Fat4	5
Cluster6	GO:0061008	hepaticobiliary system development	5/125	124/23174	0.000568472	0.00723347	0.00458453	Nipbl/Pkd2/Ceacam1/Gata6/Nphp3	5
Cluster6	GO:0055123	digestive system development	5/125	134/23174	0.000807675	0.00939864	0.0059568	Nipbl/Itga6/Gata6/Nphp3/Fat4	5
Cluster6	GO:0051647	nucleus localization	3/125	37/23174	0.00104114	0.0113682	0.00720507	Cav3/Bin1/4932438A13Rik	3
Cluster6	GO:0031099	regeneration	5/125	145/23174	0.00114992	0.0121456	0.00769778	Myod1/Fzd9/Myoz1/Myf6/Bcl9	5
Cluster6	GO:1902904	negative regulation of supramolecular fiber organization	5/125	146/23174	0.00118563	0.0124414	0.00788527	Cav3/Sptb/Stmn1/Apc/Shroom2	5
Cluster6	GO:0051098	regulation of binding	8/125	399/23174	0.0014714	0.0139989	0.00887243	Xirp1/Grem2/Stmn1/Nme1/Nipbl/Itga2/Hipk2/Disc1	8
Cluster6	GO:0045444	fat cell differentiation	6/125	238/23174	0.00187064	0.0167918	0.0106425	Nipbl/4932438A13Rik/Itga6/Zbtb16/Zfpm2/Alms1	6
Cluster6	GO:0032259	methylation	7/125	335/23174	0.00230635	0.020092	0.0127342	H19/Smyd1/Kmt2d/Atrx/Kmt2c/Rif1/Tet1	7
Cluster6	GO:0045778	positive regulation of ossification	4/125	103/23174	0.00236337	0.0205334	0.0130139	Fzd9/Nipbl/Zbtb16/Bmpr1b	4
Cluster6	GO:0008038	neuron recognition	3/125	50/23174	0.00249585	0.0210786	0.0133595	L1cam/Cdk5r1/Robo1	3
Cluster6	GO:0001974	blood vessel remodeling	3/125	51/23174	0.00264148	0.0216682	0.0137332	Rspo3/Ceacam1/Angpt2	3
Cluster6	GO:0008213	protein alkylation	5/125	176/23174	0.00268791	0.0218274	0.0138341	Kmt2d/Atrx/Kmt2c/Rif1/Tet1	5
Cluster6	GO:0070988	demethylation	3/125	53/23174	0.00294824	0.0231842	0.014694	Kdm6a/Usp9x/Tet1	3
Cluster6	GO:0050808	synapse organization	8/125	447/23174	0.00297212	0.0233153	0.0147771	Fzd9/L1cam/Kalrn/Adgrl2/Pclo/Cdk5r1/Sez6/Disc1	8
Cluster6	GO:0022411	cellular component disassembly	7/125	353/23174	0.00308357	0.023957	0.0151838	Actn2/Sptb/Stmn1/Apaf1/Apc/Shroom2/Akap5	7
Cluster6	GO:0051258	protein polymerization	6/125	270/23174	0.003497	0.0261627	0.0165818	Cav3/Sptb/Stmn1/Bin1/Rictor/Apc	6
Cluster6	GO:0050879	multicellular organismal movement	3/125	57/23174	0.00362535	0.0267087	0.0169278	Cav3/Mylk2/Hipk2	3
Cluster6	GO:0050881	musculoskeletal movement	3/125	57/23174	0.00362535	0.0267087	0.0169278	Cav3/Mylk2/Hipk2	3
Cluster6	GO:0045165	cell fate commitment	6/125	275/23174	0.00382424	0.0275277	0.0174469	Myod1/Lbx1/Ptch2/Dhh/Apc/Gata6	6
Cluster6	GO:0031929	TOR signaling	4/125	118/23174	0.00385616	0.0276958	0.0175534	Ccdc88a/Rictor/Mtm1/Disc1	4
Cluster6	GO:0048771	tissue remodeling	5/125	192/23174	0.00389873	0.0279394	0.0177078	Thbs4/Rspo3/Trf/Ceacam1/Angpt2	5
Cluster6	GO:0051783	regulation of nuclear division	5/125	194/23174	0.00407357	0.0289358	0.0183393	Nipbl/Atrx/Apc/Chmp4c/Kif20b	5
Cluster6	GO:0090130	tissue migration	6/125	284/23174	0.00446986	0.0306071	0.0193986	Amot/Ceacam1/Itga2/Robo1/Angpt2/Egr3	6
Cluster6	GO:0032623	interleukin-2 production	3/125	66/23174	0.00547406	0.0351035	0.0222484	Cd3e/Pawr/Ceacam1	3
Cluster6	GO:1904888	cranial skeletal system development	3/125	68/23174	0.00594861	0.0369729	0.0234332	Nipbl/Ndst1/Med12	3
Cluster6	GO:0007163	establishment or maintenance of cell polarity	5/125	219/23174	0.00675724	0.0402851	0.0255324	Amot/Rictor/Apc/Nphp3/Kif20b	5
Cluster6	GO:0019233	sensory perception of pain	4/125	143/23174	0.00757381	0.0437899	0.0277538	Crhr2/Pawr/Zfhx2/Itga2	4
Cluster6	GO:0050684	regulation of mRNA processing	4/125	143/23174	0.00757381	0.0437899	0.0277538	Myod1/Srpk3/Rbm24/Rbfox1	4
Cluster6	GO:0042446	hormone biosynthetic process	3/125	75/23174	0.00779958	0.0445375	0.0282276	Prkg1/Bmp5/Bmpr1b	3
Cluster6	GO:0048863	stem cell differentiation	5/125	227/23174	0.00782873	0.0446251	0.0282831	Etv4/Shc4/Rbm24/Nrtn/Gata6	5

## Sheet: SubDEGsGO_LIV
Cluster	ID	Description	GeneRatio	BgRatio	pvalue	p.adjust	qvalue	geneID	Count
Cluster1	GO:0050879	multicellular organismal movement	3/42	57/23174	0.000151299	0.0117339	0.00861268	Casq1/Tnnt1/Tnnc1	3
Cluster1	GO:0050881	musculoskeletal movement	3/42	57/23174	0.000151299	0.0117339	0.00861268	Casq1/Tnnt1/Tnnc1	3
Cluster1	GO:0050830	defense response to Gram-positive bacterium	3/42	128/23174	0.00161445	0.0497789	0.0365376	Gbp11/Gbp2/Dmbt1	3
Cluster2	GO:0009611	response to wounding	14/94	495/23174	1.25e-08	4.38e-06	2.65e-06	Trim72/Itgb3/Fbln1/Cd9/Ager/Jun/Pdgfa/Serpine2/Fga/Lyst/Egfr/Celsr1/Tlr4/Klf4	14
Cluster2	GO:0050900	leukocyte migration	12/94	340/23174	1.33e-08	4.38e-06	2.65e-06	Itgb3/Vcam1/Vegfd/Cd9/Ager/Lyst/Cyp7b1/Ccl6/Spns2/Smpd3/Cxcl11/Prtn3	12
Cluster2	GO:0042060	wound healing	12/94	360/23174	2.51e-08	6.74e-06	4.08e-06	Trim72/Itgb3/Fbln1/Cd9/Ager/Pdgfa/Serpine2/Fga/Lyst/Egfr/Celsr1/Tlr4	12
Cluster2	GO:0000082	G1/S transition of mitotic cell cycle	9/94	171/23174	3.26e-08	8.05e-06	4.87e-06	Fam107a/Plk3/Fbxo31/Camk2b/Pole/Tert/Egfr/Sox4/Klf4	9
Cluster2	GO:0070372	regulation of ERK1 and ERK2 cascade	11/94	306/23174	4.64e-08	9.98e-06	6.04e-06	Itgb3/Fbln1/Ager/Jun/Pdgfa/Fga/Egfr/Ccl6/Cd4/Tlr4/Klf4	11
Cluster2	GO:0050817	coagulation	8/94	159/23174	2.78e-07	3.19e-05	1.93e-05	Itgb3/Fbln1/Cd9/Pdgfa/Serpine2/Fga/Lyst/Tlr4	8
Cluster2	GO:0042222	interleukin-1 biosynthetic process	3/94	7/23174	2.24e-06	0.000174084	0.00010534	Egr1/Ager/Tlr4	3
Cluster2	GO:0032963	collagen metabolic process	6/94	109/23174	5.48e-06	0.00035881	0.00021712	Mmp11/Ager/Id1/Ctss/Smpd3/Prtn3	6
Cluster2	GO:0030224	monocyte differentiation	4/94	29/23174	5.58e-06	0.00035881	0.00021712	Myc/Jun/Cd4/Fasn	4
Cluster2	GO:0050878	regulation of body fluid levels	9/94	342/23174	1.06e-05	0.000558368	0.000337875	Itgb3/Fbln1/Cd9/Pdgfa/Serpine2/Fga/Lyst/Tlr4/Atp2b2	9
Cluster2	GO:0042303	molting cycle	6/94	124/23174	1.15e-05	0.000577707	0.000349578	Ptch2/Pdgfa/Tert/Egfr/Celsr1/Lgr5	6
Cluster2	GO:0042633	hair cycle	6/94	124/23174	1.15e-05	0.000577707	0.000349578	Ptch2/Pdgfa/Tert/Egfr/Celsr1/Lgr5	6
Cluster2	GO:0009581	detection of external stimulus	6/94	126/23174	1.26e-05	0.000612295	0.000370507	Myc/Serpine2/Tlr4/Gnat2/Atp2b2/Gngt1	6
Cluster2	GO:0051101	regulation of DNA binding	6/94	129/23174	1.44e-05	0.000657202	0.000397681	Myc/Ager/Jun/Id1/Tlr4/Klf4	6
Cluster2	GO:0001505	regulation of neurotransmitter levels	9/94	372/23174	2.06e-05	0.000811559	0.000491084	Atp1a2/Tomt/Comt/Smpd3/Celsr1/Tlr4/Klf4/Chrna4/Atp2b2	9
Cluster2	GO:0055088	lipid homeostasis	6/94	141/23174	2.39e-05	0.000907385	0.000549069	Cyp39a1/Lyst/Lipg/Gpam/Cyp7b1/Acaca	6
Cluster2	GO:0042133	neurotransmitter metabolic process	6/94	147/23174	3.03e-05	0.00108491	0.000656491	Tomt/Comt/Smpd3/Tlr4/Klf4/Atp2b2	6
Cluster2	GO:0051098	regulation of binding	9/94	399/23174	3.56e-05	0.00118287	0.000715771	Myc/Grem2/Ager/Jun/Tert/Id1/Bdnf/Tlr4/Klf4	9
Cluster2	GO:0051606	detection of stimulus	7/94	227/23174	3.92e-05	0.0012745	0.000771216	Myc/Serpine2/Sox4/Tlr4/Gnat2/Atp2b2/Gngt1	7
Cluster2	GO:0043062	extracellular structure organization	8/94	317/23174	4.51e-05	0.00143337	0.000867347	Mmp11/Itgb3/Fbln1/Col27a1/Serac1/Lipg/Ctss/Smpd3	8
Cluster2	GO:0008544	epidermis development	8/94	323/23174	5.14e-05	0.001552	0.000939132	Tomt/Ptch2/Pdgfa/Egfr/Celsr1/Lgr5/Klf4/Atp2b2	8
Cluster2	GO:0045444	fat cell differentiation	7/94	238/23174	5.29e-05	0.00158066	0.000956476	Lpin1/Mmp11/Osbpl8/Arl6/Nucb2/Klf4/Steap4	7
Cluster2	GO:2000379	positive regulation of reactive oxygen species metabolic process	5/94	108/23174	7.91e-05	0.0021664	0.00131091	Ager/Egfr/Smpd3/Tlr4/Klf4	5
Cluster2	GO:0001655	urogenital system development	8/94	346/23174	8.31e-05	0.00225571	0.00136496	Myc/Egr1/Itgb3/Pdgfa/Cyp7b1/Sox4/Bdnf/Lgr5	8
Cluster2	GO:0010876	lipid localization	8/94	366/23174	0.000122496	0.00291097	0.00176147	Itgb3/Abcc4/Osbpl8/Ikbke/Serac1/Lipg/Spns2/Nucb2	8
Cluster2	GO:0030198	extracellular matrix organization	7/94	273/23174	0.000124633	0.00292689	0.0017711	Mmp11/Itgb3/Fbln1/Col27a1/Serac1/Ctss/Smpd3	7
Cluster2	GO:0031639	plasminogen activation	3/94	25/23174	0.00013933	0.00309983	0.00187574	Clec3b/Serpine2/Fga	3
Cluster2	GO:0006637	acyl-CoA metabolic process	4/94	81/23174	0.000332613	0.00611306	0.00369908	Gpam/Acot11/Acaca/Fasn	4
Cluster2	GO:0071897	DNA biosynthetic process	5/94	165/23174	0.00056727	0.00846894	0.00512465	Myc/Pole/Tert/Smpd3/Klf4	5
Cluster2	GO:0001774	microglial cell activation	3/94	41/23174	0.000616135	0.008981	0.00543451	Ager/Jun/Tlr4	3
Cluster2	GO:0048732	gland development	8/94	467/23174	0.000627515	0.00910205	0.00550776	Pck1/Jun/Pdgfa/Serpine2/Cyp7b1/Egfr/Fasn/Atp2b2	8
Cluster2	GO:1901615	organic hydroxy compound metabolic process	8/94	471/23174	0.000663382	0.0093921	0.00568327	Tomt/Pck1/Cyp39a1/Cln6/Comt/Cyp7b1/Sqle/Atp2b2	8
Cluster2	GO:0072521	purine-containing compound metabolic process	8/94	484/23174	0.000791564	0.0103639	0.00627131	Myc/Atp1a2/Gpam/Acot11/Acaca/Fasn/Bdnf/Atp2b2	8
Cluster2	GO:0006790	sulfur compound metabolic process	6/94	270/23174	0.00081798	0.0106626	0.00645205	Comt/Gpam/Acot11/Acaca/Ptges/Fasn	6
Cluster2	GO:0043473	pigmentation	4/94	105/23174	0.000887456	0.0112703	0.0068198	Myc/Lyst/Recql4/Spns2	4
Cluster2	GO:0035690	cellular response to drug	7/94	379/23174	0.000895193	0.0113065	0.0068417	Myc/Egr1/Pck1/Rnf149/Smpd3/Chrna4/Lcn2	7
Cluster2	GO:0038061	NIK/NF-kappaB signaling	4/94	107/23174	0.000952189	0.0115472	0.00698737	Ager/Egfr/Smpd3/Tlr4	4
Cluster2	GO:0032970	regulation of actin filament-based process	7/94	390/23174	0.00105678	0.0123598	0.00747906	Fam107a/Synpo2/Atp1a2/Itgb3/Dbn1/Id1/Celsr1	7
Cluster2	GO:0060078	regulation of postsynaptic membrane potential	4/94	112/23174	0.00112845	0.0130945	0.00792363	Dbn1/Atxn1/Bdnf/Chrna4	4
Cluster2	GO:0072593	reactive oxygen species metabolic process	6/94	288/23174	0.00114081	0.0131862	0.00797912	Ager/Sh3pxd2a/Egfr/Smpd3/Tlr4/Klf4	6
Cluster2	GO:0048511	rhythmic process	6/94	289/23174	0.00116125	0.0133183	0.00805908	Egr1/Id1/Nr0b2/Cyp7b1/Egfr/Bdnf	6
Cluster2	GO:0061614	pri-miRNA transcription by RNA polymerase II	3/94	52/23174	0.00123686	0.0135031	0.0081709	Jun/Tert/Klf4	3
Cluster2	GO:0006979	response to oxidative stress	7/94	401/23174	0.00124052	0.0135031	0.0081709	Plk3/Jun/Egfr/Smpd3/Tlr4/Chrna4/Lcn2	7
Cluster2	GO:0008202	steroid metabolic process	6/94	293/23174	0.00124581	0.0135031	0.0081709	Egr1/Cyp39a1/Cln6/Comt/Cyp7b1/Sqle	6
Cluster2	GO:0048880	sensory system development	7/94	403/23174	0.00127647	0.0137849	0.00834142	Jun/Egfr/Arl6/Bdnf/Gnat2/Klf4/Gngt1	7
Cluster2	GO:0051604	protein maturation	6/94	301/23174	0.00142903	0.0144436	0.00874002	Myc/Clec3b/Serpine2/Fga/Sox4/Ctss	6
Cluster2	GO:1904018	positive regulation of vasculature development	5/94	204/23174	0.00146532	0.0145499	0.00880433	Egr1/Itgb3/Vegfd/Tert/Klf4	5
Cluster2	GO:1901616	organic hydroxy compound catabolic process	3/94	56/23174	0.00153334	0.0150736	0.00912122	Tomt/Cyp39a1/Comt	3
Cluster2	GO:0042107	cytokine metabolic process	4/94	122/23174	0.00154751	0.0151625	0.00917501	Egr1/Ager/Tlr4/Klf4	4
Cluster2	GO:0007586	digestion	4/94	123/23174	0.00159461	0.0154325	0.0093384	Cyp39a1/Cyp7b1/Tymp/Tlr4	4
Cluster2	GO:0048839	inner ear development	5/94	208/23174	0.00159593	0.0154325	0.0093384	Tomt/Celsr1/Bdnf/Lgr5/Atp2b2	5
Cluster2	GO:0072577	endothelial cell apoptotic process	3/94	57/23174	0.0016138	0.0155545	0.00941223	Ager/Fga/Tert	3
Cluster2	GO:0007623	circadian rhythm	5/94	209/23174	0.00162988	0.0156585	0.00947512	Egr1/Id1/Nr0b2/Cyp7b1/Bdnf	5
Cluster2	GO:0010565	regulation of cellular ketone metabolic process	4/94	125/23174	0.0016918	0.0159428	0.00964719	Egr1/Comt/Ugt1a1/Nucb2	4
Cluster2	GO:0006816	calcium ion transport	7/94	425/23174	0.00172831	0.0161838	0.00979299	Atp1a2/Cacnb1/Itgb3/Camk2b/Cd4/Chrna4/Atp2b2	7
Cluster2	GO:0048545	response to steroid hormone	5/94	216/23174	0.00188259	0.0171931	0.0104038	Fam107a/Atp1a2/Pck1/Cyp7b1/Bdnf	5
Cluster2	GO:0001936	regulation of endothelial cell proliferation	4/94	129/23174	0.0018984	0.0172842	0.0104589	Itgb3/Vegfd/Ager/Jun	4
Cluster2	GO:0051235	maintenance of location	6/94	320/23174	0.00194648	0.0175919	0.010645	Itgb3/Dbn1/Osbpl8/Ikbke/Cd4/Lcn2	6
Cluster2	GO:0030324	lung development	5/94	219/23174	0.00199924	0.0178723	0.0108148	Pdgfa/Id1/Smpd3/Celsr1/Atxn1	5
Cluster2	GO:0048008	platelet-derived growth factor receptor signaling pathway	3/94	62/23174	0.00205566	0.0182117	0.0110201	Itgb3/Pdgfa/Smpd3	3
Cluster2	GO:0002793	positive regulation of peptide secretion	6/94	329/23174	0.00223616	0.0192349	0.0116392	Ager/Fga/Nr0b2/Egfr/Sox4/Tlr4	6
Cluster2	GO:0031589	cell-substrate adhesion	6/94	337/23174	0.00251999	0.0208286	0.0126036	Fam107a/Itgb3/Vcam1/Fbln1/Dbn1/Fga	6
Cluster2	GO:0019915	lipid storage	3/94	68/23174	0.0026767	0.0213487	0.0129183	Itgb3/Osbpl8/Ikbke	3
Cluster2	GO:0009636	response to toxic substance	6/94	343/23174	0.00275005	0.0215117	0.013017	Egr1/Atp1a2/Smpd3/Tlr4/Chrna4/Lcn2	6
Cluster2	GO:0007224	smoothened signaling pathway	4/94	143/23174	0.00275876	0.0215117	0.013017	Wnt9a/Ptch2/Serpine2/Arl6	4
Cluster2	GO:0019233	sensory perception of pain	4/94	143/23174	0.00275876	0.0215117	0.013017	Comt/Ctss/Tlr4/Chrna4	4
Cluster2	GO:0010001	glial cell differentiation	5/94	236/23174	0.00276257	0.0215117	0.013017	Ager/Serpine2/Egfr/Sox4/Tlr4	5
Cluster2	GO:0031099	regeneration	4/94	145/23174	0.00290023	0.0223195	0.0135058	Cd9/Jun/Bdnf/Klf4	4
Cluster2	GO:0008643	carbohydrate transport	4/94	147/23174	0.00304659	0.0228803	0.0138452	Myc/Osbpl8/Tert/Smpd3	4
Cluster2	GO:0044403	symbiont process	6/94	355/23174	0.00325712	0.0237552	0.0143746	Myc/Itgb3/Vcam1/Fbln1/Jun/Cd4	6
Cluster2	GO:0060541	respiratory system development	5/94	251/23174	0.00359474	0.025508	0.0154352	Pdgfa/Id1/Smpd3/Celsr1/Atxn1	5
Cluster2	GO:0051302	regulation of cell division	4/94	156/23174	0.0037679	0.0262953	0.0159116	Myc/Plk3/Vegfd/Pdgfa	4
Cluster2	GO:0097746	regulation of blood vessel diameter	4/94	160/23174	0.00412271	0.0278518	0.0168535	Atp1a2/Fga/Egfr/Smpd3	4
Cluster2	GO:0021675	nerve development	3/94	80/23174	0.00423733	0.0282524	0.0170959	Vcam1/Serpine2/Bdnf	3
Cluster2	GO:0097164	ammonium ion metabolic process	4/94	167/23174	0.00479684	0.0309909	0.018753	Tomt/Comt/Smpd3/Atp2b2	4
Cluster2	GO:0010038	response to metal ion	5/94	269/23174	0.00481483	0.0310394	0.0187823	Camk2b/Jun/Fga/Egfr/Smpd3	5
Cluster2	GO:2001057	reactive nitrogen species metabolic process	3/94	84/23174	0.00485731	0.0311099	0.018825	Smpd3/Tlr4/Klf4	3
Cluster2	GO:0031647	regulation of protein stability	5/94	275/23174	0.00527996	0.0324785	0.0196531	Fam107a/Tert/Id1/Sox4/Rnf149	5
Cluster2	GO:0008589	regulation of smoothened signaling pathway	3/94	87/23174	0.00535638	0.0324785	0.0196531	Wnt9a/Serpine2/Arl6	3
Cluster2	GO:0001656	metanephros development	3/94	89/23174	0.0057056	0.0338334	0.020473	Myc/Egr1/Pdgfa	3
Cluster2	GO:0043588	skin development	5/94	287/23174	0.0063043	0.0362222	0.0219185	Ptch2/Pdgfa/Egfr/Celsr1/Lgr5	5
Cluster2	GO:0009416	response to light stimulus	5/94	289/23174	0.00648768	0.0372036	0.0225123	Atp1a2/Egfr/Atxn1/Gnat2/Gngt1	5
Cluster2	GO:0051668	localization within membrane	4/94	186/23174	0.00699089	0.0392221	0.0237337	Grasp/Itgb3/Dbn1/Arl6	4
Cluster2	GO:1905475	regulation of protein localization to membrane	4/94	186/23174	0.00699089	0.0392221	0.0237337	Grasp/Dbn1/Camk2b/Egfr	4
Cluster2	GO:0048771	tissue remodeling	4/94	192/23174	0.00780144	0.042749	0.025868	Itgb3/Ager/Egfr/Ctss	4
Cluster2	GO:0046677	response to antibiotic	5/94	305/23174	0.00809185	0.0437729	0.0264875	Egr1/Id1/Smpd3/Tlr4/Lcn2	5
Cluster2	GO:0008306	associative learning	3/94	105/23174	0.00899078	0.0470031	0.0284421	Atp1a2/Btg2/Atxn1	3
Cluster2	GO:0042391	regulation of membrane potential	6/94	440/23174	0.00906435	0.0473041	0.0286243	Myc/Dbn1/Jun/Atxn1/Bdnf/Chrna4	6
Cluster4	GO:0009812	flavonoid metabolic process	3/62	11/23174	2.96e-06	0.000887004	0.000648799	Ugt1a6b/Ugt1a9/Ugt1a5	3
Cluster4	GO:0052695	cellular glucuronidation	3/62	13/23174	5.12e-06	0.000972803	0.000711557	Ugt1a6b/Ugt1a9/Ugt1a5	3
Cluster4	GO:0006805	xenobiotic metabolic process	4/62	112/23174	0.000232385	0.0149058	0.0109029	Cyp46a1/Ugt1a6b/Ugt1a9/Ugt1a5	4
Cluster4	GO:0072521	purine-containing compound metabolic process	7/62	484/23174	0.000302768	0.0181257	0.0132581	Ak1/Mthfd1l/Cox7a1/Eno3/Gale/Pde9a/Acpp	7
Cluster5	GO:0045814	negative regulation of gene expression, epigenetic	6/60	90/23174	1.23e-07	2.97e-05	2.11e-05	H2afy2/Pcgf1/Dnmt3b/Phf8/Hells/Hist1h1d	6
Cluster5	GO:0016569	covalent chromatin modification	8/60	443/23174	1.79e-05	0.00128007	0.000908666	Map3k12/Pax5/Pcgf1/Dnmt3b/Phf8/Hells/Jdp2/Hist1h1d	8
Cluster5	GO:0033044	regulation of chromosome organization	7/60	354/23174	3.52e-05	0.00203578	0.0014451	Mapk15/Pax5/Dnmt3b/Phf8/Hecw2/Jdp2/Hist1h1d	7
Cluster5	GO:0040029	regulation of gene expression, epigenetic	6/60	282/23174	8.88e-05	0.00448929	0.00318674	H2afy2/Pcgf1/Dnmt3b/Phf8/Hells/Hist1h1d	6
Cluster5	GO:0045444	fat cell differentiation	5/60	238/23174	0.000377707	0.0120568	0.00855857	Zbtb16/Trib3/Plac8/Zbtb7c/Jdp2	5
Cluster5	GO:0045598	regulation of fat cell differentiation	4/60	135/23174	0.00041715	0.0126501	0.0089797	Zbtb16/Trib3/Zbtb7c/Jdp2	4
Cluster5	GO:0043414	macromolecule methylation	5/60	286/23174	0.000867304	0.0212121	0.0150575	Pax5/Dnmt3b/Mettl15/Hells/Hist1h1d	5
Cluster5	GO:0070372	regulation of ERK1 and ERK2 cascade	5/60	306/23174	0.00117185	0.0258447	0.0183459	Fgfbp3/Map3k12/Dusp1/Pdgfc/Atf3	5
Cluster5	GO:0032259	methylation	5/60	335/23174	0.00174576	0.0346029	0.024563	Pax5/Dnmt3b/Mettl15/Hells/Hist1h1d	5

## Sheet: SubDEGsGO_psWAT
Cluster	ID	Description	GeneRatio	BgRatio	pvalue	p.adjust	qvalue	geneID	Count
Cluster1	GO:0106106	cold-induced thermogenesis	9/186	142/23174	2.27e-06	0.000355436	0.000274744	Il18r1/Nova1/Elovl6/Fabp4/Scd1/G0s2/Cidea/Elovl3/Ucp1	9
Cluster1	GO:1990845	adaptive thermogenesis	9/186	155/23174	4.68e-06	0.0004985	0.000385329	Il18r1/Nova1/Elovl6/Fabp4/Scd1/G0s2/Cidea/Elovl3/Ucp1	9
Cluster1	GO:0030258	lipid modification	10/186	217/23174	1.07e-05	0.000812177	0.000627794	Soat2/Inpp5j/Plppr4/Eci3/Acaa1b/Fabp3/Scd1/Dgkb/Plin5/Slc27a2	10
Cluster1	GO:0001659	temperature homeostasis	9/186	179/23174	1.5e-05	0.000849592	0.000656715	Il18r1/Nova1/Elovl6/Fabp4/Scd1/G0s2/Cidea/Elovl3/Ucp1	9
Cluster1	GO:0042436	indole-containing compound catabolic process	3/186	7/23174	1.74e-05	0.000849592	0.000656715	Kmo/Afmid/Kynu	3
Cluster1	GO:0042537	benzene-containing compound metabolic process	4/186	22/23174	2.62e-05	0.00123102	0.000951554	Kmo/Afmid/Kynu/Acaa1b	4
Cluster1	GO:0070189	kynurenine metabolic process	3/186	9/23174	4.12e-05	0.00172712	0.00133503	Kmo/Afmid/Kynu	3
Cluster1	GO:0016446	somatic hypermutation of immunoglobulin genes	3/186	14/23174	0.000173511	0.00501641	0.00387757	Aicda/Nuggc/Exo1	3
Cluster1	GO:0070269	pyroptosis	3/186	20/23174	0.000524478	0.0107886	0.00833934	Nlrp1b/Nlrc4/Aim2	3
Cluster1	GO:0042430	indole-containing compound metabolic process	3/186	25/23174	0.0010274	0.0165547	0.0127964	Kmo/Afmid/Kynu	3
Cluster1	GO:1901222	regulation of NIK/NF-kappaB signaling	5/186	101/23174	0.00134195	0.0203025	0.0156933	Mmp8/Havcr2/Tlr1/Tnfsf14/Il18r1	5
Cluster1	GO:0071466	cellular response to xenobiotic stimulus	6/186	157/23174	0.00171232	0.0247864	0.0191593	Ahrr/Gsta4/Pck1/Acaa1b/Cyp46a1/Mettl21c	6
Cluster1	GO:0038061	NIK/NF-kappaB signaling	5/186	107/23174	0.00173296	0.0249313	0.0192713	Mmp8/Havcr2/Tlr1/Tnfsf14/Il18r1	5
Cluster1	GO:0071827	plasma lipoprotein particle organization	3/186	33/23174	0.0023251	0.0304601	0.0235449	Soat2/Pla2g2e/Lpl	3
Cluster1	GO:0032609	interferon-gamma production	5/186	122/23174	0.00306916	0.038172	0.0295061	Il21/Slamf1/Havcr2/Il33/Il18r1	5
Cluster1	GO:0001906	cell killing	6/186	178/23174	0.00320587	0.0390957	0.0302201	Il21/Cd5l/Havcr2/Serpinb9b/Fcer2a/Dnase1l3	6
Cluster1	GO:0071825	protein-lipid complex subunit organization	3/186	37/23174	0.00323436	0.0390957	0.0302201	Soat2/Pla2g2e/Lpl	3
Cluster1	GO:0051092	positive regulation of NF-kappaB transcription factor activity	5/186	128/23174	0.00376967	0.0435462	0.0336602	Tnfrsf8/Nlrc4/Aim2/Il18r1/Cth	5
Cluster1	GO:0032459	regulation of protein oligomerization	3/186	41/23174	0.00433452	0.0470576	0.0363745	Aim2/Trabd2b/Alb	3
Cluster1	GO:0016051	carbohydrate biosynthetic process	6/186	191/23174	0.00452126	0.0488588	0.0377667	Pcx/B3galt2/Prkag3/Pck1/Gys2/Ppp1r3b	6
Cluster1	GO:0042180	cellular ketone metabolic process	6/186	193/23174	0.00475435	0.0493317	0.0381323	Kmo/Afmid/Kynu/Cyp46a1/Fabp3/Plin5	6
Cluster2	GO:0042107	cytokine metabolic process	11/205	122/23174	1.18e-08	5.26e-07	2.84e-07	Tlr9/Cd28/Il1a/Foxp3/Bcl3/Icosl/Rel/Cd3e/Syk/Ptprc/S100b	11
Cluster2	GO:0048017	inositol lipid-mediated signaling	11/205	160/23174	1.95e-07	6.22e-06	3.36e-06	Cd28/Fgr/Sema4d/Ntrk1/Ptpn6/Gsn/Angpt1/Ntrk2/Agt/Lep/Erbb4	11
Cluster2	GO:0014065	phosphatidylinositol 3-kinase signaling	10/205	127/23174	2.01e-07	6.31e-06	3.41e-06	Cd28/Fgr/Sema4d/Ntrk1/Ptpn6/Angpt1/Ntrk2/Agt/Lep/Erbb4	10
Cluster2	GO:2000377	regulation of reactive oxygen species metabolic process	12/205	200/23174	2.38e-07	7.42e-06	4.01e-06	Fpr2/Foxm1/Icam1/Itgb2/Syk/Cd36/Bnip3/Mapt/Cav1/Agt/Snca/Lep	12
Cluster2	GO:0061900	glial cell activation	7/205	49/23174	2.4e-07	7.44e-06	4.02e-06	Tlr9/Fpr2/Atm/Lrrk2/Pparg/Agt/Snca	7
Cluster2	GO:0043112	receptor metabolic process	12/205	201/23174	2.51e-07	7.63e-06	4.12e-06	Cxcr2/Grem1/Trat1/Itgb2/Syk/Cd36/Angpt1/Adipoq/Cav1/Pparg/Ppara/Snca	12
Cluster2	GO:0048485	sympathetic nervous system development	5/205	23/23174	1.52e-06	3.56e-05	1.92e-05	Insm1/Ntrk1/Fzd3/Tfap2b/Ascl1	5
Cluster2	GO:0050817	coagulation	10/205	159/23174	1.6e-06	3.66e-05	1.98e-05	S100a9/Mmrn1/Ceacam1/Ptpn6/Plek/Syk/Cd36/Adtrp/Cav1/Dmtn	10
Cluster2	GO:0090130	tissue migration	13/205	284/23174	1.62e-06	3.69e-05	1.99e-05	Foxf1/Grem1/Ceacam1/Itga2/Itgb2/Fgf10/Prkd1/Rgcc/Angpt1/Adtrp/Pparg/Smoc2/Agt	13
Cluster2	GO:0001763	morphogenesis of a branching structure	12/205	240/23174	1.65e-06	3.73e-05	2.02e-05	Foxf1/Grem1/Bcl11a/Socs3/Celsr1/Lrrk2/Fgf10/Angpt1/Epha7/Agt/Foxa1/Pgr	12
Cluster2	GO:0007631	feeding behavior	9/205	125/23174	1.76e-06	3.94e-05	2.13e-05	Stra6/Adm2/Cd36/Dach1/Ntrk2/Tcf15/Agt/Lep/Grin2b	9
Cluster2	GO:0072593	reactive oxygen species metabolic process	13/205	288/23174	1.89e-06	4.14e-05	2.24e-05	Fpr2/Foxm1/Icam1/Itgb2/Syk/Lrrk2/Cd36/Bnip3/Mapt/Cav1/Agt/Snca/Lep	13
Cluster2	GO:0051092	positive regulation of NF-kappaB transcription factor activity	9/205	128/23174	2.14e-06	4.52e-05	2.44e-05	Tlr9/Tnfsf11/Grem1/Icam1/Ntrk1/Itgb2/Prkd1/Cd36/Cav1	9
Cluster2	GO:0055094	response to lipoprotein particle	5/205	25/23174	2.37e-06	4.92e-05	2.66e-05	Itgb2/Syk/Cd36/Adtrp/Pparg	5
Cluster2	GO:0031952	regulation of protein autophosphorylation	6/205	45/23174	2.72e-06	5.48e-05	2.96e-05	Grem1/Syk/Ptprc/Adipoq/Cav1/Epha7	6
Cluster2	GO:0007224	smoothened signaling pathway	9/205	143/23174	5.34e-06	9.57e-05	5.17e-05	Gpc2/Foxf1/Stil/Cd3e/Fgf10/Ptch2/Gpr37l1/Foxa1/Zic1	9
Cluster2	GO:0071404	cellular response to low-density lipoprotein particle stimulus	4/205	15/23174	7.52e-06	0.00012266	6.63e-05	Itgb2/Syk/Cd36/Pparg	4
Cluster2	GO:0048771	tissue remodeling	10/205	192/23174	8.62e-06	0.000135602	7.33e-05	Il1a/Tnfsf11/Grem1/Ceacam1/Syk/Fgf10/Cspg4/Cav1/Agt/Lep	10
Cluster2	GO:0060541	respiratory system development	11/205	251/23174	1.56e-05	0.000223768	0.000120906	Stra6/Foxf1/Edaradd/Celsr1/Fgf10/Thrb/Cebpa/Fgfrl1/Ascl1/Foxa1/Pgr	11
Cluster2	GO:0010743	regulation of macrophage derived foam cell differentiation	4/205	21/23174	3.16e-05	0.000400613	0.000216459	Cd36/Adipoq/Pparg/Ppara	4
Cluster2	GO:0010657	muscle cell apoptotic process	7/205	103/23174	3.7e-05	0.000463334	0.000250348	Cxcr2/Il12b/Bnip3/Cav1/Pparg/Agt/Erbb4	7
Cluster2	GO:0001909	leukocyte mediated cytotoxicity	8/205	141/23174	3.79e-05	0.000472065	0.000255066	Il12b/Gzmb/Ceacam1/Ptpn6/Ccl2/Il7r/Ptprc/Lep	8
Cluster2	GO:0019233	sensory perception of pain	8/205	143/23174	4.19e-05	0.000513674	0.000277548	Il12b/Il1a/Itga2/Ntrk1/Ccl2/Ndn/Mgll/Grin2b	8
Cluster2	GO:0050808	synapse organization	14/205	447/23174	4.79e-05	0.00057849	0.000312569	Sema4d/Ntrk1/Lrrk2/Efna5/Sez6/Mapt/Epha7/Ntrk2/Ptprd/Ephb2/Snca/Grin2b/Erbb4/Nefl	14
Cluster2	GO:0048483	autonomic nervous system development	5/205	48/23174	6.48e-05	0.000733196	0.00039616	Insm1/Ntrk1/Fzd3/Tfap2b/Ascl1	5
Cluster2	GO:0036342	post-anal tail morphogenesis	4/205	25/23174	6.5e-05	0.000733196	0.00039616	Med12/Fzd3/Tcf15/Sfrp5	4
Cluster2	GO:0010506	regulation of autophagy	10/205	247/23174	7.43e-05	0.000825345	0.00044595	Tlr9/Atm/Tmem150b/Lrrk2/Prkd1/Bnip3/Mapt/Mt3/Snca/Lep	10
Cluster2	GO:0090077	foam cell differentiation	4/205	26/23174	7.63e-05	0.00084204	0.00045497	Cd36/Adipoq/Pparg/Ppara	4
Cluster2	GO:0007188	adenylate cyclase-modulating G protein-coupled receptor signaling pathway	9/205	204/23174	8.89e-05	0.000943386	0.000509729	Fpr2/Adcy7/Adgre4/Adgrg3/Adm2/Cxcr3/Gnao1/Mc2r/Gpr37l1	9
Cluster2	GO:0032609	interferon-gamma production	7/205	122/23174	0.000108557	0.00111773	0.000603929	Tlr9/Il12b/Runx3/Foxp3/Bcl3/Flt3/Cd3e	7
Cluster2	GO:0042303	molting cycle	7/205	124/23174	0.000120196	0.00120014	0.000648461	Runx3/Tert/Edaradd/Celsr1/Fgf10/Fzd3/Ptch2	7
Cluster2	GO:0042633	hair cycle	7/205	124/23174	0.000120196	0.00120014	0.000648461	Runx3/Tert/Edaradd/Celsr1/Fgf10/Fzd3/Ptch2	7
Cluster2	GO:0008589	regulation of smoothened signaling pathway	6/205	87/23174	0.000123978	0.00122994	0.000664558	Cd3e/Fgf10/Chrd/Gpr37l1/Foxa1/Zic1	6
Cluster2	GO:0043062	extracellular structure organization	11/205	317/23174	0.000128881	0.001265	0.000683504	Foxf1/Grem1/Bcl3/Rgcc/Cd36/Dpt/Adtrp/Col4a6/Smoc2/Tcf15/Agt	11
Cluster2	GO:0007229	integrin-mediated signaling pathway	6/205	89/23174	0.000140596	0.00135977	0.000734709	Fgr/Itga2/Itgb2/Plek/Syk/Dmtn	6
Cluster2	GO:0030323	respiratory tube development	9/205	222/23174	0.000168473	0.00156645	0.000846381	Stra6/Foxf1/Celsr1/Fgf10/Thrb/Cebpa/Ascl1/Foxa1/Pgr	9
Cluster2	GO:0030198	extracellular matrix organization	10/205	273/23174	0.000168741	0.00156645	0.000846381	Foxf1/Grem1/Bcl3/Rgcc/Dpt/Adtrp/Col4a6/Smoc2/Tcf15/Agt	10
Cluster2	GO:0045165	cell fate commitment	10/205	275/23174	0.000178997	0.00162674	0.000878961	Foxp3/Fgf10/Pparg/Ptch2/Ascl1/Elf5/Myod1/Foxa1/Neurod1/Erbb4	10
Cluster2	GO:0050803	regulation of synapse structure or activity	10/205	275/23174	0.000178997	0.00162674	0.000878961	Sema4d/Ntrk1/Lrrk2/Efna5/Epha7/Ntrk2/Ptprd/Ephb2/Snca/Grin2b	10
Cluster2	GO:0038065	collagen-activated signaling pathway	3/205	13/23174	0.000182752	0.00163416	0.000882971	Itga2/Syk/Col4a6	3
Cluster2	GO:0071241	cellular response to inorganic substance	9/205	225/23174	0.000186255	0.00165907	0.000896428	Adcy7/Lrrk2/Gsn/Cebpa/Bnip3/Mt3/Pparg/Dmtn/Snca	9
Cluster2	GO:0001906	cell killing	8/205	178/23174	0.000193149	0.00171059	0.000924264	Il12b/Gzmb/Ceacam1/Ptpn6/Ccl2/Il7r/Ptprc/Lep	8
Cluster2	GO:0010737	protein kinase A signaling	4/205	33/23174	0.000199014	0.00174913	0.00094509	Lrrk2/Adipoq/Tcim/Grin2b	4
Cluster2	GO:0001659	temperature homeostasis	8/205	179/23174	0.000200675	0.00176038	0.000951166	Il1a/Tnfsf11/Syk/Cd36/Adipoq/Cav1/Fcor/Lep	8
Cluster2	GO:0032094	response to food	4/205	34/23174	0.000223996	0.00191766	0.00103615	Mt3/Pparg/Ppara/Lep	4
Cluster2	GO:1903429	regulation of cell maturation	4/205	34/23174	0.000223996	0.00191766	0.00103615	Kif14/Bcl11a/Lrrk2/Grb14	4
Cluster2	GO:0048755	branching morphogenesis of a nerve	3/205	14/23174	0.000231079	0.00194872	0.00105293	Bcl11a/Lrrk2/Epha7	3
Cluster2	GO:0033002	muscle cell proliferation	9/205	234/23174	0.000249233	0.00206859	0.0011177	Il12b/Tert/Itga2/Angpt1/Adipoq/Cav1/Pparg/Agt/Erbb4	9
Cluster2	GO:0045444	fat cell differentiation	9/205	238/23174	0.000282411	0.00229453	0.00123978	Fgf10/Lgals12/Cebpa/Bnip3/Adipoq/Pparg/Fcor/Tfap2b/Lep	9
Cluster2	GO:0050872	white fat cell differentiation	3/205	15/23174	0.000286969	0.00231933	0.00125318	Fgf10/Cebpa/Pparg	3
Cluster2	GO:0072073	kidney epithelium development	7/205	143/23174	0.000289857	0.00233045	0.00125919	Cxcr2/Grem1/Adipoq/Epha7/Agt/Tfap2b/Calb1	7
Cluster2	GO:0007292	female gamete generation	7/205	144/23174	0.000302418	0.00242301	0.0013092	Top2a/Atm/Aspm/Agt/Grb14/Lep/Pgr	7
Cluster2	GO:0061548	ganglion development	3/205	16/23174	0.000350894	0.00272179	0.00147063	Insm1/Fzd3/Ascl1	3
Cluster2	GO:0038061	NIK/NF-kappaB signaling	6/205	107/23174	0.000383396	0.00293937	0.0015882	Tlr9/Grem1/Adgrg3/Rel/Tcim/Agt	6
Cluster2	GO:0010869	regulation of receptor biosynthetic process	3/205	18/23174	0.000504676	0.00362636	0.00195939	Adipoq/Pparg/Ppara	3
Cluster2	GO:0030866	cortical actin cytoskeleton organization	4/205	42/23174	0.000511578	0.00363291	0.00196293	Nckap1l/Was/Plek/Epb41l1	4
Cluster2	GO:0032768	regulation of monooxygenase activity	4/205	42/23174	0.000511578	0.00363291	0.00196293	Tert/Cav1/Snca/Lep	4
Cluster2	GO:0030879	mammary gland development	7/205	163/23174	0.000636656	0.00431563	0.00233182	Tnfsf11/Foxf1/Fgf10/Cav1/Elf5/Erbb4/Pgr	7
Cluster2	GO:0051770	positive regulation of nitric-oxide synthase biosynthetic process	3/205	20/23174	0.00069593	0.00463586	0.00250484	Tlr9/Ccl2/Lrrk2	3
Cluster2	GO:0007586	digestion	6/205	123/23174	0.000802305	0.00514362	0.0027792	Tlr9/Adm2/Fgf10/Cd36/Lep/Neurod1	6
Cluster2	GO:0031579	membrane raft organization	3/205	21/23174	0.000806647	0.00514362	0.0027792	Ptprc/Gsn/Cav1	3
Cluster2	GO:2001057	reactive nitrogen species metabolic process	5/205	84/23174	0.000904094	0.00566345	0.00306007	Icam1/Itgb2/Cd36/Cav1/Agt	5
Cluster2	GO:0051341	regulation of oxidoreductase activity	5/205	85/23174	0.00095379	0.00585574	0.00316397	Tert/Lrrk2/Cav1/Snca/Lep	5
Cluster2	GO:0048863	stem cell differentiation	8/205	227/23174	0.000969655	0.00592952	0.00320383	Sema3d/Grem1/Sema4d/Ptprc/Dnmt3l/Ascl1/Foxa1/Erbb4	8
Cluster2	GO:0048880	sensory system development	11/205	403/23174	0.000973207	0.00594337	0.00321132	Stra6/Dscam/Fgf10/Thrb/Tspan12/Twist2/Ntrk2/Lctl/Ephb2/Neurod1/Calb1	11
Cluster2	GO:0009636	response to toxic substance	10/205	343/23174	0.00100599	0.00609529	0.0032934	Adcy7/Ntrk1/Lrrk2/Cd36/Bnip3/Mt3/Ppara/Gpr37l1/Grin2b/Nefl	10
Cluster2	GO:0008277	regulation of G protein-coupled receptor signaling pathway	6/205	130/23174	0.00107004	0.00639946	0.00345775	Fpr2/Rgs13/Plek/Lrrk2/Mgll/Snca	6
Cluster2	GO:0061614	pri-miRNA transcription by RNA polymerase II	4/205	52/23174	0.00115503	0.0066746	0.00360641	Tert/Spi1/Pparg/Ppara	4
Cluster2	GO:1901571	fatty acid derivative transport	4/205	52/23174	0.00115503	0.0066746	0.00360641	Il1a/Tnfsf11/Syk/Lep	4
Cluster2	GO:0035270	endocrine system development	6/205	136/23174	0.00134994	0.00746221	0.00403197	Stra6/Insm1/Fgf10/Thrb/Ascl1/Neurod1	6
Cluster2	GO:0051767	nitric-oxide synthase biosynthetic process	3/205	25/23174	0.00135911	0.00746221	0.00403197	Tlr9/Ccl2/Lrrk2	3
Cluster2	GO:0007164	establishment of tissue polarity	4/205	57/23174	0.00162836	0.00866274	0.00468064	Med12/Celsr1/Fzd3/Sfrp5	4
Cluster2	GO:0034330	cell junction organization	8/205	251/23174	0.00183354	0.00958799	0.00518057	Grem1/Ceacam1/Itga2/Efna5/Cav1/Pkp2/Dmtn/Agt	8
Cluster2	GO:0001505	regulation of neurotransmitter levels	10/205	372/23174	0.00183754	0.00958799	0.00518057	Mctp2/Icam1/Itgb2/Celsr1/Lrrk2/Cd36/Cav1/Ntrk2/Agt/Snca	10
Cluster2	GO:0045667	regulation of osteoblast differentiation	6/205	145/23174	0.00187059	0.00971657	0.00525005	Grem1/Sema4d/Prkd1/Cebpa/Twist2/Chrd	6
Cluster2	GO:0010939	regulation of necrotic cell death	3/205	28/23174	0.00189848	0.00978448	0.00528674	Bnip3/Mt3/Cav1	3
Cluster2	GO:0046849	bone remodeling	5/205	101/23174	0.0020558	0.0104669	0.00565549	Tnfsf11/Grem1/Ceacam1/Syk/Lep	5
Cluster2	GO:1901222	regulation of NIK/NF-kappaB signaling	5/205	101/23174	0.0020558	0.0104669	0.00565549	Tlr9/Grem1/Adgrg3/Tcim/Agt	5
Cluster2	GO:0042119	neutrophil activation	3/205	29/23174	0.00210383	0.0105108	0.00567918	Cxcr2/Itgb2/Syk	3
Cluster2	GO:0150077	regulation of neuroinflammatory response	3/205	29/23174	0.00210383	0.0105108	0.00567918	Atm/Lrrk2/Pparg	3
Cluster2	GO:0098742	cell-cell adhesion via plasma-membrane adhesion molecules	7/205	202/23174	0.00219873	0.0108947	0.0058866	Dscam/Ceacam1/Celsr1/Efna5/Fgfrl1/Adipoq/Ptprd	7
Cluster2	GO:0002437	inflammatory response to antigenic stimulus	4/205	62/23174	0.00222207	0.0109868	0.00593637	Cd28/Cxcr2/Il12b/Icam1	4
Cluster2	GO:0014812	muscle cell migration	5/205	105/23174	0.00243611	0.0117805	0.00636521	Tert/Itga2/Adipoq/Agt/Pgr	5
Cluster2	GO:0022600	digestive system process	5/205	106/23174	0.00253866	0.012138	0.00655841	Tlr9/Fgf10/Cd36/Lep/Neurod1	5
Cluster2	GO:0048011	neurotrophin TRK receptor signaling pathway	3/205	31/23174	0.00255469	0.012138	0.00655841	Ntrk1/Ndn/Agt	3
Cluster2	GO:1990845	adaptive thermogenesis	6/205	155/23174	0.00261376	0.0123932	0.00669629	Syk/Cd36/Adipoq/Cav1/Pparg/Lep	6
Cluster2	GO:0097194	execution phase of apoptosis	4/205	67/23174	0.00295032	0.0133982	0.00723928	Top2a/Cxcr3/Acvr1c/Fzd3	4
Cluster2	GO:0030258	lipid modification	7/205	217/23174	0.00327505	0.0146189	0.00789888	Socs3/Cd36/Adipoq/Pparg/Ppara/Agt/Lep	7
Cluster2	GO:0060041	retina development in camera-type eye	6/205	164/23174	0.00345478	0.0150959	0.0081566	Dscam/Thrb/Tspan12/Ntrk2/Neurod1/Calb1	6
Cluster2	GO:0051100	negative regulation of binding	6/205	168/23174	0.0038871	0.0167945	0.00907436	Tmc8/Lrrk2/Twist2/Adipoq/Cav1/Ppara	6
Cluster2	GO:0070528	protein kinase C signaling	3/205	36/23174	0.00392861	0.0168949	0.00912862	Plek/Sez6/Csrp3	3
Cluster2	GO:0097237	cellular response to toxic substance	6/205	169/23174	0.00400118	0.0171414	0.00926183	Adcy7/Ntrk1/Lrrk2/Cd36/Bnip3/Gpr37l1	6
Cluster2	GO:0031644	regulation of neurological system process	6/205	173/23174	0.0044824	0.0184525	0.00997022	Il1a/Itga2/Lrrk2/Mgll/S100b/Agt	6
Cluster2	GO:1904645	response to amyloid-beta	3/205	38/23174	0.00458205	0.0187458	0.0101287	Fpr2/Icam1/Cd36	3
Cluster2	GO:0030301	cholesterol transport	4/205	77/23174	0.00486481	0.0193767	0.0104696	Cd36/Adipoq/Cav1/Lep	4
Cluster2	GO:0006836	neurotransmitter transport	8/205	298/23174	0.00519642	0.0204452	0.0110469	Tnfsf11/Mctp2/Celsr1/Syk/Lrrk2/Ntrk2/Sv2b/Snca	8
Cluster2	GO:0019933	cAMP-mediated signaling	6/205	179/23174	0.00528251	0.0207017	0.0111855	Adcy7/Adgre4/Adgrg3/Adm2/Cxcr3/Mc2r	6
Cluster2	GO:0044091	membrane biogenesis	3/205	40/23174	0.00529745	0.0207017	0.0111855	Cav1/Ptprd/Ephb2	3
Cluster2	GO:0046677	response to antibiotic	8/205	305/23174	0.00595379	0.0228798	0.0123624	Tlr9/Adcy7/Lrrk2/Efna5/Bnip3/Gpr37l1/Grin2b/Nefl	8
Cluster2	GO:0001508	action potential	5/205	132/23174	0.0064487	0.0245976	0.0132906	Cd36/Cav1/Ntrk2/Pkp2/Grin2b	5
Cluster2	GO:0001709	cell fate determination	3/205	43/23174	0.00649007	0.0246347	0.0133106	Ptch2/Ascl1/Myod1	3
Cluster2	GO:0006473	protein acetylation	6/205	187/23174	0.00650612	0.0246347	0.0133106	Esco2/Foxp3/Spi1/Fcor/Snca/Myod1	6
Cluster2	GO:0055123	digestive system development	5/205	134/23174	0.00686298	0.0255045	0.0137805	Stra6/Foxf1/Fgf10/Sfrp5/Ascl1	5
Cluster2	GO:0010259	multicellular organism aging	3/205	44/23174	0.00692018	0.0255936	0.0138287	Atm/Lrrk2/Lep	3
Cluster2	GO:0055002	striated muscle cell development	6/205	191/23174	0.00718969	0.0264633	0.0142986	Ppara/Krt19/Agt/Csrp3/Myod1/Dner	6
Cluster2	GO:0071526	semaphorin-plexin signaling pathway	3/205	45/23174	0.00736683	0.0269011	0.0145352	Sema3d/Sema4d/Plxnc1	3
Cluster2	GO:1902893	regulation of pri-miRNA transcription by RNA polymerase II	3/205	45/23174	0.00736683	0.0269011	0.0145352	Tert/Spi1/Ppara	3
Cluster2	GO:0042180	cellular ketone metabolic process	6/205	193/23174	0.0075503	0.0272062	0.0147	Adipoq/Cav1/Pparg/Ppara/Agt/Snca	6
Cluster2	GO:0006112	energy reserve metabolic process	4/205	88/23174	0.00777738	0.027872	0.0150597	Ppp1r1a/Mt3/S100b/Lep	4
Cluster2	GO:0031016	pancreas development	4/205	89/23174	0.00808817	0.0288515	0.015589	Foxf1/Insm1/Fgf10/Neurod1	4
Cluster2	GO:0035637	multicellular organismal signaling	5/205	141/23174	0.00845948	0.030037	0.0162296	Itga2/Cav1/Ntrk2/Pkp2/Agt	5
Cluster2	GO:0106106	cold-induced thermogenesis	5/205	142/23174	0.00870682	0.0302997	0.0163715	Syk/Cd36/Adipoq/Cav1/Lep	5
Cluster2	GO:0030522	intracellular receptor signaling pathway	6/205	199/23174	0.00871042	0.0302997	0.0163715	Thrb/Ntrk2/Pparg/Lep/Foxa1/Pgr	6
Cluster2	GO:0071236	cellular response to antibiotic	6/205	199/23174	0.00871042	0.0302997	0.0163715	Tlr9/Adcy7/Lrrk2/Efna5/Bnip3/Gpr37l1	6
Cluster2	GO:0048864	stem cell development	4/205	91/23174	0.00873395	0.0303359	0.0163911	Sema3d/Sema4d/Ptprc/Erbb4	4
Cluster2	GO:0042133	neurotransmitter metabolic process	5/205	147/23174	0.0100188	0.0339318	0.018334	Icam1/Itgb2/Cd36/Cav1/Agt	5
Cluster2	GO:0002444	myeloid leukocyte mediated immunity	4/205	97/23174	0.0108706	0.035922	0.0194093	Fgr/Foxf1/Itgb2/Syk	4
Cluster2	GO:0031529	ruffle organization	3/205	52/23174	0.010968	0.0361146	0.0195134	Icam1/Plek/Cav1	3
Cluster2	GO:0070265	necrotic cell death	3/205	52/23174	0.010968	0.0361146	0.0195134	Bnip3/Mt3/Cav1	3
Cluster2	GO:0006310	DNA recombination	7/205	278/23174	0.0121306	0.0392336	0.0211987	Cd28/Top2a/Atm/Foxp3/Was/Icosl/Ptprc	7
Cluster2	GO:0007585	respiratory gaseous exchange	3/205	54/23174	0.0121528	0.0392336	0.0211987	Dach1/Ndn/Tcf15	3
Cluster2	GO:0010665	regulation of cardiac muscle cell apoptotic process	3/205	55/23174	0.0127717	0.0410026	0.0221545	Cxcr2/Bnip3/Agt	3
Cluster2	GO:0021510	spinal cord development	4/205	102/23174	0.0128883	0.0412908	0.0223102	Med12/Chrd/Ascl1/Zic1	4
Cluster2	GO:0009953	dorsal/ventral pattern formation	4/205	103/23174	0.0133185	0.0422191	0.0228118	Grem1/Chrd/Ascl1/Foxa1	4
Cluster2	GO:0035601	protein deacylation	4/205	103/23174	0.0133185	0.0422191	0.0228118	Foxp3/Lrrk2/Prkd1/Mapt	4
Cluster2	GO:0098732	macromolecule deacylation	4/205	103/23174	0.0133185	0.0422191	0.0228118	Foxp3/Lrrk2/Prkd1/Mapt	4
Cluster2	GO:0042552	myelination	5/205	159/23174	0.0137075	0.0432558	0.023372	Kif14/Ntrk2/Mal2/S100b/Ptprz1	5
Cluster2	GO:0060840	artery development	4/205	106/23174	0.0146637	0.0453751	0.0245171	Stra6/Foxf1/Tfap2b/Lep	4
Cluster2	GO:0007272	ensheathment of neurons	5/205	162/23174	0.0147553	0.0454454	0.024555	Kif14/Ntrk2/Mal2/S100b/Ptprz1	5
Cluster2	GO:0003014	renal system process	4/205	107/23174	0.0151305	0.0465392	0.025146	Gsn/Adipoq/Agt/Tfap2b	4
Cluster2	GO:0015844	monoamine transport	4/205	108/23174	0.0156066	0.0477809	0.0258169	Syk/Pcp4/Agt/Snca	4
Cluster2	GO:0019827	stem cell population maintenance	5/205	165/23174	0.0158554	0.0482903	0.0260922	Aspm/Med12/Spi1/Fgf10/Elf5	5
Cluster2	GO:0008645	hexose transmembrane transport	4/205	109/23174	0.016092	0.048433	0.0261693	Tert/Adipoq/Lep/Erbb4	4
Cluster2	GO:0060348	bone development	6/205	228/23174	0.0161617	0.0485166	0.0262144	Tnfsf11/Grem1/Sema4d/Ptpn6/Ptprc/Lep	6
Cluster4	GO:0035456	response to interferon-beta	11/157	56/23174	1.11e-13	1.49e-10	1.2e-10	9930111J21Rik1/Gbp2b/Tgtp2/Ifitm1/Ifi214/Ifi206/Tgtp1/Ifi209/Ifi213/Ifitm6/Ifi47	11
Cluster4	GO:0015893	drug transport	9/157	207/23174	1.23e-05	0.0011031	0.00088576	Slc18a1/Cubn/Stra6l/Slc25a1/Syt12/Slc13a4/Car4/Slc1a1/Aqp5	9
Cluster4	GO:0019755	one-carbon compound transport	3/157	14/23174	0.000105117	0.0054378	0.00436641	Aqp7/Car4/Aqp5	3
Cluster4	GO:0060700	regulation of ribonuclease activity	3/157	15/23174	0.000130744	0.00628037	0.00504297	Oas1g/Oasl1/Oas3	3
Cluster4	GO:0002504	antigen processing and presentation of peptide or polysaccharide antigen via MHC class II	3/157	20/23174	0.000319528	0.012279	0.00985973	March1/Ctse/Ifi30	3
Cluster4	GO:0032069	regulation of nuclease activity	3/157	27/23174	0.000791829	0.0213002	0.0171035	Oas1g/Oasl1/Oas3	3
Cluster4	GO:0098739	import across plasma membrane	5/157	113/23174	0.00104384	0.0269488	0.0216392	Slc9a7/Slc12a3/Kcnj14/Slc2a5/Slc1a1	5
Cluster4	GO:0051604	protein maturation	8/157	301/23174	0.00106192	0.0269488	0.0216392	Klk1/Tspan10/Ctse/Arxes2/Arxes1/Pcsk6/Tmprss2/Pcsk1n	8
Cluster4	GO:0016485	protein processing	7/157	239/23174	0.00125082	0.029515	0.0236998	Klk1/Ctse/Arxes2/Arxes1/Pcsk6/Tmprss2/Pcsk1n	7
Cluster5	GO:0003014	renal system process	11/188	107/23174	1.18e-09	4.87e-07	3.35e-07	Stc1/Htr7/Olfr78/Sctr/Adrb1/Ptger3/Adra1d/Adora1/Adra1a/Npr3/Atp6v1b1	11
Cluster5	GO:0019933	cAMP-mediated signaling	13/188	179/23174	2.68e-09	7.31e-07	5.03e-07	Htr7/Olfr78/Sctr/Adrb1/Calca/Adrb3/Ptger3/Gipr/Adra1d/Pclo/Adra1a/Gnai1/Tshr	13
Cluster5	GO:0098742	cell-cell adhesion via plasma-membrane adhesion molecules	13/188	202/23174	1.15e-08	2.25e-06	1.55e-06	Cd177/Dsg2/Tenm3/Dsc3/Itga4/Pcdh15/Dsc2/Cdh9/Cdh15/Sdk2/Pcdh20/Clstn3/Fat2	13
Cluster5	GO:0007188	adenylate cyclase-modulating G protein-coupled receptor signaling pathway	13/188	204/23174	1.3e-08	2.39e-06	1.64e-06	Oprd1/Htr7/Marco/Adrb1/Calca/Adrb3/Ptger3/Adra1d/Adora1/Adra1a/Gnai1/Tshr/Npr3	13
Cluster5	GO:0051932	synaptic transmission, GABAergic	7/188	53/23174	2.33e-07	2.37e-05	1.63e-05	Cnr2/Slc6a1/Dbi/Adora1/Adra1a/Clstn3/Gabra1	7
Cluster5	GO:0007588	excretion	7/188	57/23174	3.88e-07	3.67e-05	2.53e-05	Stc1/Htr7/Ptger3/Adra1d/Adora1/Adra1a/Atp6v1b1	7
Cluster5	GO:0001505	regulation of neurotransmitter levels	15/188	372/23174	4.13e-07	3.8e-05	2.62e-05	Htr7/Ass1/Cacna1b/Atp7a/Ulbp1/Slc6a1/Slc17a7/Hnmt/Bche/Pclo/Adra1a/Sncg/Nrxn3/Rims4/Snap25	15
Cluster5	GO:1990845	adaptive thermogenesis	10/188	155/23174	5.76e-07	4.9e-05	3.37e-05	Lepr/Acsl1/Sctr/Adrb1/Hadh/Adrb3/Pm20d1/Tshr/Actn3/Npr3	10
Cluster5	GO:0050808	synapse organization	16/188	447/23174	8.19e-07	6.31e-05	4.34e-05	Cdc20/Ky/Cdh9/Itpka/Gap43/Sdk2/Pclo/Sncg/Clstn3/Sybu/Chrna1/Nrxn3/Glrb/Ncan/Rims4/Gabra1	16
Cluster5	GO:0007631	feeding behavior	9/188	125/23174	8.55e-07	6.44e-05	4.43e-05	Qrfp/Lepr/Oprd1/Calca/Adrb3/Aoc3/Retn/Negr1/Cck	9
Cluster5	GO:0035150	regulation of tube size	10/188	173/23174	1.57e-06	0.000108653	7.48e-05	Slc8a1/Htr7/Adrb1/Cbs/Calca/Adrb3/Ptger3/Adra1d/Adora1/Adra1a	10
Cluster5	GO:0060073	micturition	4/188	12/23174	1.97e-06	0.000128249	8.82e-05	Htr7/Ptger3/Adra1d/Adra1a	4
Cluster5	GO:0001659	temperature homeostasis	10/188	179/23174	2.14e-06	0.000135945	9.35e-05	Lepr/Acsl1/Adrb1/Hadh/Adrb3/Ptger3/Adora1/Tshr/Actn3/Npr3	10
Cluster5	GO:0002175	protein localization to paranode region of axon	3/188	5/23174	5.19e-06	0.000268858	0.000184971	Cntnap1/Ugt8a/Mal	3
Cluster5	GO:0042754	negative regulation of circadian rhythm	4/188	18/23174	1.17e-05	0.00045256	0.000311357	Lepr/Htr7/Ptger3/Adora1	4
Cluster5	GO:0007200	phospholipase C-activating G protein-coupled receptor signaling pathway	7/188	95/23174	1.25e-05	0.000475584	0.000327197	C5ar2/Gpr35/Oprd1/Ptger3/Adra1a/Npr3/Ntsr2	7
Cluster5	GO:0001508	action potential	8/188	132/23174	1.26e-05	0.000475584	0.000327197	Gpr35/Dsg2/Dsc2/Cnr2/Cntnap1/Adra1a/Chrna1/Hcn4	8
Cluster5	GO:0106106	cold-induced thermogenesis	8/188	142/23174	2.15e-05	0.00070462	0.000484772	Lepr/Acsl1/Adrb1/Hadh/Adrb3/Tshr/Actn3/Npr3	8
Cluster5	GO:0019233	sensory perception of pain	8/188	143/23174	2.26e-05	0.000726866	0.000500077	Oprd1/Htr7/Cnr2/Cacna1b/Adrb1/Calca/Adora1/Cck	8
Cluster5	GO:0045216	cell-cell junction organization	8/188	143/23174	2.26e-05	0.000726866	0.000500077	Cd177/Dsg2/Ect2/Cntnap1/Abcc8/Cdh9/Cdh15/Ugt8a	8
Cluster5	GO:0055002	striated muscle cell development	9/188	191/23174	2.72e-05	0.000843899	0.000580594	Slc8a1/Sgcd/Adrb1/Krt8/Myo18b/Cav2/Ryr1/Adra1a/Actn3	9
Cluster5	GO:0099612	protein localization to axon	3/188	9/23174	4.26e-05	0.00123782	0.000851606	Cntnap1/Ugt8a/Mal	3
Cluster5	GO:0070542	response to fatty acid	5/188	51/23174	5.78e-05	0.00154542	0.00106324	Ffar1/Acaca/Olfr78/Akr1c18/Dgat2	5
Cluster5	GO:0046683	response to organophosphorus	6/188	91/23174	9.9e-05	0.00244941	0.00168517	Slc8a1/Pik3cg/Plcg2/Ryr1/Gpd1/Hcn4	6
Cluster5	GO:0071875	adrenergic receptor signaling pathway	4/188	31/23174	0.000111203	0.00263233	0.00181102	Adrb1/Adrb3/Adra1d/Adra1a	4
Cluster5	GO:0033555	multicellular organismal response to stress	6/188	98/23174	0.000149248	0.00335337	0.00230709	Htr7/Cacna1b/Adrb1/Calca/Dbi/Cck	6
Cluster5	GO:0035637	multicellular organismal signaling	7/188	141/23174	0.000156561	0.00345895	0.00237972	Gpr35/Dsg2/Slc8a1/Dsc2/Cntnap1/Chrna1/Hcn4	7
Cluster5	GO:0006836	neurotransmitter transport	10/188	298/23174	0.00016953	0.00364821	0.00250993	Htr7/Cacna1b/Slc6a1/Slc17a7/Pclo/Adra1a/Sncg/Nrxn3/Rims4/Snap25	10
Cluster5	GO:0030431	sleep	4/188	39/23174	0.000276341	0.00516987	0.00355682	Htr7/Ptger3/Adora1/Snap25	4
Cluster5	GO:0051648	vesicle localization	9/188	277/23174	0.00045315	0.00770123	0.00529837	Htr7/Itga4/Pik3cg/Pclo/Adra1a/Sybu/Nrxn3/Rims4/Snap25	9
Cluster5	GO:0007586	digestion	6/188	123/23174	0.000509902	0.00833903	0.00573717	Tifab/Adrb1/Ptger3/Rbp4/Npr3/Cck	6
Cluster5	GO:0009636	response to toxic substance	10/188	343/23174	0.000516565	0.00833903	0.00573717	Oprd1/Ass1/Ect2/Atp7a/Ttpa/Slc6a1/Ppp1r1b/Ces1d/Hp/Chrna1	10
Cluster5	GO:0006637	acyl-CoA metabolic process	5/188	81/23174	0.000518359	0.00833903	0.00573717	Acsl1/Acaca/Fasn/Ces1d/Dgat2	5
Cluster5	GO:0007218	neuropeptide signaling pathway	5/188	81/23174	0.000518359	0.00833903	0.00573717	Qrfp/Oprd1/Calca/Gipr/Glrb	5
Cluster5	GO:0042303	molting cycle	6/188	124/23174	0.00053227	0.00848049	0.0058345	Hpse/Atp7a/Apcdd1/Dbi/Fa2h/Krt14	6
Cluster5	GO:0042633	hair cycle	6/188	124/23174	0.00053227	0.00848049	0.0058345	Hpse/Atp7a/Apcdd1/Dbi/Fa2h/Krt14	6
Cluster5	GO:0009582	detection of abiotic stimulus	6/188	125/23174	0.000555394	0.00876465	0.00602999	Htr7/Pcdh15/Calca/Adora1/Rbp4/Otop1	6
Cluster5	GO:0001976	neurological system process involved in regulation of systemic arterial blood pressure	3/188	21/23174	0.000627501	0.00967226	0.00665442	Calca/Adra1d/Adra1a	3
Cluster5	GO:0031579	membrane raft organization	3/188	21/23174	0.000627501	0.00967226	0.00665442	Dock2/Cav2/Fa2h	3
Cluster5	GO:0051341	regulation of oxidoreductase activity	5/188	85/23174	0.000646535	0.00973917	0.00670045	Cnr2/Atp7a/Aoc3/Hp/Npr3	5
Cluster5	GO:0032941	secretion by tissue	4/188	49/23174	0.000668296	0.00997628	0.00686359	Tifab/Adrb1/Adora1/Npr3	4
Cluster5	GO:0070509	calcium ion import	5/188	86/23174	0.000681986	0.010135	0.00697277	Stc1/Ms4a1/Slc8a1/Cacna1b/Adrb1	5
Cluster5	GO:0051304	chromosome separation	5/188	92/23174	0.000926105	0.0126301	0.00868938	Bub1/Ccnb1/Ttk/Espl1/Sycp3	5
Cluster5	GO:0099003	vesicle-mediated transport in synapse	8/188	246/23174	0.000930649	0.01264	0.00869623	Htr7/Slc17a7/Pclo/Adra1a/Sh3gl2/Nrxn3/Rims4/Snap25	8
Cluster5	GO:0034330	cell junction organization	8/188	251/23174	0.00105896	0.0138246	0.00951117	Cd177/Dsg2/Ect2/Cntnap1/Abcc8/Cdh9/Cdh15/Ugt8a	8
Cluster5	GO:0060004	reflex	3/188	25/23174	0.00105958	0.0138246	0.00951117	Pcdh15/Adra1a/Glrb	3
Cluster5	GO:0097006	regulation of plasma lipoprotein particle levels	4/188	61/23174	0.00152626	0.0169732	0.0116774	Lipg/Abcc8/Ces1d/Dgat2	4
Cluster5	GO:0033687	osteoblast proliferation	3/188	29/23174	0.00164373	0.0180975	0.0124509	Hpse/Fignl1/Npr3	3
Cluster5	GO:0022600	digestive system process	5/188	106/23174	0.00174243	0.0187343	0.012889	Tifab/Adrb1/Ptger3/Rbp4/Npr3	5
Cluster5	GO:0050803	regulation of synapse structure or activity	8/188	275/23174	0.00188541	0.0197729	0.0136036	Cdc20/Slc17a7/Itpka/Gap43/Clstn3/Sybu/Ncan/Rims4	8
Cluster5	GO:0034381	plasma lipoprotein particle clearance	3/188	35/23174	0.00284112	0.025938	0.0178451	Lipg/Abcc8/Dgat2	3
Cluster5	GO:0070328	triglyceride homeostasis	3/188	35/23174	0.00284112	0.025938	0.0178451	Lipg/Dgat2/Adora1	3
Cluster5	GO:0032609	interferon-gamma production	5/188	122/23174	0.0032129	0.028318	0.0194825	Pdcd1lg2/Il23r/Ticam2/Ulbp1/Il18rap	5
Cluster5	GO:0071825	protein-lipid complex subunit organization	3/188	37/23174	0.0033331	0.0287762	0.0197977	Lipg/Ces1d/Sh3gl2	3
Cluster5	GO:0048265	response to pain	3/188	38/23174	0.00359741	0.0298045	0.0205052	Htr7/Cacna1b/Calca	3
Cluster5	GO:0008277	regulation of G protein-coupled receptor signaling pathway	5/188	130/23174	0.00421296	0.0336428	0.0231459	Adrb1/Cav2/Ptger3/Gipr/Rgs7	5
Cluster5	GO:1901568	fatty acid derivative metabolic process	5/188	131/23174	0.00435193	0.0345031	0.0237378	Acsl1/Akr1c18/Dgat2/Cyp2a5/Atp6v1b1	5
Cluster5	GO:0050905	neuromuscular process	5/188	136/23174	0.00509615	0.0382096	0.0262878	Pcdh15/Tifab/Cntnap1/Chrna1/Glrb	5
Cluster5	GO:0051783	regulation of nuclear division	6/188	194/23174	0.00513132	0.0383	0.02635	Bub1/Ccnb1/Ttk/Cdc20/Mki67/Kif20b	6
Cluster5	GO:0098693	regulation of synaptic vesicle cycle	5/188	146/23174	0.00684763	0.0473758	0.0325941	Htr7/Slc17a7/Adra1a/Nrxn3/Rims4	5
Cluster5	GO:0042133	neurotransmitter metabolic process	5/188	147/23174	0.00704322	0.0483255	0.0332475	Ass1/Atp7a/Ulbp1/Hnmt/Bche	5

## Sheet: SubDEGsGO_STM
	Cluster	ID	Description	GeneRatio	BgRatio	pvalue	p.adjust	qvalue	geneID	Count
1	Cluster1	GO:0006869	lipid transport	12/99	328/23174	1.63e-08	3e-05	2.28e-05	Slc27a5/Abcb4/Apoc1/Fabp6/P2ry2/Lcat/Nmb/Abcg5/Spp1/Mttp/Fabp2/Cftr	12
2	Cluster1	GO:1901615	organic hydroxy compound metabolic process	13/99	471/23174	1.08e-07	6.65e-05	5.06e-05	Ip6k3/Slc27a5/Adh6b/Apoc1/Fabp6/Sult1e1/Lcat/Gk5/Sult1d1/Pmel/Mttp/Mogat2/Cftr	13
3	Cluster1	GO:0006066	alcohol metabolic process	9/99	310/23174	7.37e-06	0.00330162	0.00251179	Ip6k3/Adh6b/Apoc1/Sult1e1/Lcat/Gk5/Mttp/Mogat2/Cftr	9
4	Cluster1	GO:0006639	acylglycerol metabolic process	6/99	121/23174	1.35e-05	0.00330162	0.00251179	Slc27a5/Dgkb/Apoc1/Gk5/Mttp/Mogat2	6
5	Cluster1	GO:0007586	digestion	6/99	123/23174	1.48e-05	0.00330162	0.00251179	Ucn2/Tff1/Abcg5/Fabp2/Mogat2/Aqp5	6
6	Cluster1	GO:0050878	regulation of body fluid levels	9/99	342/23174	1.61e-05	0.00330162	0.00251179	Fgg/Oas2/P2ry2/Gp1bb/Tspan8/Ceacam1/Aqp5/F5/Cftr	9
7	Cluster1	GO:0008015	blood circulation	10/99	479/23174	3.91e-05	0.00553769	0.00421293	Fgg/Npy1r/P2ry2/Alox5/Dsc2/Ceacam1/Kcne3/F5/Glp1r/Cftr	10
8	Cluster1	GO:0022600	digestive system process	5/99	106/23174	9.26e-05	0.00812484	0.00618116	Tff1/Abcg5/Fabp2/Mogat2/Aqp5	5
9	Cluster1	GO:0098742	cell-cell adhesion via plasma-membrane adhesion molecules	6/99	202/23174	0.000232791	0.0171614	0.0130559	Dsg3/Cdhr2/Dsc2/Cd177/Ceacam1/Cldn2	6
10	Cluster1	GO:0055088	lipid homeostasis	5/99	141/23174	0.000351092	0.020873	0.0158796	Abcb4/Lcat/Abcg5/Mttp/Gip	5
11	Cluster1	GO:0007596	blood coagulation	5/99	156/23174	0.000557337	0.0235098	0.0178856	Fgg/Gp1bb/Tspan8/Ceacam1/F5	5
12	Cluster1	GO:0050817	coagulation	5/99	159/23174	0.000607642	0.0235098	0.0178856	Fgg/Gp1bb/Tspan8/Ceacam1/F5	5
13	Cluster1	GO:0006790	sulfur compound metabolic process	6/99	270/23174	0.00107269	0.0340856	0.0259314	Sult1e1/Far2/Sult1d1/Acnat1/Gstm3/Suox	6
14	Cluster1	GO:1901570	fatty acid derivative biosynthetic process	3/99	52/23174	0.00143592	0.0399453	0.0303893	Slc27a5/Far2/Alox5	3
15	Cluster2	GO:0042692	muscle cell differentiation	14/63	394/23174	2.35e-12	1.63e-09	1.11e-09	Myf6/Mybpc1/Klhl41/Alpk3/Six1/Actc1/Ldb3/Mypn/Smyd1/Cyp26b1/Popdc3/Pitx2/Trim72/Sypl2	14
16	Cluster2	GO:0007389	pattern specification process	10/63	467/23174	4.93e-07	5.68e-05	3.88e-05	Myf6/Six1/Hoxb8/Sim2/Cyp26b1/Dnaic1/Pitx2/Hoxc6/Ripply3/Nkx6-2	10
17	Cluster2	GO:0048732	gland development	10/63	467/23174	4.93e-07	5.68e-05	3.88e-05	Six1/Wnt10a/Bcl11b/Pitx2/Myb/Insm1/Onecut2/Tph1/Cela1/Pdx1	10
18	Cluster2	GO:0010927	cellular component assembly involved in morphogenesis	6/63	114/23174	6.71e-07	7.13e-05	4.87e-05	Mybpc1/Klhl41/Actc1/Ldb3/Mypn/Ugt8a	6
19	Cluster2	GO:0055123	digestive system development	6/63	134/23174	1.73e-06	0.000149467	0.000102079	Trp73/Pitx2/Myb/Agr2/Cela1/Pdx1	6
20	Cluster2	GO:0035270	endocrine system development	6/63	136/23174	1.89e-06	0.000153365	0.000104741	Six1/Pitx2/Nkx6-2/Insm1/Onecut2/Pdx1	6
21	Cluster2	GO:0031016	pancreas development	5/63	89/23174	4.4e-06	0.000303691	0.000207407	Nkx6-2/Insm1/Onecut2/Cela1/Pdx1	5
22	Cluster2	GO:0048705	skeletal system morphogenesis	7/63	262/23174	7.03e-06	0.000462089	0.000315585	Six1/Dlx5/Hoxb8/Cyp26b1/Twist1/Sp5/Chad	7
23	Cluster2	GO:0045165	cell fate commitment	7/63	275/23174	9.63e-06	0.000532029	0.000363351	Six1/Wnt10a/Bcl11b/Cyp26b1/Nkx6-2/Onecut2/Nkx6-3	7
24	Cluster2	GO:0031018	endocrine pancreas development	4/63	51/23174	1.13e-05	0.000598043	0.000408435	Nkx6-2/Insm1/Onecut2/Pdx1	4
25	Cluster2	GO:0048565	digestive tract development	5/63	121/23174	1.97e-05	0.000938393	0.000640878	Trp73/Pitx2/Myb/Agr2/Pdx1	5
26	Cluster2	GO:0043586	tongue development	3/63	21/23174	2.46e-05	0.00113202	0.000773118	Six1/Wnt10a/Cyp26b1	3
27	Cluster2	GO:0060541	respiratory system development	6/63	251/23174	6.17e-05	0.00257999	0.00176201	Six1/Dlx5/Sim2/Adamtsl2/Pitx2/Agr2	6
28	Cluster2	GO:0003002	regionalization	7/63	372/23174	6.63e-05	0.00269393	0.00183983	Myf6/Six1/Hoxb8/Cyp26b1/Pitx2/Hoxc6/Nkx6-2	7
29	Cluster2	GO:0043588	skin development	6/63	287/23174	0.000128696	0.00444323	0.00303452	Wnt10a/Bcl11b/Cd109/Il1a/Cyp26b1/Lgr5	6
30	Cluster2	GO:0035051	cardiocyte differentiation	5/63	181/23174	0.000133964	0.00451231	0.0030817	Mybpc1/Alpk3/Actc1/Twist1/Pitx2	5
31	Cluster2	GO:0050673	epithelial cell proliferation	7/63	424/23174	0.000149497	0.00452041	0.00308723	Six1/Dlx5/Bcl11b/Cd109/Twist1/Lgr5/Thbs4	7
32	Cluster2	GO:0031032	actomyosin structure organization	5/63	203/23174	0.000228487	0.00631082	0.00431	Mybpc1/Klhl41/Actc1/Ldb3/Mypn	5
33	Cluster2	GO:0007140	male meiotic nuclear division	3/63	50/23174	0.000342594	0.00860222	0.00587491	Catsperz/Cyp26b1/Kif18a	3
34	Cluster2	GO:0048538	thymus development	3/63	56/23174	0.000478934	0.0106679	0.00728565	Six1/Bcl11b/Myb	3
35	Cluster2	GO:0030216	keratinocyte differentiation	4/63	138/23174	0.000546156	0.0116442	0.00795244	Bcl11b/Cd109/Il1a/Cyp26b1	4
36	Cluster2	GO:0043388	positive regulation of DNA binding	3/63	63/23174	0.000676886	0.0124637	0.00851214	Twist1/Pitx2/Pdx1	3
37	Cluster2	GO:0030512	negative regulation of transforming growth factor beta receptor signaling pathway	3/63	64/23174	0.000708804	0.0127367	0.00869854	Cd109/Adamtsl2/Onecut2	3
38	Cluster2	GO:0048663	neuron fate commitment	3/63	81/23174	0.00140463	0.0199978	0.0136576	Six1/Bcl11b/Nkx6-2	3
39	Cluster2	GO:0048771	tissue remodeling	4/63	192/23174	0.00185772	0.0251521	0.0171777	Il1a/Thbs4/Tph1/Cela1	4
40	Cluster2	GO:0048736	appendage development	4/63	201/23174	0.00219425	0.0283202	0.0193414	Dlx5/Cyp26b1/Twist1/Pitx2	4
41	Cluster2	GO:0030317	flagellated sperm motility	3/63	101/23174	0.00263983	0.0319439	0.0218162	Spem1/Catsperz/Dnaic1	3
42	Cluster2	GO:0048863	stem cell differentiation	4/63	227/23174	0.00339895	0.0366715	0.0250449	Wnt10a/Twist1/Pitx2/Pdx1	4
43	Cluster2	GO:0042303	molting cycle	3/63	124/23174	0.00470001	0.0457092	0.0312172	Wnt10a/Cd109/Lgr5	3
44	Cluster4	GO:0022600	digestive system process	6/49	106/23174	9.46e-08	8.44e-05	6.3e-05	Cel/Tff2/Pls1/Fabp1/Vil1/Muc13	6
45	Cluster4	GO:0007586	digestion	6/49	123/23174	2.29e-07	0.000102324	7.63e-05	Cel/Tff2/Pls1/Fabp1/Vil1/Muc13	6
46	Cluster4	GO:0010669	epithelial structure maintenance	3/49	25/23174	1.98e-05	0.0029397	0.00219246	Tff2/Muc13/Muc4	3
47	Cluster4	GO:0002683	negative regulation of immune system process	7/49	470/23174	5.55e-05	0.00707547	0.00527696	Skint2/Il1rl1/Pik3ap1/Olfm4/Tff2/Ccl28/Muc4	7
48	Cluster4	GO:0032535	regulation of cellular component size	6/49	397/23174	0.000182666	0.0144928	0.0108089	Fhod3/Eps8/Iqgap2/Pls1/Vil1/Fstl4	6
49	Cluster4	GO:0031333	negative regulation of protein complex assembly	4/49	142/23174	0.000231123	0.0158586	0.0118275	Fhod3/Eps8/Vil1/Cldn7	4
50	Cluster4	GO:0043122	regulation of I-kappaB kinase/NF-kappaB signaling	4/49	164/23174	0.000399739	0.0182867	0.0136384	Ltf/Il1rl1/Olfm4/Unc5cl	4
51	Cluster4	GO:0040014	regulation of multicellular organism growth	3/49	90/23174	0.000917094	0.025564	0.0190659	H19/Pls1/Vil1	3
52	Cluster5	GO:0018149	peptide cross-linking	15/26	62/23174	3.1e-33	1.95e-31	1.11e-31	Lce1k/Lce1e/Lce1g/Lce1j/Lce1m/Lce1h/Lce1a2/Lce1a1/Lce3f/Lce1i/Lce1l/Lce1d/Lce3e/Lce1f/Lce1b	15
53	Cluster5	GO:0030216	keratinocyte differentiation	15/26	138/23174	1.4e-27	4.41e-26	2.51e-26	Lce1k/Lce1e/Lce1g/Lce1j/Lce1m/Lce1h/Lce1a2/Lce1a1/Lce3f/Lce1i/Lce1l/Lce1d/Lce3e/Lce1f/Lce1b	15
54	Cluster5	GO:0043588	skin development	15/26	287/23174	1.17e-22	1.84e-21	1.05e-21	Lce1k/Lce1e/Lce1g/Lce1j/Lce1m/Lce1h/Lce1a2/Lce1a1/Lce3f/Lce1i/Lce1l/Lce1d/Lce3e/Lce1f/Lce1b	15
55	Cluster5	GO:0006486	protein glycosylation	4/26	195/23174	6.29e-05	0.000495039	0.000281225	Galnt7/A4gnt/St8sia6/B4galnt2	4
56	Cluster5	GO:0070085	glycosylation	4/26	209/23174	8.22e-05	0.000575726	0.000327062	Galnt7/A4gnt/St8sia6/B4galnt2	4
