# Supplementary material for: Differential regulation of the immune system in a brain-liver-fats organ network during short-term fasting
Source: Mol Metab. 2020 Jun 8;40:101038. doi: 10.1016/j.molmet.2020.101038 (PMC7339127; doi:10.1016/j.molmet.2020.101038)
Supplement: Multimedia component 7 [file mmc7.xlsx]

## Sheet: BRN_SubDEGsGO
Cluster	ID	Description	GeneRatio	BgRatio	pvalue	p.adjust	qvalue		Count
Cluster4	GO:0048839	inner ear development	8/96	208/23174	2.48e-06	0.000150752	9.07e-05	Gata3/Dvl3/Cdh1/Gabrb2/Pcdh15/Shh/Hpn/Fat4	8
Cluster4	GO:0001655	urogenital system development	9/96	346/23174	1.38e-05	0.0004464	0.000268709	Epcam/Gata3/Pgf/Shh/Wnt2b/Lhx1/Fat4/Mecom/Dchs2	9
Cluster4	GO:0051606	detection of stimulus	6/96	227/23174	0.00036792	0.0048337	0.00290964	Gnat1/Rps3/Grin2b/Pcdh15/Kcna1/Hpn	6
Cluster4	GO:0060078	regulation of postsynaptic membrane potential	4/96	112/23174	0.00122023	0.0119976	0.00722194	Igsf9b/Grin2b/Chrna7/Oprm1	4
Cluster4	GO:0051302	regulation of cell division	4/96	156/23174	0.00406234	0.0280136	0.0168627	Sfrp2/Pgf/Shh/Igf2	4
Cluster4	GO:0006979	response to oxidative stress	6/96	401/23174	0.00648983	0.0386348	0.0232561	Gstp1/Rps3/Fxn/Ucn/Mt3/Hyal1	6
Cluster4	GO:0001763	morphogenesis of a branching structure	8/96	240/23174	7.13e-06	0.000255615	0.000153867	Sfrp2/Pgf/Cdh1/Shh/Wnt2b/Lhx1/Fat4/Col13a1	8
Cluster4	GO:0060348	bone development	6/96	228/23174	0.000376616	0.00492672	0.00296563	Sfrp2/Ptger4/Frem1/Fat4/Fgf18/Col13a1	6
Cluster4	GO:0007164	establishment of tissue polarity	3/96	57/23174	0.00171422	0.0148235	0.00892299	Sfrp2/Dvl3/Fat4	3
Cluster4	GO:0050808	synapse organization	7/96	447/23174	0.00258758	0.0202229	0.0121731	Klk8/Igsf9b/Cdh1/Gabrb2/Grin2b/Chrna7/Pcdhgc5	7
Cluster4	GO:0035637	multicellular organismal signaling	4/96	141/23174	0.00282983	0.0214893	0.0129354	Pde4d/Chrna7/Kcna1/Ctnna3	4
Cluster4	GO:0033555	multicellular organismal response to stress	3/96	98/23174	0.0078871	0.0446838	0.0268973	Ido1/Ucn/Grin2b	3
Cluster4	GO:0010038	response to metal ion	8/96	269/23174	1.63e-05	0.000507175	0.000305293	Pgam2/Fas/Fxn/Mt3/Cdh1/Pcdh15/Kcna1/Shh	8
Cluster4	GO:0048511	rhythmic process	5/96	289/23174	0.00708132	0.0415074	0.0249853	Ptger4/Pmch/Fas/Grin2b/Chrna7	5
Cluster4	GO:0031099	regeneration	4/96	145/23174	0.00312916	0.023206	0.0139688	Klk8/Fas/Apoa2/Pax7	4

## Sheet: iBAT_SubDEGsGO
Cluster	ID	Description	GeneRatio	BgRatio	pvalue	p.adjust	qvalue	geneID	Count
Cluster3	GO:0001505	regulation of neurotransmitter levels	6/67	372/23174	0.000719041	0.00586269	0.0026315	Camk2a/Pak1/Trpv1/Smpd3/Lrrk2/Atp7a	6
Cluster3	GO:0001763	morphogenesis of a branching structure	8/67	240/23174	4.54e-07	3.98e-05	1.79e-05	Wnt4/Prox1/Pitx2/Casr/Pak1/Kdr/Ahr/Lrrk2	8
Cluster6	GO:0007164	establishment of tissue polarity	4/125	57/23174	0.00025545	0.00414881	0.00262949	Dvl3/Med12/Fat4/Alms1	4
Cluster6	GO:0008589	regulation of smoothened signaling pathway	5/125	87/23174	0.000109321	0.00215152	0.00136362	Cd3e/Zic1/Kif7/Ndst1/C2cd3	5
Cluster3	GO:0009581	detection of external stimulus	4/67	126/23174	0.000490048	0.00456944	0.00205101	Calca/Trpv1/Kcna1/Kit	4
Cluster6	GO:0009581	detection of external stimulus	6/125	126/23174	6.34e-05	0.00141321	0.000895685	Csrp3/Cav3/Ttn/Pkd2/Pawr/Itga2	6
Cluster3	GO:0010038	response to metal ion	9/67	269/23174	7.95e-08	1.74e-05	7.82e-06	Capn3/Lck/Casr/Kcnma1/Smpd3/Kcna1/Ryr2/Lrrk2/Atp7a	9
Cluster3	GO:0019233	sensory perception of pain	3/67	143/23174	0.00826304	0.0316853	0.0142221	Calca/Trpv1/Kcna1	3
Cluster6	GO:0019233	sensory perception of pain	4/125	143/23174	0.00757381	0.0437899	0.0277538	Crhr2/Pawr/Zfhx2/Itga2	4
Cluster3	GO:0031099	regeneration	3/67	145/23174	0.00858202	0.0316853	0.0142221	Capn3/Mustn1/Epha4	3
Cluster6	GO:0031099	regeneration	5/125	145/23174	0.00114992	0.0121456	0.00769778	Myod1/Fzd9/Myoz1/Myf6/Bcl9	5
Cluster3	GO:0031647	regulation of protein stability	4/67	275/23174	0.00828356	0.0316853	0.0142221	Capn3/Cryab/Epha4/Lrrk2	4
Cluster6	GO:0032259	methylation	7/125	335/23174	0.00230635	0.020092	0.0127342	H19/Smyd1/Kmt2d/Atrx/Kmt2c/Rif1/Tet1	7
Cluster3	GO:0033555	multicellular organismal response to stress	3/67	98/23174	0.00288785	0.0153174	0.00687529	Calca/Als2/Trpv1	3
Cluster1	GO:0035637	multicellular organismal signaling	8/239	141/23174	0.000110973	0.00198498	0.00168155	Clcn1/Scn4a/Kcnc4/Scn4b/Kcnn2/Cacna1c/Kcnd3/Slc8a1	8
Cluster3	GO:0035637	multicellular organismal signaling	5/67	141/23174	5.54e-05	0.00100859	0.000452712	Chrna1/Kcnma1/Pak1/Kcna1/Ryr2	5
Cluster1	GO:0035690	cellular response to drug	11/239	379/23174	0.00203364	0.025923	0.0219603	Ryr1/Atp5g1/Tmem38a/Casq2/Adcy2/Ppp1r14a/Trpc6/Sorbs1/Slamf8/Kcnc2/Slc8a1	11
Cluster3	GO:0035690	cellular response to drug	9/67	379/23174	1.41e-06	7.73e-05	3.47e-05	Kdr/Nod2/Kmt2a/Trpv1/Ahr/Smpd3/Crkl/Ryr2/Lrrk2	9
Cluster2	GO:0038061	NIK/NF-kappaB signaling	3/41	107/23174	0.000897926	0.0435045	0.0336013	C1qtnf3/Nlrc3/Nfat5	3
Cluster3	GO:0042133	neurotransmitter metabolic process	3/67	147/23174	0.00890816	0.0323984	0.0145422	Trpv1/Smpd3/Atp7a	3
Cluster6	GO:0045444	fat cell differentiation	6/125	238/23174	0.00187064	0.0167918	0.0106425	Nipbl/4932438A13Rik/Itga6/Zbtb16/Zfpm2/Alms1	6
Cluster3	GO:0048511	rhythmic process	6/67	289/23174	0.000188308	0.00239206	0.00107369	Prox1/Kcnma1/Lep/Kmt2a/Ahr/Dhx9	6
Cluster1	GO:0050808	synapse organization	12/239	447/23174	0.00246481	0.0305416	0.0258729	Colq/Ky/Cacna1s/Mdga1/Lrtm2/Dok7/Rab17/Cacnb1/Actn1/Lrfn4/Sorbs1/Cttnbp2	12
Cluster3	GO:0050808	synapse organization	8/67	447/23174	4.34e-05	0.000868754	0.000389944	Chrna1/Musk/Pak1/Ephb2/Als2/Epha4/Crkl/Lrrk2	8
Cluster6	GO:0050808	synapse organization	8/125	447/23174	0.00297212	0.0233153	0.0147771	Fzd9/L1cam/Kalrn/Adgrl2/Pclo/Cdk5r1/Sez6/Disc1	8
Cluster1	GO:0050879	multicellular organismal movement	12/239	57/23174	5.15e-13	6.35e-11	5.38e-11	Tnnt2/Tnnt1/Myh3/Jsrp1/Tcap/Tnnt3/Myh8/Scn4a/Casq1/Atp2a1/Stac3/Slc8a3	12
Cluster4	GO:0050879	multicellular organismal movement	5/57	57/23174	2.86e-07	2.67e-05	2.02e-05	Tnnc1/Myh7/Tnnc2/Tnni2/Actn3	5
Cluster6	GO:0050879	multicellular organismal movement	3/125	57/23174	0.00362535	0.0267087	0.0169278	Cav3/Mylk2/Hipk2	3
Cluster1	GO:0050881	musculoskeletal movement	12/239	57/23174	5.15e-13	6.35e-11	5.38e-11	Tnnt2/Tnnt1/Myh3/Jsrp1/Tcap/Tnnt3/Myh8/Scn4a/Casq1/Atp2a1/Stac3/Slc8a3	12
Cluster4	GO:0050881	musculoskeletal movement	5/57	57/23174	2.86e-07	2.67e-05	2.02e-05	Tnnc1/Myh7/Tnnc2/Tnni2/Actn3	5
Cluster6	GO:0050881	musculoskeletal movement	3/125	57/23174	0.00362535	0.0267087	0.0169278	Cav3/Mylk2/Hipk2	3
Cluster1	GO:0051235	maintenance of location	16/239	320/23174	2.44e-07	1.1e-05	9.35e-06	Jsrp1/Fitm1/Ryr1/Trdn/Casq1/Atp2a1/Dhrs7c/Tmem38a/Tmsb10/Casq2/Stard4/Epb41l3/Syne1/Vps13c/Syne3/Slc8a1	16
Cluster3	GO:0051235	maintenance of location	6/67	320/23174	0.00032531	0.00343728	0.00154284	Capn3/Lck/Ccdc22/Cyba/Lep/Ryr2	6
Cluster1	GO:0051668	localization within membrane	7/239	186/23174	0.0032598	0.0390824	0.0331081	Colq/Dok7/Sec31b/Adam22/Sorbs1/Syne1/Gpc6	7
Cluster3	GO:0051668	localization within membrane	4/67	186/23174	0.0020766	0.0122362	0.00549228	Camk2a/Musk/Pak1/Crkl	4
Cluster3	GO:0060348	bone development	7/67	228/23174	4.29e-06	0.000163358	7.33e-05	Pitx2/Vkorc1/Lep/Kdr/Cyp26b1/Smpd3/Kit	7
Cluster3	GO:0072593	reactive oxygen species metabolic process	9/67	288/23174	1.42e-07	2.2e-05	9.88e-06	Cryab/Cyba/Gstp1/Ndufs3/Lep/Trpv1/Smpd3/Lrrk2/Atp7a	9
Cluster3	GO:0097164	ammonium ion metabolic process	3/67	167/23174	0.0125705	0.0399929	0.017951	Cpt1a/Smpd3/Atp7a	3

## Sheet: LIV_SubDEGsGO
Cluster	ID	Description	GeneRatio	BgRatio	pvalue	p.adjust	qvalue	geneID	Count
Cluster1	GO:0050879	multicellular organismal movement	3/42	57/23174	0.000151299	0.0117339	0.00861268	Casq1/Tnnt1/Tnnc1	3
Cluster1	GO:0050881	musculoskeletal movement	3/42	57/23174	0.000151299	0.0117339	0.00861268	Casq1/Tnnt1/Tnnc1	3
Cluster2	GO:0051235	maintenance of location	6/94	320/23174	0.00194648	0.0175919	0.010645	Itgb3/Dbn1/Osbpl8/Ikbke/Cd4/Lcn2	6
Cluster2	GO:0035690	cellular response to drug	7/94	379/23174	0.000895193	0.0113065	0.0068417	Myc/Egr1/Pck1/Rnf149/Smpd3/Chrna4/Lcn2	7
Cluster2	GO:0051668	localization within membrane	4/94	186/23174	0.00699089	0.0392221	0.0237337	Grasp/Itgb3/Dbn1/Arl6	4
Cluster2	GO:0009581	detection of external stimulus	6/94	126/23174	1.26e-05	0.000612295	0.000370507	Myc/Serpine2/Tlr4/Gnat2/Atp2b2/Gngt1	6
Cluster2	GO:0031647	regulation of protein stability	5/94	275/23174	0.00527996	0.0324785	0.0196531	Fam107a/Tert/Id1/Sox4/Rnf149	5
Cluster2	GO:0097164	ammonium ion metabolic process	4/94	167/23174	0.00479684	0.0309909	0.018753	Tomt/Comt/Smpd3/Atp2b2	4
Cluster5	GO:0032259	methylation	5/60	335/23174	0.00174576	0.0346029	0.024563	Pax5/Dnmt3b/Mettl15/Hells/Hist1h1d	5
Cluster2	GO:0038061	NIK/NF-kappaB signaling	4/94	107/23174	0.000952189	0.0115472	0.00698737	Ager/Egfr/Smpd3/Tlr4	4
Cluster2	GO:0072593	reactive oxygen species metabolic process	6/94	288/23174	0.00114081	0.0131862	0.00797912	Ager/Sh3pxd2a/Egfr/Smpd3/Tlr4/Klf4	6
Cluster2	GO:0001505	regulation of neurotransmitter levels	9/94	372/23174	2.06e-05	0.000811559	0.000491084	Atp1a2/Tomt/Comt/Smpd3/Celsr1/Tlr4/Klf4/Chrna4/Atp2b2	9
Cluster2	GO:0019233	sensory perception of pain	4/94	143/23174	0.00275876	0.0215117	0.013017	Comt/Ctss/Tlr4/Chrna4	4
Cluster2	GO:0042133	neurotransmitter metabolic process	6/94	147/23174	3.03e-05	0.00108491	0.000656491	Tomt/Comt/Smpd3/Tlr4/Klf4/Atp2b2	6
Cluster2	GO:0008589	regulation of smoothened signaling pathway	3/94	87/23174	0.00535638	0.0324785	0.0196531	Wnt9a/Serpine2/Arl6	3
Cluster2	GO:0045444	fat cell differentiation	7/94	238/23174	5.29e-05	0.00158066	0.000956476	Lpin1/Mmp11/Osbpl8/Arl6/Nucb2/Klf4/Steap4	7
Cluster5	GO:0045444	fat cell differentiation	5/60	238/23174	0.000377707	0.0120568	0.00855857	Zbtb16/Trib3/Plac8/Zbtb7c/Jdp2	5
Cluster2	GO:0048839	inner ear development	5/94	208/23174	0.00159593	0.0154325	0.0093384	Tomt/Celsr1/Bdnf/Lgr5/Atp2b2	5
Cluster2	GO:0001655	urogenital system development	8/94	346/23174	8.31e-05	0.00225571	0.00136496	Myc/Egr1/Itgb3/Pdgfa/Cyp7b1/Sox4/Bdnf/Lgr5	8
Cluster2	GO:0051606	detection of stimulus	7/94	227/23174	3.92e-05	0.0012745	0.000771216	Myc/Serpine2/Sox4/Tlr4/Gnat2/Atp2b2/Gngt1	7
Cluster2	GO:0060078	regulation of postsynaptic membrane potential	4/94	112/23174	0.00112845	0.0130945	0.00792363	Dbn1/Atxn1/Bdnf/Chrna4	4
Cluster2	GO:0051302	regulation of cell division	4/94	156/23174	0.0037679	0.0262953	0.0159116	Myc/Plk3/Vegfd/Pdgfa	4
Cluster2	GO:0006979	response to oxidative stress	7/94	401/23174	0.00124052	0.0135031	0.0081709	Plk3/Jun/Egfr/Smpd3/Tlr4/Chrna4/Lcn2	7
Cluster2	GO:0042633	hair cycle	6/94	124/23174	1.15e-05	0.000577707	0.000349578	Ptch2/Pdgfa/Tert/Egfr/Celsr1/Lgr5	6
Cluster2	GO:0006637	acyl-CoA metabolic process	4/94	81/23174	0.000332613	0.00611306	0.00369908	Gpam/Acot11/Acaca/Fasn	4
Cluster2	GO:0061614	pri-miRNA transcription by RNA polymerase II	3/94	52/23174	0.00123686	0.0135031	0.0081709	Jun/Tert/Klf4	3
Cluster2	GO:0042107	cytokine metabolic process	4/94	122/23174	0.00154751	0.0151625	0.00917501	Egr1/Ager/Tlr4/Klf4	4
Cluster2	GO:0007224	smoothened signaling pathway	4/94	143/23174	0.00275876	0.0215117	0.013017	Wnt9a/Ptch2/Serpine2/Arl6	4
Cluster2	GO:2001057	reactive nitrogen species metabolic process	3/94	84/23174	0.00485731	0.0311099	0.018825	Smpd3/Tlr4/Klf4	3
Cluster2	GO:0010038	response to metal ion	5/94	269/23174	0.00481483	0.0310394	0.0187823	Camk2b/Jun/Fga/Egfr/Smpd3	5
Cluster2	GO:0048511	rhythmic process	6/94	289/23174	0.00116125	0.0133183	0.00805908	Egr1/Id1/Nr0b2/Cyp7b1/Egfr/Bdnf	6
Cluster2	GO:0031099	regeneration	4/94	145/23174	0.00290023	0.0223195	0.0135058	Cd9/Jun/Bdnf/Klf4	4

## Sheet: psWAT_SubDEGsGO
Cluster	ID	Description	GeneRatio	BgRatio	pvalue	p.adjust	qvalue	geneID	Count
Cluster1	GO:0038061	NIK/NF-kappaB signaling	5/186	107/23174	0.00173296	0.0249313	0.0192713	Mmp8/Havcr2/Tlr1/Tnfsf14/Il18r1	5
Cluster2	GO:0038061	NIK/NF-kappaB signaling	6/205	107/23174	0.000383396	0.00293937	0.0015882	Tlr9/Grem1/Adgrg3/Rel/Tcim/Agt	6
Cluster2	GO:0072593	reactive oxygen species metabolic process	13/205	288/23174	1.89e-06	4.14e-05	2.24e-05	Fpr2/Foxm1/Icam1/Itgb2/Syk/Lrrk2/Cd36/Bnip3/Mapt/Cav1/Agt/Snca/Lep	13
Cluster2	GO:0001505	regulation of neurotransmitter levels	10/205	372/23174	0.00183754	0.00958799	0.00518057	Mctp2/Icam1/Itgb2/Celsr1/Lrrk2/Cd36/Cav1/Ntrk2/Agt/Snca	10
Cluster5	GO:0001505	regulation of neurotransmitter levels	15/188	372/23174	4.13e-07	3.8e-05	2.62e-05	Htr7/Ass1/Cacna1b/Atp7a/Ulbp1/Slc6a1/Slc17a7/Hnmt/Bche/Pclo/Adra1a/Sncg/Nrxn3/Rims4/Snap25	15
Cluster2	GO:0019233	sensory perception of pain	8/205	143/23174	4.19e-05	0.000513674	0.000277548	Il12b/Il1a/Itga2/Ntrk1/Ccl2/Ndn/Mgll/Grin2b	8
Cluster5	GO:0019233	sensory perception of pain	8/188	143/23174	2.26e-05	0.000726866	0.000500077	Oprd1/Htr7/Cnr2/Cacna1b/Adrb1/Calca/Adora1/Cck	8
Cluster2	GO:0042133	neurotransmitter metabolic process	5/205	147/23174	0.0100188	0.0339318	0.018334	Icam1/Itgb2/Cd36/Cav1/Agt	5
Cluster5	GO:0042133	neurotransmitter metabolic process	5/188	147/23174	0.00704322	0.0483255	0.0332475	Ass1/Atp7a/Ulbp1/Hnmt/Bche	5
Cluster2	GO:0008589	regulation of smoothened signaling pathway	6/205	87/23174	0.000123978	0.00122994	0.000664558	Cd3e/Fgf10/Chrd/Gpr37l1/Foxa1/Zic1	6
Cluster2	GO:0045444	fat cell differentiation	9/205	238/23174	0.000282411	0.00229453	0.00123978	Fgf10/Lgals12/Cebpa/Bnip3/Adipoq/Pparg/Fcor/Tfap2b/Lep	9
Cluster2	GO:0001763	morphogenesis of a branching structure	12/205	240/23174	1.65e-06	3.73e-05	2.02e-05	Foxf1/Grem1/Bcl11a/Socs3/Celsr1/Lrrk2/Fgf10/Angpt1/Epha7/Agt/Foxa1/Pgr	12
Cluster2	GO:0060348	bone development	6/205	228/23174	0.0161617	0.0485166	0.0262144	Tnfsf11/Grem1/Sema4d/Ptpn6/Ptprc/Lep	6
Cluster2	GO:0007164	establishment of tissue polarity	4/205	57/23174	0.00162836	0.00866274	0.00468064	Med12/Celsr1/Fzd3/Sfrp5	4
Cluster2	GO:0050808	synapse organization	14/205	447/23174	4.79e-05	0.00057849	0.000312569	Sema4d/Ntrk1/Lrrk2/Efna5/Sez6/Mapt/Epha7/Ntrk2/Ptprd/Ephb2/Snca/Grin2b/Erbb4/Nefl	14
Cluster5	GO:0050808	synapse organization	16/188	447/23174	8.19e-07	6.31e-05	4.34e-05	Cdc20/Ky/Cdh9/Itpka/Gap43/Sdk2/Pclo/Sncg/Clstn3/Sybu/Chrna1/Nrxn3/Glrb/Ncan/Rims4/Gabra1	16
Cluster2	GO:0035637	multicellular organismal signaling	5/205	141/23174	0.00845948	0.030037	0.0162296	Itga2/Cav1/Ntrk2/Pkp2/Agt	5
Cluster5	GO:0035637	multicellular organismal signaling	7/188	141/23174	0.000156561	0.00345895	0.00237972	Gpr35/Dsg2/Slc8a1/Dsc2/Cntnap1/Chrna1/Hcn4	7
Cluster5	GO:0033555	multicellular organismal response to stress	6/188	98/23174	0.000149248	0.00335337	0.00230709	Htr7/Cacna1b/Adrb1/Calca/Dbi/Cck	6
Cluster2	GO:0042633	hair cycle	7/205	124/23174	0.000120196	0.00120014	0.000648461	Runx3/Tert/Edaradd/Celsr1/Fgf10/Fzd3/Ptch2	7
Cluster5	GO:0042633	hair cycle	6/188	124/23174	0.00053227	0.00848049	0.0058345	Hpse/Atp7a/Apcdd1/Dbi/Fa2h/Krt14	6
Cluster5	GO:0006637	acyl-CoA metabolic process	5/188	81/23174	0.000518359	0.00833903	0.00573717	Acsl1/Acaca/Fasn/Ces1d/Dgat2	5
Cluster2	GO:0061614	pri-miRNA transcription by RNA polymerase II	4/205	52/23174	0.00115503	0.0066746	0.00360641	Tert/Spi1/Pparg/Ppara	4
Cluster2	GO:0042107	cytokine metabolic process	11/205	122/23174	1.18e-08	5.26e-07	2.84e-07	Tlr9/Cd28/Il1a/Foxp3/Bcl3/Icosl/Rel/Cd3e/Syk/Ptprc/S100b	11
Cluster2	GO:0007224	smoothened signaling pathway	9/205	143/23174	5.34e-06	9.57e-05	5.17e-05	Gpc2/Foxf1/Stil/Cd3e/Fgf10/Ptch2/Gpr37l1/Foxa1/Zic1	9
Cluster2	GO:2001057	reactive nitrogen species metabolic process	5/205	84/23174	0.000904094	0.00566345	0.00306007	Icam1/Itgb2/Cd36/Cav1/Agt	5

## Sheet: Summary
	Genes		Go Terms
1	Gata3	1	GO:0048839
2	Dvl3	2	GO:0001655
3	Cdh1	3	GO:0051606
4	Gabrb2	4	GO:0060078
5	Pcdh15	5	GO:0051302
6	Shh	6	GO:0006979
7	Hpn	7	GO:0001763
8	Fat4	8	GO:0060348
9	Epcam	9	GO:0007164
10	Pgf	10	GO:0050808
11	Wnt2b	11	GO:0035637
12	Lhx1	12	GO:0033555
13	Mecom	13	GO:0010038
14	Dchs2	14	GO:0048511
15	Gnat1	15	GO:0031099
16	Rps3	16	GO:0001505
17	Grin2b	17	GO:0008589
18	Kcna1	18	GO:0009581
19	Igsf9b	19	GO:0019233
20	Chrna7	20	GO:0031647
21	Oprm1	21	GO:0032259
22	Sfrp2	22	GO:0035690
23	Igf2	23	GO:0038061
24	Gstp1	24	GO:0042133
25	Fxn	25	GO:0045444
26	Ucn	26	GO:0050879
27	Mt3	27	GO:0050881
28	Hyal1	28	GO:0051235
29	Col13a1	29	GO:0051668
30	Ptger4	30	GO:0072593
31	Frem1	31	GO:0097164
32	Fgf18	32	GO:0042633
33	Klk8	33	GO:0006637
34	Pcdhgc5	34	GO:0061614
35	Pde4d	35	GO:0042107
36	Ctnna3	36	GO:0007224
37	Ido1	37	GO:2001057
38	Tnnt2
39	Tnnt1
40	Myh3
41	Jsrp1
42	Tcap
43	Tnnt3
44	Myh8
45	Scn4a
46	Casq1
47	Atp2a1
48	Stac3
49	Slc8a3
50	Tnnc1
51	Myh7
52	Tnnc2
53	Tnni2
54	Actn3
55	Cav3
56	Mylk2
57	Hipk2
58	Fitm1
59	Ryr1
60	Trdn
61	Dhrs7c
62	Tmem38a
63	Tmsb10
64	Casq2
65	Stard4
66	Epb41l3
67	Syne1
68	Vps13c
69	Syne3
70	Slc8a1
71	Capn3
72	Lck
73	Ccdc22
74	Cyba
75	Lep
76	Ryr2
77	Atp5g1
78	Adcy2
79	Ppp1r14a
80	Trpc6
81	Sorbs1
82	Slamf8
83	Kcnc2
84	Kdr
85	Nod2
86	Kmt2a
87	Trpv1
88	Ahr
89	Smpd3
90	Crkl
91	Lrrk2
92	Colq
93	Dok7
94	Sec31b
95	Adam22
96	Gpc6
97	Camk2a
98	Musk
99	Pak1
100	Calca
101	Kit
102	Csrp3
103	Ttn
104	Pkd2
105	Pawr
106	Itga2
107	Cryab
108	Epha4
109	Cpt1a
110	Atp7a
111	H19
112	Smyd1
113	Kmt2d
114	Atrx
115	Kmt2c
116	Rif1
117	Tet1
118	C1qtnf3
119	Nlrc3
120	Nfat5
121	Ndufs3
122	Crhr2
123	Zfhx2
124	Cd3e
125	Zic1
126	Kif7
127	Ndst1
128	C2cd3
129	Nipbl
130	4932438A13Rik
131	Itga6
132	Zbtb16
133	Zfpm2
134	Alms1
135	Wnt4
136	Prox1
137	Pitx2
138	Casr
139	Vkorc1
140	Cyp26b1
141	Med12
142	Ky
143	Cacna1s
144	Mdga1
145	Lrtm2
146	Rab17
147	Cacnb1
148	Actn1
149	Lrfn4
150	Cttnbp2
151	Chrna1
152	Ephb2
153	Als2
154	Fzd9
155	L1cam
156	Kalrn
157	Adgrl2
158	Pclo
159	Cdk5r1
160	Sez6
161	Disc1
162	Clcn1
163	Kcnc4
164	Scn4b
165	Kcnn2
166	Cacna1c
167	Kcnd3
168	Kcnma1
169	Itgb3
170	Dbn1
171	Osbpl8
172	Ikbke
173	Cd4
174	Lcn2
175	Myc
176	Egr1
177	Pck1
178	Rnf149
179	Chrna4
180	Grasp
181	Arl6
182	Serpine2
183	Tlr4
184	Gnat2
185	Atp2b2
186	Gngt1
187	Fam107a
188	Tert
189	Id1
190	Sox4
191	Tomt
192	Comt
193	Pax5
194	Dnmt3b
195	Mettl15
196	Hells
197	Hist1h1d
198	Ager
199	Egfr
200	Sh3pxd2a
201	Klf4
202	Atp1a2
203	Celsr1
204	Ctss
205	Wnt9a
206	Lpin1
207	Mmp11
208	Nucb2
209	Steap4
210	Trib3
211	Plac8
212	Zbtb7c
213	Jdp2
214	Bdnf
215	Lgr5
216	Pdgfa
217	Cyp7b1
218	Atxn1
219	Plk3
220	Vegfd
221	Jun
222	Ptch2
223	Gpam
224	Acot11
225	Acaca
226	Fasn
227	Mmp8
228	Havcr2
229	Tlr1
230	Tnfsf14
231	Il18r1
232	Tlr9
233	Grem1
234	Adgrg3
235	Rel
236	Tcim
237	Agt
238	Fpr2
239	Foxm1
240	Icam1
241	Itgb2
242	Syk
243	Cd36
244	Bnip3
245	Mapt
246	Cav1
247	Snca
248	Mctp2
249	Ntrk2
250	Htr7
251	Ass1
252	Cacna1b
253	Ulbp1
254	Slc6a1
255	Slc17a7
256	Hnmt
257	Bche
258	Adra1a
259	Sncg
260	Nrxn3
261	Rims4
262	Snap25
263	Il12b
264	Il1a
265	Ntrk1
266	Ccl2
267	Ndn
268	Mgll
269	Oprd1
270	Cnr2
271	Adrb1
272	Adora1
273	Cck
274	Fgf10
275	Chrd
276	Gpr37l1
277	Foxa1
278	Lgals12
279	Cebpa
280	Adipoq
281	Pparg
282	Fcor
283	Tfap2b
284	Foxf1
285	Bcl11a
286	Socs3
287	Angpt1
288	Epha7
289	Pgr
290	Tnfsf11
291	Sema4d
292	Ptpn6
293	Ptprc
294	Fzd3
295	Sfrp5
296	Efna5
297	Ptprd
298	Erbb4
299	Nefl
300	Cdc20
301	Cdh9
302	Itpka
303	Gap43
304	Sdk2
305	Clstn3
306	Sybu
307	Glrb
308	Ncan
309	Gabra1
310	Pkp2
311	Gpr35
312	Dsg2
313	Dsc2
314	Cntnap1
315	Hcn4
316	Dbi
317	Runx3
318	Edaradd
319	Hpse
320	Apcdd1
321	Fa2h
322	Krt14
323	Acsl1
324	Ces1d
325	Dgat2
326	Spi1
327	Ppara
328	Cd28
329	Foxp3
330	Bcl3
331	Icosl
332	S100b
333	Gpc2
334	Stil
335	Camk2b
336	Fga
337	Nr0b2
338	Cd9
339	Dhx9
340	Mustn1
341	Pgam2
342	Fas
343	Pmch
344	Apoa2
345	Pax7
346	Myod1
347	Myoz1
348	Myf6
349	Bcl9
