# Supplementary material for: Differential regulation of the immune system in a brain-liver-fats organ network during short-term fasting
Source: Mol Metab. 2020 Jun 8;40:101038. doi: 10.1016/j.molmet.2020.101038 (PMC7339127; doi:10.1016/j.molmet.2020.101038)
Supplement: Multimedia component 8 [file mmc8.xls]

## Sheet: Additional file 8_Table S7
GOID	Ontology Source	GOTerm	GOLevels	GOGroups	Nr. Genes	% Associated Genes	Term PValue	Term PValue Corrected with Benjamini-Hochberg	Group PValue	Group PValue Corrected with Benjamini-Hochberg	Associated Genes Found	All Associated Genes	OverViewTerm
R-MMU:109582	REACTOME_Pathways_13.11.2019	Hemostasis	[-1]	[Group14, Group15]	26	5.10806	0.00129387	0.00938055	{Group14=0.0012938689820187611, Group15=1.6194541402462102E-4}	{Group14=0.0027171248622393984, Group15=4.2510671181463015E-4}	[Actn1, Angpt1, Atp2a1, Atp2b2, Cav1, Cd36, Cd9, Epcam, Fga, Gata3, Gngt1, Igf2, Itga6, Itgb2, Itgb3, Lck, Mgll, Pdgfa, Ptpn6, Serpine2, Slc8a1, Slc8a3, Syk, Trpc6, Vegfd, Zfpm2]	[A1bg, A2m, Abcc4, Abhd12, Abhd6, Actg1, Actn1, Actn2, Actn4, Adra2c, Ahsg, Ak3, Akap1, Akap10, Akt1, Alb, Aldoa, Angpt1, Angpt2, Angpt4, Anxa2, Anxa5, Apbb1ip, Aplp2, Apoa1, Apob, Apoh, Apool, App, Arrb1, Arrb2, Atp1b1, Atp1b2, Atp1b3, Atp2a1, Atp2a2, Atp2a3, Atp2b1, Atp2b2, Atp2b3, Atp2b4, Bcar1, Brpf3, Bsg, Calm1, Calm2, Calm3, Capza2, Capzb, Carmil1, Cav1, Cbx5, Cd109, Cd177, Cd244a, Cd36, Cd…	TRUE
R-MMU:112314	REACTOME_Pathways_13.11.2019	Neurotransmitter receptors and postsynaptic signal transmission	[-1]	[Group17, Group20]	11	7.85714	0.00142522	0.00984079	{Group17=5.175880450452444E-8, Group20=5.818489345994989E-6}	{Group17=5.434674472975066E-7, Group20=3.0547069066473695E-5}	[Camk2a, Camk2b, Chrna1, Chrna4, Chrna7, Gabra1, Gabrb2, Glrb, Gngt1, Grin2b, Nefl]	[Actn2, Adcy1, Adcy3, Adcy4, Adcy5, Adcy6, Adcy7, Adcy8, Adcy9, Akap5, Ap2a1, Ap2a2, Ap2m1, Ap2s1, Arhgef9, Cacng2, Cacng3, Cacng4, Calm1, Calm2, Calm3, Camk1, Camk2a, Camk2b, Camk2d, Camk2g, Camkk1, Camkk2, Chrna1, Chrna2, Chrna3, Chrna4, Chrna5, Chrna6, Chrna7, Chrna9, Chrnb2, Chrnb3, Chrnb4, Chrnd, Chrne, Creb1, Dlg1, Dlg2, Dlg3, Dlg4, Epb41l1, Gabbr1, Gabbr2, Gabra1, Gabra2, Gabra3, Gabra4, G…	FALSE
R-MMU:112315	REACTOME_Pathways_13.11.2019	Transmission across Chemical Synapses	[-1]	[Group17]	18	8.86699	9.14e-06	0.000221	{Group17=5.175880450452444E-8}	{Group17=5.434674472975066E-7}	[Cacna1b, Cacnb1, Camk2a, Camk2b, Chrna1, Chrna4, Chrna7, Comt, Gabra1, Gabrb2, Glrb, Gngt1, Grin2b, Nefl, Slc17a7, Slc6a1, Snap25, Tomt]	[Abat, Actn2, Adcy1, Adcy3, Adcy4, Adcy5, Adcy6, Adcy7, Adcy8, Adcy9, Akap5, Aldh2, Aldh5a1, Ap2a1, Ap2a2, Ap2m1, Ap2s1, Apba1, Arhgef9, Arl6ip5, Cacna1a, Cacna1b, Cacna2d2, Cacna2d3, Cacnb1, Cacnb2, Cacnb3, Cacnb4, Cacng2, Cacng3, Cacng4, Calm1, Calm2, Calm3, Camk1, Camk2a, Camk2b, Camk2d, Camk2g, Camkk1, Camkk2, Cask, Chrna1, Chrna2, Chrna3, Chrna4, Chrna5, Chrna6, Chrna7, Chrna9, Chrnb2, Chrnb…	FALSE
R-MMU:112316	REACTOME_Pathways_13.11.2019	Neuronal System	[-1]	[Group17]	28	8.58896	5.18e-08	1.5e-06	{Group17=5.175880450452444E-8}	{Group17=5.434674472975066E-7}	[Cacna1b, Cacnb1, Camk2a, Camk2b, Chrna1, Chrna4, Chrna7, Comt, Epb41l3, Gabra1, Gabrb2, Glrb, Gngt1, Grin2b, Kcna1, Kcnc2, Kcnc4, Kcnd3, Kcnma1, Kcnn2, Lrfn4, Nefl, Nrxn3, Ptprd, Slc17a7, Slc6a1, Snap25, Tomt]	[Abat, Abcc8, Abcc9, Actn2, Adcy1, Adcy3, Adcy4, Adcy5, Adcy6, Adcy7, Adcy8, Adcy9, Akap5, Aldh2, Aldh5a1, Ap2a1, Ap2a2, Ap2m1, Ap2s1, Apba1, Arhgef9, Arl6ip5, Cacna1a, Cacna1b, Cacna2d2, Cacna2d3, Cacnb1, Cacnb2, Cacnb3, Cacnb4, Cacng2, Cacng3, Cacng4, Calm1, Calm2, Calm3, Camk1, Camk2a, Camk2b, Camk2d, Camk2g, Camkk1, Camkk2, Cask, Chrna1, Chrna2, Chrna3, Chrna4, Chrna5, Chrna6, Chrna7, Chrna9,…	TRUE
R-MMU:114608	REACTOME_Pathways_13.11.2019	Platelet degranulation	[-1]	[Group14]	8	6.95652	0.0126327	0.0381612	{Group14=0.0012938689820187611}	{Group14=0.0027171248622393984}	[Actn1, Cd36, Cd9, Fga, Igf2, Itgb3, Pdgfa, Vegfd]	[A1bg, A2m, Abcc4, Actg1, Actn1, Actn2, Actn4, Ahsg, Alb, Aldoa, Anxa5, Aplp2, Apoa1, Apoh, Apool, App, Brpf3, Calm1, Calm2, Calm3, Cd109, Cd36, Cd63, Cd9, Cdc37l1, Cfd, Chid1, Clu, Ctsw, Cyb5r1, Ecm1, Egf, Endod1, F13a1, F5, F8, Fam3c, Fam49b, Fermt3, Fga, Fgb, Fgg, Flna, Fn1, Gas6, Gtpbp2, Habp4, Hgf, Hrg, Igf1, Igf2, Islr, Itga2b, Itgb3, Itih3, Itih4, Kng2, Lamp2, Lefty2, Lgals3bp, Lhfpl2, Ly6…	FALSE
R-MMU:1266738	REACTOME_Pathways_13.11.2019	Developmental Biology	[-1]	[Group01]	22	4.35644	0.0182717	0.0473108	{Group01=0.018271746591893005}	{Group01=0.019185333921487656}	[Adam22, Cdk5r1, Cebpa, Dsc2, Dsg2, Efna5, Egfr, Epha4, Epha7, Ephb2, Gap43, Grin2b, Itgb3, Kalrn, Klk8, Krt14, Myf6, Myod1, Pkp2, Pparg, Ptprc, Sema4d]	[1110025L11Rik, 2310034C09Rik, 2310057N15Rik, 2310061N02Rik, 2310079G19Rik, Abl1, Actb, Actg1, Actr2, Actr3, Adam11, Adam22, Adam23, Akt1, Akt2, Akt3, Ank1, Ap2a1, Ap2a2, Ap2m1, Ap2s1, Aph1a, Aph1b, Arhgap35, Arhgef11, Arhgef12, Arhgef28, Arhgef7, Arpc1a, Arpc1b, Arpc2, Arpc3, Arpc4, Arpc5, Artn, Bnip2, Boc, Cacng2, Cacng3, Cacng4, Capn1, Capns1, Casp14, Cd72, Cdc42, Cdh15, Cdh2, Cdh4, Cdk2, Cdk4…	TRUE
R-MMU:1280215	REACTOME_Pathways_13.11.2019	Cytokine Signaling in Immune system	[-1]	[Group20]	29	5.45113	0.000231	0.00419518	{Group20=5.818489345994989E-6}	{Group20=3.0547069066473695E-5}	[Ager, Angpt1, Camk2a, Camk2b, Cd4, Crkl, Egfr, Erbb4, Fga, Fgf10, Fgf18, Grin2b, Il12b, Il1a, Itgb3, Jun, Kit, Lck, Nefl, Pdgfa, Ptpn6, S100b, Snap25, Socs3, Syk, Tlr9, Tnfsf11, Tnfsf14, Trib3]	[Abce1, Actb, Actg1, Actn2, Ager, Akt2, Angpt1, Apbb1ip, App, Araf, Areg, Arih1, Arrb1, Arrb2, Artn, Atf1, Atf2, Birc2, Birc3, Braf, Brap, Brwd1, Btc, Calm1, Calm2, Calm3, Camk2a, Camk2b, Camk2d, Camk2g, Canx, Casp1, Casp3, Cbl, Cd27, Cd4, Cd40, Cd40lg, Cd70, Clcf1, Cnksr1, Cnksr2, Cntf, Cntfr, Creb1, Crk, Crkl, Crlf1, Crlf2, Csf1, Csf1r, Csf2, Csf2ra, Csf2rb, Csf3, Csf3r, Csk, Ctf1, Ctsg, Cul1, …	TRUE
R-MMU:1296071	REACTOME_Pathways_13.11.2019	Potassium Channels	[-1]	[Group05]	7	7.44681	0.0135738	0.0385922	{Group05=0.013573798204617307}	{Group05=0.015836097905386856}	[Gngt1, Kcna1, Kcnc2, Kcnc4, Kcnd3, Kcnma1, Kcnn2]	[Abcc8, Abcc9, Gabbr1, Gabbr2, Gnb1, Gnb2, Gnb3, Gng10, Gng12, Gng2, Gng3, Gng4, Gng5, Gng5-ps, Gng8, Gngt1, Gngt2, Hcn1, Hcn2, Hcn3, Kcna1, Kcna10, Kcna2, Kcna3, Kcna4, Kcna5, Kcna6, Kcna7, Kcnab1, Kcnab2, Kcnb1, Kcnb2, Kcnc1, Kcnc2, Kcnc4, Kcnd1, Kcnd2, Kcnd3, Kcnf1, Kcng1, Kcng2, Kcng3, Kcng4, Kcnh1, Kcnh2, Kcnh3, Kcnh4, Kcnh5, Kcnh6, Kcnh7, Kcnh8, Kcnj1, Kcnj10, Kcnj11, Kcnj12, Kcnj14, Kcnj15…	TRUE
R-MMU:1433559	REACTOME_Pathways_13.11.2019	Regulation of KIT signaling	[-1]	[Group15, Group18]	3	21.4286	0.0057142	0.0236731	{Group15=1.6194541402462102E-4, Group18=6.764141545210138E-5}	{Group15=4.2510671181463015E-4, Group18=2.367449540823548E-4}	[Kit, Lck, Ptpn6]	[Cbl, Fyn, Grb2, Kit, Kitl, Lck, Lyn, Prkca, Ptpn6, Sh2b2, Sh2b3, Sos1, Src, Yes1]	FALSE
R-MMU:1474244	REACTOME_Pathways_13.11.2019	Extracellular matrix organization	[-1]	[Group12]	15	5.53505	0.00675884	0.0264873	{Group12=0.006758838928763204}	{Group12=0.010138258393144806}	[Capn3, Cdh1, Col13a1, Ctss, Fga, Icam1, Itga2, Itga6, Itgb2, Itgb3, Mmp11, Mmp8, Ncan, Pdgfa, Sh3pxd2a]	[4930486L24Rik, A2m, Acan, Adam10, Adam12, Adam15, Adam19, Adam8, Adamts2, Adamts3, Adamts4, Adamts5, Agrn, App, Bcan, Bgn, Bmp1, Bmp10, Bmp2, Bmp4, Bmp7, Bsg, Capn1, Capn10, Capn11, Capn12, Capn13, Capn15, Capn2, Capn3, Capn5, Capn6, Capn7, Capn8, Capn9, Capns1, Capns2, Cast, Cd151, Cd44, Cd47, Cdh1, Ceacam1, Ceacam10, Ceacam2, Ceacam9, Cma1, Col10a1, Col11a1, Col11a2, Col12a1, Col13a1, Col14a1,…	FALSE
R-MMU:162582	REACTOME_Pathways_13.11.2019	Signal Transduction	[-1]	[Group04]	82	3.41098	0.00874609	0.0309313	{Group04=0.008746090962619356}	{Group04=0.012244527347667098}	[Adora1, Adra1a, Adrb1, Angpt1, Apoa2, Bcl9, Bdnf, Calca, Camk2a, Camk2b, Casr, Cav1, Cck, Cd28, Cdc20, Cdh1, Cnr2, Cpt1a, Crhr2, Crkl, Cyba, Cyp26b1, Dvl3, Egfr, Erbb4, Fas, Fga, Fgf10, Fgf18, Foxa1, Fpr2, Fzd3, Gata3, Gnat1, Gnat2, Gngt1, Gpc2, Gpc6, Gpr35, Gpr37l1, Grin2b, Hpn, Htr7, Igf2, Itga2, Itgb3, Jun, Kalrn, Kit, Lck, Lgr5, Lrrk2, Mecom, Mgll, Myc, Nefl, Ntrk1, Ntrk2, Oprd1, Oprm1, Pde4…	[A2m, Abca1, Abca4, Abhd12, Abhd6, Abi1, Abi2, Abl1, Abr, Ackr2, Ackr3, Ackr4, Actb, Actg1, Actn2, Actr2, Actr3, Acvr1b, Acvr1c, Acvr2a, Acvr2b, Acvrl1, Adam10, Adam17, Adcy1, Adcy10, Adcy3, Adcy4, Adcy5, Adcy6, Adcy7, Adcy8, Adcy9, Adcyap1, Adcyap1r1, Adgre1, Adgre5, Adh1, Adh4, Adm, Adm2, Adora1, Adora2a, Adora2b, Adra1a, Adra2c, Adrb1, Adrb2, Adrb3, Agrn, Agtr1a, Agtr2, Ahctf1, Akap13, Akr1b8,…	TRUE
R-MMU:163685	REACTOME_Pathways_13.11.2019	Integration of energy metabolism	[-1]	[Group06]	7	8.97436	0.00503241	0.0235387	{Group06=0.005032410283306289}	{Group06=0.008806717995786006}	[Acaca, Adipoq, Cacna1c, Cd36, Fasn, Gngt1, Kcnc2]	[Abcc8, Acaca, Acacb, Acly, Acsl3, Acsl4, Adcy5, Adcy6, Adipoq, Adipor1, Adipor2, Adra2c, Agpat1, Cacna1a, Cacna1c, Cacna1d, Cacna2d2, Cacnb2, Cacnb3, Cd36, Fasn, Ffar1, Gcg, Gcgr, Glp1r, Gna11, Gna14, Gna15, Gnai1, Gnai2, Gnaq, Gnas, Gnb1, Gnb2, Gnb3, Gnb4, Gnb5, Gng10, Gng11, Gng12, Gng13, Gng2, Gng3, Gng4, Gng5, Gng5-ps, Gng8, Gngt1, Gngt2, Itpr1, Itpr2, Itpr3, Kcnb1, Kcnc2, Kcng2, Kcnj11, Kcn…	TRUE
R-MMU:1638091	REACTOME_Pathways_13.11.2019	Heparan sulfate/heparin (HS-GAG) metabolism	[-1]	[Group09]	5	9.61538	0.0128666	0.0380746	{Group09=0.012866574721141999}	{Group09=0.015894004067293056}	[Gpc2, Gpc6, Hpse, Ncan, Ndst1]	[Agrn, B3galt6, B3gat1, B3gat2, B3gat3, B4galt7, Bcan, Bgn, Cspg4, Cspg5, Dcn, Ext1, Ext2, Glb1, Glb1l, Gpc1, Gpc2, Gpc3, Gpc4, Gpc5, Gpc6, Gusb, Hgsnat, Hpse, Hpse2, Hs2st1, Hs3st1, Hs3st2, Hs3st3a1, Hs3st3b1, Hs3st4, Hs3st5, Hs3st6, Hs6st1, Hs6st2, Hs6st3, Hspg2, Ids, Naglu, Ncan, Ndst1, Ndst2, Ndst3, Ndst4, Sdc1, Sdc2, Sdc3, Sdc4, Sgsh, Slc35d2, Xylt1, Xylt2]	TRUE
R-MMU:168898	REACTOME_Pathways_13.11.2019	Toll-like Receptor Cascades	[-1]	[Group08]	11	8.20895	0.000996	0.00849384	{Group08=9.958297329671591E-4}	{Group08=0.0023236027102567047}	[Ager, Cd36, Ctss, Fga, Ikbke, Itgb2, Jun, S100b, Tlr1, Tlr4, Tlr9]	[4930486L24Rik, Ager, Apob, App, Atf1, Atf2, Birc2, Birc3, Bpi, Casp8, Cd14, Cd180, Cd36, Cnpy3, Creb1, Ctsb, Ctsk, Ctsl, Ctss, Cul1, Dnm1, Dnm2, Dnm3, Dusp3, Dusp4, Dusp6, Dusp7, Ecsit, Eea1, Fadd, Fbxw11, Fga, Fgb, Fgg, Fos, Gm21596, Hmgb1, Hsp90b1, Ikbkb, Ikbke, Ikbkg, Irak1, Irak2, Irak4, Irf3, Irf7, Itgb2, Jun, Lbp, Lgmn, Ly86, Ly96, Map2k3, Map2k4, Map2k6, Map2k7, Map3k7, Map3k8, Mapk1, Map…	TRUE
R-MMU:181431	REACTOME_Pathways_13.11.2019	Acetylcholine binding and downstream events	[-1]	[Group17]	3	23.0769	0.00458038	0.0221385	{Group17=5.175880450452444E-8}	{Group17=5.434674472975066E-7}	[Chrna1, Chrna4, Chrna7]	[Chrna1, Chrna2, Chrna3, Chrna4, Chrna5, Chrna6, Chrna7, Chrna9, Chrnb2, Chrnb3, Chrnb4, Chrnd, Chrne]	FALSE
R-MMU:199418	REACTOME_Pathways_13.11.2019	Negative regulation of the PI3K/AKT network	[-1]	[Group10, Group20]	9	8.49057	0.00224912	0.0141792	{Group10=7.060988414637078E-5, Group20=5.818489345994989E-6}	{Group10=2.1182965243911233E-4, Group20=3.0547069066473695E-5}	[Cd28, Egfr, Erbb4, Fgf10, Fgf18, Kit, Lck, Pdgfa, Trib3]	[Akt1, Akt2, Akt3, Areg, Btc, Cd19, Cd28, Cd80, Cd86, Egf, Egfr, Epgn, Erbb2, Erbb3, Erbb4, Ereg, Esr1, Esr2, Fgf1, Fgf10, Fgf15, Fgf16, Fgf17, Fgf18, Fgf2, Fgf20, Fgf22, Fgf23, Fgf4, Fgf5, Fgf6, Fgf7, Fgf8, Fgf9, Fgfr1, Fgfr2, Fgfr4, Frs2, Fyn, Gab1, Grb2, Hbegf, Hgf, Icos, Il1rap, Il1rl1, Il33, Ins1, Ins2, Insr, Irak1, Irak4, Irs1, Irs2, Kit, Kitl, Kl, Klb, Lck, Mapk1, Mapk3, Myd88, Nrg1, Nrg3,…	FALSE
R-MMU:202040	REACTOME_Pathways_13.11.2019	G-protein activation	[-1]	[Group07]	4	14.8148	0.00562756	0.0239999	{Group07=0.0056275628441009575}	{Group07=0.009090678440470778}	[Gnat1, Gnat2, Gngt1, Oprm1]	[Gnai1, Gnai2, Gnai3, Gnao1, Gnat1, Gnat2, Gnat3, Gnaz, Gnb1, Gnb2, Gnb3, Gnb4, Gnb5, Gng10, Gng11, Gng12, Gng13, Gng2, Gng3, Gng4, Gng5, Gng5-ps, Gng8, Gngt1, Gngt2, Oprm1, Pomc]	TRUE
R-MMU:2024096	REACTOME_Pathways_13.11.2019	HS-GAG degradation	[-1]	[Group09]	3	14.2857	0.0181667	0.0478939	{Group09=0.012866574721141999}	{Group09=0.015894004067293056}	[Gpc2, Gpc6, Hpse]	[Agrn, Glb1, Glb1l, Gpc1, Gpc2, Gpc3, Gpc4, Gpc5, Gpc6, Gusb, Hgsnat, Hpse, Hpse2, Hspg2, Ids, Naglu, Sdc1, Sdc2, Sdc3, Sdc4, Sgsh]	FALSE
R-MMU:202427	REACTOME_Pathways_13.11.2019	Phosphorylation of CD3 and TCR zeta chains	[-1]	[Group18]	4	33.3333	0.000218	0.00452246	{Group18=6.764141545210138E-5}	{Group18=2.367449540823548E-4}	[Cd3e, Cd4, Lck, Ptprc]	[Cd247, Cd3d, Cd3e, Cd3g, Cd4, Csk, H2-Eb2, Lck, Pag1, Ptpn22, Ptprc, Ptprj]	TRUE
R-MMU:202430	REACTOME_Pathways_13.11.2019	Translocation of ZAP-70 to Immunological synapse	[-1]	[Group18]	3	33.3333	0.00145766	0.00960732	{Group18=6.764141545210138E-5}	{Group18=2.367449540823548E-4}	[Cd3e, Cd4, Lck]	[Cd247, Cd3d, Cd3e, Cd3g, Cd4, H2-Eb2, Lck, Ptpn22, Zap70]	FALSE
R-MMU:202433	REACTOME_Pathways_13.11.2019	Generation of second messenger molecules	[-1]	[Group18]	3	15.7895	0.0137706	0.0383987	{Group18=6.764141545210138E-5}	{Group18=2.367449540823548E-4}	[Cd3e, Cd4, Lck]	[Cd101, Cd247, Cd3d, Cd3e, Cd3g, Cd4, Fyb, Grap2, H2-Eb2, Itk, Lat, Lck, Lcp2, Nck1, Pak2, Pak3, Plcg1, Was, Zap70]	FALSE
R-MMU:202733	REACTOME_Pathways_13.11.2019	Cell surface interactions at the vascular wall	[-1]	[Group14, Group15]	8	7.27273	0.00981053	0.0323301	{Group14=0.0012938689820187611, Group15=1.6194541402462102E-4}	{Group14=0.0027171248622393984, Group15=4.2510671181463015E-4}	[Angpt1, Cav1, Epcam, Itga6, Itgb2, Itgb3, Lck, Ptpn6]	[Angpt1, Angpt2, Angpt4, Apob, Atp1b1, Atp1b2, Atp1b3, Bsg, Cav1, Cd177, Cd244a, Cd44, Cd47, Cd48, Cd74, Cd84, Ceacam1, Ceacam10, Ceacam2, Ceacam9, Col1a1, Col1a2, Cxadr, Dok2, Epcam, Esam, F11r, F2, Fcamr, Fcer1g, Fn1, Fyn, Gas6, Glg1, Gp6, Gpc1, Grb14, Grb2, Grb7, Hras, Igll1, Inpp5d, Itga3, Itga4, Itga5, Itga6, Itgav, Itgax, Itgb1, Itgb2, Itgb3, Jam2, Jam3, Jaml, Jchain, Kras, Lck, Lyn, Mag, M…	FALSE
R-MMU:210990	REACTOME_Pathways_13.11.2019	PECAM1 interactions	[-1]	[Group15, Group18]	3	25	0.0035946	0.0193043	{Group15=1.6194541402462102E-4, Group18=6.764141545210138E-5}	{Group15=4.2510671181463015E-4, Group18=2.367449540823548E-4}	[Itgb3, Lck, Ptpn6]	[Fyn, Inpp5d, Itgav, Itgb3, Lck, Lyn, Pecam1, Plcg1, Ptpn11, Ptpn6, Src, Yes1]	FALSE
R-MMU:216083	REACTOME_Pathways_13.11.2019	Integrin cell surface interactions	[-1]	[Group12]	8	11.2676	0.000626	0.00648302	{Group12=0.006758838928763204}	{Group12=0.010138258393144806}	[Cdh1, Col13a1, Fga, Icam1, Itga2, Itga6, Itgb2, Itgb3]	[Bsg, Cd44, Cd47, Cdh1, Col13a1, Col16a1, Col18a1, Col1a1, Col1a2, Col23a1, Col2a1, Col3a1, Col4a1, Col4a2, Col4a3, Col4a4, Col4a5, Col4a6, Col5a1, Col5a2, Col5a3, Col6a1, Col6a2, Col6a5, Col6a6, Col7a1, Col8a1, Col8a2, Col9a1, Col9a3, Comp, F11r, Fbn1, Fga, Fgb, Fgg, Fn1, Hspg2, Ibsp, Icam1, Icam2, Icam4, Icam5, Itga1, Itga2, Itga2b, Itga3, Itga4, Itga5, Itga6, Itga8, Itga9, Itgae, Itgav, Itgax,…	TRUE
R-MMU:2404192	REACTOME_Pathways_13.11.2019	Signaling by Type 1 Insulin-like Growth Factor 1 Receptor (IGF1R)	[-1]	[Group20]	5	10.4167	0.00924639	0.0319221	{Group20=5.818489345994989E-6}	{Group20=3.0547069066473695E-5}	[Fgf10, Fgf18, Igf2, Tlr9, Trib3]	[Akt2, Cilp, Fgf1, Fgf10, Fgf15, Fgf16, Fgf17, Fgf18, Fgf2, Fgf20, Fgf22, Fgf23, Fgf4, Fgf5, Fgf6, Fgf7, Fgf8, Fgf9, Fgfr1, Fgfr2, Fgfr4, Flt3, Flt3l, Frs2, Gab1, Grb2, Igf1, Igf1r, Igf2, Irs1, Irs2, Irs4, Kl, Klb, Pde3b, Pdpk1, Pik3c3, Pik3ca, Pik3cb, Pik3r1, Pik3r2, Pik3r4, Ptpn11, Shc1, Sos1, Them4, Tlr9, Trib3]	FALSE
R-MMU:2428924	REACTOME_Pathways_13.11.2019	IGF1R signaling cascade	[-1]	[Group20]	5	10.6383	0.00846542	0.0306871	{Group20=5.818489345994989E-6}	{Group20=3.0547069066473695E-5}	[Fgf10, Fgf18, Igf2, Tlr9, Trib3]	[Akt2, Fgf1, Fgf10, Fgf15, Fgf16, Fgf17, Fgf18, Fgf2, Fgf20, Fgf22, Fgf23, Fgf4, Fgf5, Fgf6, Fgf7, Fgf8, Fgf9, Fgfr1, Fgfr2, Fgfr4, Flt3, Flt3l, Frs2, Gab1, Grb2, Igf1, Igf1r, Igf2, Irs1, Irs2, Irs4, Kl, Klb, Pde3b, Pdpk1, Pik3c3, Pik3ca, Pik3cb, Pik3r1, Pik3r2, Pik3r4, Ptpn11, Shc1, Sos1, Them4, Tlr9, Trib3]	FALSE
R-MMU:2428928	REACTOME_Pathways_13.11.2019	IRS-related events triggered by IGF1R	[-1]	[Group20]	5	10.8696	0.00773136	0.0295012	{Group20=5.818489345994989E-6}	{Group20=3.0547069066473695E-5}	[Fgf10, Fgf18, Igf2, Tlr9, Trib3]	[Akt2, Fgf1, Fgf10, Fgf15, Fgf16, Fgf17, Fgf18, Fgf2, Fgf20, Fgf22, Fgf23, Fgf4, Fgf5, Fgf6, Fgf7, Fgf8, Fgf9, Fgfr1, Fgfr2, Fgfr4, Flt3, Flt3l, Frs2, Gab1, Grb2, Igf1, Igf1r, Igf2, Irs1, Irs2, Irs4, Kl, Klb, Pde3b, Pdpk1, Pik3c3, Pik3ca, Pik3cb, Pik3r1, Pik3r2, Pik3r4, Ptpn11, Sos1, Them4, Tlr9, Trib3]	FALSE
R-MMU:2672351	REACTOME_Pathways_13.11.2019	Stimuli-sensing channels	[-1]	[Group19]	8	8	0.0056047	0.0246267	{Group19=2.118504192603114E-11}	{Group19=4.448858804466539E-10}	[Casq1, Casq2, Clcn1, Ryr1, Ryr2, Trdn, Trpc6, Trpv1]	[Ano1, Ano10, Ano2, Ano3, Ano4, Ano5, Ano6, Ano7, Ano8, Ano9, Asic1, Asic2, Asic3, Asic4, Asic5, Asph, Best1, Best2, Best3, Bsnd, Calm1, Calm2, Calm3, Casq1, Casq2, Clca1, Clca2, Clca4b, Clcn1, Clcn2, Clcn4, Clcn5, Clcn6, Clcn7, Clcnka, Clcnkb, Fkbp1b, Mcoln1, Mcoln2, Mcoln3, Mlkl, Nalcn, Ostm1, Raf1, Ripk1, Ripk3, Rps27a, Ryr1, Ryr2, Ryr3, Scnn1a, Scnn1b, Scnn1g, Sgk1, Sgk2, Sgk3, Slc17a3, Slc9b…	FALSE
R-MMU:2682334	REACTOME_Pathways_13.11.2019	EPH-Ephrin signaling	[-1]	[Group11]	6	8.95522	0.00929967	0.0313593	{Group11=0.00929966608904224}	{Group11=0.01220581174186794}	[Efna5, Epha4, Epha7, Ephb2, Grin2b, Kalrn]	[Actb, Actg1, Actr2, Actr3, Aph1a, Aph1b, Arhgef28, Arhgef7, Arpc1a, Arpc1b, Arpc2, Arpc3, Arpc4, Arpc5, Cdc42, Efna1, Efna2, Efna3, Efna4, Efna5, Efnb1, Efnb2, Efnb3, Epha1, Epha10, Epha2, Epha4, Epha5, Epha7, Epha8, Ephb1, Ephb2, Ephb3, Ephb4, Ephb6, Fyn, Git1, Grin1, Grin2b, Hras, Itsn1, Kalrn, Lyn, Mmp2, Mmp9, Myl12a, Nck2, Ncstn, Ngef, Pak2, Pak3, Psen1, Psen2, Psenen, Ptk2, Rac1, Rasa1, Rho…	TRUE
R-MMU:3000170	REACTOME_Pathways_13.11.2019	Syndecan interactions	[-1]	[Group12]	3	18.75	0.00844726	0.0314065	{Group12=0.006758838928763204}	{Group12=0.010138258393144806}	[Itga2, Itga6, Itgb3]	[Fgf2, Fn1, Itga2, Itga6, Itgav, Itgb1, Itgb3, Itgb4, Itgb5, Prkca, Sdc1, Sdc2, Sdc3, Sdc4, Tgfb1, Vtn]	FALSE
R-MMU:3371571	REACTOME_Pathways_13.11.2019	HSF1-dependent transactivation	[-1]	[Group16, Group19, Group20]	3	13.6364	0.0206234	0.0498399	{Group16=1.1451801789045538E-5, Group19=2.118504192603114E-11, Group20=5.818489345994989E-6}	{Group16=4.8097567513991256E-5, Group19=4.448858804466539E-10, Group20=3.0547069066473695E-5}	[Camk2a, Camk2b, Cryab]	[Akt1s1, Camk2a, Camk2b, Camk2d, Camk2g, Cryab, Dnajb1, Ep300, Fkbp4, Hsbp1, Hsf1, Hsp90aa1, Hsp90ab1, Hspa1a, Hspa1b, Hspa1l, Hspa2, Hspa8, Hspb8, Mlst8, Mtor, Ptges3]	FALSE
R-MMU:388841	REACTOME_Pathways_13.11.2019	Costimulation by the CD28 family	[-1]	[Group10, Group18]	7	12.069	0.000904	0.00819054	{Group10=7.060988414637078E-5, Group18=6.764141545210138E-5}	{Group10=2.1182965243911233E-4, Group18=2.367449540823548E-4}	[Cd28, Cd3e, Cd4, Icosl, Lck, Ptpn6, Trib3]	[Akt1, Akt2, Akt3, Btla, Cd247, Cd274, Cd28, Cd3d, Cd3e, Cd3g, Cd4, Cd80, Cd86, Cdc42, Csk, Ctla4, Fyn, Grap2, Grb2, H2-Eb2, Icos, Icosl, Lck, Lyn, Map3k14, Map3k8, Mapkap1, Mlst8, Mtor, Pak2, Pak3, Pdcd1, Pdcd1lg2, Pdpk1, Pik3ca, Pik3r1, Pik3r2, Pik3r3, Ppp2ca, Ppp2cb, Ppp2r1a, Ppp2r1b, Ppp2r5a, Ppp2r5b, Ppp2r5c, Ppp2r5d, Ppp2r5e, Prr5, Ptpn11, Ptpn6, Rac1, Rictor, Src, Them4, Tnfrsf14, Trib3, V…	TRUE
R-MMU:389357	REACTOME_Pathways_13.11.2019	CD28 dependent PI3K/Akt signaling	[-1]	[Group10, Group18, Group20]	3	13.6364	0.0206234	0.0498399	{Group10=7.060988414637078E-5, Group18=6.764141545210138E-5, Group20=5.818489345994989E-6}	{Group10=2.1182965243911233E-4, Group18=2.367449540823548E-4, Group20=3.0547069066473695E-5}	[Cd28, Lck, Trib3]	[Akt1, Akt2, Akt3, Cd28, Cd80, Cd86, Fyn, Lck, Map3k14, Map3k8, Mapkap1, Mlst8, Mtor, Pdpk1, Pik3ca, Pik3r1, Pik3r2, Pik3r3, Prr5, Rictor, Them4, Trib3]	FALSE
R-MMU:389948	REACTOME_Pathways_13.11.2019	PD-1 signaling	[-1]	[Group15, Group18]	4	30.7692	0.000309	0.00447595	{Group15=1.6194541402462102E-4, Group18=6.764141545210138E-5}	{Group15=4.2510671181463015E-4, Group18=2.367449540823548E-4}	[Cd3e, Cd4, Lck, Ptpn6]	[Cd247, Cd274, Cd3d, Cd3e, Cd3g, Cd4, Csk, H2-Eb2, Lck, Pdcd1, Pdcd1lg2, Ptpn11, Ptpn6]	TRUE
R-MMU:390522	REACTOME_Pathways_13.11.2019	Striated Muscle Contraction	[-1]	[Group19]	10	30.303	9.37e-09	4.53e-07	{Group19=2.118504192603114E-11}	{Group19=4.448858804466539E-10}	[Actn3, Myh3, Myh8, Tcap, Tnnc1, Tnnc2, Tnni2, Tnnt1, Tnnt2, Tnnt3]	[Acta1, Actc1, Actn2, Actn3, Des, Dmd, Mybpc1, Mybpc2, Myh3, Myh6, Myh8, Myl1, Myl2, Myl3, Neb, Tcap, Tmod1, Tmod2, Tmod3, Tmod4, Tnnc1, Tnnc2, Tnni1, Tnni2, Tnni3, Tnnt1, Tnnt2, Tnnt3, Tpm1, Tpm2, Tpm3, Tpm4, Vim]	FALSE
R-MMU:3928663	REACTOME_Pathways_13.11.2019	EPHA-mediated growth cone collapse	[-1]	[Group11]	3	16.6667	0.0118288	0.036493	{Group11=0.00929966608904224}	{Group11=0.01220581174186794}	[Efna5, Epha4, Epha7]	[Efna1, Efna2, Efna3, Efna4, Efna5, Epha1, Epha10, Epha2, Epha4, Epha5, Epha7, Epha8, Fyn, Lyn, Ngef, Rhoa, Src, Yes1]	FALSE
R-MMU:3928665	REACTOME_Pathways_13.11.2019	EPH-ephrin mediated repulsion of cells	[-1]	[Group11]	4	11.4286	0.0141902	0.0388222	{Group11=0.00929966608904224}	{Group11=0.01220581174186794}	[Efna5, Epha4, Epha7, Ephb2]	[Aph1a, Aph1b, Efna1, Efna2, Efna3, Efna4, Efna5, Efnb1, Efnb2, Efnb3, Epha1, Epha10, Epha2, Epha4, Epha5, Epha7, Epha8, Ephb1, Ephb2, Ephb3, Ephb4, Ephb6, Fyn, Lyn, Mmp2, Mmp9, Ncstn, Psen1, Psen2, Psenen, Rac1, Src, Vav2, Vav3, Yes1]	FALSE
R-MMU:397014	REACTOME_Pathways_13.11.2019	Muscle contraction	[-1]	[Group19]	29	16.3842	2.97e-15	4.31e-13	{Group19=2.118504192603114E-11}	{Group19=4.448858804466539E-10}	[Actn3, Atp1a2, Atp2a1, Atp2b2, Cacna1c, Cacnb1, Camk2a, Camk2b, Casq1, Casq2, Cav3, Kcnd3, Myh3, Myh8, Ryr1, Ryr2, Scn4a, Scn4b, Slc8a1, Slc8a3, Sorbs1, Tcap, Tnnc1, Tnnc2, Tnni2, Tnnt1, Tnnt2, Tnnt3, Trdn]	[Abcc9, Acta1, Acta2, Actc1, Actg2, Actn2, Actn3, Ahcyl1, Akap9, Asph, Atp1a1, Atp1a2, Atp1a3, Atp1a4, Atp1b1, Atp1b2, Atp1b3, Atp2a1, Atp2a2, Atp2a3, Atp2b1, Atp2b2, Atp2b3, Atp2b4, Cacna1c, Cacna1d, Cacna2d2, Cacna2d3, Cacna2d4, Cacnb1, Cacnb2, Cacnb3, Cacnb4, Cacng1, Cacng2, Cacng3, Cacng4, Cacng5, Cacng6, Cacng7, Calm1, Calm2, Calm3, Camk2a, Camk2b, Camk2d, Camk2g, Casq1, Casq2, Cav3, Corin, …	TRUE
R-MMU:418346	REACTOME_Pathways_13.11.2019	Platelet homeostasis	[-1]	[Group13]	7	9.45946	0.00375425	0.0187712	{Group13=1.8423737552050441E-7}	{Group13=1.2896616286435308E-6}	[Atp2a1, Atp2b2, Gngt1, Ptpn6, Slc8a1, Slc8a3, Trpc6]	[Apob, Atp2a1, Atp2a2, Atp2a3, Atp2b1, Atp2b2, Atp2b3, Atp2b4, Calm1, Calm2, Calm3, Fgr, Gnas, Gnb1, Gnb2, Gnb3, Gnb4, Gnb5, Gng10, Gng11, Gng12, Gng13, Gng2, Gng3, Gng4, Gng5, Gng5-ps, Gng8, Gngt1, Gngt2, Itpr1, Itpr2, Itpr3, Lrp8, Mapk14, Mrvi1, Nos1, Nos2, Nos3, P2rx1, P2rx2, P2rx3, P2rx5, P2rx6, P2rx7, Pafah2, Pde10a, Pde11a, Pde1a, Pde1b, Pde2a, Pde5a, Pde9a, Pecam1, Pla2g4a, Ppp2ca, Ppp2cb,…	FALSE
R-MMU:418359	REACTOME_Pathways_13.11.2019	Reduction of cytosolic Ca++ levels	[-1]	[Group13, Group19]	4	28.5714	0.000423	0.00557623	{Group13=1.8423737552050441E-7, Group19=2.118504192603114E-11}	{Group13=1.2896616286435308E-6, Group19=4.448858804466539E-10}	[Atp2a1, Atp2b2, Slc8a1, Slc8a3]	[Atp2a1, Atp2a2, Atp2a3, Atp2b1, Atp2b2, Atp2b3, Atp2b4, Calm1, Calm2, Calm3, Slc8a1, Slc8a2, Slc8a3, Sri]	FALSE
R-MMU:418360	REACTOME_Pathways_13.11.2019	Platelet calcium homeostasis	[-1]	[Group13, Group19]	5	20	0.000475	0.00573984	{Group13=1.8423737552050441E-7, Group19=2.118504192603114E-11}	{Group13=1.2896616286435308E-6, Group19=4.448858804466539E-10}	[Atp2a1, Atp2b2, Slc8a1, Slc8a3, Trpc6]	[Atp2a1, Atp2a2, Atp2a3, Atp2b1, Atp2b2, Atp2b3, Atp2b4, Calm1, Calm2, Calm3, Itpr1, Itpr2, Itpr3, P2rx1, P2rx2, P2rx3, P2rx5, P2rx6, P2rx7, Slc8a1, Slc8a2, Slc8a3, Sri, Trpc6, Trpc7]	FALSE
R-MMU:438066	REACTOME_Pathways_13.11.2019	Unblocking of NMDA receptors, glutamate binding and activation	[-1]	[Group16, Group17, Group20]	4	16.6667	0.00363039	0.0188002	{Group16=1.1451801789045538E-5, Group17=5.175880450452444E-8, Group20=5.818489345994989E-6}	{Group16=4.8097567513991256E-5, Group17=5.434674472975066E-7, Group20=3.0547069066473695E-5}	[Camk2a, Camk2b, Grin2b, Nefl]	[Actn2, Calm1, Calm2, Calm3, Camk2a, Camk2b, Camk2d, Camk2g, Dlg1, Dlg2, Dlg3, Dlg4, Gm20498, Gria1, Gria3, Gria4, Grin1, Grin2a, Grin2b, Grin2c, Grin2d, Lrrc7, Nefl, Synj2bp]	FALSE
R-MMU:442755	REACTOME_Pathways_13.11.2019	Activation of NMDA receptors and postsynaptic events	[-1]	[Group16, Group17, Group20]	4	10.5263	0.0187882	0.0477945	{Group16=1.1451801789045538E-5, Group17=5.175880450452444E-8, Group20=5.818489345994989E-6}	{Group16=4.8097567513991256E-5, Group17=5.434674472975066E-7, Group20=3.0547069066473695E-5}	[Camk2a, Camk2b, Grin2b, Nefl]	[Actn2, Calm1, Calm2, Calm3, Camk1, Camk2a, Camk2b, Camk2d, Camk2g, Camkk1, Camkk2, Creb1, Dlg1, Dlg2, Dlg3, Dlg4, Gm20498, Gria1, Gria3, Gria4, Grin1, Grin2a, Grin2b, Grin2c, Grin2d, Grin3a, Lrrc7, Nefl, Nrgn, Prkaca, Prkar1a, Prkar1b, Prkar2b, Rps6ka1, Rps6ka2, Rps6ka3, Rps6ka6, Synj2bp]	FALSE
R-MMU:500792	REACTOME_Pathways_13.11.2019	GPCR ligand binding	[-1]	[Group00]	18	4.60358	0.0192459	0.0481147	{Group00=0.019245869498296844}	{Group00=0.019245869498296844}	[Adora1, Adra1a, Adrb1, Calca, Casr, Cck, Cnr2, Crhr2, Fpr2, Gngt1, Gpr35, Gpr37l1, Htr7, Oprd1, Oprm1, Pmch, Ptger4, Ucn]	[Ackr2, Ackr3, Ackr4, Adcyap1, Adcyap1r1, Adgre1, Adgre5, Adm, Adm2, Adora1, Adora2a, Adora2b, Adra1a, Adra2c, Adrb1, Adrb2, Adrb3, Agtr1a, Agtr2, Anxa1, Apln, Aplnr, App, Avp, Avpr1a, Avpr1b, Avpr2, Bdkrb1, Bdkrb2, Brs3, C130060K24Rik, C3, C3ar1, C5ar1, C5ar2, Calca, Calcr, Calcrl, Casr, Cck, Cckar, Cckbr, Ccl1, Ccl12, Ccl17, Ccl19, Ccl20, Ccl21a, Ccl21b, Ccl21c, Ccl22, Ccl25, Ccl27a, Ccl27b, Cc…	TRUE
R-MMU:5576891	REACTOME_Pathways_13.11.2019	Cardiac conduction	[-1]	[Group19]	17	13.8211	2.95e-08	1.07e-06	{Group19=2.118504192603114E-11}	{Group19=4.448858804466539E-10}	[Atp1a2, Atp2a1, Atp2b2, Cacna1c, Cacnb1, Camk2a, Camk2b, Casq1, Casq2, Kcnd3, Ryr1, Ryr2, Scn4a, Scn4b, Slc8a1, Slc8a3, Trdn]	[Abcc9, Ahcyl1, Akap9, Asph, Atp1a1, Atp1a2, Atp1a3, Atp1a4, Atp1b1, Atp1b2, Atp1b3, Atp2a1, Atp2a2, Atp2a3, Atp2b1, Atp2b2, Atp2b3, Atp2b4, Cacna1c, Cacna1d, Cacna2d2, Cacna2d3, Cacna2d4, Cacnb1, Cacnb2, Cacnb3, Cacnb4, Cacng1, Cacng2, Cacng3, Cacng4, Cacng5, Cacng6, Cacng7, Calm1, Calm2, Calm3, Camk2a, Camk2b, Camk2d, Camk2g, Casq1, Casq2, Corin, Dmpk, Fgf11, Fgf12, Fgf13, Fgf14, Fkbp1b, Fxyd1,…	FALSE
R-MMU:5576892	REACTOME_Pathways_13.11.2019	Phase 0 - rapid depolarisation	[-1]	[Group16, Group19]	6	14.2857	0.000856	0.00827288	{Group16=1.1451801789045538E-5, Group19=2.118504192603114E-11}	{Group16=4.8097567513991256E-5, Group19=4.448858804466539E-10}	[Cacna1c, Cacnb1, Camk2a, Camk2b, Scn4a, Scn4b]	[Cacna1c, Cacna1d, Cacna2d2, Cacna2d3, Cacna2d4, Cacnb1, Cacnb2, Cacnb3, Cacnb4, Cacng1, Cacng2, Cacng3, Cacng4, Cacng5, Cacng6, Cacng7, Calm1, Calm2, Calm3, Camk2a, Camk2b, Camk2d, Camk2g, Fgf11, Fgf12, Fgf13, Fgf14, Rangrf, Scn10a, Scn11a, Scn1a, Scn1b, Scn2a, Scn2b, Scn3a, Scn3b, Scn4a, Scn4b, Scn5a, Scn7a, Scn8a, Scn9a]	FALSE
R-MMU:5578775	REACTOME_Pathways_13.11.2019	Ion homeostasis	[-1]	[Group13, Group19]	12	23.0769	9.29e-09	6.73e-07	{Group13=1.8423737552050441E-7, Group19=2.118504192603114E-11}	{Group13=1.2896616286435308E-6, Group19=4.448858804466539E-10}	[Atp1a2, Atp2a1, Atp2b2, Camk2a, Camk2b, Casq1, Casq2, Ryr1, Ryr2, Slc8a1, Slc8a3, Trdn]	[Abcc9, Ahcyl1, Asph, Atp1a1, Atp1a2, Atp1a3, Atp1a4, Atp1b1, Atp1b2, Atp1b3, Atp2a1, Atp2a2, Atp2a3, Atp2b1, Atp2b2, Atp2b3, Atp2b4, Calm1, Calm2, Calm3, Camk2a, Camk2b, Camk2d, Camk2g, Casq1, Casq2, Dmpk, Fkbp1b, Fxyd1, Fxyd2, Fxyd3, Fxyd4, Fxyd6, Fxyd7, Itpr1, Itpr2, Itpr3, Kcnj11, Nos1, Pln, Prkaca, Ryr1, Ryr2, Ryr3, Slc8a1, Slc8a2, Slc8a3, Sri, Stim1, Tnni3, Trdn, Trpc1]	TRUE
R-MMU:5673001	REACTOME_Pathways_13.11.2019	RAF/MAP kinase cascade	[-1]	[Group20]	13	5.55556	0.0110149	0.0354924	{Group20=5.818489345994989E-6}	{Group20=3.0547069066473695E-5}	[Angpt1, Camk2a, Camk2b, Egfr, Erbb4, Fga, Fgf10, Fgf18, Grin2b, Itgb3, Kit, Nefl, Pdgfa]	[Actb, Actg1, Actn2, Angpt1, Apbb1ip, Araf, Areg, Arrb1, Arrb2, Artn, Braf, Brap, Btc, Calm1, Calm2, Calm3, Camk2a, Camk2b, Camk2d, Camk2g, Cnksr1, Cnksr2, Csf2, Csf2ra, Csf2rb, Csk, Cul3, Dab2ip, Dlg1, Dlg2, Dlg3, Dlg4, Dusp1, Dusp10, Dusp16, Dusp2, Dusp4, Dusp5, Dusp6, Dusp7, Dusp8, Dusp9, Egf, Egfr, Epgn, Erbb2, Erbb3, Erbb4, Ereg, Fga, Fgb, Fgf1, Fgf10, Fgf15, Fgf16, Fgf17, Fgf18, Fgf2, Fgf20…	FALSE
R-MMU:5683057	REACTOME_Pathways_13.11.2019	MAPK family signaling cascades	[-1]	[Group20]	14	5.34351	0.0117021	0.0368869	{Group20=5.818489345994989E-6}	{Group20=3.0547069066473695E-5}	[Angpt1, Camk2a, Camk2b, Egfr, Erbb4, Fga, Fgf10, Fgf18, Grin2b, Itgb3, Kalrn, Kit, Nefl, Pdgfa]	[Actb, Actg1, Actn2, Angpt1, Apbb1ip, Araf, Areg, Arrb1, Arrb2, Artn, Braf, Brap, Btc, Calm1, Calm2, Calm3, Camk2a, Camk2b, Camk2d, Camk2g, Ccnd3, Cdc14a, Cdc14b, Cdc42, Cdc42ep2, Cdc42ep3, Cdc42ep5, Cdk1, Cnksr1, Cnksr2, Csf2, Csf2ra, Csf2rb, Csk, Cul3, Dab2ip, Dlg1, Dlg2, Dlg3, Dlg4, Dnajb1, Dusp1, Dusp10, Dusp16, Dusp2, Dusp4, Dusp5, Dusp6, Dusp7, Dusp8, Dusp9, Egf, Egfr, Epgn, Erbb2, Erbb3, E…	FALSE
R-MMU:5684996	REACTOME_Pathways_13.11.2019	MAPK1/MAPK3 signaling	[-1]	[Group20]	13	5.41667	0.0133988	0.0388565	{Group20=5.818489345994989E-6}	{Group20=3.0547069066473695E-5}	[Angpt1, Camk2a, Camk2b, Egfr, Erbb4, Fga, Fgf10, Fgf18, Grin2b, Itgb3, Kit, Nefl, Pdgfa]	[Actb, Actg1, Actn2, Angpt1, Apbb1ip, Araf, Areg, Arrb1, Arrb2, Artn, Braf, Brap, Btc, Calm1, Calm2, Calm3, Camk2a, Camk2b, Camk2d, Camk2g, Cdk1, Cnksr1, Cnksr2, Csf2, Csf2ra, Csf2rb, Csk, Cul3, Dab2ip, Dlg1, Dlg2, Dlg3, Dlg4, Dusp1, Dusp10, Dusp16, Dusp2, Dusp4, Dusp5, Dusp6, Dusp7, Dusp8, Dusp9, Egf, Egfr, Epgn, Erbb2, Erbb3, Erbb4, Ereg, Fga, Fgb, Fgf1, Fgf10, Fgf15, Fgf16, Fgf17, Fgf18, Fgf2,…	FALSE
R-MMU:5686938	REACTOME_Pathways_13.11.2019	Regulation of TLR by endogenous ligand	[-1]	[Group08]	4	22.2222	0.00118745	0.00906209	{Group08=9.958297329671591E-4}	{Group08=0.0023236027102567047}	[Cd36, Fga, Tlr1, Tlr4]	[Apob, Cd14, Cd36, Fga, Fgb, Fgg, Gm21596, Hmgb1, Lbp, Ly96, S100a1, S100a8, S100a9, Sftpd, Tlr1, Tlr2, Tlr4, Tlr6]	FALSE
R-MMU:622327	REACTOME_Pathways_13.11.2019	Postsynaptic nicotinic acetylcholine receptors	[-1]	[Group17]	3	23.0769	0.00458038	0.0221385	{Group17=5.175880450452444E-8}	{Group17=5.434674472975066E-7}	[Chrna1, Chrna4, Chrna7]	[Chrna1, Chrna2, Chrna3, Chrna4, Chrna5, Chrna6, Chrna7, Chrna9, Chrnb2, Chrnb3, Chrnb4, Chrnd, Chrne]	FALSE
R-MMU:629594	REACTOME_Pathways_13.11.2019	Highly calcium permeable postsynaptic nicotinic acetylcholine receptors	[-1]	[Group17]	3	27.2727	0.00275053	0.0166178	{Group17=5.175880450452444E-8}	{Group17=5.434674472975066E-7}	[Chrna1, Chrna4, Chrna7]	[Chrna1, Chrna2, Chrna3, Chrna4, Chrna5, Chrna6, Chrna7, Chrna9, Chrnb2, Chrnb3, Chrnb4]	FALSE
R-MMU:6811558	REACTOME_Pathways_13.11.2019	PI5P, PP2A and IER3 Regulate PI3K/AKT Signaling	[-1]	[Group20]	8	8.08081	0.0052762	0.0239078	{Group20=5.818489345994989E-6}	{Group20=3.0547069066473695E-5}	[Cd28, Egfr, Erbb4, Fgf10, Fgf18, Kit, Lck, Pdgfa]	[Akt1, Areg, Btc, Cd19, Cd28, Cd80, Cd86, Egf, Egfr, Epgn, Erbb2, Erbb3, Erbb4, Ereg, Esr1, Esr2, Fgf1, Fgf10, Fgf15, Fgf16, Fgf17, Fgf18, Fgf2, Fgf20, Fgf22, Fgf23, Fgf4, Fgf5, Fgf6, Fgf7, Fgf8, Fgf9, Fgfr1, Fgfr2, Fgfr4, Frs2, Fyn, Gab1, Grb2, Hbegf, Hgf, Icos, Il1rap, Il1rl1, Il33, Ins1, Ins2, Insr, Irak1, Irak4, Irs1, Irs2, Kit, Kitl, Kl, Klb, Lck, Mapk1, Mapk3, Myd88, Nrg1, Nrg3, Nrg4, Pdgfa…	FALSE
R-MMU:75109	REACTOME_Pathways_13.11.2019	Triglyceride biosynthesis	[-1]	[Group02]	3	25	0.0035946	0.0193043	{Group02=0.0035946018669331383}	{Group02=0.006862421745963265}	[Dgat2, Gpam, Lpin1]	[Agmo, Dgat1, Dgat2, Gk, Gk2, Gpam, Gpat2, Lpin1, Lpin2, Lpin3, Mogat1, Mogat2]	TRUE
R-MMU:76002	REACTOME_Pathways_13.11.2019	Platelet activation, signaling and aggregation	[-1]	[Group14]	14	5.80913	0.00580009	0.0233615	{Group14=0.0012938689820187611}	{Group14=0.0027171248622393984}	[Actn1, Cd36, Cd9, Fga, Gngt1, Igf2, Itgb3, Lck, Mgll, Pdgfa, Ptpn6, Syk, Trpc6, Vegfd]	[A1bg, A2m, Abcc4, Abhd12, Abhd6, Actg1, Actn1, Actn2, Actn4, Adra2c, Ahsg, Akt1, Alb, Aldoa, Anxa5, Apbb1ip, Aplp2, Apoa1, Apoh, Apool, App, Arrb1, Arrb2, Bcar1, Brpf3, Calm1, Calm2, Calm3, Cd109, Cd36, Cd63, Cd9, Cdc37l1, Cdc42, Cfd, Chid1, Clec1b, Clu, Col1a1, Col1a2, Crk, Csk, Ctsw, Cyb5r1, Dagla, Daglb, Dgka, Dgkb, Dgkd, Dgke, Dgkg, Dgkh, Dgki, Dgkk, Dgkq, Dgkz, Ecm1, Egf, Endod1, F13a1, F2,…	FALSE
R-MMU:76005	REACTOME_Pathways_13.11.2019	Response to elevated platelet cytosolic Ca2+	[-1]	[Group14]	8	6.66667	0.01601	0.0429899	{Group14=0.0012938689820187611}	{Group14=0.0027171248622393984}	[Actn1, Cd36, Cd9, Fga, Igf2, Itgb3, Pdgfa, Vegfd]	[A1bg, A2m, Abcc4, Actg1, Actn1, Actn2, Actn4, Ahsg, Alb, Aldoa, Anxa5, Aplp2, Apoa1, Apoh, Apool, App, Brpf3, Calm1, Calm2, Calm3, Cd109, Cd36, Cd63, Cd9, Cdc37l1, Cfd, Chid1, Clu, Ctsw, Cyb5r1, Ecm1, Egf, Endod1, F13a1, F5, F8, Fam3c, Fam49b, Fermt3, Fga, Fgb, Fgg, Flna, Fn1, Gas6, Gtpbp2, Habp4, Hgf, Hrg, Igf1, Igf2, Islr, Itga2b, Itgb3, Itih3, Itih4, Kng2, Lamp2, Lefty2, Lgals3bp, Lhfpl2, Ly6…	FALSE
R-MMU:877300	REACTOME_Pathways_13.11.2019	Interferon gamma signaling	[-1]	[Group16, Group20]	4	26.6667	0.000565	0.0062982	{Group16=1.1451801789045538E-5, Group20=5.818489345994989E-6}	{Group16=4.8097567513991256E-5, Group20=3.0547069066473695E-5}	[Camk2a, Camk2b, Ptpn6, Socs3]	[Camk2a, Camk2b, Camk2d, Camk2g, Ifng, Ifngr1, Ifngr2, Jak2, Pias1, Prkcd, Ptpn2, Ptpn6, Socs1, Socs3, Sumo1]	TRUE
R-MMU:8849932	REACTOME_Pathways_13.11.2019	Synaptic adhesion-like molecules	[-1]	[Group03]	3	14.2857	0.0181667	0.0478939	{Group03=0.018166658536635703}	{Group03=0.020078938382597358}	[Grin2b, Lrfn4, Ptprd]	[Dlg1, Dlg3, Dlg4, Flot1, Flot2, Gria1, Gria3, Gria4, Grin1, Grin2a, Grin2b, Grin2c, Grin2d, Lrfn1, Lrfn2, Lrfn3, Lrfn4, Ptprd, Ptprf, Ptprs, Rtn3]	TRUE
R-MMU:9006934	REACTOME_Pathways_13.11.2019	Signaling by Receptor Tyrosine Kinases	[-1]	[Group20]	22	5.51378	0.00116785	0.00940769	{Group20=5.818489345994989E-6}	{Group20=3.0547069066473695E-5}	[Bdnf, Cav1, Crkl, Cyba, Egfr, Erbb4, Fgf10, Fgf18, Hpn, Igf2, Itga2, Itgb3, Kit, Lck, Ntrk1, Ntrk2, Pdgfa, Pgf, Ptpn6, Tlr9, Trib3, Vegfd]	[Abi1, Abi2, Actb, Actg1, Akt1, Akt2, Akt3, Ap2a1, Ap2a2, Ap2m1, Ap2s1, Aph1a, Aph1b, Areg, Arf6, Arhgef7, Atf1, Atp6ap1, Atp6v0a1, Atp6v0a2, Atp6v0a4, Atp6v0b, Atp6v0c, Atp6v0d1, Atp6v0d2, Atp6v0e, Atp6v0e2, Atp6v1a, Atp6v1b1, Atp6v1b2, Atp6v1c1, Atp6v1c2, Atp6v1d, Atp6v1e1, Atp6v1e2, Atp6v1f, Atp6v1g1, Atp6v1g2, Atp6v1g3, Atp6v1h, Axl, Baiap2, Bcar1, Bdnf, Braf, Brk1, Btc, Calm1, Calm2, Calm3, …	FALSE
R-MMU:936837	REACTOME_Pathways_13.11.2019	Ion transport by P-type ATPases	[-1]	[Group16, Group19]	6	11.1111	0.00321742	0.0179433	{Group16=1.1451801789045538E-5, Group19=2.118504192603114E-11}	{Group16=4.8097567513991256E-5, Group19=4.448858804466539E-10}	[Atp1a2, Atp2a1, Atp2b2, Atp7a, Camk2a, Camk2b]	[Atp10a, Atp10b, Atp10d, Atp11a, Atp11b, Atp11c, Atp12a, Atp13a1, Atp13a2, Atp13a4, Atp13a5, Atp1a1, Atp1a2, Atp1a3, Atp1a4, Atp1b1, Atp1b2, Atp1b3, Atp2a1, Atp2a2, Atp2a3, Atp2b1, Atp2b2, Atp2b3, Atp2b4, Atp2c1, Atp2c2, Atp4b, Atp7a, Atp7b, Atp8a1, Atp8a2, Atp8b1, Atp8b2, Atp8b3, Atp8b4, Atp9a, Atp9b, Calm1, Calm2, Calm3, Camk2a, Camk2b, Camk2d, Camk2g, Fxyd1, Fxyd2, Fxyd3, Fxyd4, Fxyd6, Fxyd7, …	FALSE
R-MMU:9607240	REACTOME_Pathways_13.11.2019	FLT3 Signaling	[-1]	[Group20]	15	6.04839	0.00298216	0.0172965	{Group20=5.818489345994989E-6}	{Group20=3.0547069066473695E-5}	[Angpt1, Camk2a, Camk2b, Egfr, Erbb4, Fga, Fgf10, Fgf18, Grin2b, Itgb3, Kit, Nefl, Pdgfa, Tlr9, Trib3]	[Actb, Actg1, Actn2, Akt2, Angpt1, Apbb1ip, Araf, Areg, Arrb1, Arrb2, Artn, Braf, Brap, Btc, Calm1, Calm2, Calm3, Camk2a, Camk2b, Camk2d, Camk2g, Cnksr1, Cnksr2, Csf2, Csf2ra, Csf2rb, Csk, Cul3, Dab2ip, Dlg1, Dlg2, Dlg3, Dlg4, Dusp1, Dusp10, Dusp16, Dusp2, Dusp4, Dusp5, Dusp6, Dusp7, Dusp8, Dusp9, Egf, Egfr, Epgn, Erbb2, Erbb3, Erbb4, Ereg, Fga, Fgb, Fgf1, Fgf10, Fgf15, Fgf16, Fgf17, Fgf18, Fgf2,…	FALSE
R-MMU:983712	REACTOME_Pathways_13.11.2019	Ion channel transport	[-1]	[Group19]	14	8.04598	0.000258	0.00416042	{Group19=2.118504192603114E-11}	{Group19=4.448858804466539E-10}	[Atp1a2, Atp2a1, Atp2b2, Atp7a, Camk2a, Camk2b, Casq1, Casq2, Clcn1, Ryr1, Ryr2, Trdn, Trpc6, Trpv1]	[Ano1, Ano10, Ano2, Ano3, Ano4, Ano5, Ano6, Ano7, Ano8, Ano9, Asic1, Asic2, Asic3, Asic4, Asic5, Asph, Atp10a, Atp10b, Atp10d, Atp11a, Atp11b, Atp11c, Atp12a, Atp13a1, Atp13a2, Atp13a4, Atp13a5, Atp1a1, Atp1a2, Atp1a3, Atp1a4, Atp1b1, Atp1b2, Atp1b3, Atp2a1, Atp2a2, Atp2a3, Atp2b1, Atp2b2, Atp2b3, Atp2b4, Atp2c1, Atp2c2, Atp4b, Atp6ap1, Atp6v0a1, Atp6v0a2, Atp6v0a4, Atp6v0b, Atp6v0c, Atp6v0d1, At…	FALSE
