# Supplementary material for: Differential regulation of the immune system in a brain-liver-fats organ network during short-term fasting
Source: Mol Metab. 2020 Jun 8;40:101038. doi: 10.1016/j.molmet.2020.101038 (PMC7339127; doi:10.1016/j.molmet.2020.101038)
Supplement: Multimedia component 9 [file mmc9.xlsx]

## Sheet: Information
Gene Retriever
				Release 1.0
Co-developed by Acumenta Biotech & Sidra Medicine*
* Mathieu Garand (PhD), Shafqat Baig (Soft. Eng), Tariq Abu Saqri (Soft. Dev. Manager)
This information worksheet provides details about the application’s version and
development team, a brief summary of the results, and user instructions.
Result summary:
	PubMed IDs submitted: 52
	Genes identified: 151
Instructions:
	PMID-Gene List
	On the PMID-Gene List worksheet, you will find the gene ID, symbol, name, and aliases for the genes found in the PMID provided.
	The cell with the Pubmed ID (PMID) contains a hyperlink to PubMed only when the "No gene association or not updated on NCBI" message is displayed in the Gene_ID column.
	A particular PMID is repeated row-wise for each of the associated gene. For example:
		PMID	Gene_ID	Gene_Symbol	Gene_Name
		43435	3630	INS	insulin
		43435	7124	TNF	tumor necrosis factor
		43435	3569	IL6	interleukin 6
	PMID-Gene Matrix
	The PMID-Gene Matrix worksheet offers a double-ranked table showing gene symbol as column headers and PMID as rows.
	The columns are ranked based on the frequency of finding the particular gene among all the articles in the submitted list.
	The rows are ranked based on the number of genes mentioned in the particular PMID.
	The PMID and Gene Symbol fields contain hyperlinks for PubMed and the unique GeneID webpages, respectively.
	The Gene Frequency count contains hyperlinks for the list of PMIDs containing the gene.
	The hyperlinks are only available for the first 100 PMIDs due to Excel URL length limitation.
	The B2 cell shows the number of times a gene is associated with a PMID (this total includes replicates).
	Limitations
	The user can provide a list of PMIDs of unlimited length, but the output worksheet page cannot exceed more than 66,530 hyperlinks due to Excel limitation.
	In the event that the hyperlink quota is exceed, the output will still be generated (list, rank, info, etc).
	However, the hyperlink displayed will not be functional (even though it appears to be so).
	In addition, opening the output file generated will likely result in an error/warning message from Excel.
	More Information about Gene Retriever:
	https://www.acumenta.com/generetriever
	Literature Lab is a registered trademark of Acumenta Biotech.
	Excel is a registered trademark of Microsoft

## Sheet: PMID-Gene List
PMID	Gene_ID	Gene_Symbol	Gene_Name
30962478	3630	INS	insulin
30962478	384	ARG2	arginase 2
30962478	6004	RGS16	regulator of G protein signaling 16
30539971	3630	INS	insulin
30271348	5468	PPARG	peroxisome proliferator activated receptor gamma
30271348	5465	PPARA	peroxisome proliferator activated receptor alpha
30054525	2475	MTOR	mechanistic target of rapamycin kinase
30054525	5465	PPARA	peroxisome proliferator activated receptor alpha
30054525	10379	IRF9	interferon regulatory factor 9
29706024	4519	CYTB	cytochrome b
29706024	1728	NQO1	NAD(P)H quinone dehydrogenase 1
29706024	1429	CRYZ	crystallin zeta
29706024	1528	CYB5A	cytochrome b5 type A
29706024	1727	CYB5R3	cytochrome b5 reductase 3
29582897	7124	TNF	tumor necrosis factor
29582897	3569	IL6	interleukin 6
29582897	3553	IL1B	interleukin 1 beta
29582897	115482713	H3P10	H3 histone pseudogene 10
29571009	3569	IL6	interleukin 6
29039412	7422	VEGFA	vascular endothelial growth factor A
28779634	3630	INS	insulin
28779634	7124	TNF	tumor necrosis factor
28779634	3569	IL6	interleukin 6
28779634	183	AGT	angiotensinogen
28779634	5972	REN	renin
28779634	59272	ACE2	angiotensin I converting enzyme 2
28630003	7124	TNF	tumor necrosis factor
28630003	3569	IL6	interleukin 6
28630003	3952	LEP	leptin
28630003	6347	CCL2	C-C motif chemokine ligand 2
28630003	9370	ADIPOQ	adiponectin, C1Q and collagen domain containing
28630003	3953	LEPR	leptin receptor
28630003	9021	SOCS3	suppressor of cytokine signaling 3
28630003	197	AHSG	alpha 2-HS glycoprotein
28575190	3630	INS	insulin
28575190	4790	NFKB1	nuclear factor kappa B subunit 1
28575190	3952	LEP	leptin
28575190	3091	HIF1A	hypoxia inducible factor 1 subunit alpha
28575190	8560	DEGS1	delta 4-desaturase, sphingolipid 1
28531318	4852	NPY	neuropeptide Y
28531318	181	AGRP	agouti related neuropeptide
28471474	7431	VIM	vimentin
28012941	925	CD8A	CD8a molecule
28012941	50943	FOXP3	forkhead box P3
28012941	5788	PTPRC	protein tyrosine phosphatase receptor type C
28012941	3684	ITGAM	integrin subunit alpha M
28012941	930	CD19	CD19 molecule
28012941	30009	TBX21	T-box transcription factor 21
27576532	5465	PPARA	peroxisome proliferator activated receptor alpha
27576532	2908	NR3C1	nuclear receptor subfamily 3 group C member 1
27411588	925	CD8A	CD8a molecule
27411588	3162	HMOX1	heme oxygenase 1
26646465	3569	IL6	interleukin 6
26646465	5340	PLG	plasminogen
26646465	5054	SERPINE1	serpin family E member 1
26646465	3687	ITGAX	integrin subunit alpha X
26646465	7057	THBS1	thrombospondin 1
26646465	4360	MRC1	mannose receptor C-type 1
26616751	7350	UCP1	uncoupling protein 1
26616751	113730	KLHDC7B	kelch domain containing 7B
26098549	836	CASP3	caspase 3
26098549	207	AKT1	AKT serine/threonine kinase 1
26098549	5595	MAPK3	mitogen-activated protein kinase 3
26098549	5468	PPARG	peroxisome proliferator activated receptor gamma
26098549	5465	PPARA	peroxisome proliferator activated receptor alpha
26098549	4846	NOS3	nitric oxide synthase 3
26098549	5594	MAPK1	mitogen-activated protein kinase 1
26098549	2932	GSK3B	glycogen synthase kinase 3 beta
26098549	10891	PPARGC1A	PPARG coactivator 1 alpha
25698374	3630	INS	insulin
25698374	6347	CCL2	C-C motif chemokine ligand 2
25698374	9370	ADIPOQ	adiponectin, C1Q and collagen domain containing
25698374	968	CD68	CD68 molecule
25698374	T.0.015793	APM1	adipose most abundant gene transcript 1
25475438	3630	INS	insulin
25475438	23411	SIRT1	sirtuin 1
25475438	32	ACACB	acetyl-CoA carboxylase beta
25071776	3553	IL1B	interleukin 1 beta
25071776	3557	IL1RN	interleukin 1 receptor antagonist
25071776	7850	IL1R2	interleukin 1 receptor type 2
24959849	4780	NFE2L2	nuclear factor, erythroid 2 like 2
24804677	3630	INS	insulin
24804677	4790	NFKB1	nuclear factor kappa B subunit 1
24804677	7422	VEGFA	vascular endothelial growth factor A
24804677	3479	IGF1	insulin like growth factor 1
24804677	5743	PTGS2	prostaglandin-endoperoxide synthase 2
24804677	6347	CCL2	C-C motif chemokine ligand 2
24804677	3682	ITGAE	integrin subunit alpha E
24804677	332	BIRC5	baculoviral IAP repeat containing 5
24804677	6280	S100A9	S100 calcium binding protein A9
24732966	3630	INS	insulin
24732966	3479	IGF1	insulin like growth factor 1
24732966	3682	ITGAE	integrin subunit alpha E
24732966	3486	IGFBP3	insulin like growth factor binding protein 3
24732966	114614	MIR155HG	MIR155 host gene
24732966	406947	MIR155	microRNA 155
24732966	407040	MIR34A	microRNA 34a
24732966	407042	MIR34C	microRNA 34c
24732966	407041	MIR34B	microRNA 34b
24732966	406951	MIR16-2	microRNA 16-2
24732966	406950	MIR16-1	microRNA 16-1
24732966	51573	GDE1	glycerophosphodiester phosphodiesterase 1
24732966	406942	MIR150	microRNA 150
24732966	406973	MIR196A2	microRNA 196a-2
24732966	406972	MIR196A1	microRNA 196a-1
24732966	442920	MIR196B	microRNA 196b
24732966	406929	MIR138-1	microRNA 138-1
24732966	406930	MIR138-2	microRNA 138-2
24732966	494337	MIR425	microRNA 425
24612255	3458	IFNG	interferon gamma
24612255	5079	PAX5	paired box 5
24612255	5284	PIGR	polymeric immunoglobulin receptor
23707514	1950	EGF	epidermal growth factor
23707514	596	BCL2	BCL2 apoptosis regulator
23707514	5340	PLG	plasminogen
23707514	7040	TGFB1	transforming growth factor beta 1
23707514	6347	CCL2	C-C motif chemokine ligand 2
23707514	1033	CDKN3	cyclin dependent kinase inhibitor 3
23707514	2670	GFAP	glial fibrillary acidic protein
23707514	5327	PLAT	plasminogen activator, tissue type
23707514	4353	MPO	myeloperoxidase
23707514	5111	PCNA	proliferating cell nuclear antigen
23707514	115209	OMA1	OMA1 zinc metallopeptidase
23707514	4288	MKI67	marker of proliferation Ki-67
23707514	5328	PLAU	plasminogen activator, urokinase
23707514	1026	CDKN1A	cyclin dependent kinase inhibitor 1A
23707514	3684	ITGAM	integrin subunit alpha M
23707514	581	BAX	BCL2 associated X, apoptosis regulator
23707514	598	BCL2L1	BCL2 like 1
23707514	317	APAF1	apoptotic peptidase activating factor 1
23707514	5244	ABCB4	ATP binding cassette subfamily B member 4
23707514	T.0.001453	HSMCR30	metaphase chromosome protein 1
23707514	6175	RPLP0	ribosomal protein lateral stalk subunit P0
23274098	No gene association or not updated on NCBI.
23241894	7124	TNF	tumor necrosis factor
23241894	3458	IFNG	interferon gamma
23241894	3558	IL2	interleukin 2
23241894	3684	ITGAM	integrin subunit alpha M
23241894	3574	IL7	interleukin 7
23241894	3002	GZMB	granzyme B
23241894	939	CD27	CD27 molecule
23241894	30009	TBX21	T-box transcription factor 21
23241894	3575	IL7R	interleukin 7 receptor
23241894	8320	EOMES	eomesodermin
22787140	3630	INS	insulin
22778026	3630	INS	insulin
22778026	7124	TNF	tumor necrosis factor
22778026	3569	IL6	interleukin 6
22778026	4790	NFKB1	nuclear factor kappa B subunit 1
22778026	3553	IL1B	interleukin 1 beta
22778026	3479	IGF1	insulin like growth factor 1
22778026	5743	PTGS2	prostaglandin-endoperoxide synthase 2
22778026	3952	LEP	leptin
22778026	6347	CCL2	C-C motif chemokine ligand 2
22778026	9370	ADIPOQ	adiponectin, C1Q and collagen domain containing
22778026	3682	ITGAE	integrin subunit alpha E
22778026	6280	S100A9	S100 calcium binding protein A9
22117073	3630	INS	insulin
22117073	3553	IL1B	interleukin 1 beta
22117073	1401	CRP	C-reactive protein
22117073	2641	GCG	glucagon
22117073	5468	PPARG	peroxisome proliferator activated receptor gamma
22117073	5465	PPARA	peroxisome proliferator activated receptor alpha
22117073	3554	IL1R1	interleukin 1 receptor type 1
22117073	3557	IL1RN	interleukin 1 receptor antagonist
22117073	10891	PPARGC1A	PPARG coactivator 1 alpha
22117073	3600	IL15	interleukin 15
22117073	3240	HP	haptoglobin
22117073	140100	RBMY2KP	RNA binding motif protein Y-linked family 2 member K, pseudogene
22117073	3601	IL15RA	interleukin 15 receptor subunit alpha
22086353	5284	PIGR	polymeric immunoglobulin receptor
21689844	3569	IL6	interleukin 6
21689844	1401	CRP	C-reactive protein
21689844	847	CAT	catalase
21689844	5340	PLG	plasminogen
21689844	3952	LEP	leptin
21689844	2876	GPX1	glutathione peroxidase 1
21689844	9370	ADIPOQ	adiponectin, C1Q and collagen domain containing
21689844	5054	SERPINE1	serpin family E member 1
21689844	6647	SOD1	superoxide dismutase 1
21393243	3725	JUN	Jun proto-oncogene, AP-1 transcription factor subunit
21393243	5465	PPARA	peroxisome proliferator activated receptor alpha
21393243	4609	MYC	MYC proto-oncogene, bHLH transcription factor
21393243	367	AR	androgen receptor
21393243	1958	EGR1	early growth response 1
21393243	6720	SREBF1	sterol regulatory element binding transcription factor 1
21393243	3172	HNF4A	hepatocyte nuclear factor 4 alpha
21393243	2113	ETS1	ETS proto-oncogene 1, transcription factor
21393243	7528	YY1	YY1 transcription factor
21224226	3569	IL6	interleukin 6
21224226	2919	CXCL1	C-X-C motif chemokine ligand 1
21224226	3579	CXCR2	C-X-C motif chemokine receptor 2
20847734	3630	INS	insulin
20847734	3569	IL6	interleukin 6
20847734	3458	IFNG	interferon gamma
20847734	3553	IL1B	interleukin 1 beta
20847734	3558	IL2	interleukin 2
20847734	3586	IL10	interleukin 10
20847734	5340	PLG	plasminogen
20847734	6347	CCL2	C-C motif chemokine ligand 2
20847734	9370	ADIPOQ	adiponectin, C1Q and collagen domain containing
20847734	1437	CSF2	colony stimulating factor 2
20847734	5054	SERPINE1	serpin family E member 1
20148352	3630	INS	insulin
20148352	5468	PPARG	peroxisome proliferator activated receptor gamma
20148352	5465	PPARA	peroxisome proliferator activated receptor alpha
20148352	23411	SIRT1	sirtuin 1
20148352	5467	PPARD	peroxisome proliferator activated receptor delta
20148352	10135	NAMPT	nicotinamide phosphoribosyltransferase
20042607	5743	PTGS2	prostaglandin-endoperoxide synthase 2
20042607	3725	JUN	Jun proto-oncogene, AP-1 transcription factor subunit
20042607	2353	FOS	Fos proto-oncogene, AP-1 transcription factor subunit
20042607	23411	SIRT1	sirtuin 1
20042607	22933	SIRT2	sirtuin 2
19968875	6696	SPP1	secreted phosphoprotein 1
19968875	4792	NFKBIA	NFKB inhibitor alpha
19968875	7078	TIMP3	TIMP metallopeptidase inhibitor 3
19968875	10628	TXNIP	thioredoxin interacting protein
19968875	7704	ZBTB16	zinc finger and BTB domain containing 16
19968875	6421	SFPQ	splicing factor proline and glutamine rich
19968875	11052	CPSF6	cleavage and polyadenylation specific factor 6
19968875	25957	PNISR	PNN interacting serine and arginine rich protein
19878145	3630	INS	insulin
19878145	3479	IGF1	insulin like growth factor 1
19773811	3553	IL1B	interleukin 1 beta
19773811	3952	LEP	leptin
19590981	No gene association or not updated on NCBI.
24504160	No gene association or not updated on NCBI.
29688516	No gene association or not updated on NCBI.
30840964	925	CD8A	CD8a molecule
30840964	960	CD44	CD44 molecule (Indian blood group)
31442402	7852	CXCR4	C-X-C motif chemokine receptor 4
31442402	6387	CXCL12	C-X-C motif chemokine ligand 12
31442403	6347	CCL2	C-C motif chemokine ligand 2
31442403	5465	PPARA	peroxisome proliferator activated receptor alpha
31442401	2475	MTOR	mechanistic target of rapamycin kinase
31442401	10563	CXCL13	C-X-C motif chemokine ligand 13
26798034	5284	PIGR	polymeric immunoglobulin receptor
26798034	3512	JCHAIN	joining chain of multimeric IgA and IgM
21527899	7124	TNF	tumor necrosis factor
21527899	3569	IL6	interleukin 6
21527899	3553	IL1B	interleukin 1 beta
21527899	3684	ITGAM	integrin subunit alpha M
21527899	3552	IL1A	interleukin 1 alpha
21527899	3554	IL1R1	interleukin 1 receptor type 1
21527899	3557	IL1RN	interleukin 1 receptor antagonist
21527899	7850	IL1R2	interleukin 1 receptor type 2
24175087	3630	INS	insulin
24175087	9370	ADIPOQ	adiponectin, C1Q and collagen domain containing
24175087	4780	NFE2L2	nuclear factor, erythroid 2 like 2
24175087	4778	NFE2	nuclear factor, erythroid 2
24175087	2691	GHRH	growth hormone releasing hormone

## Sheet: PMID-Gene Matrix
	Gene_Symbol->	INS	IL6	PPARA	CCL2	IL1B	ADIPOQ	TNF	LEP	IGF1	ITGAM	PLG	PPARG	CD8A	IFNG	IL1RN	ITGAE	NFKB1	PIGR	PTGS2	SERPINE1	SIRT1	CRP	IL1R1	IL1R2	IL2	JUN	MTOR	NFE2L2	PPARGC1A	S100A9	TBX21	VEGFA	ABCB4	ACACB	ACE2	AGRP	AGT	AHSG	AKT1	APAF1	APM1	AR	ARG2	BAX	BCL2	BCL2L1	BIRC5	CASP3
PMID	248	15	10	8	7	7	6	6	5	4	4	4	4	3	3	3	3	3	3	3	3	3	2	2	2	2	2	2	2	2	2	2	2	1	1	1	1	1	1	1	1	1	1	1	1	1	1	1	1
23707514	21	0	0	0	1	0	0	0	0	0	1	1	0	0	0	0	0	0	0	0	0	0	0	0	0	0	0	0	0	0	0	0	0	1	0	0	0	0	0	0	1	0	0	0	1	1	1	0	0
24732966	19	1	0	0	0	0	0	0	0	1	0	0	0	0	0	0	1	0	0	0	0	0	0	0	0	0	0	0	0	0	0	0	0	0	0	0	0	0	0	0	0	0	0	0	0	0	0	0	0
22117073	13	1	0	1	0	1	0	0	0	0	0	0	1	0	0	1	0	0	0	0	0	0	1	1	0	0	0	0	0	1	0	0	0	0	0	0	0	0	0	0	0	0	0	0	0	0	0	0	0
22778026	12	1	1	0	1	1	1	1	1	1	0	0	0	0	0	0	1	1	0	1	0	0	0	0	0	0	0	0	0	0	1	0	0	0	0	0	0	0	0	0	0	0	0	0	0	0	0	0	0
20847734	11	1	1	0	1	1	1	0	0	0	0	1	0	0	1	0	0	0	0	0	1	0	0	0	0	1	0	0	0	0	0	0	0	0	0	0	0	0	0	0	0	0	0	0	0	0	0	0	0
23241894	10	0	0	0	0	0	0	1	0	0	1	0	0	0	1	0	0	0	0	0	0	0	0	0	0	1	0	0	0	0	0	1	0	0	0	0	0	0	0	0	0	0	0	0	0	0	0	0	0
26098549	9	0	0	1	0	0	0	0	0	0	0	0	1	0	0	0	0	0	0	0	0	0	0	0	0	0	0	0	0	1	0	0	0	0	0	0	0	0	0	1	0	0	0	0	0	0	0	0	1
24804677	9	1	0	0	1	0	0	0	0	1	0	0	0	0	0	0	1	1	0	1	0	0	0	0	0	0	0	0	0	0	1	0	1	0	0	0	0	0	0	0	0	0	0	0	0	0	0	1	0
21689844	9	0	1	0	0	0	1	0	1	0	0	1	0	0	0	0	0	0	0	0	1	0	1	0	0	0	0	0	0	0	0	0	0	0	0	0	0	0	0	0	0	0	0	0	0	0	0	0	0
21393243	9	0	0	1	0	0	0	0	0	0	0	0	0	0	0	0	0	0	0	0	0	0	0	0	0	0	1	0	0	0	0	0	0	0	0	0	0	0	0	0	0	0	1	0	0	0	0	0	0
28630003	8	0	1	0	1	0	1	1	1	0	0	0	0	0	0	0	0	0	0	0	0	0	0	0	0	0	0	0	0	0	0	0	0	0	0	0	0	0	1	0	0	0	0	0	0	0	0	0	0
19968875	8	0	0	0	0	0	0	0	0	0	0	0	0	0	0	0	0	0	0	0	0	0	0	0	0	0	0	0	0	0	0	0	0	0	0	0	0	0	0	0	0	0	0	0	0	0	0	0	0
21527899	8	0	1	0	0	1	0	1	0	0	1	0	0	0	0	1	0	0	0	0	0	0	0	1	1	0	0	0	0	0	0	0	0	0	0	0	0	0	0	0	0	0	0	0	0	0	0	0	0
28779634	6	1	1	0	0	0	0	1	0	0	0	0	0	0	0	0	0	0	0	0	0	0	0	0	0	0	0	0	0	0	0	0	0	0	0	1	0	1	0	0	0	0	0	0	0	0	0	0	0
28012941	6	0	0	0	0	0	0	0	0	0	1	0	0	1	0	0	0	0	0	0	0	0	0	0	0	0	0	0	0	0	0	1	0	0	0	0	0	0	0	0	0	0	0	0	0	0	0	0	0
26646465	6	0	1	0	0	0	0	0	0	0	0	1	0	0	0	0	0	0	0	0	1	0	0	0	0	0	0	0	0	0	0	0	0	0	0	0	0	0	0	0	0	0	0	0	0	0	0	0	0
20148352	6	1	0	1	0	0	0	0	0	0	0	0	1	0	0	0	0	0	0	0	0	1	0	0	0	0	0	0	0	0	0	0	0	0	0	0	0	0	0	0	0	0	0	0	0	0	0	0	0
29706024	5	0	0	0	0	0	0	0	0	0	0	0	0	0	0	0	0	0	0	0	0	0	0	0	0	0	0	0	0	0	0	0	0	0	0	0	0	0	0	0	0	0	0	0	0	0	0	0	0
28575190	5	1	0	0	0	0	0	0	1	0	0	0	0	0	0	0	0	1	0	0	0	0	0	0	0	0	0	0	0	0	0	0	0	0	0	0	0	0	0	0	0	0	0	0	0	0	0	0	0
25698374	5	1	0	0	1	0	1	0	0	0	0	0	0	0	0	0	0	0	0	0	0	0	0	0	0	0	0	0	0	0	0	0	0	0	0	0	0	0	0	0	0	1	0	0	0	0	0	0	0
20042607	5	0	0	0	0	0	0	0	0	0	0	0	0	0	0	0	0	0	0	1	0	1	0	0	0	0	1	0	0	0	0	0	0	0	0	0	0	0	0	0	0	0	0	0	0	0	0	0	0
24175087	5	1	0	0	0	0	1	0	0	0	0	0	0	0	0	0	0	0	0	0	0	0	0	0	0	0	0	0	1	0	0	0	0	0	0	0	0	0	0	0	0	0	0	0	0	0	0	0	0
29582897	4	0	1	0	0	1	0	1	0	0	0	0	0	0	0	0	0	0	0	0	0	0	0	0	0	0	0	0	0	0	0	0	0	0	0	0	0	0	0	0	0	0	0	0	0	0	0	0	0
30962478	3	1	0	0	0	0	0	0	0	0	0	0	0	0	0	0	0	0	0	0	0	0	0	0	0	0	0	0	0	0	0	0	0	0	0	0	0	0	0	0	0	0	0	1	0	0	0	0	0
30054525	3	0	0	1	0	0	0	0	0	0	0	0	0	0	0	0	0	0	0	0	0	0	0	0	0	0	0	1	0	0	0	0	0	0	0	0	0	0	0	0	0	0	0	0	0	0	0	0	0
25475438	3	1	0	0	0	0	0	0	0	0	0	0	0	0	0	0	0	0	0	0	0	1	0	0	0	0	0	0	0	0	0	0	0	0	1	0	0	0	0	0	0	0	0	0	0	0	0	0	0
25071776	3	0	0	0	0	1	0	0	0	0	0	0	0	0	0	1	0	0	0	0	0	0	0	0	1	0	0	0	0	0	0	0	0	0	0	0	0	0	0	0	0	0	0	0	0	0	0	0	0
24612255	3	0	0	0	0	0	0	0	0	0	0	0	0	0	1	0	0	0	1	0	0	0	0	0	0	0	0	0	0	0	0	0	0	0	0	0	0	0	0	0	0	0	0	0	0	0	0	0	0
21224226	3	0	1	0	0	0	0	0	0	0	0	0	0	0	0	0	0	0	0	0	0	0	0	0	0	0	0	0	0	0	0	0	0	0	0	0	0	0	0	0	0	0	0	0	0	0	0	0	0
30271348	2	0	0	1	0	0	0	0	0	0	0	0	1	0	0	0	0	0	0	0	0	0	0	0	0	0	0	0	0	0	0	0	0	0	0	0	0	0	0	0	0	0	0	0	0	0	0	0	0
28531318	2	0	0	0	0	0	0	0	0	0	0	0	0	0	0	0	0	0	0	0	0	0	0	0	0	0	0	0	0	0	0	0	0	0	0	0	1	0	0	0	0	0	0	0	0	0	0	0	0
27576532	2	0	0	1	0	0	0	0	0	0	0	0	0	0	0	0	0	0	0	0	0	0	0	0	0	0	0	0	0	0	0	0	0	0	0	0	0	0	0	0	0	0	0	0	0	0	0	0	0
27411588	2	0	0	0	0	0	0	0	0	0	0	0	0	1	0	0	0	0	0	0	0	0	0	0	0	0	0	0	0	0	0	0	0	0	0	0	0	0	0	0	0	0	0	0	0	0	0	0	0
26616751	2	0	0	0	0	0	0	0	0	0	0	0	0	0	0	0	0	0	0	0	0	0	0	0	0	0	0	0	0	0	0	0	0	0	0	0	0	0	0	0	0	0	0	0	0	0	0	0	0
19878145	2	1	0	0	0	0	0	0	0	1	0	0	0	0	0	0	0	0	0	0	0	0	0	0	0	0	0	0	0	0	0	0	0	0	0	0	0	0	0	0	0	0	0	0	0	0	0	0	0
19773811	2	0	0	0	0	1	0	0	1	0	0	0	0	0	0	0	0	0	0	0	0	0	0	0	0	0	0	0	0	0	0	0	0	0	0	0	0	0	0	0	0	0	0	0	0	0	0	0	0
30840964	2	0	0	0	0	0	0	0	0	0	0	0	0	1	0	0	0	0	0	0	0	0	0	0	0	0	0	0	0	0	0	0	0	0	0	0	0	0	0	0	0	0	0	0	0	0	0	0	0
31442402	2	0	0	0	0	0	0	0	0	0	0	0	0	0	0	0	0	0	0	0	0	0	0	0	0	0	0	0	0	0	0	0	0	0	0	0	0	0	0	0	0	0	0	0	0	0	0	0	0
31442403	2	0	0	1	1	0	0	0	0	0	0	0	0	0	0	0	0	0	0	0	0	0	0	0	0	0	0	0	0	0	0	0	0	0	0	0	0	0	0	0	0	0	0	0	0	0	0	0	0
31442401	2	0	0	0	0	0	0	0	0	0	0	0	0	0	0	0	0	0	0	0	0	0	0	0	0	0	0	1	0	0	0	0	0	0	0	0	0	0	0	0	0	0	0	0	0	0	0	0	0
26798034	2	0	0	0	0	0	0	0	0	0	0	0	0	0	0	0	0	0	1	0	0	0	0	0	0	0	0	0	0	0	0	0	0	0	0	0	0	0	0	0	0	0	0	0	0	0	0	0	0
30539971	1	1	0	0	0	0	0	0	0	0	0	0	0	0	0	0	0	0	0	0	0	0	0	0	0	0	0	0	0	0	0	0	0	0	0	0	0	0	0	0	0	0	0	0	0	0	0	0	0
29571009	1	0	1	0	0	0	0	0	0	0	0	0	0	0	0	0	0	0	0	0	0	0	0	0	0	0	0	0	0	0	0	0	0	0	0	0	0	0	0	0	0	0	0	0	0	0	0	0	0
29039412	1	0	0	0	0	0	0	0	0	0	0	0	0	0	0	0	0	0	0	0	0	0	0	0	0	0	0	0	0	0	0	0	1	0	0	0	0	0	0	0	0	0	0	0	0	0	0	0	0
28471474	1	0	0	0	0	0	0	0	0	0	0	0	0	0	0	0	0	0	0	0	0	0	0	0	0	0	0	0	0	0	0	0	0	0	0	0	0	0	0	0	0	0	0	0	0	0	0	0	0
24959849	1	0	0	0	0	0	0	0	0	0	0	0	0	0	0	0	0	0	0	0	0	0	0	0	0	0	0	0	1	0	0	0	0	0	0	0	0	0	0	0	0	0	0	0	0	0	0	0	0
22787140	1	1	0	0	0	0	0	0	0	0	0	0	0	0	0	0	0	0	0	0	0	0	0	0	0	0	0	0	0	0	0	0	0	0	0	0	0	0	0	0	0	0	0	0	0	0	0	0	0
22086353	1	0	0	0	0	0	0	0	0	0	0	0	0	0	0	0	0	0	1	0	0	0	0	0	0	0	0	0	0	0	0	0	0	0	0	0	0	0	0	0	0	0	0	0	0	0	0	0	0
23274098	0	0	0	0	0	0	0	0	0	0	0	0	0	0	0	0	0	0	0	0	0	0	0	0	0	0	0	0	0	0	0	0	0	0	0	0	0	0	0	0	0	0	0	0	0	0	0	0	0
19590981	0	0	0	0	0	0	0	0	0	0	0	0	0	0	0	0	0	0	0	0	0	0	0	0	0	0	0	0	0	0	0	0	0	0	0	0	0	0	0	0	0	0	0	0	0	0	0	0	0
24504160	0	0	0	0	0	0	0	0	0	0	0	0	0	0	0	0	0	0	0	0	0	0	0	0	0	0	0	0	0	0	0	0	0	0	0	0	0	0	0	0	0	0	0	0	0	0	0	0	0
29688516	0	0	0	0	0	0	0	0	0	0	0	0	0	0	0	0	0	0	0	0	0	0	0	0	0	0	0	0	0	0	0	0	0	0	0	0	0	0	0	0	0	0	0	0	0	0	0	0	0
[truncated: 103 more columns]
